# Supplementary material for: Sex dimorphism of IL-17-secreting peripheral blood mononuclear cells in ankylosing spondylitis based on bioinformatics analysis and machine learning
Source: BMC Musculoskelet Disord. 2024 Jun 24;25:490. doi: 10.1186/s12891-024-07589-6 (PMC11194900; doi:10.1186/s12891-024-07589-6)
Supplement: Supplementary file 1 — Supplementary Material 1 [file 12891_2024_7589_MOESM1_ESM.xlsx]

## Sheet: GSE181364_expressed_gene_FPKM
Gene	AS_patient_1	AS_patient_2	AS_patient_3	AS_patient_4	AS_patient_5	Health_1	Health_2	Health_3	Symbol	Chr	GeneType	Description
ENSG00000164054.15	6.61	8.49	10.77	11.82	9.83	16.55	8.63	10.96	SHISA5	chr3	protein_coding	shisa family member 5
ENSG00000257527.1	0	0.09	0	0	0	0	0	0	MIR3179-3	chr16	lincRNA	microRNA 3179-3
ENSG00000140830.8	4.4	4.27	3.68	3.43	2.46	6	5.39	3.61	TXNL4B	chr16	protein_coding	thioredoxin-like 4B
ENSG00000180613.10	0	0	0	0	0	0	0	0.04	GSX2	chr4	protein_coding	GS homeobox 2
ENSG00000225193.5	0	1.35	0.42	0.42	1.91	1.46	0.54	2.33	RPS12P26	chr15	transcribed_processed_pseudogene	ribosomal protein S12 pseudogene 26
ENSG00000204444.10	0.43	0.15	0.3	0.03	0.49	0.09	0.22	0.19	APOM	chr6	protein_coding	apolipoprotein M
ENSG00000228477.1	0.17	0	0	0	0	0	0	0.17	RP3-342P20.2	chr1	processed_pseudogene	--
ENSG00000235927.4	0.16	0.13	0.1	0.07	0.26	0.34	0.19	0.09	NEXN-AS1	chr1	antisense	NEXN antisense RNA 1
ENSG00000163249.9	1.09	2.45	1.11	1.19	1.33	2.92	2.78	2.05	CCNYL1	chr2	protein_coding	cyclin Y-like 1
ENSG00000265808.3	1.2	2.7	2.1	2.69	3.06	4.01	3.38	7.99	SEC22B	chr1	protein_coding	SEC22 vesicle trafficking protein homolog B (S. cerevisiae) (gene/pseudogene)
ENSG00000272370.1	0	0.28	0.32	0	0	0.28	0.07	0.16	RP11-307L14.1	chr5	lincRNA	--
ENSG00000197008.9	0.13	1.04	0.8	0.37	0.66	1.13	1.01	2.69	ZNF138	chr7	protein_coding	zinc finger protein 138
ENSG00000180881.19	0.45	0.57	0.15	0.41	0.22	0.68	0.72	0.5	CAPS2	chr12	protein_coding	calcyphosine 2
ENSG00000163904.12	1.34	2.29	2.49	2.65	3.59	3	2.8	2.81	SENP2	chr3	protein_coding	SUMO1/sentrin/SMT3 specific peptidase 2
ENSG00000185710.9	0.08	0.32	0.26	0.15	0.45	0.25	0.36	0.44	SMG1P4	chr16	transcribed_unprocessed_pseudogene	SMG1 pseudogene 4
ENSG00000254673.1	12.61	12.53	13.53	10.49	7.63	23.08	16.91	12.36	RP11-598P20.5	chr8	protein_coding	--
ENSG00000100603.13	2.41	6.5	4.3	5.8	8.02	9.52	6.86	8.31	SNW1	chr14	protein_coding	SNW domain containing 1
ENSG00000165480.15	6.86	13.35	4.03	5.72	2.24	18.11	13.3	9.05	SKA3	chr13	protein_coding	spindle and kinetochore associated complex subunit 3
ENSG00000223861.1	0.12	0	0	0	0.33	0.39	0	0.08	RP11-74C1.2	chr1	processed_pseudogene	--
ENSG00000009413.15	1.14	2.81	1.95	1.7	2.61	3.06	3.36	3.85	REV3L	chr6	protein_coding	REV3-like, polymerase (DNA directed), zeta, catalytic subunit
ENSG00000236056.1	0	0	0.06	0.3	1.04	0.87	0.04	0.26	GAPDHP14	chr21	processed_pseudogene	glyceraldehyde-3-phosphate dehydrogenase pseudogene 14
ENSG00000227001.3	0.09	0.07	0.08	0	0.08	0.07	0.11	0	NBPF2P	chr1	unprocessed_pseudogene	neuroblastoma breakpoint family, member 2, pseudogene
ENSG00000224186.8	0.01	0	0.04	0	0.03	0.03	0.02	0	C5orf66	chr5	antisense	chromosome 5 open reading frame 66
ENSG00000184988.8	0.88	1.36	2.44	2.28	2.96	1.64	1.49	2.71	TMEM106A	chr17	protein_coding	transmembrane protein 106A
ENSG00000261118.1	0	0.05	0	0	0	0	0.03	0.08	RP11-104N10.1	chr16	antisense	--
ENSG00000225217.1	0.25	0.1	1.09	0.32	0.98	0.27	0.04	0.89	HSPA7	chr1	unprocessed_pseudogene	heat shock 70kDa protein 7 (HSP70B)
ENSG00000087274.16	36.2	27.5	24.15	29.91	20.08	26.77	26.46	19.76	ADD1	chr4	protein_coding	adducin 1 (alpha)
ENSG00000251569.1	0	0	0	0	0	0	0.02	0.02	RP11-724O16.1	chr2	protein_coding	--
ENSG00000269711.1	27.33	13.37	12.77	12.22	6.67	14.11	10.64	7.38	CTD-3214H19.16	chr19	protein_coding	--
ENSG00000226996.5	0	0	0	0.07	0	0	0	0	AP000477.3	chr21	lincRNA	--
ENSG00000173976.15	0	0	0.05	0	0	0	0.01	0	RAX2	chr19	protein_coding	retina and anterior neural fold homeobox 2
ENSG00000123405.13	87.2	66.53	49.65	62.83	13.39	66.84	51.12	25.33	NFE2	chr12	protein_coding	nuclear factor, erythroid 2
ENSG00000094880.10	0.8	1.23	1.61	2.11	2.1	2.55	2.29	2.59	CDC23	chr5	protein_coding	cell division cycle 23
ENSG00000174175.16	4.05	6.51	3.64	2.89	3.04	5.87	5.64	2.19	SELP	chr1	protein_coding	selectin P (granule membrane protein 140kDa, antigen CD62)
ENSG00000106624.8	0.17	0.48	0.83	0.57	1.16	0.51	0.4	0.7	AEBP1	chr7	protein_coding	AE binding protein 1
ENSG00000259813.1	0.28	0	0.26	0	0	0	0	0	RP5-1142A6.5	chr16	antisense	--
ENSG00000234562.1	0	0	0.08	0	0	0	0	0	TPMTP2	chr3	processed_pseudogene	thiopurine S-methyltransferase pseudogene 2
ENSG00000197467.13	0	0	0.13	0.18	0.09	0.06	0.09	0.03	COL13A1	chr10	protein_coding	collagen, type XIII, alpha 1
ENSG00000163626.16	0.49	0.53	0.84	0.71	0.86	0.93	0.87	1.32	COX18	chr4	protein_coding	COX18 cytochrome c oxidase assembly factor
ENSG00000266960.1	0	0	0	0	0	0.1	0	0	FAM106DP	chr17	unprocessed_pseudogene	family with sequence similarity 106, member D, pseudogene
ENSG00000111775.2	7.03	14.67	12.5	11.13	9.25	20.01	14.08	11.85	COX6A1	chr12	protein_coding	cytochrome c oxidase subunit VIa polypeptide 1
ENSG00000270689.1	0	0.13	0.11	0.15	0.04	0.16	0.14	0.13	BUD13P1	chr11	processed_pseudogene	BUD13 homolog (S. cerevisiae) pseudogene 1
ENSG00000265675.2	0	0	0	0	0	0	0.12	0	RN7SL708P	chr19	misc_RNA	RNA, 7SL, cytoplasmic 708, pseudogene
ENSG00000248787.1	0	0.11	0	0	0.38	0.45	0.08	0.47	RP11-666A20.4	chr3	lincRNA	--
ENSG00000171962.17	0.02	0.02	0	0	0.02	0.02	0	0	LRRC48	chr17	protein_coding	leucine rich repeat containing 48
ENSG00000259318.1	0.41	0.5	0.57	0.38	4.96	0.33	0.73	1.09	RP11-454L9.2	chr14	processed_pseudogene	--
ENSG00000133106.14	2.21	3.65	3.64	2.6	4.67	5.17	4.29	3.48	EPSTI1	chr13	protein_coding	epithelial stromal interaction 1 (breast)
ENSG00000243081.2	0.08	0	0	0	0.03	0	0	0.08	RP11-231E6.1	chr3	lincRNA	--
ENSG00000168874.12	0.02	0.04	0.05	0.02	0.09	0.3	0.06	0.12	ATOH8	chr2	protein_coding	atonal homolog 8 (Drosophila)
ENSG00000255428.1	0	0.02	0.04	0	0.04	0	0.04	0	RP11-794P6.1	chr11	sense_intronic	--
ENSG00000131323.14	1.13	1.35	2.31	1.77	4.44	2.06	1.63	2.53	TRAF3	chr14	protein_coding	TNF receptor-associated factor 3
ENSG00000271774.1	0	0	0.08	0.08	0	0	0	0	RP4-678D15.1	chr20	antisense	--
ENSG00000105993.14	5.7	6.95	4.22	6.96	7.23	7.06	6.49	7.06	DNAJB6	chr7	protein_coding	DnaJ (Hsp40) homolog, subfamily B, member 6
ENSG00000112195.8	0.64	0.84	1.63	1.27	2	2.16	0.62	1.03	TREML2	chr6	protein_coding	triggering receptor expressed on myeloid cells-like 2
ENSG00000107959.15	2.21	2.59	2.72	3.56	5.04	3.72	3.79	3.86	PITRM1	chr10	protein_coding	pitrilysin metallopeptidase 1
ENSG00000227678.7	0.14	0.65	0.8	0.34	0.07	0.35	0.61	2.32	RP11-73O6.3	chr6	antisense	--
ENSG00000228935.1	0	0	0	0	0	0.02	0	0	RP11-189G24.2	chr20	processed_pseudogene	--
ENSG00000268975.1	5.42	2.58	6.27	6.54	3.78	3.48	3.13	3.03	MIA-RAB4B	chr19	protein_coding	MIA-RAB4B readthrough (NMD candidate)
ENSG00000237886.1	0.33	0	0.05	0.31	0.5	0.49	0.07	0.22	LINC01573	chr9	antisense	long intergenic non-protein coding RNA 1573
ENSG00000025293.15	2.96	5.15	4.52	5.04	7.16	7.95	5.87	5.89	PHF20	chr20	protein_coding	PHD finger protein 20
ENSG00000105229.6	1.22	1.19	1.84	1.63	2.36	1.63	1.59	2.39	PIAS4	chr19	protein_coding	protein inhibitor of activated STAT, 4
ENSG00000070950.9	1.67	2.09	1.67	1.59	1.29	3.22	2.61	1.74	RAD18	chr3	protein_coding	RAD18 E3 ubiquitin protein ligase
ENSG00000006016.10	0	0	0	0	0.06	0	0	0	CRLF1	chr19	protein_coding	cytokine receptor-like factor 1
ENSG00000260803.1	0.47	0	0.36	0.43	0.56	0.06	0.14	0.42	Z84812.4	chr16	processed_transcript	--
ENSG00000200278.1	0	0	0	0	0	0	0.27	0	RNA5SP352	chr11	rRNA	RNA, 5S ribosomal pseudogene 352
ENSG00000178096.8	0.41	0.6	1.03	1.57	0.71	1.32	0.59	1.41	BOLA1	chr1	protein_coding	bolA family member 1
ENSG00000198898.12	2.03	6.02	3.38	4.24	5.17	8.64	7.83	6.6	CAPZA2	chr7	protein_coding	capping protein (actin filament) muscle Z-line, alpha 2
ENSG00000278272.1	4.52	5.7	4.59	2.58	1.18	5.73	14.17	3.02	HIST1H3C	chr6	protein_coding	histone cluster 1, H3c
ENSG00000276747.1	0.1	0.02	0.21	0.12	0	0.02	0	0.12	PADI6	chr1	protein_coding	peptidyl arginine deiminase, type VI
ENSG00000188636.3	1.19	1.68	2.15	2.15	2.54	1.72	2.26	2.13	LDOC1L	chr22	protein_coding	leucine zipper, down-regulated in cancer 1-like
ENSG00000259205.2	0.37	0.39	1.93	1.49	3.32	0.56	0.54	1.93	PRKXP1	chr15	processed_pseudogene	protein kinase, X-linked, pseudogene 1
ENSG00000107902.13	4.47	2.99	3.77	2.5	3.58	3.32	3.59	2.28	LHPP	chr10	protein_coding	phospholysine phosphohistidine inorganic pyrophosphate phosphatase
ENSG00000237130.1	0	0	0.15	0	0	0	0	0	MRPS6P2	chr1	processed_pseudogene	mitochondrial ribosomal protein S6 pseudogene 2
ENSG00000254469.7	0.21	0.28	0.64	0.22	0.79	0.42	0.22	1.11	RP11-849H4.2	chr11	protein_coding	--
ENSG00000137078.8	1.18	1.84	4.6	4.63	2	4.61	3.12	4.08	SIT1	chr9	protein_coding	signaling threshold regulating transmembrane adaptor 1
ENSG00000183208.12	0.16	0.45	0.56	0.72	0.27	0.64	0.49	0.66	GDPGP1	chr15	protein_coding	GDP-D-glucose phosphorylase 1
ENSG00000167157.10	0	0	0	0	0	0	0	0.03	PRRX2	chr9	protein_coding	paired related homeobox 2
ENSG00000111196.9	0.37	0.81	0.7	0.44	0.84	0.97	0.91	1.71	MAGOHB	chr12	protein_coding	mago-nashi homolog B (Drosophila)
ENSG00000260625.2	0	0.74	0.42	0.6	0.58	0.44	0.33	0.55	RP11-452L6.7	chr16	antisense	--
ENSG00000264546.1	0.32	0.69	0.78	0.56	1.52	0.48	0.82	1.69	RP11-464D20.6	chr17	sense_intronic	--
ENSG00000260505.1	0	0	0	0	0	0.02	0	0	RP11-410C4.5	chr1	lincRNA	--
ENSG00000240521.1	0	0	0.04	0	0.08	0	0.03	0.11	RP11-680B3.2	chr3	antisense	--
ENSG00000163481.7	0.44	0.92	1.62	1.43	2.37	1.18	1.26	1.78	RNF25	chr2	protein_coding	ring finger protein 25
ENSG00000257359.1	0	0	0	0	0	0.08	0	0.14	RP11-780K2.1	chr12	antisense	--
ENSG00000271439.1	0	0	0	0	0	0.17	0	0	RP11-666A1.7	chr1	processed_pseudogene	--
ENSG00000087077.11	0.23	0.51	0.79	0.69	1.03	0.68	0.46	0.29	TRIP6	chr7	protein_coding	thyroid hormone receptor interactor 6
ENSG00000164530.13	0.23	0.29	0.62	0.53	0.42	0.41	0.29	0.45	PI16	chr6	protein_coding	peptidase inhibitor 16
ENSG00000160785.13	0.92	1.53	2.45	2	4.06	3.24	1.97	2.99	SLC25A44	chr1	protein_coding	solute carrier family 25, member 44
ENSG00000115165.9	13.17	23.91	22.1	20.83	42.11	25.18	21.33	27.47	CYTIP	chr2	protein_coding	cytohesin 1 interacting protein
ENSG00000276696.1	0	0.38	0	0	0	0	0.55	0	Y_RNA	chr15	misc_RNA	--
ENSG00000104549.11	0.3	0.99	0.97	0.92	1.05	1.25	0.82	0.85	SQLE	chr8	protein_coding	squalene epoxidase
ENSG00000229628.1	0.23	0.09	0.1	0.31	0	0	0.68	0.53	AC073115.7	chr7	lincRNA	--
ENSG00000273674.4	0.03	0	0.16	0.02	0.02	0.06	0	0.1	CTD-2378E12.1	chr15	lincRNA	--
ENSG00000155428.12	0	0	0	0	0.04	0	0	0	TRIM74	chr7	protein_coding	tripartite motif containing 74
ENSG00000204700.4	0	0	0	0	0	0	0.03	0	OR2J2	chr6	protein_coding	olfactory receptor, family 2, subfamily J, member 2
ENSG00000147324.10	3.7	2.46	2.68	2.13	2.47	1.87	3.04	2.59	MFHAS1	chr8	protein_coding	malignant fibrous histiocytoma amplified sequence 1
ENSG00000204469.12	5.65	6.63	9.35	8.9	15.94	8.64	7.25	9.3	PRRC2A	chr6	protein_coding	proline-rich coiled-coil 2A
ENSG00000180279.5	0	0	0	0	0.06	0	0.04	0	MGC45922	chr19	lincRNA	--
ENSG00000205057.4	0	0	0	0.08	0	0	0.05	0.12	CLLU1OS	chr12	protein_coding	chronic lymphocytic leukemia up-regulated 1 opposite strand
ENSG00000172264.16	0.01	0.27	0.15	0.12	0.37	0.21	0.07	0.2	MACROD2	chr20	protein_coding	MACRO domain containing 2
ENSG00000102053.12	0.02	0.09	0.05	0.02	0.19	0.19	0.11	0.16	ZC3H12B	chrX	protein_coding	zinc finger CCCH-type containing 12B
ENSG00000185129.5	0.38	1.5	1.05	1.46	1.24	1.75	1.72	3.56	PURA	chr5	protein_coding	purine-rich element binding protein A
ENSG00000231888.1	0.17	0.42	0	0.16	0.15	0	0.62	0.23	MTND5P15	chr3	processed_pseudogene	MT-ND5 pseudogene 15
ENSG00000260345.1	0	0.16	0.56	0.56	0.18	0.32	0.36	0.4	AC009052.12	chr16	processed_transcript	--
ENSG00000229313.1	0	0	0.1	0	0	0	0	0	RP3-425P12.5	chr6	antisense	--
ENSG00000166401.13	0.62	2.19	1.68	1.13	2.72	2.4	2.29	2.67	SERPINB8	chr18	protein_coding	serpin peptidase inhibitor, clade B (ovalbumin), member 8
ENSG00000279474.1	0.11	0.2	0.13	0.13	0.57	0.07	0.17	0.28	CTD-2286N8.1	chr18	TEC	--
ENSG00000205212.3	0	0	0	0	0.04	0	0.03	0.01	CCDC144NL	chr17	protein_coding	coiled-coil domain containing 144 family, N-terminal like
ENSG00000135960.9	0.33	0.23	0.3	0.69	0.59	0.54	0.28	0.24	EDAR	chr2	protein_coding	ectodysplasin A receptor
ENSG00000129103.17	5.72	7.26	10.2	10.11	10.25	9.43	8.21	7.95	SUMF2	chr7	protein_coding	sulfatase modifying factor 2
ENSG00000169679.14	1.38	2.49	1.17	1.3	0.59	2.79	2.18	0.85	BUB1	chr2	protein_coding	BUB1 mitotic checkpoint serine/threonine kinase
ENSG00000272034.1	0	4.29	2.44	1.84	2.97	2.64	1.58	3.08	SNORD14A	chr11	snoRNA	small nucleolar RNA, C/D box 14A
ENSG00000008710.17	0.54	0.23	0.95	0.7	1.41	0.28	0.36	0.59	PKD1	chr16	protein_coding	polycystic kidney disease 1 (autosomal dominant)
ENSG00000179091.4	2.27	2.67	5.23	5.45	7.88	4.54	3.33	4.33	CYC1	chr8	protein_coding	cytochrome c-1
ENSG00000148248.13	3.71	6.32	6.48	7.81	8.79	8.47	6.98	7.64	SURF4	chr9	protein_coding	surfeit 4
ENSG00000281593.1	0.27	0.29	0	0.34	0.49	0.65	0.11	0.24	GS1-114I9.3	chr7	protein_coding	--
ENSG00000221869.4	2.45	3.2	5.96	8.38	6.84	9.98	4.29	5.86	CEBPD	chr8	protein_coding	CCAAT/enhancer binding protein (C/EBP), delta
ENSG00000211751.7	5.97	8.85	11.51	16.44	7.66	14.64	9.9	11.75	TRBV25-1	chr7	TR_C_gene	T cell receptor beta variable 25-1
ENSG00000201990.1	0	0	0	0	0	0	0.35	0	Y_RNA	chr7	misc_RNA	--
ENSG00000228643.1	0	0.12	0	0.28	0	0	0	0.1	AC079779.4	chr2	processed_transcript	--
ENSG00000239961.2	0.09	0.4	0.43	0.89	0.44	1.01	0.22	0.68	LILRA4	chr19	protein_coding	leukocyte immunoglobulin-like receptor, subfamily A (with TM domain), member 4
ENSG00000131845.14	0.49	0.61	0.97	1.09	1.01	1.16	0.94	1.13	ZNF304	chr19	protein_coding	zinc finger protein 304
ENSG00000227972.1	0	0	0	0	0.02	0.06	0.03	0	PRKRIRP3	chr10	processed_pseudogene	protein-kinase, interferon-inducible double stranded RNA dependent inhibitor, repressor of (P58 repressor) pseudogene 3
ENSG00000166173.10	0	0	0.01	0	0.03	0	0	0	LARP6	chr15	protein_coding	La ribonucleoprotein domain family, member 6
ENSG00000280934.1	0	0	0	0	0	0	0	0.62	AL118496.1	chrX	miRNA	--
ENSG00000214160.9	0.32	0.96	0.98	1.04	1.11	1.8	1.27	1.23	ALG3	chr3	protein_coding	ALG3, alpha-1,3- mannosyltransferase
ENSG00000273155.1	0	0	0	0	0	0	0	0.06	RP11-38C17.1	chr2	protein_coding	--
ENSG00000228779.1	0	0	0	0	0.2	0	0	0	Z69666.2	chr16	antisense	--
ENSG00000214788.2	0.05	0.04	0	0	0	0	0	0	OOSP1	chr11	unitary_pseudogene	oocyte secreted protein 1, pseudogene
ENSG00000234504.2	0	0.03	0.04	0.08	0	0	0.05	0.03	RP11-285G1.2	chr10	antisense	--
ENSG00000232512.6	0	0.07	0	0	0	0	0	0	AP000233.2	chr21	lincRNA	--
ENSG00000153044.9	1.9	6.74	1.8	2.29	1.56	9	7.5	4.94	CENPH	chr5	protein_coding	centromere protein H
ENSG00000107105.14	0.01	0	0	0	0	0	0	0	ELAVL2	chr9	protein_coding	ELAV like neuron-specific RNA binding protein 2
ENSG00000179163.11	0.85	2.67	2.06	2.86	2.8	5.33	2.34	2.41	FUCA1	chr1	protein_coding	fucosidase, alpha-L- 1, tissue
ENSG00000259239.1	0	0	0	0	0	0	0	0.03	RP11-521C20.1	chr15	processed_pseudogene	--
ENSG00000177138.15	0	0	0.02	0	0	0.02	0	0.03	FAM9B	chrX	protein_coding	family with sequence similarity 9, member B
ENSG00000213412.3	0	0	0.1	0	0	0	0	0	HNRNPA1P33	chr10	processed_pseudogene	heterogeneous nuclear ribonucleoprotein A1 pseudogene 33
ENSG00000177294.6	0.04	0	0.1	0.1	0.06	0.03	0	0	FBXO39	chr17	protein_coding	F-box protein 39
ENSG00000111667.13	1.45	2.73	4.67	5.16	4.72	4.13	2.99	3.11	USP5	chr12	protein_coding	ubiquitin specific peptidase 5 (isopeptidase T)
ENSG00000117411.16	0.22	0.07	0.26	0.17	0.07	0.2	0.23	0.1	B4GALT2	chr1	protein_coding	UDP-Gal:betaGlcNAc beta 1,4- galactosyltransferase, polypeptide 2
ENSG00000278919.1	0.22	0.07	0.18	0.13	0.17	0	0.05	0.26	AP006285.2	chr11	protein_coding	--
ENSG00000164715.5	1.7	2.04	1.78	2.22	4.03	2.6	2.08	2.56	LMTK2	chr7	protein_coding	lemur tyrosine kinase 2
ENSG00000264007.1	0	0.08	0.09	0.09	0.17	0.08	0	0	RP11-68I3.10	chr17	sense_intronic	--
ENSG00000261399.1	0	0	0	0	0	0	0	0.17	LA16c-329F2.1	chr16	antisense	--
ENSG00000166743.9	0.03	0.07	0.13	0.05	0.08	0.07	0	0.06	ACSM1	chr16	protein_coding	acyl-CoA synthetase medium-chain family member 1
ENSG00000165671.18	2.97	5.4	5.84	5.87	6.97	5.23	5.46	6.9	NSD1	chr5	protein_coding	nuclear receptor binding SET domain protein 1
ENSG00000268797.1	0.1	0	0	0.1	0	0	0	0	CTC-490E21.12	chr19	protein_coding	--
ENSG00000186184.15	23.81	9.38	7.28	7.91	6.51	12.67	10.1	7.5	POLR1D	chr13	protein_coding	polymerase (RNA) I polypeptide D, 16kDa
ENSG00000158773.14	4.6	5.2	7.94	8.85	22.4	8.17	5.46	8.99	USF1	chr1	protein_coding	upstream transcription factor 1
ENSG00000275727.1	0	0	0	0.51	0	0	0	0	AC092375.1	chr16	miRNA	--
ENSG00000177614.9	0.03	0.02	0.02	0.02	0.01	0.02	0	0.02	PGBD5	chr1	protein_coding	piggyBac transposable element derived 5
ENSG00000080561.13	0.29	0.49	0.42	0.72	0.9	0.72	0.66	0.84	MID2	chrX	protein_coding	midline 2
ENSG00000263986.1	0	0	0	0	0.11	0	0	0	RP11-746M1.1	chr17	antisense	--
ENSG00000275410.4	0	0	0	0	0	0	0	0.01	HNF1B	chr17	protein_coding	HNF1 homeobox B
ENSG00000175745.11	0.02	0	0	0	0	0.03	0	0	NR2F1	chr5	protein_coding	nuclear receptor subfamily 2, group F, member 1
ENSG00000196826.7	0.03	0.06	0.05	0.06	0.25	0.07	0.04	0.08	CTD-2192J16.17	chr19	protein_coding	--
ENSG00000200345.2	0	0.46	0	0	0.5	0.45	0.34	0.37	RNU6-485P	chr12	snRNA	RNA, U6 small nuclear 485, pseudogene
ENSG00000230772.1	0	0	0.07	0.07	0	0.29	0.09	0.68	VN1R108P	chr20	unprocessed_pseudogene	vomeronasal 1 receptor 108 pseudogene
ENSG00000265521.1	0	0	0	0	0	0	0.46	1.03	MIR5697	chr1	miRNA	microRNA 5697
ENSG00000260619.1	0	0.06	0	0.02	0.04	0	0.03	0.08	RP11-775C24.3	chr15	lincRNA	--
ENSG00000135636.13	2.51	4.26	3.45	4.77	9.83	10.38	2.83	3.73	DYSF	chr2	protein_coding	dysferlin
ENSG00000271717.1	0.17	0	0	0.16	0.16	0.14	0	0.35	CTD-3020H12.4	chr19	antisense	--
ENSG00000127554.12	0.65	0.47	0.98	1.01	1.36	1.07	0.8	1.33	GFER	chr16	protein_coding	growth factor, augmenter of liver regeneration
ENSG00000273036.2	0.02	0.04	0.04	0.1	0.69	0	0.03	0.12	FAM95C	chr9	lincRNA	family with sequence similarity 95, member C
ENSG00000138172.10	1.48	3.96	6.95	5.34	3.55	5.93	5.04	6.12	CALHM2	chr10	protein_coding	calcium homeostasis modulator 2
ENSG00000165533.18	0.08	0.18	0.1	0.19	0.09	0.24	0.22	0.21	TTC8	chr14	protein_coding	tetratricopeptide repeat domain 8
ENSG00000166803.10	0.24	0.24	0.15	0.15	0	0.19	0.57	0.04	KIAA0101	chr15	protein_coding	KIAA0101
ENSG00000234769.7	0.1	0	0.13	0.22	0.26	0.08	0.14	0.06	WASH4P	chr16	unprocessed_pseudogene	WAS protein family homolog 4 pseudogene
ENSG00000251435.1	0	0	0	0	0.1	0	0.03	0	C1GALT1P2	chr5	processed_pseudogene	ore 1 synthase, glycoprotein-N-acetylgalactosamine 3-beta-galactosyltransferase 1 pseudogene 2
ENSG00000186998.15	0.98	0.24	0.37	0.22	0.19	0.25	0.32	0.23	EMID1	chr22	protein_coding	EMI domain containing 1
ENSG00000168405.14	2.36	3.6	3.76	3.59	4.82	3.03	3.34	4.7	CMAHP	chr6	unitary_pseudogene	cytidine monophospho-N-acetylneuraminic acid hydroxylase, pseudogene
ENSG00000148356.13	1.06	0.93	2.02	1.88	3.3	1.42	1.08	1.69	LRSAM1	chr9	protein_coding	leucine rich repeat and sterile alpha motif containing 1
ENSG00000202198.1	2930.93	8931.05	6219.71	6283.78	13089.5	13721.9	9747.28	20187.4	RN7SK	chr6	misc_RNA	RNA, 7SK small nuclear
ENSG00000100401.19	2.25	2.02	3.77	3.85	8.34	2.76	2.37	3	RANGAP1	chr22	protein_coding	Ran GTPase activating protein 1
ENSG00000263529.2	0.8	0.65	0.92	0	0.54	2.24	0.24	0.13	RN7SL122P	chr1	misc_RNA	RNA, 7SL, cytoplasmic 122, pseudogene
ENSG00000126266.3	0.03	0.06	0.1	0.02	0.26	0	0.03	0	FFAR1	chr19	protein_coding	free fatty acid receptor 1
ENSG00000267504.1	0.05	0	0	0	0.25	0.13	0.03	0	RP11-845C23.2	chr18	sense_intronic	--
ENSG00000129083.12	3.32	8.35	6.95	8.65	12.31	12.52	11.07	11	COPB1	chr11	protein_coding	coatomer protein complex, subunit beta 1
ENSG00000144036.14	0.82	1.25	0.91	1	1.2	1.27	1.46	1.6	EXOC6B	chr2	protein_coding	exocyst complex component 6B
ENSG00000078967.12	0.27	0.79	0.59	0.76	0.8	0.98	0.79	0.8	UBE2D4	chr7	protein_coding	ubiquitin-conjugating enzyme E2D 4 (putative)
ENSG00000104976.11	1.27	0.83	1.41	1.7	0.95	1.52	0.96	1.19	SNAPC2	chr19	protein_coding	small nuclear RNA activating complex, polypeptide 2, 45kDa
ENSG00000170089.15	0.41	0.28	0.13	0.06	0.43	0.19	0.2	0.34	RP11-423H2.1	chr5	transcribed_unprocessed_pseudogene	--
ENSG00000224786.1	0	0	0	0	0.23	0	0.23	0	CETN4P	chr4	unitary_pseudogene	centrin EF-hand protein 4, pseudogene
ENSG00000266124.1	0	0	1.05	1.05	3.06	0	0.68	1.51	MIR5587	chr16	miRNA	microRNA 5587
ENSG00000075043.17	0	0	0	0	0	0.01	0	0	KCNQ2	chr20	protein_coding	potassium channel, voltage gated KQT-like subfamily Q, member 2
ENSG00000112062.10	4.1	7.24	7.4	9.42	11.78	11.87	9.11	10.48	MAPK14	chr6	protein_coding	mitogen-activated protein kinase 14
ENSG00000225938.1	0.15	0	0.83	0.55	2.14	0.6	1.52	0.9	RP4-575N6.4	chr1	antisense	--
ENSG00000245748.1	0.01	0	0.01	0.06	0.03	0.01	0.01	0	RP11-367J11.2	chr4	antisense	--
ENSG00000175701.10	0.29	0.19	0.24	0.49	0.11	0.8	0.07	0.51	LINC00116	chr2	protein_coding	long intergenic non-protein coding RNA 116
ENSG00000261783.1	0.32	0.78	0.44	0.75	0.72	0.64	1.06	1.82	RP11-252K23.2	chr16	sense_intronic	--
ENSG00000279505.1	0	0	0	0	0	0	0	0.34	RP11-43N5.2	chr12	TEC	--
ENSG00000188032.9	0	0	0	0	0	0	0.08	0	C19orf67	chr19	protein_coding	chromosome 19 open reading frame 67
ENSG00000257480.1	0	0	0.18	0.18	0	0	0	0	MRPL2P1	chr12	processed_pseudogene	mitochondrial ribosomal protein L2 pseudogene 1
ENSG00000068001.13	0.01	0.22	0.36	0.36	0.18	0.26	0.23	0.32	HYAL2	chr3	protein_coding	hyaluronoglucosaminidase 2
ENSG00000226758.1	0.08	0.64	0.15	0.15	0.35	0.06	0.33	0.84	DISC1-IT1	chr1	sense_intronic	DISC1 intronic transcript 1
ENSG00000269894.1	0	0.09	0.5	0.61	0.49	0.09	0.26	0.8	RP11-1020A11.1	chr3	sense_intronic	--
ENSG00000213411.2	0.03	0.13	0.31	0.4	0.27	0.19	0.08	0.24	RBM22P2	chr13	processed_pseudogene	RNA binding motif protein 22 pseudogene 2
ENSG00000188536.12	10808.9	32065.1	32857.2	19995.2	9919.07	51528.9	24814.6	15912.9	HBA2	chr16	protein_coding	hemoglobin, alpha 2
ENSG00000250306.1	0	0	0	0	0.17	0	0	0.13	CTC-498M16.3	chr5	processed_pseudogene	--
ENSG00000223358.5	0	0	0	0	0	0.03	0	0	EHHADH-AS1	chr3	antisense	EHHADH antisense RNA 1
ENSG00000166025.17	0.05	0.16	0.1	0.19	0.21	0.24	0.3	0.2	AMOTL1	chr11	protein_coding	angiomotin like 1
ENSG00000230797.2	0.09	0.14	0.1	0.16	0.47	0.11	0.24	0.38	YY2	chrX	protein_coding	YY2 transcription factor
ENSG00000143375.14	0	0	0	0	0.03	0	0.01	0.01	CGN	chr1	protein_coding	cingulin
ENSG00000161328.10	0.13	0.07	0.2	0.3	0.51	0.16	0.09	0.26	LRRC56	chr11	protein_coding	leucine rich repeat containing 56
ENSG00000258116.1	0.25	0.1	0.12	0.47	0.11	0.1	0	0.08	RP11-493L12.6	chr12	processed_pseudogene	--
ENSG00000125851.9	0	0	0	0	0.01	0	0	0	PCSK2	chr20	protein_coding	proprotein convertase subtilisin/kexin type 2
ENSG00000211683.3	0.5	0.18	0.66	0.26	1.09	0.27	0.26	0.48	KB-1572G7.3	chr22	processed_transcript	--
ENSG00000229057.1	0	0	0.08	0	0	0	0	0	RPS3AP54	chr9	processed_pseudogene	ribosomal protein S3a pseudogene 54
ENSG00000204569.9	1.91	5.02	6.63	5.61	4.64	6.38	5.32	7.84	PPP1R10	chr6	protein_coding	protein phosphatase 1, regulatory subunit 10
ENSG00000261396.1	0.11	0	0.42	0.11	0.2	0	0.07	0.15	CTD-2012K14.2	chr16	antisense	--
ENSG00000163995.18	0.04	0.06	0.1	0.06	0.22	0.06	0.09	0.06	ABLIM2	chr4	protein_coding	actin binding LIM protein family, member 2
ENSG00000235859.5	2.19	2.61	4.85	3.48	12.04	2.96	2.53	3.74	AC006978.6	chr7	processed_pseudogene	--
ENSG00000276476.2	0.02	0.34	0.28	0.16	0.92	0.06	0.19	0.4	LINC00540	chr13	lincRNA	long intergenic non-protein coding RNA 540
ENSG00000224718.1	0	0	0	0	0	0	0.02	0	RP11-222A5.1	chr1	lincRNA	--
ENSG00000225726.1	0.12	0.4	0.68	0.11	0.22	0.2	0.44	0.49	AC007000.10	chr7	processed_pseudogene	--
ENSG00000167644.11	0	0	0	0	0	0	0.07	0	C19orf33	chr19	protein_coding	chromosome 19 open reading frame 33
ENSG00000129559.12	3.04	3.99	3.06	4.42	2.78	6.67	3.42	5.13	NEDD8	chr14	protein_coding	neural precursor cell expressed, developmentally down-regulated 8
ENSG00000148655.14	0.1	0.17	0.14	0.15	0.65	0.26	0.18	0.24	C10orf11	chr10	protein_coding	chromosome 10 open reading frame 11
ENSG00000174099.10	0.2	0.87	0.26	0.4	0.33	0.81	0.82	0.39	MSRB3	chr12	protein_coding	methionine sulfoxide reductase B3
ENSG00000213188.3	0.15	0.06	0.07	0.14	0.33	0.12	0	0.2	YBX1P4	chr7	processed_pseudogene	Y box binding protein 1 pseudogene 4
ENSG00000250564.1	0	0.07	0	0	0	0	0	0	RP11-215P8.4	chr5	lincRNA	--
ENSG00000233382.6	0.18	0.39	0.77	0.83	1.76	0.48	0.36	0.91	NKAPP1	chrX	transcribed_processed_pseudogene	NFKB activating protein pseudogene 1
ENSG00000214253.8	37.03	28.65	38.71	35.1	17.39	41.6	31.99	20.77	FIS1	chr7	protein_coding	fission 1 (mitochondrial outer membrane) homolog (S. cerevisiae)
ENSG00000259402.1	0.11	0.28	0.53	0.74	0.51	0.18	0.62	0.53	RP11-30K9.4	chr15	sense_intronic	--
ENSG00000183734.4	0.16	0.29	0.96	1.36	0.99	0.86	0.66	0.76	ASCL2	chr11	protein_coding	achaete-scute family bHLH transcription factor 2
ENSG00000249743.5	0	0	0.06	0	0	0	0	0	RP11-60A8.1	chr5	lincRNA	--
ENSG00000261057.1	0	0	0	0	0	0.11	0	0	LINC00555	chr13	antisense	long intergenic non-protein coding RNA 555
ENSG00000274225.1	0	0	0	0	0	0	0.06	0	KB-68A7.1	chr21	lincRNA	--
ENSG00000279773.1	0	0.03	0	0	0	0	0	0	AL050303.10	chr21	TEC	--
ENSG00000213015.8	1.23	0.71	3.11	1.54	3.68	1.13	0.81	2.75	ZNF580	chr19	protein_coding	zinc finger protein 580
ENSG00000230747.1	0.97	0.53	1.87	1.06	2.63	0.65	0.49	1.14	AC021188.4	chr2	antisense	--
ENSG00000211820.1	1.61	1.16	0.16	1.16	0.48	1.57	0.86	2.27	TRAV41	chr14	TR_V_gene	T cell receptor alpha variable 41
ENSG00000215375.6	0.57	0.33	0.56	0.56	1.61	0.27	0.42	0.38	MYL5	chr4	protein_coding	myosin, light chain 5, regulatory
ENSG00000227355.1	0.41	1	0.38	0.89	1.23	0.87	1.31	0.55	RP11-162D16.2	chr9	antisense	--
ENSG00000267283.1	0.36	0	0.75	1.01	0.49	0.87	0	1.52	AC005306.3	chr19	processed_transcript	--
ENSG00000279357.1	0.24	0.1	0.98	0.88	0.11	0.66	0.21	0.47	RP11-475D10.4	chr16	TEC	--
ENSG00000158669.11	1.42	1.83	2.62	2.82	5.69	2.07	1.91	2.98	AGPAT6	chr8	protein_coding	1-acylglycerol-3-phosphate O-acyltransferase 6
ENSG00000261537.1	0.23	0.25	0.21	0.35	1.02	0.24	0.32	0.61	RP11-319G9.5	chr16	sense_intronic	--
ENSG00000088986.10	16.58	10.45	6.41	6.87	3.35	10.19	11.9	7.59	DYNLL1	chr12	protein_coding	dynein, light chain, LC8-type 1
ENSG00000279724.1	0.26	0	0	0	0	0	0	0	AC005086.1	chr7	pseudogene	--
ENSG00000273444.1	0	0	0.33	0	0	0	0.22	0.96	RP5-1147A1.2	chr7	unprocessed_pseudogene	--
ENSG00000013441.15	7.21	15.13	9.98	15.59	20.45	18.74	14.72	31.93	CLK1	chr2	protein_coding	CDC-like kinase 1
ENSG00000198843.12	1.28	3.09	2.71	2.61	3.25	5.09	3.95	5.04	SELT	chr3	protein_coding	--
ENSG00000118004.17	0	0	0	0	0.06	0	0	0.03	COLEC11	chr2	protein_coding	collectin sub-family member 11
ENSG00000243954.3	0	1.8	0.56	0.56	0.18	0.16	0.24	0.27	RN7SL743P	chr16	misc_RNA	RNA, 7SL, cytoplasmic 743, pseudogene
ENSG00000144579.7	10.44	12.6	19.3	20.93	21.1	19.14	14.52	16.11	CTDSP1	chr2	protein_coding	CTD (carboxy-terminal domain, RNA polymerase II, polypeptide A) small phosphatase 1
ENSG00000211662.2	0.4	0.57	0.92	0.28	0.18	1.68	3.7	0.33	IGLV3-21	chr22	IG_V_gene	immunoglobulin lambda variable 3-21
ENSG00000260583.1	0.11	0	0.2	0.3	0	0.43	0.45	0.79	AP000223.42	chr21	antisense	--
ENSG00000226240.1	0.08	0.13	0	0	0.22	0	0.1	0.22	LINC00381	chr13	lincRNA	long intergenic non-protein coding RNA 381
ENSG00000169814.12	0.82	1.24	1.78	2.12	2.35	1.52	1.42	2.08	BTD	chr3	protein_coding	biotinidase
ENSG00000163618.17	0	0	0.01	0	0	0	0.01	0	CADPS	chr3	protein_coding	Ca++-dependent secretion activator
ENSG00000276890.1	0	0	0.39	0.2	0	0	0	0	Metazoa_SRP	chr3	misc_RNA	--
ENSG00000229256.1	0	0	0	0	0	0	0	0.04	ST13P13	chr10	processed_pseudogene	suppression of tumorigenicity 13 (colon carcinoma) (Hsp70 interacting protein) pseudogene 13
ENSG00000106714.17	0.03	0.02	0.01	0.02	0.02	0.06	0.03	0.03	CNTNAP3	chr9	protein_coding	contactin associated protein-like 3
ENSG00000248165.1	0	0	0.09	0	0	0	0	0	RP11-44F21.2	chr4	antisense	--
ENSG00000034713.7	205.37	69.99	50.96	42.12	31.23	47.82	66.06	47.49	GABARAPL2	chr16	protein_coding	GABA(A) receptor-associated protein-like 2
ENSG00000166326.6	1.09	2.95	2.52	2.26	4.37	2.89	2.73	3.85	TRIM44	chr11	protein_coding	tripartite motif containing 44
ENSG00000237273.1	0.12	0	0	0	0	0	0	0.08	RSL24D1P8	chr19	processed_pseudogene	ribosomal L24 domain containing 1 pseudogene 8
ENSG00000260274.1	0.21	0.58	0.23	0.35	0.3	0.74	0.38	0.22	RP11-817O13.8	chr15	lincRNA	--
ENSG00000184986.10	0.11	0.09	0.18	0.25	0.14	0.15	0.07	0	TMEM121	chr14	protein_coding	transmembrane protein 121
ENSG00000172339.9	0.06	0.13	0.11	0.17	0.09	0.12	0.21	0.13	ALG14	chr1	protein_coding	ALG14, UDP-N-acetylglucosaminyltransferase subunit
ENSG00000230753.5	0.28	0	0	0	0	0.07	0	0	ZNF341-AS1	chr20	antisense	ZNF341 antisense RNA 1
ENSG00000270523.1	0	0	0	0	0	0	0	0.11	RP11-145P16.3	chr15	sense_intronic	--
ENSG00000219409.2	0.38	0.37	0.49	0.98	0.41	0.48	0.63	1.01	RP11-106E7.1	chr6	processed_pseudogene	--
ENSG00000166159.10	0	0	0	0	0	0	0.01	0	LRTM2	chr12	protein_coding	leucine-rich repeats and transmembrane domains 2
ENSG00000257058.1	0	0	0	0	0	0	0.09	0.21	RP11-864I4.4	chr11	antisense	--
ENSG00000148346.11	4.72	2.2	1.65	3.27	3.52	1.38	2.86	2.81	LCN2	chr9	protein_coding	lipocalin 2
ENSG00000048707.13	2.21	4.41	5.22	5.11	8.89	4.28	4.9	6.84	VPS13D	chr1	protein_coding	vacuolar protein sorting 13 homolog D (S. cerevisiae)
ENSG00000238836.1	0	0	0	0	0.75	0	0	0	AC074129.1	chr5	miRNA	--
ENSG00000176978.13	5.32	3.8	11.44	11.31	16.65	7.74	6.94	6.2	DPP7	chr9	protein_coding	dipeptidyl-peptidase 7
ENSG00000275805.1	0	0	0	0	0	0.03	0	0	RP11-349H17.2	chr18	sense_intronic	--
ENSG00000237757.2	0.05	0.19	0.55	0.85	0.62	0.44	0.55	0.98	EEF1A1P30	chrX	processed_pseudogene	eukaryotic translation elongation factor 1 alpha 1 pseudogene 30
ENSG00000244378.1	0.1	0.19	0.35	0.21	0.3	0.04	0.17	0.25	RPS2P45	chr16	transcribed_processed_pseudogene	ribosomal protein S2 pseudogene 45
ENSG00000253505.1	0	0	0	0	0	0	0.03	0	CTA-398F10.1	chr8	lincRNA	--
ENSG00000196357.11	0.28	0.41	0.39	0.3	0.38	0.4	0.52	0.64	ZNF565	chr19	protein_coding	zinc finger protein 565
ENSG00000258038.5	0	0	0	0.04	0	0	0	0	CTD-2384A14.1	chr14	lincRNA	--
ENSG00000280240.1	0.03	0.03	0.09	0.12	0.2	0.03	0.29	0.06	AL049794.1	chr20	protein_coding	--
ENSG00000136197.12	0.21	0.62	0.65	0.95	0.47	1.28	1.01	1.72	C7orf25	chr7	protein_coding	chromosome 7 open reading frame 25
ENSG00000206341.7	0.22	4.85	4.7	2.96	1.38	0.48	0.36	4.9	HLA-H	chr6	unprocessed_pseudogene	major histocompatibility complex, class I, H (pseudogene)
ENSG00000261519.3	0.06	0	0.03	0	0	0.05	0	0.04	RP11-403P17.4	chr16	lincRNA	--
ENSG00000021488.12	0	0.05	0	0	0.06	0	0.02	0.02	SLC7A9	chr19	protein_coding	solute carrier family 7 (amino acid transporter light chain, bo,+ system), member 9
ENSG00000271461.1	0	0.02	0	0.05	0.07	0.46	0.02	0.13	RP4-673D20.6	chr20	processed_pseudogene	--
ENSG00000153347.9	0.04	0.25	0.14	0.04	0.03	0.4	0.62	0.23	FAM81B	chr5	protein_coding	family with sequence similarity 81, member B
ENSG00000138395.14	0	0	0	0.01	0	0.02	0.01	0.01	CDK15	chr2	protein_coding	cyclin-dependent kinase 15
ENSG00000129946.10	0	0	0	0.02	0.04	0	0.01	0	SHC2	chr19	protein_coding	SHC (Src homology 2 domain containing) transforming protein 2
ENSG00000118564.14	6.19	16.07	9.78	13.28	17.03	21.53	16.69	23.79	FBXL5	chr4	protein_coding	F-box and leucine-rich repeat protein 5
ENSG00000015568.12	0	0.03	0.02	0.01	0.1	0.03	0.02	0.04	RGPD5	chr2	protein_coding	RANBP2-like and GRIP domain containing 5
ENSG00000229083.1	0	0	0.16	0	0	0.07	0.05	0.06	PSMA6P2	chrX	processed_pseudogene	proteasome (prosome, macropain) subunit, alpha type, 6 pseudogene 2
ENSG00000276071.1	0.28	0.3	0.38	0.3	0.21	0.04	0.36	0.31	CTD-3234P18.6	chr19	lincRNA	--
ENSG00000253139.1	0	0.06	0.13	0.06	0	0.06	0.08	0.14	RP11-17A4.3	chr8	lincRNA	--
ENSG00000196584.2	0.12	0.13	0.11	0.15	0.14	0.49	0.26	0.34	XRCC2	chr7	protein_coding	X-ray repair complementing defective repair in Chinese hamster cells 2
ENSG00000135446.16	1.44	2.33	3.02	4.76	2.78	4.1	3.27	3.23	CDK4	chr12	protein_coding	cyclin-dependent kinase 4
ENSG00000205209.7	0	0.02	0.09	0.02	0.26	0.02	0.01	0.1	SCGB2B2	chr19	protein_coding	secretoglobin, family 2B, member 2
ENSG00000108559.11	5.9	5.87	6.2	5.73	9.89	7.32	7.38	6.63	NUP88	chr17	protein_coding	nucleoporin 88kDa
ENSG00000144635.8	1.53	3.86	3.06	3.5	4.31	6.8	4.72	5.65	DYNC1LI1	chr3	protein_coding	dynein, cytoplasmic 1, light intermediate chain 1
ENSG00000167553.14	0.97	2.17	1.71	1.35	1.39	2.86	2.93	1.46	TUBA1C	chr12	protein_coding	tubulin, alpha 1c
ENSG00000260066.1	0	0	0	0	0.02	0	0	0.03	CTD-2587M23.1	chr5	lincRNA	--
ENSG00000225399.4	0	0	0	0	0	0.08	0	0	RP11-3B7.1	chr3	lincRNA	--
ENSG00000137700.16	0.28	0.48	0.76	0.79	1.07	0.66	0.38	0.68	SLC37A4	chr11	protein_coding	solute carrier family 37 (glucose-6-phosphate transporter), member 4
ENSG00000167216.16	0	0.06	0.06	0.01	0.03	0.06	0.03	0.07	KATNAL2	chr18	protein_coding	katanin p60 subunit A-like 2
ENSG00000100242.15	27.49	18.74	44.39	48.82	38.79	27.45	23.44	30.1	SUN2	chr22	protein_coding	Sad1 and UNC84 domain containing 2
ENSG00000224531.5	0.18	0.42	0.56	0.69	0.39	0.7	0.63	1.3	SMIM13	chr6	protein_coding	small integral membrane protein 13
ENSG00000113013.12	4.28	7.74	8.03	9.08	14.05	11.33	9.15	10.77	HSPA9	chr5	protein_coding	heat shock 70kDa protein 9 (mortalin)
ENSG00000177963.12	3.28	3.17	4.77	5.97	6.53	4.36	3.43	3.8	RIC8A	chr11	protein_coding	RIC8 guanine nucleotide exchange factor A
ENSG00000008226.19	0.17	0.12	0.47	0.37	0.58	0.13	0.17	0.38	DLEC1	chr3	protein_coding	deleted in lung and esophageal cancer 1
ENSG00000244514.3	0	0	0	0	0	0.16	0	0	RN7SL125P	chr17	misc_RNA	RNA, 7SL, cytoplasmic 125, pseudogene
ENSG00000165092.12	0.74	4.1	1.39	1.99	3.56	10.2	5.93	6.28	ALDH1A1	chr9	protein_coding	aldehyde dehydrogenase 1 family, member A1
ENSG00000160505.15	0	0	0.01	0	0.01	0.01	0	0	NLRP4	chr19	protein_coding	NLR family, pyrin domain containing 4
ENSG00000125124.11	1.46	2.42	3.14	2.53	5.13	3.36	2.59	3.29	BBS2	chr16	protein_coding	Bardet-Biedl syndrome 2
ENSG00000201600.1	0.18	0.29	0	0	0	0	0	0	RN7SKP124	chr3	misc_RNA	RNA, 7SK small nuclear pseudogene 124
ENSG00000265711.1	0	0	0	0	0.55	0.98	0	0	AL049871.1	chr14	miRNA	--
ENSG00000260650.1	0	0	0	0	0	0	0.06	0	RP11-403P17.2	chr16	antisense	--
ENSG00000270381.1	0	0.65	0	0.25	0.96	0.21	0.48	0	RP11-290D2.5	chr13	processed_pseudogene	--
ENSG00000230470.1	0.28	0.69	0.39	0.26	0.51	0.11	0.68	1.14	GS1-115G20.1	chr1	sense_intronic	--
ENSG00000066032.18	0	0	0	0	0.01	0	0	0	CTNNA2	chr2	protein_coding	catenin (cadherin-associated protein), alpha 2
ENSG00000187871.2	0	0	0	0	0	0.03	0	0	GFRAL	chr6	protein_coding	GDNF family receptor alpha like
ENSG00000260691.5	0	0	0	0	0	0	0.01	0.01	ANKRD20A1	chr9	protein_coding	ankyrin repeat domain 20 family, member A1
ENSG00000264346.1	0	1.17	0.44	3.13	1.3	1.15	1.15	2.89	SNORA77	chr22	snoRNA	small nucleolar RNA, H/ACA box 77
ENSG00000166866.12	0	0.03	0.08	0.02	0.07	0.12	0.04	0.07	MYO1A	chr12	protein_coding	myosin IA
ENSG00000197580.11	0.04	0.11	0.05	0.19	0.15	0.07	0.07	0.12	BCO2	chr11	protein_coding	beta-carotene oxygenase 2
ENSG00000159479.16	1.09	2.3	3.1	2.38	4.11	3.28	2.79	3.5	MED8	chr1	protein_coding	mediator complex subunit 8
ENSG00000236753.5	0.12	0.74	0.49	0.46	0.08	0.45	0.58	0.31	MKLN1-AS	chr7	processed_transcript	MKLN1 antisense RNA
ENSG00000211720.3	0.33	0.27	0.76	1.23	0.15	0.13	0.49	0.44	TRBV11-1	chr7	TR_V_gene	T cell receptor beta variable 11-1
ENSG00000109113.17	1.05	0.92	1.4	1.19	2.93	1.98	0.71	0.91	RAB34	chr17	protein_coding	RAB34, member RAS oncogene family
ENSG00000054654.15	4.14	8.47	10	9.49	11.51	7.02	9.29	17.15	SYNE2	chr14	protein_coding	spectrin repeat containing, nuclear envelope 2
ENSG00000134996.11	6.41	20.34	16.31	18.12	12.49	28.84	15.7	23.23	OSTF1	chr9	protein_coding	osteoclast stimulating factor 1
ENSG00000265982.1	0	0.51	1.15	1.16	1.13	0	0	0.84	RP11-927P21.4	chr17	unprocessed_pseudogene	--
ENSG00000266965.1	0.32	0.34	0.52	0.26	1.21	0.2	0.49	1.25	RP11-712P20.2	chr18	sense_intronic	--
ENSG00000081248.10	0	0	0	0	0.01	0	0	0	CACNA1S	chr1	protein_coding	calcium channel, voltage-dependent, L type, alpha 1S subunit
ENSG00000180773.14	0.27	0.65	0.44	0.52	1.36	0.8	0.86	1.35	SLC36A4	chr11	protein_coding	solute carrier family 36 (proton/amino acid symporter), member 4
ENSG00000229893.2	0	0	0	0	0.09	0.08	0	0	AC004549.6	chr7	antisense	--
ENSG00000109339.18	0.01	0.01	0.01	0.01	0.05	0.01	0.13	0.05	MAPK10	chr4	protein_coding	mitogen-activated protein kinase 10
ENSG00000185386.14	0.22	0.04	0.43	0.51	1.04	0.18	0.12	0.08	MAPK11	chr22	protein_coding	mitogen-activated protein kinase 11
ENSG00000118680.12	17.89	24.51	24.78	33.93	24.26	34.52	24.29	24.85	MYL12B	chr18	protein_coding	myosin, light chain 12B, regulatory
ENSG00000259887.1	0	0	0	0	0	0	0.08	0	RP11-923I11.5	chr12	lincRNA	--
ENSG00000275040.1	0	0	0.09	0	0	0	0	0	RP11-70D24.4	chr16	lincRNA	--
ENSG00000229344.1	0	0	0	0	0	0.14	0	0	RP5-857K21.7	chr1	unprocessed_pseudogene	--
ENSG00000223498.1	0	0	0	0	0	0.11	0	0	RP11-716A19.3	chrX	processed_pseudogene	--
ENSG00000162753.11	0	0	0	0	0	0	0.01	0	SLC9C2	chr1	protein_coding	solute carrier family 9, member C2 (putative)
ENSG00000185049.12	0.99	1.28	1.96	1.97	2.71	1.71	0.98	1.72	NELFA	chr4	protein_coding	negative elongation factor complex member A
ENSG00000133863.6	0	0	0	0.01	0	0	0	0	TEX15	chr8	protein_coding	testis expressed 15
ENSG00000229014.3	0	0	0	0.16	0	0	0.31	0.23	RPL30P13	chr12	processed_pseudogene	ribosomal protein L30 pseudogene 13
ENSG00000279686.1	0.06	0	0.17	0	0.11	0.14	0.04	0	ECSCR	chr5	protein_coding	endothelial cell surface expressed chemotaxis and apoptosis regulator
ENSG00000232812.1	0	0	0.11	0	0	0	0	0	RP11-459K23.2	chr1	lincRNA	--
ENSG00000251218.1	0	0	0	0	0.03	0	0.02	0.02	RP11-1057B8.2	chr8	lincRNA	--
ENSG00000267626.1	0	0.17	0	0	0	0.08	0	0	AC002115.9	chr19	lincRNA	--
ENSG00000212658.1	0	0	0	0.05	0	0	0.07	0	KRTAP29-1	chr17	protein_coding	keratin associated protein 29-1
ENSG00000140488.14	0.05	0.08	0.14	0.19	0.41	0.19	0.07	0.38	CELF6	chr15	protein_coding	CUGBP, Elav-like family member 6
ENSG00000237489.2	0.04	0.05	0.35	0.57	0.25	0.32	0.39	0.47	LINC00959	chr10	lincRNA	long intergenic non-protein coding RNA 959
ENSG00000279649.1	0.31	0.34	0.45	0.14	1.84	0.11	0.35	0.4	RP11-96D1.8	chr16	TEC	--
ENSG00000259475.1	0	0	0.09	0	0	0	0	0.07	RP11-654A16.3	chr15	antisense	--
ENSG00000189145.7	0	0	0	0	0.4	0	0.09	0	RP11-77G22.2	chrX	processed_pseudogene	--
ENSG00000170899.10	0.1	0.17	0.05	0.2	0	0.59	0.13	0.14	GSTA4	chr6	protein_coding	glutathione S-transferase alpha 4
ENSG00000125734.13	2.81	2.54	5.07	3.89	4.45	5.02	4.57	3.86	GPR108	chr19	protein_coding	G protein-coupled receptor 108
ENSG00000144043.11	2.06	2.4	3.16	3.52	3.42	3.06	2.9	3.81	TEX261	chr2	protein_coding	testis expressed 261
ENSG00000135775.13	2.76	3.47	4.01	4.48	3.96	6.04	4.56	3.96	COG2	chr1	protein_coding	component of oligomeric golgi complex 2
ENSG00000268240.1	0.07	0.02	0.02	0.07	0.02	0.06	0	0	RP11-678G14.4	chr19	lincRNA	--
ENSG00000260276.2	0.21	0.09	0.39	0.56	0.68	0.21	0.3	0.79	RP11-77H9.2	chr16	antisense	--
ENSG00000095787.21	8.33	12.63	6.29	6.94	8.41	12.96	11.42	10.93	WAC	chr10	protein_coding	WW domain containing adaptor with coiled-coil
ENSG00000277918.1	0	0.59	0.68	1.36	1.32	2.64	1.1	0.98	U1	chr1	snRNA	--
ENSG00000270681.1	0.05	0.04	0	0.25	0.82	0	0.06	0.11	RP11-372K14.2	chr4	antisense	--
ENSG00000256050.2	0	0.3	0.08	0	0.21	0	0.39	0.03	RP11-982M15.6	chr14	lincRNA	--
ENSG00000203605.3	0.15	0	0	0	0.33	0.12	0.09	0	RP11-335E6.2	chr1	lincRNA	--
ENSG00000100380.12	15.37	14.07	6.99	7.98	4.39	12.36	12.43	12.66	ST13	chr22	protein_coding	suppression of tumorigenicity 13 (colon carcinoma) (Hsp70 interacting protein)
ENSG00000225331.1	0.14	0.39	0.19	0.45	1.37	0.44	0.12	0.28	AP001055.6	chr21	lincRNA	--
ENSG00000154760.13	0.9	0.72	1.6	1.3	2.25	0.62	0.81	1.93	SLFN13	chr17	protein_coding	schlafen family member 13
ENSG00000118640.10	5.58	11.23	11.03	12.58	14.79	21.91	11.47	18.55	VAMP8	chr2	protein_coding	vesicle-associated membrane protein 8
ENSG00000221333.1	0.52	0.84	0	0	1.86	0	0.62	2.07	MIR548K	chr11	miRNA	microRNA 548k
ENSG00000104714.13	1.66	2.47	2.59	3.32	4.59	4.01	2.2	5.06	ERICH1	chr8	protein_coding	glutamate-rich 1
ENSG00000064961.18	4.06	4.8	4.48	5.77	6.87	5.67	4.75	3.84	HMG20B	chr19	protein_coding	high mobility group 20B
ENSG00000211861.1	3.64	4.43	5.04	7.61	12.28	5.1	10.35	9.11	TRAJ28	chr14	TR_J_gene	T cell receptor alpha joining 28
ENSG00000113070.7	0.05	0.08	0.51	0.14	1.72	0.1	0.09	0.07	HBEGF	chr5	protein_coding	heparin-binding EGF-like growth factor
ENSG00000272335.1	0.17	0.62	0.4	0.55	0.3	0.75	0.79	1.96	RP11-53O19.3	chr5	lincRNA	--
ENSG00000101057.15	2.66	2.28	1.9	1.85	1.46	3.08	2.39	1.23	MYBL2	chr20	protein_coding	v-myb avian myeloblastosis viral oncogene homolog-like 2
ENSG00000255094.1	0	0.06	0	0	0	0.12	0.18	0	RP11-406D1.2	chr11	lincRNA	--
ENSG00000160188.9	0.04	0.2	0	0	0.15	0.1	0	0	RSPH1	chr21	protein_coding	radial spoke head 1 homolog (Chlamydomonas)
ENSG00000269974.1	0.08	0	0	0	0	0.26	0.25	0.49	RP11-932O9.10	chr15	lincRNA	--
ENSG00000172009.14	0.43	0.23	0.59	0.82	0.94	0.38	0.32	0.48	THOP1	chr19	protein_coding	thimet oligopeptidase 1
ENSG00000233242.2	0	0	0	0	0	0.07	0	0	RP11-220I1.2	chr9	antisense	--
ENSG00000011478.11	0.44	0.46	0.79	0.46	1.12	0.46	0.44	0.89	QPCTL	chr19	protein_coding	glutaminyl-peptide cyclotransferase-like
ENSG00000167741.10	0	0.02	0	0.02	0.02	0.03	0.01	0.01	GGT6	chr17	protein_coding	gamma-glutamyltransferase 6
ENSG00000243951.1	0	0	0	0	0	0	0	0.27	RN7SL308P	chr8	misc_RNA	RNA, 7SL, cytoplasmic 308, pseudogene
ENSG00000158816.15	0	0	0	0.01	0	0	0	0	VWA5B1	chr1	protein_coding	von Willebrand factor A domain containing 5B1
ENSG00000268119.5	4.33	2.15	0.75	2.73	1.17	3.32	0.39	1.39	CTD-2561J22.5	chr19	processed_transcript	--
ENSG00000114656.10	0.01	0.12	0.04	0.07	0.09	0.27	0.06	0.13	KIAA1257	chr3	protein_coding	KIAA1257
ENSG00000265579.1	0	0.02	0	0	0.07	0	0.02	0.09	RP11-713C5.1	chr18	sense_intronic	--
ENSG00000227910.1	0	0	0	0	0	0.06	0	0.05	RP11-73B2.6	chr7	transcribed_processed_pseudogene	--
ENSG00000122420.9	0.05	0	0	0	0.07	0	0	0.01	PTGFR	chr1	protein_coding	prostaglandin F receptor (FP)
ENSG00000266754.2	0.4	0.33	0.92	0.56	0.54	0.8	0.24	1.2	RN7SL524P	chr10	misc_RNA	RNA, 7SL, cytoplasmic 524, pseudogene
ENSG00000204228.3	0.48	0.44	0.5	1.18	0.6	0.83	0.76	0.97	HSD17B8	chr6	protein_coding	hydroxysteroid (17-beta) dehydrogenase 8
ENSG00000131508.15	4.73	11.86	6.93	6.15	5.82	16.55	12.43	11.21	UBE2D2	chr5	protein_coding	ubiquitin-conjugating enzyme E2D 2
ENSG00000260193.1	0.09	0.04	0.25	0.25	0.36	0.07	0.13	0.15	RP11-83N9.5	chr9	lincRNA	--
ENSG00000233834.6	0	0.4	0	0	0	0.06	0.34	0.11	AC005083.1	chr7	processed_transcript	--
ENSG00000203565.2	0.27	0	0.12	0	0	0	0	0.09	RP13-259N13.2	chr10	lincRNA	--
ENSG00000238825.1	0	0.6	0.68	0	0.33	0.59	0.22	0	RNU1-13P	chr1	snRNA	RNA, U1 small nuclear 13, pseudogene
ENSG00000264620.1	0	0.49	0.55	1.68	0.54	0.96	0	1.2	AL139022.1	chr14	miRNA	--
ENSG00000104164.10	2.8	6.25	4.66	4.09	7.72	6.87	8.16	10.18	BLOC1S6	chr15	protein_coding	biogenesis of lysosomal organelles complex-1, subunit 6, pallidin
ENSG00000198189.10	2.39	7.76	5.21	7.79	8.68	15.62	11.78	12.08	HSD17B11	chr4	protein_coding	hydroxysteroid (17-beta) dehydrogenase 11
ENSG00000211958.2	0	0	0	0.13	0	0	0	0	IGHV3-38	chr14	IG_V_gene	immunoglobulin heavy variable 3-38 (non-functional)
ENSG00000108821.13	0	0.01	0	0	0.13	0.01	0	0.01	COL1A1	chr17	protein_coding	collagen, type I, alpha 1
ENSG00000126947.11	0.08	0.09	0.05	0.21	0.15	0.38	0.24	0.09	ARMCX1	chrX	protein_coding	armadillo repeat containing, X-linked 1
ENSG00000105939.12	8.29	11.02	9.21	9.18	14.72	9.78	10.5	12.48	ZC3HAV1	chr7	protein_coding	zinc finger CCCH-type, antiviral 1
ENSG00000241219.1	0	0	0	0	0	0	0	0.1	RP11-572M11.1	chr3	lincRNA	--
ENSG00000105855.9	0	0.01	0.03	0.04	0.02	0.02	0.02	0.01	ITGB8	chr7	protein_coding	integrin, beta 8
ENSG00000127124.13	0.45	0.81	1.14	0.7	1.31	0.86	0.74	1.03	HIVEP3	chr1	protein_coding	human immunodeficiency virus type I enhancer binding protein 3
ENSG00000110844.13	0.06	0.03	0.34	0.2	0.29	0.14	0.1	0.25	PRPF40B	chr12	protein_coding	PRP40 pre-mRNA processing factor 40 homolog B (S. cerevisiae)
ENSG00000089723.9	0	0.09	0.09	0.08	0.06	0.06	0.03	0.08	OTUB2	chr14	protein_coding	OTU deubiquitinase, ubiquitin aldehyde binding 2
ENSG00000226289.1	0.35	0	0	0	0	0	0	0	CDCA4P3	chr1	unprocessed_pseudogene	cell division cycle associated 4 pseudogene 3
ENSG00000249738.6	0	0	0	0	0.11	0.07	0.05	0.04	AC008697.1	chr5	lincRNA	--
ENSG00000042493.15	3.97	7.82	8.78	8.27	13.85	13.9	9.2	8.23	CAPG	chr2	protein_coding	capping protein (actin filament), gelsolin-like
ENSG00000196417.12	0.3	0.71	0.4	0.68	0.67	0.97	0.97	1.1	ZNF765	chr19	protein_coding	zinc finger protein 765
ENSG00000023318.7	1.69	3.8	2.46	2.62	4.01	5.18	4.24	4.63	ERP44	chr9	protein_coding	endoplasmic reticulum protein 44
ENSG00000244044.3	0.41	0.17	0.76	3.25	1.48	0.49	0.86	0.55	RN7SL735P	chr17	misc_RNA	RNA, 7SL, cytoplasmic 735, pseudogene
ENSG00000054690.13	0.01	0.01	0.01	0.03	0.04	0.03	0.02	0	PLEKHH1	chr14	protein_coding	pleckstrin homology domain containing, family H (with MyTH4 domain) member 1
ENSG00000264999.1	0.71	0	0	0	0	0	0	0	MIR5089	chr17	miRNA	microRNA 5089
ENSG00000205791.3	0.04	0.06	0.04	0.22	0.49	0.12	0.19	0.21	LOH12CR2	chr12	lincRNA	loss of heterozygosity, 12, chromosomal region 2 (non-protein coding)
ENSG00000228540.1	0	0.35	0.1	0	0.29	0.35	0.06	0.43	AC073326.3	chr7	sense_intronic	--
ENSG00000266202.1	0.21	0.08	0.67	0.1	0.65	0.41	0.43	0.41	RP1-66C13.4	chr17	protein_coding	--
ENSG00000253490.5	0	0.01	0.02	0	0.01	0	0.01	0.01	AC145110.1	chr8	lincRNA	--
ENSG00000174437.16	3.1	5.01	6.19	5.27	10.76	6.57	6.36	6.82	ATP2A2	chr12	protein_coding	ATPase, Ca++ transporting, cardiac muscle, slow twitch 2
ENSG00000135900.3	1.75	3.54	2.32	3.61	4.51	4.71	4.05	3.76	MRPL44	chr2	protein_coding	mitochondrial ribosomal protein L44
ENSG00000083814.12	0.65	0.98	1.35	1.48	1.67	2.3	1.67	2.17	ZNF671	chr19	protein_coding	zinc finger protein 671
ENSG00000238295.1	0	0	0	0	0	0	0	0.39	snoU13	chr2	snoRNA	--
ENSG00000240692.3	0.99	0.8	1.82	0.73	0.36	3.32	1.89	0.13	RN7SL538P	chr1	misc_RNA	RNA, 7SL, cytoplasmic 538, pseudogene
ENSG00000223179.2	0	0	0	0	0	0	0	0.83	RNU6-373P	chr2	snRNA	RNA, U6 small nuclear 373, pseudogene
ENSG00000274443.4	0	0.07	0.08	0	0	0	0.05	0	C8orf89	chr8	protein_coding	chromosome 8 open reading frame 89
ENSG00000274012.1	3713.53	2373.33	2020.51	3327.33	3878.66	3337.72	1658.9	1468.24	Metazoa_SRP	chr14	misc_RNA	--
ENSG00000275927.1	0.22	0.44	1.89	0.4	1.55	0.95	0.39	0.65	RP11-567P19.1	chr16	sense_intronic	--
ENSG00000254481.1	0.48	3.89	1.66	1.56	1.83	3.35	5.37	2.56	PTP4A2P2	chr11	processed_pseudogene	protein tyrosine phosphatase type IVA, member 2 pseudogene 2
ENSG00000250903.8	0.25	0.33	0.37	0.5	0.85	0.47	0.49	0.68	GMDS-AS1	chr6	lincRNA	GMDS antisense RNA 1 (head to head)
ENSG00000112855.14	2.03	2.1	3.33	4.43	6.22	3.49	2.32	3.92	HARS2	chr5	protein_coding	histidyl-tRNA synthetase 2, mitochondrial
ENSG00000272434.1	0	0	0	0.14	2.35	0	0.09	0	RP13-131K19.6	chr3	antisense	--
ENSG00000268400.5	22.12	14.08	16.37	10.85	16.3	15.91	11.23	10.84	CTD-3214H19.4	chr19	protein_coding	--
ENSG00000154518.9	0.73	1.24	1.18	1.49	1.47	2.5	1.72	1.64	ATP5G3	chr2	protein_coding	ATP synthase, H+ transporting, mitochondrial Fo complex, subunit C3 (subunit 9)
ENSG00000259985.1	0.1	0.13	0.38	0.19	0	0.08	0.09	0.07	RP11-549B18.1	chr18	antisense	--
ENSG00000226200.6	0.27	0.31	0.29	0.27	0.68	0.35	0.35	0.4	SGMS1-AS1	chr10	antisense	SGMS1 antisense RNA 1
ENSG00000276234.4	1.18	1.25	1.65	1.77	1.35	2.06	1.71	1.43	TADA2A	chr17	protein_coding	transcriptional adaptor 2A
ENSG00000278353.1	0	0.46	0	0	0	0	0	0.38	AC116533.4	chr11	miRNA	--
ENSG00000258172.1	0	0	0.22	0	0	0.1	0.07	0.16	RP11-1105G2.4	chr12	antisense	--
ENSG00000132141.13	0.16	0.21	0.2	0.29	0.97	0.35	0.36	0.21	CCT6B	chr17	protein_coding	chaperonin containing TCP1, subunit 6B (zeta 2)
ENSG00000078269.13	0.5	1.04	1.01	0.92	1.38	0.61	0.96	1.06	SYNJ2	chr6	protein_coding	synaptojanin 2
ENSG00000269072.1	0	0	0	0.1	0	0	0	0	CTD-3187F8.14	chr19	antisense	--
ENSG00000141519.14	0.02	0.02	0	0	0.02	0.02	0.01	0.01	CCDC40	chr17	protein_coding	coiled-coil domain containing 40
ENSG00000229023.1	0.19	1.1	0.18	0.99	1.66	0.62	1.16	2.66	AC067945.3	chr2	processed_pseudogene	--
ENSG00000267980.1	0.4	0.39	0.15	0.67	1.09	0.32	0.1	0.22	AC007292.6	chr19	antisense	--
ENSG00000235300.4	0	0	0.04	0	0	0	0	0.06	antisense	chr17	antisense	--
ENSG00000187954.12	1.56	0.92	1.58	2.03	1.75	1.45	0.98	1.2	CYHR1	chr8	protein_coding	cysteine/histidine-rich 1
ENSG00000244055.1	0.09	1.37	0.69	0.78	0.42	0.67	0.67	1.12	AC007566.10	chr7	antisense	--
ENSG00000218198.3	0	0	0	0	0	0	0.2	0	RPS20P32	chr13	processed_pseudogene	ribosomal protein S20 pseudogene 32
ENSG00000068912.13	0.94	3.69	2.14	2.66	1.98	4.53	3.83	3.87	ERLEC1	chr2	protein_coding	endoplasmic reticulum lectin 1
ENSG00000233884.1	0	0	0	0	0	0.05	0.04	0	XXyac-YM21GA2.3	chr9	antisense	--
ENSG00000267213.4	0.19	0.3	0.11	0.34	0.17	0.3	0.04	0.33	AC007773.2	chr19	antisense	--
ENSG00000202031.1	1.71	0.7	3.17	2.39	6.17	0.69	0.51	1.72	SNORD38A	chr1	snoRNA	small nucleolar RNA, C/D box 38A
ENSG00000124067.16	0.6	0.46	1.35	1.16	1.83	0.84	0.62	0.91	SLC12A4	chr16	protein_coding	solute carrier family 12 (potassium/chloride transporter), member 4
ENSG00000274717.1	0.04	0	0	0.1	0.07	0.33	0.11	0.23	RP1-47A17.1	chr22	processed_pseudogene	--
ENSG00000151631.8	0	0	0	0	0	0.05	0	0	AKR1C6P	chr10	unprocessed_pseudogene	aldo-keto reductase family 1, member C6, pseudogene
ENSG00000164904.15	0	0.02	0.01	0.06	0.03	0.01	0.01	0.02	ALDH7A1	chr5	protein_coding	aldehyde dehydrogenase 7 family, member A1
ENSG00000114439.18	1.44	3.76	3.08	2.58	4.51	4.44	4.03	5.14	BBX	chr3	protein_coding	bobby sox homolog (Drosophila)
ENSG00000262714.1	0.03	0.14	0.1	0.08	0.13	0.52	0.22	0.24	RP11-44F14.8	chr16	lincRNA	--
ENSG00000087087.18	3.11	3.5	9.04	6.08	15.97	4.18	3.11	6.74	SRRT	chr7	protein_coding	serrate, RNA effector molecule
ENSG00000249855.1	0.61	3.25	1.16	1.62	1.06	3.62	2.29	1.48	EEF1A1P19	chr5	processed_pseudogene	eukaryotic translation elongation factor 1 alpha 1 pseudogene 19
ENSG00000198520.10	0.36	0.3	1.22	0.95	2.53	0.53	0.75	0.57	C1orf228	chr1	protein_coding	chromosome 1 open reading frame 228
ENSG00000101365.20	2.47	3.23	5.38	4.94	10.23	5.58	3.73	4.87	IDH3B	chr20	protein_coding	isocitrate dehydrogenase 3 (NAD+) beta
ENSG00000278966.2	1.71	2.78	2.92	2.64	5.75	1.58	2.6	4.53	RP5-1174N9.2	chr1	TEC	--
ENSG00000214760.2	0	0	0	0	0	0	0.07	0.16	RPL21P1	chr12	processed_pseudogene	ribosomal protein L21 pseudogene 1
ENSG00000258881.6	0.2	0.51	0.47	0.35	0.41	0.72	0.49	0.46	AC007040.11	chr2	protein_coding	--
ENSG00000134824.13	0.41	0.57	1.04	0.79	0.44	1.1	0.87	0.49	FADS2	chr11	protein_coding	fatty acid desaturase 2
ENSG00000275894.1	0.08	0	0	0	0.23	0	0	0	RP3-453C12.14	chr20	sense_intronic	--
ENSG00000179044.15	0.05	0	0.02	0.04	0.04	0.04	0.01	0	EXOC3L1	chr16	protein_coding	exocyst complex component 3-like 1
ENSG00000201675.1	0.71	5.23	3.3	2.66	9	3.44	1.28	3.82	SNORD32A	chr19	snoRNA	small nucleolar RNA, C/D box 32A
ENSG00000135838.13	14.07	11.49	7.34	10.63	4.46	8.36	6.09	7.27	NPL	chr1	protein_coding	N-acetylneuraminate pyruvate lyase (dihydrodipicolinate synthase)
ENSG00000272646.1	0	0.11	0.13	0.52	0	0.23	0	0	RP11-188P17.2	chr4	lincRNA	--
ENSG00000204688.9	0	0	0	0	0	0	0.01	0	OR2H1	chr6	protein_coding	olfactory receptor, family 2, subfamily H, member 1
ENSG00000281545.1	0	0	0	0	0	0.35	0	0	AC005498.1	chr19	miRNA	--
ENSG00000201659.1	0	0	0	0	0.35	0	0	0.26	RNU12-2P	chrX	snRNA	RNA, U12 small nuclear 2, pseudogene
ENSG00000254727.1	0	0	0	0.12	0	0	0	0	PTP4A1P6	chr11	transcribed_processed_pseudogene	protein tyrosine phosphatase type IVA, member 1 pseudogene 6
ENSG00000233469.1	0	0	0.11	0	0.43	0.29	0	0.16	ST6GALNAC4P1	chr13	processed_pseudogene	ST6 (alpha-N-acetyl-neuraminyl-2,3-beta-galactosyl-1,3)-N-acetylgalactosaminide alpha-2,6-sialyltransferase 4 pseudogene 1
ENSG00000248956.1	0	0.17	0	0	0.19	0.08	0.06	0.07	HMGB1P44	chr4	processed_pseudogene	high mobility group box 1 pseudogene 44
ENSG00000100612.13	2.2	4.96	4.97	6.37	4.56	8.06	5.34	4.09	DHRS7	chr14	protein_coding	dehydrogenase/reductase (SDR family) member 7
ENSG00000251093.1	0	0	0	0	0	0	0	0.2	RP11-414H23.3	chr5	lincRNA	--
ENSG00000127419.16	1.34	0.77	3.8	2.6	6.45	1.79	1.11	1.93	TMEM175	chr4	protein_coding	transmembrane protein 175
ENSG00000229433.1	0	0	0	0	0	0	0	0.02	RP11-329B9.1	chr3	lincRNA	--
ENSG00000204176.13	0.04	0.05	0.03	0.08	0.07	0.03	0.08	0.08	SYT15	chr10	protein_coding	synaptotagmin XV
ENSG00000227028.6	0	0	0.01	0	0.01	0.01	0	0.01	SLC8A1-AS1	chr2	antisense	SLC8A1 antisense RNA 1
ENSG00000164934.13	0.66	1.38	1.2	1.52	1.79	1.49	1.6	1.93	DCAF13	chr8	protein_coding	DDB1 and CUL4 associated factor 13
ENSG00000183474.15	0.12	0.07	0.03	0.07	0.08	0.27	0.07	0.17	GTF2H2C	chr5	protein_coding	GTF2H2 family member C
ENSG00000270223.1	0	0	0.18	0	0	0	0	0.04	RP13-36G14.4	chrX	sense_intronic	--
ENSG00000116750.13	0.59	1.85	0.91	1.11	1.03	2.28	2.23	2.83	UCHL5	chr1	protein_coding	ubiquitin carboxyl-terminal hydrolase L5
ENSG00000246640.1	0	0	0	0	0	0	0	0.02	RP11-1094H24.4	chr17	lincRNA	--
ENSG00000160075.11	3.67	4.01	4.74	4.9	10.16	6.49	4.68	5.76	SSU72	chr1	protein_coding	SSU72 RNA polymerase II CTD phosphatase homolog (S. cerevisiae)
ENSG00000279610.1	0	0.2	0	0	0	0	0	0	C20orf181	chr20	TEC	chromosome 20 open reading frame 181
ENSG00000165475.13	1.1	2.65	2.31	3.8	3.2	3.31	3.4	2.02	CRYL1	chr13	protein_coding	crystallin, lambda 1
ENSG00000244361.1	0	0	0	0	0	0.15	0	0	RPL30P7	chr5	processed_pseudogene	ribosomal protein L30 pseudogene 7
ENSG00000278769.1	0.15	0.18	0.14	0.2	0	0.12	0.09	0.24	CTD-2036P10.5	chr15	antisense	--
ENSG00000252652.1	0	2.54	0.58	0	1.69	0.5	0.37	0.42	Y_RNA	chr11	misc_RNA	--
ENSG00000112077.15	3.67	3.83	1.25	2.34	0.59	3.8	3.38	1.45	RHAG	chr6	protein_coding	Rh-associated glycoprotein
ENSG00000126453.9	0.41	0.15	0.41	0.67	0.51	0.88	0.45	0.53	BCL2L12	chr19	protein_coding	BCL2-like 12 (proline rich)
ENSG00000238886.1	0	0	0	0.68	0	0	0	0.49	SNORD121A	chr9	snoRNA	small nucleolar RNA, C/D box 121A
ENSG00000230322.1	0	0	0.26	0	0	0.45	0	0	RP3-323N1.2	chr10	antisense	--
ENSG00000222268.1	0	0	0	0	0	0	0.64	0.36	RNA5SP425	chr16	rRNA	RNA, 5S ribosomal pseudogene 425
ENSG00000188428.16	0.76	2.38	1.45	2.12	1.27	3.1	3.19	3.05	BLOC1S5	chr6	protein_coding	biogenesis of lysosomal organelles complex-1, subunit 5, muted
ENSG00000162522.10	0.02	0.17	0.11	0.13	0.33	0.1	0.11	0.08	KIAA1522	chr1	protein_coding	KIAA1522
ENSG00000118402.5	0.08	0.16	0.22	0.26	0.14	0.35	0.15	0.38	ELOVL4	chr6	protein_coding	ELOVL fatty acid elongase 4
ENSG00000279088.1	0.53	0.55	1.03	0.63	3.58	1.05	0.38	1.62	RP11-574K11.24	chr10	TEC	--
ENSG00000066697.14	1.01	2.66	1.58	2.08	1.79	2.82	3.36	2.44	MSANTD3	chr9	protein_coding	Myb/SANT-like DNA-binding domain containing 3
ENSG00000203266.2	0	0.06	0.07	0.15	0	0	0	0	RP11-560A15.3	chr20	lincRNA	--
ENSG00000257642.1	0	0.18	0	0	0.2	0	0.13	0.22	RP11-474B16.1	chr12	antisense	--
ENSG00000139517.7	4.32	2.23	2.17	1.73	1.96	4.21	2.5	2.33	LNX2	chr13	protein_coding	ligand of numb-protein X 2
ENSG00000132874.13	0.01	0.02	0.04	0.09	0.06	0.02	0.06	0.03	SLC14A2	chr18	protein_coding	solute carrier family 14 (urea transporter), member 2
ENSG00000254057.1	0	0	0	0	0	0	0	0.08	RP3-388N13.3	chr8	lincRNA	--
ENSG00000165240.17	3.24	4.64	2.46	2.95	2	5.67	4.15	3.08	ATP7A	chrX	protein_coding	ATPase, Cu++ transporting, alpha polypeptide
ENSG00000231331.1	0	0	0	0	0	0	0.1	0	AC103563.2	chr2	unprocessed_pseudogene	--
ENSG00000006042.11	0.18	0.02	0	0.01	0.01	0.06	0.05	0.07	TMEM98	chr17	protein_coding	transmembrane protein 98
ENSG00000131149.17	2.65	3.64	5.12	3.74	5.42	5.26	4.03	4.71	GSE1	chr16	protein_coding	Gse1 coiled-coil protein
ENSG00000254248.1	0	0	0	0	0	0	0	0.05	RP11-320N21.2	chr8	antisense	--
ENSG00000223711.1	0	0	0	0.14	0.27	0.12	0.44	0.1	AC091633.3	chr3	antisense	--
ENSG00000183735.9	0.9	3.04	2.2	2.02	3.47	4.17	3.23	4.53	TBK1	chr12	protein_coding	TANK-binding kinase 1
ENSG00000234624.2	3.09	0.94	0.89	1.26	4.69	0.93	1.16	0.52	AC016894.1	chr2	processed_pseudogene	--
ENSG00000100626.16	0	0	0	0.02	0	0	0.01	0.01	GALNT16	chr14	protein_coding	polypeptide N-acetylgalactosaminyltransferase 16
ENSG00000116580.18	3.07	3.7	4.9	4.94	5.45	5.12	4.46	4.43	GON4L	chr1	protein_coding	gon-4-like (C. elegans)
ENSG00000234061.1	0	0	0.29	0	0	0	0.38	0.21	AC007969.4	chr2	processed_pseudogene	--
ENSG00000116161.17	0.37	1.36	0.98	1.02	0.66	1.84	1.37	2.05	CACYBP	chr1	protein_coding	calcyclin binding protein
ENSG00000241959.3	0	0	0.19	0.39	0.19	0.17	0.12	0.14	RN7SL76P	chr7	misc_RNA	RNA, 7SL, cytoplasmic 76, pseudogene
ENSG00000150551.10	0	0	0	0	0	0	0.02	0.02	LYPD1	chr2	protein_coding	LY6/PLAUR domain containing 1
ENSG00000171533.11	0.01	0	0.02	0	0	0.01	0	0.01	MAP6	chr11	protein_coding	microtubule-associated protein 6
ENSG00000231718.1	0	0	0	0	0	0	0.03	0	RP11-382E9.1	chr1	lincRNA	--
ENSG00000140107.10	0	0	0.03	0	0	0.03	0	0	SLC25A47	chr14	protein_coding	solute carrier family 25, member 47
ENSG00000133858.15	2.59	5.66	5.23	4.62	9.38	6.01	5.68	9.96	ZFC3H1	chr12	protein_coding	zinc finger, C3H1-type containing
ENSG00000225200.2	0.1	0.08	0	0.09	0.17	0	0	0.26	AB019441.29	chr14	processed_pseudogene	--
ENSG00000160229.11	0.18	0.89	0.53	0.78	0.63	1.15	1.11	1.88	ZNF66	chr19	protein_coding	zinc finger protein 66
ENSG00000227536.1	0	0.03	0.35	0.25	0.34	0.18	0.23	0.36	SOCS5P4	chrX	processed_pseudogene	suppressor of cytokine signaling 5 pseudogene 4
ENSG00000116171.16	1.41	2.86	1.87	3.04	2.46	4.31	3.45	3.77	SCP2	chr1	protein_coding	sterol carrier protein 2
ENSG00000232453.5	0	0	0.14	0.05	0	0.04	0	0.03	RP4-794H19.1	chr1	lincRNA	--
ENSG00000105136.19	0.07	0.38	0.32	0.58	0.81	0.57	0.63	0.72	ZNF419	chr19	protein_coding	zinc finger protein 419
ENSG00000004455.16	1.26	2.92	2.87	2.95	4.21	3.82	3.47	4.33	AK2	chr1	protein_coding	adenylate kinase 2
ENSG00000254852.8	0	0	0	0	0.04	0	0	0.03	NPIPA2	chr16	protein_coding	nuclear pore complex interacting protein family, member A2
ENSG00000177732.7	0.42	0.6	0.68	0.72	1	0.7	0.53	0.52	SOX12	chr20	protein_coding	SRY (sex determining region Y)-box 12
ENSG00000228327.2	0.18	0.3	0.8	0.42	1.35	0.58	0.41	0.52	RP11-206L10.2	chr1	lincRNA	--
ENSG00000161653.10	0.03	0.04	0.13	0.1	0.1	0.15	0.23	0.29	NAGS	chr17	protein_coding	N-acetylglutamate synthase
ENSG00000174125.7	1.64	4.02	2.7	3.49	4.34	10.01	6.08	8.59	TLR1	chr4	protein_coding	toll-like receptor 1
ENSG00000159247.12	0	0	0	0.02	0.02	0	0	0.02	TUBBP5	chr9	transcribed_unprocessed_pseudogene	tubulin, beta pseudogene 5
ENSG00000223287.1	0	0	0	0	0.5	0	0	0	RNU6-954P	chr21	snRNA	RNA, U6 small nuclear 954, pseudogene
ENSG00000116497.17	1.12	1.99	3.34	3.01	3	2.58	2.25	4.57	S100PBP	chr1	protein_coding	S100P binding protein
ENSG00000117174.10	0.34	1.1	0.89	0.97	1.52	1.33	1.07	1.9	ZNHIT6	chr1	protein_coding	zinc finger, HIT-type containing 6
ENSG00000166164.15	0.45	1.19	1.62	1.16	3.24	1.35	1.62	2.32	BRD7	chr16	protein_coding	bromodomain containing 7
ENSG00000260339.1	0.04	0.11	0.17	0.06	0.24	0.05	0.08	0.22	HEXA-AS1	chr15	antisense	HEXA antisense RNA 1
ENSG00000116525.13	0.72	0.6	1.3	1.2	2.43	0.93	1	1.3	TRIM62	chr1	protein_coding	tripartite motif containing 62
ENSG00000227463.2	0	0	0.06	0	0	0.05	0	0	RP11-158D2.2	chr9	lincRNA	--
ENSG00000269397.1	0	0.1	0.04	0	0.04	0.06	0.26	0.08	CTB-92J24.2	chr19	sense_intronic	--
ENSG00000141524.15	4.41	2.49	10.34	9.67	15.19	3.79	3.28	5.99	TMC6	chr17	protein_coding	transmembrane channel-like 6
ENSG00000166317.11	0.02	0.06	0.02	0.01	0.06	0.06	0.04	0.05	SYNPO2L	chr10	protein_coding	synaptopodin 2-like
ENSG00000184481.16	19.08	35.21	27.69	19.28	14.22	38.1	32.56	18.7	FOXO4	chrX	protein_coding	forkhead box O4
ENSG00000166407.13	0	0	0	0	0.03	0.03	0	0	LMO1	chr11	protein_coding	LIM domain only 1 (rhombotin 1)
ENSG00000276745.1	0	0	0	0	0.53	0	0.36	0.4	AL138726.1	chr6	miRNA	--
ENSG00000160716.4	0	0	0	0	0.01	0	0	0	CHRNB2	chr1	protein_coding	cholinergic receptor, nicotinic, beta 2 (neuronal)
ENSG00000228140.1	0.14	0.13	0.21	0.3	0.34	0.14	0.22	0.56	RP3-467K16.4	chr1	lincRNA	--
ENSG00000183506.16	0.28	0.04	0.42	0.3	0.67	0.19	0.07	0.25	PI4KAP2	chr22	transcribed_unprocessed_pseudogene	phosphatidylinositol 4-kinase, catalytic, alpha pseudogene 2
ENSG00000265584.1	0	0.48	0.55	0.55	0	0.48	0.36	0	MIR3978	chrX	miRNA	microRNA 3978
ENSG00000239257.1	0	0.31	0.12	0.59	0.46	0.61	0.08	0.85	RPL23AP1	chr6	transcribed_processed_pseudogene	ribosomal protein L23a pseudogene 1
ENSG00000169740.13	3.58	3.1	4.9	5.38	4.81	4.29	2.69	3.67	ZNF32	chr10	protein_coding	zinc finger protein 32
ENSG00000148834.12	8.04	11.47	11.17	13.22	11.8	15.74	13.33	10.11	GSTO1	chr10	protein_coding	glutathione S-transferase omega 1
ENSG00000278931.1	0.11	0	0.03	0.03	0	0.03	0.13	0.05	bP-2189O9.2	chr21	unprocessed_pseudogene	--
ENSG00000183671.12	0	0.13	0.02	0	0	0.02	0.07	0	GPR1	chr2	protein_coding	G protein-coupled receptor 1
ENSG00000221634.1	0	0	0	0	0	0	0	0.48	MIR1276	chr15	miRNA	microRNA 1276
ENSG00000164037.16	0.03	0.16	0.1	0.08	0.25	0.38	0.22	0.24	SLC9B1	chr4	protein_coding	solute carrier family 9, subfamily B (NHA1, cation proton antiporter 1), member 1
ENSG00000260805.2	0.06	0.18	0.12	0.12	0.06	0.18	0.13	0.23	RP11-61J19.5	chr1	lincRNA	--
ENSG00000162923.14	58.49	28.67	14.75	23.79	16.61	20.11	25.26	21.79	WDR26	chr1	protein_coding	WD repeat domain 26
ENSG00000279242.1	1.77	7.44	1.27	2.01	1.42	15.85	9.61	4.21	RP11-195O1.5	chr10	processed_transcript	--
ENSG00000170848.15	0	0	0	0.01	0	0	0	0	PSG6	chr19	protein_coding	pregnancy specific beta-1-glycoprotein 6
ENSG00000197599.12	0.12	0.04	0.32	0.37	0.17	0.07	0	0.15	CCDC154	chr16	protein_coding	coiled-coil domain containing 154
ENSG00000023191.16	2.76	3	6.49	6.03	6.2	5.38	4.38	3.2	RNH1	chr11	protein_coding	ribonuclease/angiogenin inhibitor 1
ENSG00000167685.14	1.15	0.88	2.04	1.86	2.56	1.06	0.91	1.18	ZNF444	chr19	protein_coding	zinc finger protein 444
ENSG00000278665.1	0.08	0	0.07	0.23	0.15	0.06	0	0	RP11-666O2.4	chr16	unprocessed_pseudogene	--
ENSG00000180574.3	0	0.02	0	0	0	0	0	0	EIF2S3L	chr12	protein_coding	--
ENSG00000273632.1	1.08	0	0	0	0	0	0	0.36	AC027319.3	chr19	miRNA	--
ENSG00000244236.3	0	0	0	0	0	0.16	0	0	RN7SL604P	chr2	misc_RNA	RNA, 7SL, cytoplasmic 604, pseudogene
ENSG00000255326.1	0.09	0	0.09	0	0	0	0.11	0.06	CTD-2530H12.4	chr11	antisense	--
ENSG00000254635.5	0.81	1.16	1	1.33	1.51	1.6	1.38	2.84	WAC-AS1	chr10	antisense	WAC antisense RNA 1 (head to head)
ENSG00000130725.7	10.94	4.04	5.04	5.37	4.69	5.17	3.91	4.49	UBE2M	chr19	protein_coding	ubiquitin-conjugating enzyme E2M
ENSG00000258694.1	0	0.42	0	0	0.15	0	0	0.23	RP11-1033H12.1	chr14	lincRNA	--
ENSG00000203950.6	0.05	0.51	0.85	0.85	1.39	0.66	0.69	0.93	FAM127B	chrX	protein_coding	family with sequence similarity 127, member B
ENSG00000213830.3	0.12	0.58	0.33	0.56	1.83	2.78	0.21	0.48	CFL1P5	chr5	processed_pseudogene	cofilin 1 (non-muscle) pseudogene 5
ENSG00000278469.1	0	0	0	0	0	0	0	0.14	Metazoa_SRP	chr12	misc_RNA	--
ENSG00000237740.1	0.15	0.22	0.59	0.04	0.2	0.58	0.32	0.08	NPAP1P3	chr10	processed_pseudogene	nuclear pore associated protein 1 pseudogene 3
ENSG00000090432.6	1.99	1.58	2.41	3.39	4.45	3.14	2.27	2.78	MUL1	chr1	protein_coding	mitochondrial E3 ubiquitin protein ligase 1
ENSG00000272667.1	0.1	0	0	0.27	0	0.08	0.29	0.13	RP11-395A13.2	chr2	lincRNA	--
ENSG00000254495.1	0	0	0	0.14	0	0	0	0	AP000487.4	chr11	antisense	--
ENSG00000270279.1	0	0	0	0	0	0.03	0	0	RP4-806M20.5	chr20	lincRNA	--
ENSG00000090316.15	2.51	2.82	5.16	5.29	7.27	5.77	3.06	4.91	MAEA	chr4	protein_coding	macrophage erythroblast attacher
ENSG00000125652.7	2.56	2.18	1.87	5.33	4.45	4.36	2.54	2.54	ALKBH7	chr19	protein_coding	alkB, alkylation repair homolog 7 (E. coli)
ENSG00000166337.9	2.22	6.18	6.34	5.65	5.78	10.25	5.62	5.05	TAF10	chr11	protein_coding	TAF10 RNA polymerase II, TATA box binding protein (TBP)-associated factor, 30kDa
ENSG00000240669.1	0	0.53	0.72	0.49	0.24	1.26	0.16	0.17	RP11-555K12.2	chr4	processed_pseudogene	--
ENSG00000166669.13	2.21	5.72	2.62	3.37	2.23	4.34	5.28	4.58	ATF7IP2	chr16	protein_coding	activating transcription factor 7 interacting protein 2
ENSG00000154124.4	1.42	2.49	2.49	3.05	5.69	2.61	2.82	4.87	OTULIN	chr5	protein_coding	OTU deubiquitinase with linear linkage specificity
ENSG00000264672.5	0	0	0.12	0.04	0.08	0	0	0.06	SEPT4-AS1	chr17	antisense	SEPT4 antisense RNA 1
ENSG00000144115.16	0.01	0.07	0.18	0.27	0.28	0.28	0.26	0.31	THNSL2	chr2	protein_coding	threonine synthase-like 2 (S. cerevisiae)
ENSG00000174928.15	0.29	0.28	0.21	0.15	0.4	0.43	0.42	0.47	C3orf33	chr3	protein_coding	chromosome 3 open reading frame 33
ENSG00000197355.10	0.63	0.72	1.37	1.5	3.26	0.99	0.8	1.11	UAP1L1	chr9	protein_coding	UDP-N-acetylglucosamine pyrophosphorylase 1 like 1
ENSG00000163399.15	10.52	17.06	19.46	21.1	23.54	21.93	20.43	19.52	ATP1A1	chr1	protein_coding	ATPase, Na+/K+ transporting, alpha 1 polypeptide
ENSG00000267776.1	0	0	0.19	0.1	0	0.08	0.06	0.21	AC006116.24	chr19	sense_intronic	--
ENSG00000171657.5	0.04	0.04	0.12	0.08	0.15	0.06	0.12	0.22	GPR82	chrX	protein_coding	G protein-coupled receptor 82
ENSG00000170469.10	0.25	0.41	0.24	0.16	0.15	0.07	0.25	0.34	SPATA24	chr5	protein_coding	spermatogenesis associated 24
ENSG00000232938.2	0.05	0.04	0.02	0.1	0.05	0.06	0.11	0.18	RPL23AP87	chr17	transcribed_processed_pseudogene	ribosomal protein L23a pseudogene 87
ENSG00000119681.11	0.21	0.37	0.32	0.7	0.4	0.54	0.33	0.35	LTBP2	chr14	protein_coding	latent transforming growth factor beta binding protein 2
ENSG00000198730.7	1.5	4.64	3.77	4.74	2.8	6.4	5.59	5.82	CTR9	chr11	protein_coding	CTR9, Paf1/RNA polymerase II complex component
ENSG00000259939.1	0.44	0.36	1.08	0.55	2.64	0.94	0.62	1.86	RP11-77H9.5	chr16	antisense	--
ENSG00000219433.2	0.18	0.36	0.57	0.17	0.4	0.21	0.32	0.65	BTBD10P2	chr6	processed_pseudogene	BTB (POZ) domain containing 10 pseudogene 2
ENSG00000259431.5	0.29	0.39	0.94	0.64	1.01	0.62	0.55	0.96	THTPA	chr14	protein_coding	thiamine triphosphatase
ENSG00000196152.10	1.85	3.05	2.5	3.08	1.95	4.26	3.25	3.69	ZNF79	chr9	protein_coding	zinc finger protein 79
ENSG00000154328.15	2.23	1.67	2.32	3.2	1.89	1.66	1.7	1.95	NEIL2	chr8	protein_coding	nei endonuclease VIII-like 2 (E. coli)
ENSG00000173085.13	0.72	1.02	1.42	1.24	2.06	1.72	1.32	2.22	COQ2	chr4	protein_coding	coenzyme Q2 4-hydroxybenzoate polyprenyltransferase
ENSG00000145416.13	0.74	3.62	2.11	1.95	3.96	5.27	4.05	5.61	2024-03-01	chr4	protein_coding	membrane-associated ring finger (C3HC4) 1, E3 ubiquitin protein ligase
ENSG00000135314.12	0.06	0.03	0.12	0.12	0.03	0.03	0.02	0.06	KHDC1	chr6	protein_coding	KH homology domain containing 1
ENSG00000218565.2	0.04	0.07	0.19	0.04	0.07	0	0.2	0.19	RP11-12A2.1	chr6	processed_pseudogene	--
ENSG00000177125.5	0.8	2.03	1.83	2.06	3.31	3.66	2.73	3.02	ZBTB34	chr9	protein_coding	zinc finger and BTB domain containing 34
ENSG00000123179.13	0.48	1.03	0.92	1.42	1.02	1.4	1.23	1.54	EBPL	chr13	protein_coding	emopamil binding protein-like
ENSG00000263006.6	0.02	0.02	0.02	0.05	0	0	0.03	0	ROCK1P1	chr18	transcribed_unprocessed_pseudogene	Rho-associated, coiled-coil containing protein kinase 1 pseudogene 1
ENSG00000088854.12	0.49	0.99	1.11	1.26	1.93	1.03	1.02	1.39	C20orf194	chr20	protein_coding	chromosome 20 open reading frame 194
ENSG00000254459.1	0	0.08	0.19	0.1	0.37	0.16	0.06	0.14	RP11-91P24.7	chr11	antisense	--
ENSG00000112715.20	0.37	0.22	0.44	0.73	1.95	0.43	0.24	0.4	VEGFA	chr6	protein_coding	vascular endothelial growth factor A
ENSG00000242687.2	0.39	0.97	1.68	1.36	1.66	0.8	0.93	1.4	AC004893.11	chr7	antisense	--
ENSG00000274897.2	0	0.09	0.16	0.17	0.03	0.09	0.02	0.1	PANO1	chr11	protein_coding	proapoptotic nucleolar protein 1
ENSG00000049541.10	1.75	2.65	3.05	2.81	3.09	4.46	3	1.79	RFC2	chr7	protein_coding	replication factor C (activator 1) 2, 40kDa
ENSG00000280355.1	0.17	0.11	0.1	0.16	0.81	0.05	0.14	0.32	RP11-119F19.5	chr10	TEC	--
ENSG00000113966.9	0.05	0.23	0.18	0.17	0.16	0.33	0.32	0.46	ARL6	chr3	protein_coding	ADP-ribosylation factor-like 6
ENSG00000259976.1	0.32	1.05	0.76	0.5	1.61	0.92	0.86	2.17	RP11-553L6.5	chr3	lincRNA	--
ENSG00000218418.2	0	0	0	0	0	0	0.01	0.02	RP11-296E7.1	chr6	processed_pseudogene	--
ENSG00000259162.1	0.13	0	0.06	0.06	0.18	0.05	0.08	0.23	RP11-203M5.6	chr14	transcribed_unprocessed_pseudogene	--
ENSG00000131067.16	1.36	0.33	1.74	1.23	3.21	0.47	0.48	0.99	GGT7	chr20	protein_coding	gamma-glutamyltransferase 7
ENSG00000221953.5	0	0.09	0.25	0.1	0.24	0.04	0.03	0.12	C1orf229	chr1	lincRNA	chromosome 1 open reading frame 229
ENSG00000167332.7	0	0	0	0.02	0	0.03	0	0	OR51E2	chr11	protein_coding	olfactory receptor, family 51, subfamily E, member 2
ENSG00000186615.10	0.07	0.19	0.07	0.15	0.1	0.2	0.14	0.14	KTN1-AS1	chr14	antisense	KTN1 antisense RNA 1
ENSG00000088367.20	0	0.01	0.02	0.01	0.02	0.02	0	0.01	EPB41L1	chr20	protein_coding	erythrocyte membrane protein band 4.1-like 1
ENSG00000167945.1	0	0	0.14	0.09	0.04	0.04	0.06	0	PRR25	chr16	protein_coding	proline rich 25
ENSG00000162928.8	0.56	1.07	1.05	1.14	1.22	1.34	1.23	1.83	PEX13	chr2	protein_coding	peroxisomal biogenesis factor 13
ENSG00000197043.13	16.08	23.37	31.77	37.03	24.52	37.13	31.71	24.89	ANXA6	chr5	protein_coding	annexin A6
ENSG00000125449.6	0.4	0.78	1.43	1.5	0.9	2.23	1.45	1.42	ARMC7	chr17	protein_coding	armadillo repeat containing 7
ENSG00000155980.11	0.03	0.05	0.05	0.06	0.06	0.04	0.05	0.04	KIF5A	chr12	protein_coding	kinesin family member 5A
ENSG00000086758.15	6.71	7.01	9.09	8.5	11.05	7.56	8.07	9.82	HUWE1	chrX	protein_coding	HECT, UBA and WWE domain containing 1, E3 ubiquitin protein ligase
ENSG00000204839.8	0.15	0.12	0.3	0.21	0.29	0.08	0.06	0.17	MROH6	chr8	protein_coding	maestro heat-like repeat family member 6
ENSG00000268746.1	0	0	0	0	0	0	0	0.12	CTD-2571L23.8	chr19	lincRNA	--
ENSG00000266667.1	0	0	0	0.1	0	0.09	0	0	RP11-849N15.4	chr17	lincRNA	--
ENSG00000268043.7	0.49	0.45	0.37	0.41	1.11	0.22	0.6	0.99	NBPF12	chr1	protein_coding	neuroblastoma breakpoint family, member 12
ENSG00000201558.1	0	0.59	0	0.68	0.66	0.88	0.66	0.73	RNVU1-6	chr1	snRNA	RNA, variant U1 small nuclear 6
ENSG00000270591.1	0	0.31	0.47	0.12	1.48	0	0.23	0.51	RP11-73M18.11	chr14	transcribed_processed_pseudogene	--
ENSG00000261723.1	0	0	0	0	0	0	0.06	0.06	CTD-2196E14.3	chr16	antisense	--
ENSG00000265010.1	0.19	0	0	0	0.34	0	0.22	0.62	RP11-661C3.2	chr17	sense_intronic	--
ENSG00000271659.1	0	0	0	0	0	0	0.15	0.08	RP11-435O5.4	chr9	antisense	--
ENSG00000172922.8	1.31	1.22	4.18	3.67	2.96	2.24	1.71	2.97	RNASEH2C	chr11	protein_coding	ribonuclease H2, subunit C
ENSG00000137801.10	5.97	15.3	18.82	6.61	17	12.76	15.79	3.81	THBS1	chr15	protein_coding	thrombospondin 1
ENSG00000217648.1	0	0.09	0.1	0	0	0.08	0.09	0.07	RP1-95L4.4	chr6	processed_pseudogene	--
ENSG00000271105.1	0.11	0	0.31	0.21	0.3	0.09	0.47	0.52	SCML2P2	chr16	processed_pseudogene	SCML2 pseudogene 2
ENSG00000173706.12	0.96	1.77	2.05	2.13	1.85	1.53	1.89	2.37	HEG1	chr3	protein_coding	heart development protein with EGF-like domains 1
ENSG00000115425.13	0.68	1	1.62	2.32	1.78	1.64	1.53	2.08	PECR	chr2	protein_coding	peroxisomal trans-2-enoyl-CoA reductase
ENSG00000231404.2	0	0	0.19	0	0	0	0	0.07	RAC1P3	chr13	processed_pseudogene	ras-related C3 botulinum toxin substrate 1 pseudogene 3
ENSG00000049449.8	0.36	0.47	0.33	0.57	0.67	0.58	0.58	0.87	RCN1	chr11	protein_coding	reticulocalbin 1, EF-hand calcium binding domain
ENSG00000269038.1	0	0.43	0.12	0.12	0.72	0.21	0	0.35	AP001462.6	chr11	lincRNA	--
ENSG00000224799.1	0	0.08	0.17	0	0	0.15	0	0.37	RP11-445O16.3	chrX	antisense	--
ENSG00000166825.13	2.41	6.62	3.48	4.19	14.13	9.85	5.9	7.92	ANPEP	chr15	protein_coding	alanyl (membrane) aminopeptidase
ENSG00000207518.1	0	0.46	0	0	0	0.45	0.34	0.75	RNU6-59P	chr13	snRNA	RNA, U6 small nuclear 59, pseudogene
ENSG00000110696.9	6.21	9.93	6.35	6.95	9.74	11.54	11.14	13.47	C11orf58	chr11	protein_coding	chromosome 11 open reading frame 58
ENSG00000180769.8	0	0.05	0	0.02	0.03	0	0.01	0.01	WDFY3-AS2	chr4	processed_transcript	WDFY3 antisense RNA 2
ENSG00000271447.5	0.12	0.06	0.07	0.07	0.06	0.15	0.09	0.05	MMP28	chr17	protein_coding	matrix metallopeptidase 28
ENSG00000066379.14	2.99	3.73	3.27	7.43	5.88	4.79	4.49	5.85	ZNRD1	chr6	protein_coding	zinc ribbon domain containing 1
ENSG00000279466.1	0	0.1	0	0	0	0	0	0	RP11-386I8.5	chr12	TEC	--
ENSG00000164509.13	0.07	0.11	0.01	0.07	0.3	0.05	0.13	0.31	IL31RA	chr5	protein_coding	interleukin 31 receptor A
ENSG00000281730.1	0	0	0	0	0.79	0	0	0	AC078950.1	chr12	miRNA	--
ENSG00000255481.2	0	0.05	0	0	0	0	0	0.04	OR56A7P	chr11	unprocessed_pseudogene	olfactory receptor, family 56, subfamily A, member 7 pseudogene
ENSG00000153187.16	6.42	18.8	13.39	15.4	22.49	23.32	18.04	28.67	HNRNPU	chr1	protein_coding	heterogeneous nuclear ribonucleoprotein U (scaffold attachment factor A)
ENSG00000278615.4	1.4	1.94	3.34	1.91	3.55	3.1	2.76	3.63	C11orf98	chr11	protein_coding	chromosome 11 open reading frame 98
ENSG00000103415.11	1.73	2.4	2.92	3.55	2.6	4.02	3.42	2.55	HMOX2	chr16	protein_coding	heme oxygenase 2
ENSG00000162174.12	0.26	0.36	0.64	0.53	0.72	0.87	0.54	0.93	ASRGL1	chr11	protein_coding	asparaginase like 1
ENSG00000143595.12	0.5	0.62	0.24	0.25	0.64	0.93	0.52	0.21	AQP10	chr1	protein_coding	aquaporin 10
ENSG00000199135.1	0.8	0	0	0.74	0.72	0.64	0.96	0.53	MIR101-1	chr1	miRNA	microRNA 101-1
ENSG00000187944.2	0	0	0	0	0	0.03	0	0	C2orf66	chr2	protein_coding	chromosome 2 open reading frame 66
ENSG00000279539.1	0	0.16	0.38	0.1	0.29	0.07	0.1	0.09	AC006486.10	chr19	TEC	--
ENSG00000202459.1	0	0.45	1.03	0	0.5	0	0.67	0.37	Y_RNA	chr14	misc_RNA	--
ENSG00000243284.1	0.03	0	0	0.03	0	0	0	0	VSIG8	chr1	protein_coding	V-set and immunoglobulin domain containing 8
ENSG00000221783.1	0	0	0	0.63	0	0.54	0.81	0	MIR1183	chr7	miRNA	microRNA 1183
ENSG00000213949.8	0.04	0.26	0.08	0.35	0.38	0.22	0.35	0.15	ITGA1	chr5	protein_coding	integrin, alpha 1
ENSG00000213742.6	0.11	0.12	0.28	0.21	0.27	0.4	0.2	0.44	ZNF337-AS1	chr20	antisense	ZNF337 antisense RNA 1
ENSG00000203814.6	0.35	0.27	0.39	0.55	0.79	1.08	0.62	0.76	HIST2H2BF	chr1	protein_coding	histone cluster 2, H2bf
ENSG00000276390.1	0.12	0.38	0	0	0.21	0.47	0.35	1.09	RP1-197B17.5	chr12	sense_intronic	--
ENSG00000171855.6	0	0	0.13	0	0	0	0	0.05	IFNB1	chr9	protein_coding	interferon, beta 1, fibroblast
ENSG00000267547.1	0.11	0.45	0.52	0.1	0.4	0.36	0.54	0.97	RP11-686D22.4	chr17	lincRNA	--
ENSG00000159063.12	1.34	3.48	2.06	2.49	1.91	4.21	3.96	3.09	ALG8	chr11	protein_coding	ALG8, alpha-1,3-glucosyltransferase
ENSG00000267309.1	0.43	0.35	0.64	0.64	0.27	0.62	0.18	0.52	CTD-2630F21.1	chr19	antisense	--
ENSG00000130653.15	0.32	0.1	0.68	0.24	1.1	0.04	0.1	0.18	PNPLA7	chr9	protein_coding	patatin-like phospholipase domain containing 7
ENSG00000226621.1	0	0	0	0	0	0	0	0.16	AC083855.5	chr3	processed_pseudogene	--
ENSG00000251868.1	0	0	0	0	0.9	0	0	0	RNU7-71P	chr16	snRNA	RNA, U7 small nuclear 71 pseudogene
ENSG00000148468.16	0.17	0.3	0.46	0.69	0.29	0.34	0.55	0.47	FAM171A1	chr10	protein_coding	family with sequence similarity 171, member A1
ENSG00000264535.1	0	0.51	0	0	0.57	0	0	1.27	AC093788.1	chr4	miRNA	--
ENSG00000120451.10	2.54	3.12	5.05	6.2	7.09	3.26	3.49	4.56	SNX19	chr11	protein_coding	sorting nexin 19
ENSG00000267506.5	0.01	0.06	0.05	0.05	0.03	0.04	0.06	0.04	RP11-13K12.1	chr17	lincRNA	--
ENSG00000168813.16	1.15	1.59	1.98	1.8	2.95	2.24	2.05	2.83	ZNF507	chr19	protein_coding	zinc finger protein 507
ENSG00000170836.11	0.62	1.64	1.12	1.45	1.83	2.03	1.73	2	PPM1D	chr17	protein_coding	protein phosphatase, Mg2+/Mn2+ dependent, 1D
ENSG00000162458.12	0.01	0.11	0.13	0.08	0.25	0.11	0.07	0.07	FBLIM1	chr1	protein_coding	filamin binding LIM protein 1
ENSG00000230587.1	0.06	0.15	0.12	0.29	0.57	0.2	0.34	0.29	AC093609.1	chr2	lincRNA	--
ENSG00000274667.1	0.71	0.5	0	0.08	0.32	0.42	0.9	0.47	RP11-31H5.3	chr15	sense_intronic	--
ENSG00000128253.13	0.09	0.04	0.04	0.12	0.02	0.12	0.09	0.01	RFPL2	chr22	protein_coding	ret finger protein-like 2
ENSG00000261586.2	0.03	0	0.05	0	0.03	0	0.03	0.04	RP11-923I11.6	chr12	lincRNA	--
ENSG00000182118.5	0.12	0.46	0.26	0.37	0.54	0.45	0.26	0.4	FAM89A	chr1	protein_coding	family with sequence similarity 89, member A
ENSG00000055957.10	0	0	0	0.02	0	0	0.04	0.04	ITIH1	chr3	protein_coding	inter-alpha-trypsin inhibitor heavy chain 1
ENSG00000256574.6	0.08	0.02	0.08	0	0.05	0.09	0.17	0.09	OR13A1	chr10	protein_coding	olfactory receptor, family 13, subfamily A, member 1
ENSG00000164442.9	5.35	5.33	4.07	5.9	2.77	6.91	5.08	6.74	CITED2	chr6	protein_coding	Cbp/p300-interacting transactivator, with Glu/Asp-rich carboxy-terminal domain, 2
ENSG00000100129.17	8.54	17.21	15.94	18.78	16.07	30.95	24.37	18	EIF3L	chr22	protein_coding	eukaryotic translation initiation factor 3, subunit L
ENSG00000268858.2	0.88	1.14	1.85	1.4	2.16	1.39	1.13	1.59	RP4-591C20.9	chr20	antisense	--
ENSG00000135090.13	2.38	5.15	4.5	3.94	6.01	6.21	5.77	6.42	TAOK3	chr12	protein_coding	TAO kinase 3
ENSG00000065183.15	0.27	0.95	0.81	0.95	0.69	1.35	0.92	1.11	WDR3	chr1	protein_coding	WD repeat domain 3
ENSG00000167862.9	1.28	2.14	2.55	3.39	1.03	3.46	2.02	2.88	ICT1	chr17	protein_coding	immature colon carcinoma transcript 1
ENSG00000220988.1	1.32	0.54	0.61	1.23	0.59	6.34	3.16	2.64	SNORD88C	chr19	snoRNA	small nucleolar RNA, C/D box 88C
ENSG00000026103.19	1.64	2.74	2.5	2.14	2.69	3.57	2.39	4	FAS	chr10	protein_coding	Fas cell surface death receptor
ENSG00000122861.15	0.04	0.02	0	0.02	0.12	0.02	0.03	0.04	PLAU	chr10	protein_coding	plasminogen activator, urokinase
ENSG00000167280.16	3.05	1.55	5.31	4.22	12.98	1.12	1.21	3.45	ENGASE	chr17	protein_coding	endo-beta-N-acetylglucosaminidase
ENSG00000242979.1	0	0	0	0	0	0	0.09	0.2	RPS15AP18	chr5	processed_pseudogene	ribosomal protein S15a pseudogene 18
ENSG00000136630.12	0.05	0.41	0.58	0.37	0.9	1.54	0.85	0.72	HLX	chr1	protein_coding	H2.0-like homeobox
ENSG00000184292.6	0	0.06	0	0	0.02	0	0.17	0	TACSTD2	chr1	protein_coding	tumor-associated calcium signal transducer 2
ENSG00000267222.1	0	0	0.08	0	0.08	0	0.05	0	RP11-194N12.2	chr17	sense_intronic	--
ENSG00000072506.12	4.75	4.67	6.18	7.04	5.18	7.82	6.33	5.47	HSD17B10	chrX	protein_coding	hydroxysteroid (17-beta) dehydrogenase 10
ENSG00000272990.1	0.24	0.38	0.33	0.88	1.17	0.09	0.35	0.71	RP11-305K5.1	chr3	antisense	--
ENSG00000223714.1	0	0	0	0	0.13	0	0	0	RP5-1172N10.2	chrX	lincRNA	--
ENSG00000234694.1	0	0.22	0.08	0.17	0.33	0.44	0.11	0.18	RP1-92O14.3	chr1	antisense	--
ENSG00000187796.13	1.07	1.15	1.46	1.18	2.37	1.09	0.98	1.4	CARD9	chr9	protein_coding	caspase recruitment domain family, member 9
ENSG00000235563.1	0	0	0	0	0.03	0	0	0	RP11-334A14.8	chr1	antisense	--
ENSG00000078070.11	1.3	1.67	1.78	1.72	2.61	2.03	1.83	2.65	MCCC1	chr3	protein_coding	methylcrotonoyl-CoA carboxylase 1 (alpha)
ENSG00000183044.11	0.49	1.47	1.78	1.24	1.33	1.61	1.47	1.4	ABAT	chr16	protein_coding	4-aminobutyrate aminotransferase
ENSG00000278002.1	0.28	0.41	0.42	0.26	0.62	0.15	0.33	0.25	RP11-596C23.2	chr14	lincRNA	--
ENSG00000106236.3	0	0.04	0.04	0.02	0.02	0.02	0	0	NPTX2	chr7	protein_coding	neuronal pentraxin II
ENSG00000199179.2	0.56	0.45	0.51	0	1	0.45	0	0.74	MIRLET7I	chr12	miRNA	microRNA let-7i
ENSG00000225171.2	0.13	0.42	0.36	0.24	1.17	0	0.08	0.09	DUTP6	chr1	processed_pseudogene	deoxyuridine triphosphatase pseudogene 6
ENSG00000231307.1	0.34	0.7	0.71	0.08	2.08	0.69	0.77	0.97	RPS3P2	chr20	processed_pseudogene	ribosomal protein S3 pseudogene 2
ENSG00000163807.5	0.77	2.36	1.76	2.27	1.4	3.05	2.54	3.12	KIAA1143	chr3	protein_coding	KIAA1143
ENSG00000180628.14	6.48	14.5	7.15	7.98	5.86	16.44	15.37	10.74	PCGF5	chr10	protein_coding	polycomb group ring finger 5
ENSG00000119866.20	0.58	1.35	1.27	0.74	2.68	1.54	0.89	1.75	BCL11A	chr2	protein_coding	B-cell CLL/lymphoma 11A (zinc finger protein)
ENSG00000278770.1	0.21	0.52	0.2	0.2	1.35	0	0.38	0.86	Metazoa_SRP	chr17	misc_RNA	--
ENSG00000204519.10	0.94	1.01	1.14	1.57	3.67	1.79	1.65	1.57	ZNF551	chr19	protein_coding	zinc finger protein 551
ENSG00000145491.11	0.04	0.24	0.35	0.16	0.34	0.88	0.2	0.2	ROPN1L	chr5	protein_coding	rhophilin associated tail protein 1-like
ENSG00000279905.1	0	0.02	0	0	0.04	0.01	0.01	0.01	RP11-117L5.1	chr12	TEC	--
ENSG00000146409.10	7.17	3.5	2.79	2.88	4.7	3.27	3.9	3.86	SLC18B1	chr6	protein_coding	solute carrier family 18, subfamily B, member 1
ENSG00000274043.1	0	0	0	0	0.79	0	0	0	AC105265.1	chr3	miRNA	--
ENSG00000251301.6	0.4	0.54	2.41	1.19	1.37	1.73	1.26	2.6	RP11-81H14.2	chr12	lincRNA	--
ENSG00000225945.1	0	0.23	0	0	0.26	0	0.09	0.1	RP3-441A12.1	chr6	antisense	--
ENSG00000231449.1	0	0	0.24	0	0	0.1	0.08	0	AC097359.2	chr3	processed_pseudogene	--
ENSG00000151239.13	0.75	1.13	0.75	0.66	1.9	0.92	1.09	2.3	TWF1	chr12	protein_coding	twinfilin actin binding protein 1
ENSG00000225546.5	0	0.05	0	0	0	0	0	0	RP11-328J2.1	chr7	lincRNA	--
ENSG00000206910.1	0	0	0.4	0.4	1.16	0.34	0.26	2.86	SNORA29	chr6	snoRNA	small nucleolar RNA, H/ACA box 29
ENSG00000088002.11	0	0	0	0	0.03	0	0.02	0	SULT2B1	chr19	protein_coding	sulfotransferase family, cytosolic, 2B, member 1
ENSG00000185262.8	22.7	22.2	16.57	19.45	20.77	23.77	16.6	11.9	UBALD2	chr17	protein_coding	UBA-like domain containing 2
ENSG00000256314.1	0	0.1	0	0.12	0.22	0.1	0.15	0.17	RP11-338E21.3	chr12	antisense	--
ENSG00000280037.1	0.35	0.95	3.46	1.52	4.42	1.41	1.33	2.42	RP11-434P11.1	chr2	TEC	--
ENSG00000230383.1	0.07	0	0.06	0.19	0.13	0.33	0	0.05	AC009245.3	chr7	processed_pseudogene	--
ENSG00000231762.1	0.03	0	0	0	0.02	0.02	0.02	0	RP11-354K4.1	chr6	processed_pseudogene	--
ENSG00000205707.10	0.19	1.03	0.23	0.26	0.68	1.34	1.27	1.9	LYRM5	chr12	protein_coding	LYR motif containing 5
ENSG00000201343.1	0	1.33	0	0	0.98	0.44	0.65	1.82	Y_RNA	chr3	misc_RNA	--
ENSG00000264364.2	4.02	4.89	3.63	4.38	3.86	5.01	4.59	4.76	DYNLL2	chr17	protein_coding	dynein, light chain, LC8-type 2
ENSG00000184194.5	0.01	0.01	0	0.02	0.07	0	0	0	GPR173	chrX	protein_coding	G protein-coupled receptor 173
ENSG00000068745.14	1.64	1.68	2.99	3.07	5.26	2	2.1	4.63	IP6K2	chr3	protein_coding	inositol hexakisphosphate kinase 2
ENSG00000267771.1	0	0	0	0	0.97	0	0	0	CTC-260E6.7	chr19	unprocessed_pseudogene	--
ENSG00000169660.15	2.49	1.13	3.28	3.81	4.4	1.35	1.12	1.88	HEXDC	chr17	protein_coding	hexosaminidase (glycosyl hydrolase family 20, catalytic domain) containing
ENSG00000138160.5	1.37	2.22	0.91	1.07	0.4	2.82	2.29	1.27	KIF11	chr10	protein_coding	kinesin family member 11
ENSG00000166225.8	0.32	1.22	0.79	0.86	1.59	1.35	1.24	2.06	FRS2	chr12	protein_coding	fibroblast growth factor receptor substrate 2
ENSG00000272764.1	0.43	0.88	0.6	0.2	2.35	0.35	0.91	1.02	RP11-318E3.9	chr10	lincRNA	--
ENSG00000143228.12	0.12	0.43	0.3	0.19	0.19	0.76	0.84	0.46	NUF2	chr1	protein_coding	NUF2, NDC80 kinetochore complex component
ENSG00000105447.12	0.62	0.68	1.07	0.87	1.28	1.18	1.06	0.96	GRWD1	chr19	protein_coding	glutamate-rich WD repeat containing 1
ENSG00000278969.1	0	0	0	0	0	0.04	0	0	RP11-662I13.3	chr12	TEC	--
ENSG00000196498.13	2.36	2.73	4.64	3.69	7.97	3.41	2.94	4.24	NCOR2	chr12	protein_coding	nuclear receptor corepressor 2
ENSG00000279537.1	0	0.02	0	0	0	0	0	0	RP11-133K1.8	chr15	TEC	--
ENSG00000258418.1	0.26	0	0	0.37	0	0.53	0.24	0	RP11-662J14.1	chr14	lincRNA	--
ENSG00000095209.11	0.39	0.5	0.42	0.49	1.03	0.93	0.76	0.73	TMEM38B	chr9	protein_coding	transmembrane protein 38B
ENSG00000224722.3	0	0	0	0	0	0.04	0	0	RP11-255B23.1	chr8	processed_pseudogene	--
ENSG00000166797.10	2.82	3.38	2.58	2.67	2.65	4.66	2.97	4.21	FAM96A	chr15	protein_coding	family with sequence similarity 96, member A
ENSG00000253092.1	0	0	0	0	0	0	0	0.41	SNORA81	chr3	snoRNA	small nucleolar RNA, H/ACA box 81
ENSG00000272076.1	0	0	0.19	0.29	0.09	0.25	0.38	0.42	RP11-11C20.3	chr8	lincRNA	--
ENSG00000277491.1	0	0.5	0.23	0.57	0.44	0.1	0.29	0.33	RP11-676J12.9	chr17	lincRNA	--
ENSG00000155657.23	0.26	0.99	0.98	0.59	1.94	0.37	0.73	1.33	TTN	chr2	protein_coding	titin
ENSG00000226963.1	0	0.17	0	0	0	0.09	0	0	AC078883.4	chr2	antisense	--
ENSG00000079435.9	0.06	0.22	0.55	0.28	0.47	0.29	0.29	0.29	LIPE	chr19	protein_coding	lipase, hormone-sensitive
ENSG00000144959.9	0.38	0.95	0.64	0.75	1.04	1.36	1.27	1.26	NCEH1	chr3	protein_coding	neutral cholesterol ester hydrolase 1
ENSG00000274589.1	0	0	0	0	0	0.32	0.12	0	Metazoa_SRP	chr11	misc_RNA	--
ENSG00000243251.5	0.27	0.33	0.55	0.43	1.03	1.13	0.78	0.92	PGBD3	chr10	protein_coding	piggyBac transposable element derived 3
ENSG00000182013.17	0.03	0	0	0	0.01	0.01	0	0	PNMAL1	chr19	protein_coding	paraneoplastic Ma antigen family-like 1
ENSG00000169962.4	0.17	0.03	0.13	0.1	0.14	0.04	0.04	0.07	TAS1R3	chr1	protein_coding	taste receptor, type 1, member 3
ENSG00000261428.2	0.3	0.47	0.47	0.26	0.57	0.2	0.31	0.74	RP11-16P6.1	chr2	antisense	--
ENSG00000236929.2	0	0	0	0	0	0.14	0.11	0	RP11-699A7.1	chrX	processed_pseudogene	--
ENSG00000134551.12	0	0	0	0	0	0	0.28	0	PRH2	chr12	protein_coding	proline-rich protein HaeIII subfamily 2
ENSG00000198399.14	2.26	5.66	6.51	4.94	9.81	6.48	5.92	8.61	ITSN2	chr2	protein_coding	intersectin 2
ENSG00000213083.3	0	0	0.07	0	0	0	0.04	0.14	AC010731.6	chr2	processed_pseudogene	--
ENSG00000163166.13	1.3	3.23	4.07	4.59	7.78	5.09	3.57	6.26	IWS1	chr2	protein_coding	IWS1 homolog (S. cerevisiae)
ENSG00000110651.11	8.16	7.44	13.99	20.3	12.84	12.34	10.76	11.81	CD81	chr11	protein_coding	CD81 molecule
ENSG00000215045.8	0.04	0	0.05	0	0.16	0.02	0.03	0.02	GRID2IP	chr7	protein_coding	glutamate receptor, ionotropic, delta 2 (Grid2) interacting protein
ENSG00000229950.1	0	0	0	0	0.03	0	0	0	TFAP2A-AS1	chr6	antisense	TFAP2A antisense RNA 1
ENSG00000257252.5	0.44	0.06	0.14	0	0	0.06	0.09	0.05	RP11-486A14.2	chr12	antisense	--
ENSG00000203279.3	0.15	0.06	0.07	0.14	0	0	0.09	0.1	RP11-498P14.5	chr9	lincRNA	--
ENSG00000280687.1	0	0	0	0	0	0.35	0	0	BX571818.1	chr1	miRNA	--
ENSG00000164818.15	0.33	0.44	0.86	0.82	0.97	0.57	0.77	0.86	DNAAF5	chr7	protein_coding	dynein, axonemal, assembly factor 5
ENSG00000196811.11	0	0	0	0.05	0	0	0	0	CHRNG	chr2	protein_coding	cholinergic receptor, nicotinic, gamma (muscle)
ENSG00000254793.1	0	0	0.11	0.05	0	0	0.03	0.04	FDPSP4	chr15	processed_pseudogene	farnesyl diphosphate synthase pseudogene 4
ENSG00000107968.9	1.39	2.5	3.44	2.78	5.93	2.97	3.3	4.78	MAP3K8	chr10	protein_coding	mitogen-activated protein kinase kinase kinase 8
ENSG00000012963.13	0.71	2.26	2.21	1.81	1.75	2.85	1.92	1.83	UBR7	chr14	protein_coding	ubiquitin protein ligase E3 component n-recognin 7 (putative)
ENSG00000158470.5	2.49	2.87	4.14	3.33	4.66	4.7	2.92	4.08	B4GALT5	chr20	protein_coding	UDP-Gal:betaGlcNAc beta 1,4- galactosyltransferase, polypeptide 5
ENSG00000235010.1	0	0	0	0	0.07	0	0	0	RP11-140A10.3	chr10	antisense	--
ENSG00000226237.1	0	0.01	0.01	0.01	0.02	0	0.03	0.04	RP11-276H19.1	chr9	lincRNA	--
ENSG00000276110.1	0.17	0	0.08	0	0.08	0	0	0	RP4-790G17.7	chr1	antisense	--
ENSG00000254962.1	0	0	0	0	0.06	0	0	0	OR4A14P	chr11	unprocessed_pseudogene	olfactory receptor, family 4, subfamily A, member 14 pseudogene
ENSG00000143742.12	3.02	9	5.74	8.73	9.22	14.53	11.19	15.71	SRP9	chr1	protein_coding	signal recognition particle 9kDa
ENSG00000204388.6	0.36	0.44	0.37	0.55	0.26	0.84	0.77	1.22	HSPA1B	chr6	protein_coding	heat shock 70kDa protein 1B
ENSG00000272181.1	0	0.47	0.66	0.27	0.39	0.23	0.17	0.48	RP11-245J9.6	chr3	antisense	--
ENSG00000233665.8	0	0.03	0.07	0	0.03	0	0	0	RP11-523O18.5	chr10	processed_transcript	--
ENSG00000085563.14	1.02	2.06	1.58	1.94	1.77	2.3	2.85	2.37	ABCB1	chr7	protein_coding	ATP-binding cassette, sub-family B (MDR/TAP), member 1
ENSG00000197928.10	0.22	0.22	0.37	0.31	0.38	0.37	0.2	0.26	ZNF677	chr19	protein_coding	zinc finger protein 677
ENSG00000272630.1	0.26	0.26	0.42	0.2	0.43	0.24	0.49	0.83	RP11-344N10.5	chr10	lincRNA	--
ENSG00000131697.17	0.34	0.48	0.77	0.76	1.36	0.54	0.32	0.7	NPHP4	chr1	protein_coding	nephronophthisis 4
ENSG00000264730.1	0	0	0.59	0	0	0	0	0.43	AC017028.4	chr2	miRNA	--
ENSG00000206922.1	0	0	0	0.52	0	0.45	0	0	RNU6-80P	chr13	snRNA	RNA, U6 small nuclear 80, pseudogene
ENSG00000003137.8	0	0	0	0	0.02	0	0	0	CYP26B1	chr2	protein_coding	cytochrome P450, family 26, subfamily B, polypeptide 1
ENSG00000259038.1	0	0	0.2	0	0.39	0	0	0	CTD-2325P2.4	chr14	antisense	--
ENSG00000201470.1	0.62	1.02	0	0.58	2.81	0.5	1.12	3.76	RNY4P7	chr2	misc_RNA	RNA, Ro-associated Y4 pseudogene 7
ENSG00000171016.11	0	0.02	0	0	0	0.02	0.02	0.01	PYGO1	chr15	protein_coding	pygopus family PHD finger 1
ENSG00000202111.1	0.67	0	0	0	0	0.54	0.81	0	VTRNA1-2	chr5	misc_RNA	vault RNA 1-2
ENSG00000231327.1	0	0	0.08	0.25	0	0.22	0.16	0.06	AC016700.5	chr2	lincRNA	--
ENSG00000173933.19	1.42	2.64	3.27	2.85	5.91	2.69	2.77	4.11	RBM4	chr11	protein_coding	RNA binding motif protein 4
ENSG00000172667.10	0.59	2.26	1.47	1.28	1.44	2.21	2.12	2.69	ZMAT3	chr3	protein_coding	zinc finger, matrin-type 3
ENSG00000111786.8	7.39	10.56	13.39	16.41	20.51	16.1	10.12	14.96	SRSF9	chr12	protein_coding	serine/arginine-rich splicing factor 9
ENSG00000133657.14	1.26	3.4	2.56	3.05	5.39	3.87	4.22	4.27	ATP13A3	chr3	protein_coding	ATPase type 13A3
ENSG00000238094.1	0	0	0	0	0	0.15	0	0	AC009892.5	chr19	unprocessed_pseudogene	--
ENSG00000211648.2	0.59	0.48	0.14	0.27	0.13	2.13	1.5	0.39	IGLV1-47	chr22	IG_V_gene	immunoglobulin lambda variable 1-47
ENSG00000176383.8	0.01	0.01	0.02	0.06	0.03	0	0	0	B3GNT4	chr12	protein_coding	UDP-GlcNAc:betaGal beta-1,3-N-acetylglucosaminyltransferase 4
ENSG00000260249.2	0.06	0	0.04	0	0	0.04	0.01	0.01	RP11-401P9.5	chr16	antisense	--
ENSG00000160145.15	0.05	0.1	0.08	0.05	0.05	0.08	0.12	0.09	KALRN	chr3	protein_coding	kalirin, RhoGEF kinase
ENSG00000108587.14	1.19	2.89	2.1	2.23	2.86	3.79	3.91	3.39	GOSR1	chr17	protein_coding	golgi SNAP receptor complex member 1
ENSG00000269604.1	0.03	0.01	0.02	0.05	0.11	0.07	0.04	0.01	AC005523.2	chr19	antisense	--
ENSG00000213977.7	4.73	4.73	5.49	5.53	6.21	6.36	6.5	3.48	TAX1BP3	chr17	protein_coding	Tax1 (human T-cell leukemia virus type I) binding protein 3
ENSG00000257165.5	0	0	0.08	0.16	0	0	0	0	RP11-171L9.1	chr12	lincRNA	--
ENSG00000189430.12	1.73	3.68	5.24	3.98	1.86	3.63	3.75	3.42	NCR1	chr19	protein_coding	natural cytotoxicity triggering receptor 1
ENSG00000233216.1	0.37	0	0.52	0	0.17	0.15	0	0.12	RP11-414C16.1	chr1	processed_pseudogene	--
ENSG00000128849.10	0.01	0.02	0.01	0	0.04	0	0	0	CGNL1	chr15	protein_coding	cingulin-like 1
ENSG00000228403.1	0.44	0.71	1.62	0.61	1.78	1.41	0.53	0.88	RP11-563N6.6	chr10	sense_intronic	--
ENSG00000244300.2	0.03	0.11	0.05	0	0.12	0	0.02	0	GATA2-AS1	chr3	antisense	GATA2 antisense RNA 1
ENSG00000150361.11	0	0	0.01	0	0	0	0	0	KLHL1	chr13	protein_coding	kelch-like family member 1
ENSG00000145214.13	2.26	1.32	4.16	3.61	3.48	1.08	1.16	2.6	DGKQ	chr4	protein_coding	diacylglycerol kinase, theta 110kDa
ENSG00000278628.1	0	0	0	0	0.92	0	0	0	AL391827.1	chr10	miRNA	--
ENSG00000234345.2	0	0.14	0.48	0.21	0.36	0.14	0.34	0.27	LL0XNC01-116E7.1	chrX	processed_pseudogene	--
ENSG00000153048.10	12.98	2.44	2.14	3.38	2.25	3	2.09	1.74	CARHSP1	chr16	protein_coding	calcium regulated heat stable protein 1, 24kDa
ENSG00000265407.1	0	0.68	0.77	0.78	0.75	0	0.5	0	MIR4324	chr19	miRNA	microRNA 4324
ENSG00000229556.2	0	0	0.03	0	0.05	0.02	0.02	0.04	RP11-363G2.4	chr13	lincRNA	--
ENSG00000175602.3	2.44	1.41	2.22	3.88	2.45	2.4	2.24	1.39	CCDC85B	chr11	protein_coding	coiled-coil domain containing 85B
ENSG00000240758.2	0	0	0	0	0	0	0	0.12	RP11-155G14.6	chr7	processed_transcript	--
ENSG00000169118.15	1.17	2.03	1.98	1.72	2.01	2.73	2.4	2.82	CSNK1G1	chr15	protein_coding	casein kinase 1, gamma 1
ENSG00000170153.10	0	0	0	0	0	0.01	0	0	RNF150	chr4	protein_coding	ring finger protein 150
ENSG00000169032.9	2.25	5.04	4.56	5.42	5.79	6.24	4.77	5.79	MAP2K1	chr15	protein_coding	mitogen-activated protein kinase kinase 1
ENSG00000221680.1	0	0.6	0	0	0	0.59	0.44	0	MIR1278	chr1	miRNA	microRNA 1278
ENSG00000110719.9	9.17	5.58	24.15	18.11	41.44	14.19	4.73	9.96	TCIRG1	chr11	protein_coding	T-cell, immune regulator 1, ATPase, H+ transporting, lysosomal V0 subunit A3
ENSG00000211879.1	1.87	3.05	2.6	6.11	4.22	6.76	7.86	11.28	TRAJ10	chr14	TR_J_gene	T cell receptor alpha joining 10
ENSG00000156802.12	4.76	6.31	3.6	3.38	3.27	8.18	7.32	4.4	ATAD2	chr8	protein_coding	ATPase family, AAA domain containing 2
ENSG00000266109.1	0.61	0.5	1.13	0	1.1	0	0	0	MIR4440	chr2	miRNA	microRNA 4440
ENSG00000129354.11	0.17	0.5	0.25	0.48	0.31	0.41	0.59	0.05	AP1M2	chr19	protein_coding	adaptor-related protein complex 1, mu 2 subunit
ENSG00000146755.10	0	0	0	0	0	0	0	0.02	TRIM50	chr7	protein_coding	tripartite motif containing 50
ENSG00000197380.10	0.01	0.03	0.07	0.03	0.03	0.01	0.05	0.02	DACT3	chr19	protein_coding	dishevelled-binding antagonist of beta-catenin 3
ENSG00000135821.16	96.26	94.38	56.67	88.92	29.02	64.41	71.94	47.88	GLUL	chr1	protein_coding	glutamate-ammonia ligase
ENSG00000029363.15	1.06	3.11	2.07	2.1	5.2	4.05	3.36	7.99	BCLAF1	chr6	protein_coding	BCL2-associated transcription factor 1
ENSG00000132646.10	1.92	4.54	3.5	5.05	1.87	5	4.18	4.25	PCNA	chr20	protein_coding	proliferating cell nuclear antigen
ENSG00000257985.1	0	0	0.05	0.02	0.03	0.03	0	0.01	RP1-228P16.4	chr12	antisense	--
ENSG00000127022.14	9.28	23.48	16.36	20.71	19.47	37.28	32.06	28.96	CANX	chr5	protein_coding	calnexin
ENSG00000162419.12	0.91	1.52	1.58	1.86	1.75	2.08	1.86	2.01	GMEB1	chr1	protein_coding	glucocorticoid modulatory element binding protein 1
ENSG00000206417.8	0.18	0.07	0.15	0.2	0.38	0.18	0.09	0.09	H1FX-AS1	chr3	antisense	H1FX antisense RNA 1
ENSG00000248208.1	0	0	0.1	0.15	0.25	0.27	0	0.11	RP11-153M7.1	chr4	processed_pseudogene	--
ENSG00000162399.6	0.03	0.03	0.02	0	0	0.01	0	0.01	BSND	chr1	protein_coding	barttin CLCNK-type chloride channel accessory beta subunit
ENSG00000129351.17	8.17	6.02	9.48	9.69	21.32	6.76	5.69	9.08	ILF3	chr19	protein_coding	interleukin enhancer binding factor 3, 90kDa
ENSG00000243854.3	0	0.16	0.56	0.19	0	0.32	0	0.54	RN7SL67P	chr12	misc_RNA	RNA, 7SL, cytoplasmic 67, pseudogene
ENSG00000016391.10	0.01	0.02	0.04	0.04	0.09	0.07	0.03	0.04	CHDH	chr3	protein_coding	choline dehydrogenase
ENSG00000168778.11	0.35	0.92	0.57	0.9	0.41	0.66	0.72	0.74	TCTN2	chr12	protein_coding	tectonic family member 2
ENSG00000237343.1	0	0	0.18	0.18	0.34	0.46	0	0.38	RP11-763B22.4	chr1	lincRNA	--
ENSG00000243508.1	0.67	1.09	1.48	0.86	4.01	0.94	1.31	1.91	RP11-775J23.2	chr3	processed_pseudogene	--
ENSG00000154845.15	2.64	5.51	4.15	4.88	6.26	7.85	5.54	5.84	PPP4R1	chr18	protein_coding	protein phosphatase 4, regulatory subunit 1
ENSG00000248567.1	0	0	0	0	0	0	0.06	0	RP11-545L5.1	chr4	lincRNA	--
ENSG00000163638.13	0	0	0.01	0	0	0	0	0	ADAMTS9	chr3	protein_coding	ADAM metallopeptidase with thrombospondin type 1 motif, 9
ENSG00000208883.1	0	0	0	0	0.68	0	0.46	0.51	SNORD96B	chrX	snoRNA	small nucleolar RNA, C/D box 96B
ENSG00000266767.1	0	0	0	0	0	0	0.02	0	RP11-678G15.2	chr18	antisense	--
ENSG00000163827.12	0.27	0.17	0.03	0.17	0.05	0.07	0.05	0.05	LRRC2	chr3	protein_coding	leucine rich repeat containing 2
ENSG00000145391.13	0.28	0.68	0.77	0.65	1.7	0.81	0.9	1.24	SETD7	chr4	protein_coding	SET domain containing (lysine methyltransferase) 7
ENSG00000280402.1	0	0.03	0	0.04	0	0	0	0	RP11-20I23.10	chr16	TEC	--
ENSG00000101940.17	2.36	1.55	2.43	2.28	2.3	1.91	2.07	1.3	WDR13	chrX	protein_coding	WD repeat domain 13
ENSG00000229659.1	0	0.45	0.63	0.38	0.74	0	0.49	0.18	RP11-345K20.2	chr10	processed_pseudogene	--
ENSG00000254985.1	0.32	1.64	1.18	0.49	2	1.27	1.08	1.7	RSF1-IT2	chr11	sense_intronic	RSF1 intronic transcript 2
ENSG00000235411.1	0.05	0.04	0	0.1	0.05	0	0.03	0.07	AC007041.2	chr2	processed_pseudogene	--
ENSG00000139973.15	0	0	0	0	0	0	0	0.01	SYT16	chr14	protein_coding	synaptotagmin XVI
ENSG00000173727.11	0	0.23	0.22	0.34	0.04	0.42	0.27	0.3	CMB9-22P13.1	chr11	lincRNA	--
ENSG00000184319.15	0.14	0.39	0.28	0.49	0.37	0.22	0.26	0.7	RPL23AP82	chr22	transcribed_unprocessed_pseudogene	ribosomal protein L23a pseudogene 82
ENSG00000201801.1	0	0	0	0	0	0	0.6	0	RNU5E-4P	chr1	snRNA	RNA, U5E small nuclear 4, pseudogene
ENSG00000131748.15	3.71	3.13	5.91	6.34	9.29	4.28	2.84	4.22	STARD3	chr17	protein_coding	StAR-related lipid transfer (START) domain containing 3
ENSG00000213923.10	1.81	1.07	2.93	2.05	4.33	1.55	1.24	2.2	CSNK1E	chr22	protein_coding	casein kinase 1, epsilon
ENSG00000246985.7	0.06	0.11	0.09	0.2	0.16	0.13	0.05	0.17	SOCS2-AS1	chr12	processed_transcript	SOCS2 antisense RNA 1
ENSG00000218426.5	0.27	0.11	0	0.12	0	0.43	0.08	0.09	RP11-475C16.1	chr6	processed_pseudogene	--
ENSG00000182271.12	0	0	0	0	0	0	0	0.03	TMIGD1	chr17	protein_coding	transmembrane and immunoglobulin domain containing 1
ENSG00000143847.15	0.02	0.03	0.01	0.02	0.17	0	0.02	0.1	PPFIA4	chr1	protein_coding	protein tyrosine phosphatase, receptor type, f polypeptide (PTPRF), interacting protein (liprin), alpha 4
ENSGR0000182378.12	0	0	0	0	0	0.01	0	0.01	PLCXD1	chrY	protein_coding	phosphatidylinositol-specific phospholipase C, X domain containing 1
ENSG00000159674.11	3.58	3.09	7.93	14.67	4.42	4.5	3.16	4.44	SPON2	chr4	protein_coding	spondin 2, extracellular matrix protein
ENSG00000196090.12	0	0	0	0	0.01	0.01	0	0	PTPRT	chr20	protein_coding	protein tyrosine phosphatase, receptor type, T
ENSG00000165661.15	3.22	4.36	5.49	4.51	9.77	8.09	4.82	3.89	QSOX2	chr9	protein_coding	quiescin Q6 sulfhydryl oxidase 2
ENSG00000110031.12	3.74	9.01	9.36	9.64	10.84	11.23	11.72	14.53	LPXN	chr11	protein_coding	leupaxin
ENSG00000164591.13	0	0	0	0	0	0	0.01	0.01	MYOZ3	chr5	protein_coding	myozenin 3
ENSG00000060140.8	0.44	0.33	0.63	0.39	0.22	0.39	0.4	0.31	STYK1	chr12	protein_coding	serine/threonine/tyrosine kinase 1
ENSG00000265121.1	0	0	0.09	0	0	0	0	0	RP11-285E9.5	chr17	lincRNA	--
ENSG00000001629.9	3.78	5.45	3.69	4.19	4.37	7.07	6.46	6.27	ANKIB1	chr7	protein_coding	ankyrin repeat and IBR domain containing 1
ENSG00000173273.15	0.74	1.59	1.44	1.25	3.18	1.9	1.96	2.57	TNKS	chr8	protein_coding	tankyrase, TRF1-interacting ankyrin-related ADP-ribose polymerase
ENSG00000280394.1	0.15	0.12	0.28	0	0	0	0	0	CTC-503J8.8	chr19	TEC	--
ENSG00000261093.1	0	0.03	0.09	0.12	0.03	0.05	0.23	0.04	CTD-3126B10.1	chr16	antisense	--
ENSG00000234129.7	2.05	2.15	1.34	1.69	0.56	4.56	2.32	1.32	RP11-120D5.1	chrX	lincRNA	--
ENSG00000204922.4	0.1	0.22	0.32	0.49	0.52	0.52	0.31	0.5	UQCC3	chr11	protein_coding	ubiquinol-cytochrome c reductase complex assembly factor 3
ENSG00000149633.11	0.01	0	0	0	0	0.01	0	0	KIAA1755	chr20	protein_coding	KIAA1755
ENSG00000152782.16	0.02	0.11	0.12	0.12	0.05	0.18	0.18	0.31	PANK1	chr10	protein_coding	pantothenate kinase 1
ENSG00000197119.12	0.95	0.3	0.68	0.41	1.63	0.54	0.16	0.69	SLC25A29	chr14	protein_coding	solute carrier family 25 (mitochondrial carnitine/acylcarnitine carrier), member 29
ENSG00000095485.16	2.53	3.45	3.52	4.75	9.74	5.28	3.62	4.25	CWF19L1	chr10	protein_coding	CWF19-like 1, cell cycle control (S. pombe)
ENSG00000108784.9	1.01	0.71	2	2.35	2.42	0.81	1.34	1.06	NAGLU	chr17	protein_coding	N-acetylglucosaminidase, alpha
ENSG00000105825.11	0.1	0	0.05	0.05	0.04	0	0.03	0.02	TFPI2	chr7	protein_coding	tissue factor pathway inhibitor 2
ENSG00000127720.7	1.95	5.43	2.2	3.17	2.27	5.54	5.41	3.39	METTL25	chr12	protein_coding	methyltransferase like 25
ENSG00000143226.13	3.58	7.6	7.95	6.78	17.24	17.03	6.99	10.16	FCGR2A	chr1	protein_coding	Fc fragment of IgG, low affinity IIa, receptor (CD32)
ENSG00000164885.12	0.51	0.39	1.07	1.3	0.98	1.04	0.84	0.62	CDK5	chr7	protein_coding	cyclin-dependent kinase 5
ENSG00000174238.14	1.85	2.48	2.67	2.54	3.84	3.31	2.61	3.75	PITPNA	chr17	protein_coding	phosphatidylinositol transfer protein, alpha
ENSG00000218187.2	0	0	0	0	0.26	0	0.09	0.29	RP11-325O24.1	chr6	processed_pseudogene	--
ENSG00000164088.17	3.19	3.87	8.38	11.18	11	7.29	4.58	6.42	PPM1M	chr3	protein_coding	protein phosphatase, Mg2+/Mn2+ dependent, 1M
ENSG00000151233.10	0.46	0.94	0.8	0.8	1.09	1.67	1.16	2.05	GXYLT1	chr12	protein_coding	glucoside xylosyltransferase 1
ENSG00000276961.1	5.35	0.97	4.39	6.63	12.83	3.33	4.27	4.76	MIR7848	chr8	miRNA	microRNA 7848
ENSG00000211645.2	0	0	0	0	0.27	0.12	0	0	IGLV1-50	chr22	IG_V_gene	immunoglobulin lambda variable 1-50 (non-functional)
ENSG00000274308.1	0.07	0	0.07	0.07	0.4	0	0.09	0.44	RP11-19G24.1	chr17	processed_pseudogene	--
ENSG00000280634.1	0.09	0.05	0.03	0	0	0	0.02	0	THRIL	chr12	antisense	TNF and HNRNPL related immunoregulatory long non-coding RNA
ENSG00000245105.2	1.2	2.78	3.69	1.43	6.9	1.95	3.89	16.45	A2M-AS1	chr12	antisense	A2M antisense RNA 1 (head to head)
ENSG00000259098.1	0	0.14	0.08	0.63	0.3	0.07	0.1	0.11	RP11-603B24.2	chr15	processed_pseudogene	--
ENSG00000229642.1	0	0.1	0	0	0	0	0	0	AC027119.1	chr3	lincRNA	--
ENSG00000170190.15	0.55	0.59	0.79	1.28	2.44	1.16	0.6	0.73	SLC16A5	chr17	protein_coding	solute carrier family 16 (monocarboxylate transporter), member 5
ENSG00000275221.1	2.44	5.09	3.81	4.97	7.56	2.69	3.84	2.04	HIST1H2AK	chr6	protein_coding	histone cluster 1, H2ak
ENSG00000230515.1	0.13	0	0	0	0.23	0	0	0	AC092580.3	chr2	lincRNA	--
ENSG00000126767.17	1.63	1.58	1.76	2.21	2.85	1.89	1.46	1.78	ELK1	chrX	protein_coding	ELK1, member of ETS oncogene family
ENSG00000241978.9	0	0.01	0.02	0	0.02	0	0.02	0.02	AKAP2	chr9	protein_coding	A kinase (PRKA) anchor protein 2
ENSG00000111897.6	6.46	16.98	12.05	14.19	18.27	24.76	20.21	22.4	SERINC1	chr6	protein_coding	serine incorporator 1
ENSG00000206418.3	1.54	1.87	1.89	2.69	5.41	3.2	2.47	4.37	RAB12	chr18	protein_coding	RAB12, member RAS oncogene family
ENSG00000229399.1	0	0	0	0	0	0	0.08	0	RP11-378J18.6	chr1	processed_pseudogene	--
ENSG00000249755.2	0	0	0	0	0.16	0.15	0.11	0	RP11-466G12.2	chr4	processed_pseudogene	--
ENSG00000128699.13	1.58	1.7	2.99	2.46	5.5	2.86	2.96	7.35	ORMDL1	chr2	protein_coding	ORMDL sphingolipid biosynthesis regulator 1
ENSG00000168061.13	0.19	0.4	0.6	0.68	0.28	0.28	0.48	0.49	SAC3D1	chr11	protein_coding	SAC3 domain containing 1
ENSG00000244131.2	0	0	0	0.09	0	0	0.06	0	RPSAP51	chr12	processed_pseudogene	ribosomal protein SA pseudogene 51
ENSG00000176102.11	0.62	1.61	1.01	1.43	1.48	2.52	1.63	2.18	CSTF3	chr11	protein_coding	cleavage stimulation factor, 3' pre-RNA, subunit 3, 77kDa
ENSG00000171940.13	4.81	8.41	8.16	9.5	11.25	16.9	11.82	15.11	ZNF217	chr20	protein_coding	zinc finger protein 217
ENSG00000166598.12	10.45	20.89	20.54	20.71	21.77	27.8	29.91	26.66	HSP90B1	chr12	protein_coding	heat shock protein 90kDa beta (Grp94), member 1
ENSG00000153201.15	1.21	3.31	2.53	2.87	4.81	4.41	3.81	4.85	RANBP2	chr2	protein_coding	RAN binding protein 2
ENSG00000243438.1	0	0	0	0	0	0.19	0	0	LARP1BP2	chr7	processed_pseudogene	La ribonucleoprotein domain family, member 1B pseudogene 2
ENSG00000236279.6	0.18	1.33	0.37	0.53	0.4	0.6	0.85	0.24	CLEC2L	chr7	protein_coding	C-type lectin domain family 2, member L
ENSG00000200648.1	0.56	0.46	1.04	0	0.5	0.45	0.34	0.75	RNU6-226P	chr5	snRNA	RNA, U6 small nuclear 226, pseudogene
ENSG00000265912.1	0.02	0	0	0	0	0	0	0	RP11-583F2.2	chr17	lincRNA	--
ENSG00000136295.14	2.65	4.24	5.93	3.92	7.56	4.29	3.77	3.16	TTYH3	chr7	protein_coding	tweety family member 3
ENSG00000214135.8	0.22	0.61	0.97	0.81	1.46	0.76	0.75	1.95	AC024560.3	chr3	transcribed_unprocessed_pseudogene	--
ENSG00000183801.7	0	0.02	0	0	0	0	0	0	OLFML1	chr11	protein_coding	olfactomedin-like 1
ENSG00000138386.16	0.97	1.49	1.92	2.13	2.26	3.03	2.56	2.75	NAB1	chr2	protein_coding	NGFI-A binding protein 1 (EGR1 binding protein 1)
ENSG00000139233.6	0.27	0.63	0.34	0.72	0.93	0.84	0.79	1.21	LLPH	chr12	protein_coding	LLP homolog, long-term synaptic facilitation (Aplysia)
ENSG00000271997.1	0.14	0.18	0.61	0.36	0.39	0.25	0.35	0.79	RP11-97O12.6	chr15	sense_intronic	--
ENSG00000175820.3	0	0.03	0.01	0	0.02	0	0.02	0.01	CCDC168	chr13	protein_coding	coiled-coil domain containing 168
ENSG00000273566.1	0	0	0.2	0.2	0.39	0.17	0.13	0	Metazoa_SRP	chr10	misc_RNA	--
ENSG00000264991.1	1.4	1.13	1.93	1.3	14.45	1.12	0.42	2.33	AP001205.1	chr8	miRNA	--
ENSG00000147697.8	0	0.02	0	0.02	0.04	0	0.03	0.01	GSDMC	chr8	protein_coding	gasdermin C
ENSG00000235453.7	0.34	0.58	0.56	0.69	0.55	0.68	0.43	0.84	TOPORS-AS1	chr9	antisense	TOPORS antisense RNA 1
ENSG00000109220.10	4.72	3.88	3.39	4.35	8.28	7.17	4.85	5.78	CHIC2	chr4	protein_coding	cysteine-rich hydrophobic domain 2
ENSG00000262003.1	0	0	0	0.07	0.07	0.06	0	0	RP11-676J12.7	chr17	antisense	--
ENSG00000280076.1	0	0	0.06	0	0.03	0	0.05	0	RP11-326A13.2	chr15	TEC	--
ENSG00000254779.4	0.71	0.26	0.73	0.37	1.98	0.38	0.99	1.21	EGLN1P1	chr15	transcribed_processed_pseudogene	egl-9 family hypoxia-inducible factor 1 pseudogene 1
ENSG00000228835.1	0.07	0.06	0.2	0.1	0.33	0.03	0.09	0.1	AC012123.1	chr18	antisense	--
ENSG00000137331.11	1.37	1.69	1.35	1.89	5.66	2.91	1.11	1.83	IER3	chr6	protein_coding	immediate early response 3
ENSG00000165244.6	0.44	1.1	0.41	0.63	0.77	0.91	1.1	1.08	ZNF367	chr9	protein_coding	zinc finger protein 367
ENSG00000251380.3	0.04	0.03	0.23	0.25	0.34	0.29	0.17	0.13	DCANP1	chr5	protein_coding	dendritic cell-associated nuclear protein
ENSG00000166037.10	1.71	3.48	2.03	2.41	3.21	4.21	3.25	3.99	CEP57	chr11	protein_coding	centrosomal protein 57kDa
ENSG00000227383.1	0.55	0.75	2.03	1.54	3.14	0.88	1.54	2.08	RP11-571F15.2	chr9	processed_pseudogene	--
ENSG00000132840.9	0	0	0.05	0	0.05	0.02	0.02	0	BHMT2	chr5	protein_coding	betaine--homocysteine S-methyltransferase 2
ENSG00000125869.9	0.09	0.5	0.71	0.66	0.98	0.64	0.37	0.33	LAMP5	chr20	protein_coding	lysosomal-associated membrane protein family, member 5
ENSG00000238247.1	0	0	0	0	0	0.03	0	0	GS1-309P15.4	chrX	processed_pseudogene	--
ENSG00000134759.13	1.38	2.21	2.57	2.83	4.06	2.66	2.21	3.5	ELP2	chr18	protein_coding	elongator acetyltransferase complex subunit 2
ENSG00000169919.16	2.63	3.61	5.91	5.24	8.62	4.87	3.99	5.04	GUSB	chr7	protein_coding	glucuronidase, beta
ENSG00000228205.1	0	0	0	0	0.22	0	0	0	RP11-778D9.4	chr3	processed_pseudogene	--
ENSG00000260672.1	0.12	0.12	0.09	0.16	0.22	0.06	0.07	0.15	RP11-1006G14.1	chr15	lincRNA	--
ENSG00000122691.12	0	0	0	0.03	0.03	0	0	0	TWIST1	chr7	protein_coding	twist family bHLH transcription factor 1
ENSG00000262140.1	0	0.11	0	0.13	0.06	0.05	0.12	0.23	RP11-417N10.3	chr16	unprocessed_pseudogene	--
ENSG00000243742.5	0.02	0.03	0	0	0.02	0.05	0.05	0.01	RPLP0P2	chr11	transcribed_processed_pseudogene	ribosomal protein, large, P0 pseudogene 2
ENSG00000102763.15	1.4	2.32	2.7	1.85	3.67	2.97	4.01	3.32	VWA8	chr13	protein_coding	von Willebrand factor A domain containing 8
ENSG00000186409.14	0.08	0.18	0.2	0.09	0.1	0.25	0.19	0.23	CCDC30	chr1	protein_coding	coiled-coil domain containing 30
ENSG00000258137.5	0	0.11	0	0.06	0	0.05	0.08	0.22	RP11-753H16.3	chr12	antisense	--
ENSG00000060982.14	0.08	0.27	0.23	0.14	0.36	0.14	0.55	0.34	BCAT1	chr12	protein_coding	branched chain amino-acid transaminase 1, cytosolic
ENSG00000101868.10	3.3	3.73	2.75	2.27	1.88	4.86	4.89	2.59	POLA1	chrX	protein_coding	polymerase (DNA directed), alpha 1, catalytic subunit
ENSG00000282600.1	0	0	0	0	0.16	0	0	0.12	CH17-212P11.4	chr14	IG_V_pseudogene	--
ENSG00000200428.1	0.51	0.83	0	0.95	0.46	0.41	0.61	1.03	Y_RNA	chr12	misc_RNA	--
ENSG00000255946.1	0	0.08	0.1	0.1	0.46	0.25	0.06	0.07	RP11-173P15.7	chr12	antisense	--
ENSG00000174015.9	0	0.02	0.1	0	0.1	0	0	0.04	SPERT	chr13	protein_coding	spermatid associated
ENSG00000201564.1	0.38	0.31	0	0.18	2.06	0.31	0.23	0.64	RN7SKP50	chr11	misc_RNA	RNA, 7SK small nuclear pseudogene 50
ENSG00000231175.1	0	0	0.03	0	0	0.07	0	0	RP11-463J7.2	chr1	lincRNA	--
ENSG00000226251.5	0	0	0.15	0	0	0	0.1	0	RP11-15I11.3	chr1	lincRNA	--
ENSG00000090104.11	0.76	0.4	1.09	0.11	1.12	0.29	0.18	0.37	RGS1	chr1	protein_coding	regulator of G-protein signaling 1
ENSG00000205790.1	0	0	0	0	0	0.02	0	0	DPP9-AS1	chr19	antisense	DPP9 antisense RNA 1
ENSG00000238311.1	1.15	2.34	0.53	1.07	5.19	0.92	1.38	3.08	snoU13	chr15	snoRNA	--
ENSG00000100532.11	1.31	1.52	1.19	1.09	1.97	2.06	1.97	1.52	CGRRF1	chr14	protein_coding	cell growth regulator with ring finger domain 1
ENSG00000244033.3	0	0	0	0	0.18	0	0	0	RN7SL228P	chr8	misc_RNA	RNA, 7SL, cytoplasmic 228, pseudogene
ENSG00000224530.1	0	0.11	0	0.12	0.47	0.11	0	0.18	PPIAP10	chr20	processed_pseudogene	peptidylprolyl isomerase A (cyclophilin A) pseudogene 10
ENSG00000183598.3	0	0.12	0.13	0.14	0	0.12	0.26	0	HIST2H3D	chr1	protein_coding	histone cluster 2, H3d
ENSG00000267454.5	0.04	0.03	0.28	0.24	0.37	0.06	0.09	0.32	ZNF582-AS1	chr19	lincRNA	ZNF582 antisense RNA 1 (head to head)
ENSG00000167613.15	1.31	1.93	3.59	3.55	2.99	3.01	2.43	3.61	LAIR1	chr19	protein_coding	leukocyte-associated immunoglobulin-like receptor 1
ENSG00000256221.1	0	0	0	0	0	0	0	0.09	AE000661.36	chr14	processed_pseudogene	--
ENSG00000243568.2	0	0.12	0.14	0.07	0	0.06	0.05	0.1	RP11-2I17.1	chr15	processed_pseudogene	--
ENSG00000157870.14	0.74	0.62	0.84	0.97	0.9	0.9	0.8	0.62	FAM213B	chr1	protein_coding	family with sequence similarity 213, member B
ENSG00000121380.12	0	0	0	0	0.04	0.06	0	0	BCL2L14	chr12	protein_coding	BCL2-like 14 (apoptosis facilitator)
ENSG00000270258.1	0	0	0	0	0	0.16	0	0	DUXAP4	chr10	processed_pseudogene	double homeobox A pseudogene 4
ENSG00000228801.5	0.14	0.22	0.29	0.35	0.87	0.5	0.29	0.46	RP11-110G21.1	chr8	antisense	--
ENSG00000252367.1	0	0.54	0	0	0	0	0	0	Y_RNA	chr20	misc_RNA	--
ENSG00000132821.11	0	0.02	0.03	0	0	0	0.09	0	VSTM2L	chr20	protein_coding	V-set and transmembrane domain containing 2 like
ENSG00000248131.5	0	0	0.1	0	0	0.03	0	0	LINC01194	chr5	lincRNA	long intergenic non-protein coding RNA 1194
ENSG00000254804.1	0.17	0	0	0	0	0	0	0	RP11-674C21.9	chr11	lincRNA	--
ENSG00000162521.18	1.72	4.21	3.79	3.94	5.24	5.35	5.15	7.06	RBBP4	chr1	protein_coding	retinoblastoma binding protein 4
ENSG00000256973.1	0.24	0.33	0.38	0.76	0.59	0.07	0.73	1.2	RP11-359J14.2	chr12	lincRNA	--
ENSG00000254911.3	3.91	50.43	13.19	11.71	16.83	33.79	31.77	101.45	SCARNA9	chr11	antisense	small Cajal body-specific RNA 9
ENSG00000141441.15	0	0.01	0	0.01	0.01	0.01	0.04	0.01	GAREM	chr18	protein_coding	GRB2 associated, regulator of MAPK1
ENSG00000113262.14	0.01	0.01	0.02	0.01	0.01	0.01	0.02	0.01	GRM6	chr5	protein_coding	glutamate receptor, metabotropic 6
ENSG00000132405.18	3.66	4.84	6.28	6.51	9.1	8.51	5.2	6.26	TBC1D14	chr4	protein_coding	TBC1 domain family, member 14
ENSG00000256249.1	0	0	0	0.03	0	0	0	0	RP11-324E6.6	chr12	lincRNA	--
ENSG00000260364.1	0.23	0.06	0.14	0.07	0	0	0.09	0.1	RP11-256I9.3	chr16	lincRNA	--
ENSG00000233013.8	0	0.11	0.17	0.17	0.89	0.53	0	0.31	FAM157B	chr9	lincRNA	family with sequence similarity 157, member B
ENSG00000269220.1	0.72	0.56	1.05	0.59	2.98	1.07	0.62	1.52	LINC00528	chr22	lincRNA	long intergenic non-protein coding RNA 528
ENSG00000162992.3	0	0.02	0	0	0	0	0	0	NEUROD1	chr2	protein_coding	neuronal differentiation 1
ENSG00000137770.13	1.03	2.74	1.74	1.62	2.99	3.31	3.42	3.77	CTDSPL2	chr15	protein_coding	CTD (carboxy-terminal domain, RNA polymerase II, polypeptide A) small phosphatase like 2
ENSG00000118976.5	0	0	0	0	0	0.02	0.01	0	OTUD4P1	chr12	processed_pseudogene	OTUD4 pseudogene 1
ENSG00000266803.1	0.17	0	0	0	0.16	0	0.1	0.12	RP1-77H15.1	chr17	sense_intronic	--
ENSG00000117266.15	0.06	0.18	0.31	0.17	0.27	0.24	0.11	0.16	CDK18	chr1	protein_coding	cyclin-dependent kinase 18
ENSG00000120675.5	0.33	1.06	0.71	0.88	0.64	1.36	1.17	1.65	DNAJC15	chr13	protein_coding	DnaJ (Hsp40) homolog, subfamily C, member 15
ENSG00000163576.17	0	0.02	0.04	0.04	0	0	0	0	EFHB	chr3	protein_coding	EF-hand domain family, member B
ENSG00000213653.4	0	0	0	0.15	0	0	0	0	RPL22P22	chrX	processed_pseudogene	ribosomal protein L22 pseudogene 22
ENSG00000258231.5	0.04	0	0	0	0	0	0	0	RP11-362K2.2	chr12	lincRNA	--
ENSG00000013583.8	0.69	1.31	1.12	1.44	1.75	6.82	1.81	4.49	HEBP1	chr12	protein_coding	heme binding protein 1
ENSG00000211793.2	0.61	2.23	1.97	2.41	1.37	4.27	3.83	1.73	TRAV9-2	chr14	TR_V_gene	T cell receptor alpha variable 9-2
ENSG00000267606.1	0	0	0	0	0	0.2	0	0	AC006116.21	chr19	lincRNA	--
ENSG00000072609.17	1.04	1	2.05	1.98	3.17	1.67	1.07	1.84	CHFR	chr12	protein_coding	checkpoint with forkhead and ring finger domains, E3 ubiquitin protein ligase
ENSG00000243968.2	0	0	0.21	0	0	0	0	0.3	RN7SL402P	chr19	misc_RNA	RNA, 7SL, cytoplasmic 402, pseudogene
ENSG00000243539.3	0.44	0.89	0.81	0.2	0.2	0.7	1.05	0	RN7SL649P	chr1	misc_RNA	RNA, 7SL, cytoplasmic 649, pseudogene
ENSG00000254783.1	0.81	0.39	0.97	0.75	1.89	1.1	0.63	1.62	RP11-320L11.2	chr11	processed_pseudogene	--
ENSG00000277959.1	0	0.29	0.17	0.84	0.65	1.16	0.22	0.48	RP11-45A17.2	chr10	antisense	--
ENSG00000281620.1	0	0	0	0	0.45	0.4	0	0	AC006445.1	chr4	protein_coding	--
ENSG00000182742.5	0.13	0.25	0.3	0.37	0.17	0.19	0.2	0.6	HOXB4	chr17	protein_coding	homeobox B4
ENSG00000241913.1	0	0.57	0.98	0	3.18	0.57	0.42	0.47	RP5-1073F15.1	chr17	processed_pseudogene	--
ENSG00000196139.11	0.13	0.43	0.61	1.81	0.24	0.46	0.96	0.65	AKR1C3	chr10	protein_coding	aldo-keto reductase family 1, member C3
ENSG00000271196.1	0	0	0	0	0	0	0.19	0	RP11-461O14.3	chr5	processed_pseudogene	--
ENSG00000255823.2	0	0	0	0	0	0.04	0	0	MTRNR2L8	chr11	protein_coding	MT-RNR2-like 8
ENSG00000204872.3	0.27	1.72	1.31	1.15	1.43	1.84	2.28	0.53	NAT8B	chr2	polymorphic_pseudogene	N-acetyltransferase 8B (GCN5-related, putative, gene/pseudogene)
ENSG00000073803.13	0.04	0.1	0.12	0.13	0.14	0.18	0.21	0.18	MAP3K13	chr3	protein_coding	mitogen-activated protein kinase kinase kinase 13
ENSG00000232774.7	0.91	1.22	0.55	0.69	1.31	0.9	1.26	2.01	FLJ22447	chr14	lincRNA	--
ENSG00000152049.6	0.02	0	0	0	0	0	0.02	0	KCNE4	chr2	protein_coding	potassium channel, voltage gated subfamily E regulatory beta subunit 4
ENSG00000233184.6	0.43	0.48	1.21	1.19	1.27	0.73	0.76	1.44	RP11-421L21.3	chr1	antisense	--
ENSG00000129007.14	0.14	0.49	0.84	0.35	0.77	0.58	0.52	0.98	CALML4	chr15	protein_coding	calmodulin-like 4
ENSG00000233084.2	0	0	0	0.12	0	0	0.08	0	RPL23AP25	chr1	processed_pseudogene	ribosomal protein L23a pseudogene 25
ENSG00000198804.2	6.46	176.97	73.59	14.49	118.64	189.84	133.74	133.16	MT-CO1	chrM	protein_coding	mitochondrially encoded cytochrome c oxidase I
ENSG00000132952.11	0.93	1.72	1.6	1.71	3.93	2.81	2.05	3.78	USPL1	chr13	protein_coding	ubiquitin specific peptidase like 1
ENSG00000198677.10	1.91	2.82	3.7	4.99	6.85	6.16	6.13	6.81	TTC37	chr5	protein_coding	tetratricopeptide repeat domain 37
ENSG00000114503.10	1.22	2.66	2.97	3.14	5.2	5.03	2.93	5.44	NCBP2	chr3	protein_coding	nuclear cap binding protein subunit 2, 20kDa
ENSG00000183742.12	0.08	0.19	0.15	0.08	0.14	0.18	0.12	0.16	MACC1	chr7	protein_coding	metastasis associated in colon cancer 1
ENSG00000239040.1	0	0.47	1.08	0	0.52	0.93	1.4	2.34	Y_RNA	chr4	misc_RNA	--
ENSG00000071564.14	5.63	2.75	4.48	3.03	3.33	3.04	3.27	2.78	TCF3	chr19	protein_coding	transcription factor 3
ENSG00000238519.1	0	0	0	0	0.41	0	0	0	U8	chr15	snoRNA	--
ENSG00000171136.6	0.17	0	0	0	0	0	0	0	RLN3	chr19	protein_coding	relaxin 3
ENSG00000087245.12	0	0	0.01	0	0.02	0	0.03	0.01	MMP2	chr16	protein_coding	matrix metallopeptidase 2
ENSG00000270165.1	0.32	0.26	1.46	0.39	0.47	0.17	0.25	0.78	RP11-167P11.2	chr16	sense_intronic	--
ENSG00000222627.1	0	0	0	0.32	0.31	0	0.2	0.23	RNU2-37P	chr3	snRNA	RNA, U2 small nuclear 37, pseudogene
ENSG00000221562.1	0	0.44	0	0	0	0	0	0	RNU6ATAC10P	chr5	snRNA	RNA, U6atac small nuclear 10, pseudogene
ENSG00000237522.1	0	0.16	0.5	0.45	0.09	0.35	0.41	0.78	NONOP2	chr2	processed_pseudogene	non-POU domain containing, octamer-binding pseudogene 2
ENSG00000261390.5	0	0	0	0	0	0.02	0	0.03	MAFTRR	chr16	lincRNA	MAF transcriptional regulator RNA
ENSG00000266783.1	0.06	0	0.05	0.27	0.21	0.09	0.21	0.23	RP11-715F3.2	chr18	sense_intronic	--
ENSG00000204271.10	0.38	0.27	0.35	0.56	1.33	0.52	0.46	0.91	SPIN3	chrX	protein_coding	spindlin family, member 3
ENSG00000106952.7	1.8	3.34	3	3.5	7.04	4.49	3.71	4.84	TNFSF8	chr9	protein_coding	tumor necrosis factor (ligand) superfamily, member 8
ENSG00000229001.1	0	0	0	0	0	0	0	0.04	ACTBP14	chr10	processed_pseudogene	actin, beta pseudogene 14
ENSG00000270996.1	0	0	0.06	0	0	0	0	0	RP11-342K6.4	chr2	lincRNA	--
ENSG00000104660.17	2.48	4.95	3.26	4.45	5.78	7.39	5.8	7.7	LEPROTL1	chr8	protein_coding	leptin receptor overlapping transcript-like 1
ENSG00000104866.10	0.78	0.49	1.81	1.34	2.1	0.67	0.56	0.99	PPP1R37	chr19	protein_coding	protein phosphatase 1, regulatory subunit 37
ENSG00000231754.1	0	0	0.1	0.1	0	0	0	0	RP11-204E9.1	chr6	lincRNA	--
ENSG00000188559.13	2.05	3.79	3.86	3.54	7.16	4.71	4.12	5.46	RALGAPA2	chr20	protein_coding	Ral GTPase activating protein, alpha subunit 2 (catalytic)
ENSG00000253739.1	0.56	0.46	0	0	0.5	0	0.34	0.75	RNU6-323P	chr8	snRNA	RNA, U6 small nuclear 323, pseudogene
ENSG00000226875.1	0	0	0	0	0	0	0.06	0	ZNF877P	chr20	unprocessed_pseudogene	zinc finger protein 877, pseudogene
ENSG00000224277.5	0.11	0	0	0	0	0	0	0	AP000345.2	chr22	antisense	--
ENSG00000144589.20	1.03	1.03	2.48	2.27	4.26	1.32	1.04	1.73	STK11IP	chr2	protein_coding	serine/threonine kinase 11 interacting protein
ENSG00000276231.4	0.43	0.4	0.71	0.37	0.71	0.6	0.39	0.7	PIK3R6	chr17	protein_coding	phosphoinositide-3-kinase, regulatory subunit 6
ENSG00000237149.5	0	0.04	0	0	0.06	0	0.06	0	ZNF503-AS2	chr10	antisense	ZNF503 antisense RNA 2
ENSG00000274932.1	0.64	0	0	0.59	1.15	0	0	0	MIR7150	chr9	miRNA	microRNA 7150
ENSG00000152409.8	1.04	1.57	1.19	1.3	4.47	1.39	1.73	2.56	JMY	chr5	protein_coding	junction mediating and regulatory protein, p53 cofactor
ENSG00000256708.1	0	0.26	0.45	0	1.01	0.13	0.77	0.75	RP11-444B24.2	chr12	processed_pseudogene	--
ENSG00000162599.15	1.16	1.12	0.71	0.62	0.53	1.61	1.65	1.18	NFIA	chr1	protein_coding	nuclear factor I/A
ENSG00000171777.15	1.21	2.38	2.91	3.25	5.89	6.53	2.46	3.68	RASGRP4	chr19	protein_coding	RAS guanyl releasing protein 4
ENSG00000104812.14	1.54	1.72	3.15	3.34	2.72	2.54	2.24	2.36	GYS1	chr19	protein_coding	glycogen synthase 1 (muscle)
ENSG00000258831.1	0	0.05	0.12	0.06	0	0.11	0.12	0.13	RP11-76E17.4	chr15	lincRNA	--
ENSG00000091651.8	0.26	0.08	0.27	0.18	0.27	0.34	0.33	0.13	ORC6	chr16	protein_coding	origin recognition complex, subunit 6
ENSG00000178458.5	0.15	0.12	0	0.14	0.13	0.35	0.09	0.39	H3F3AP6	chr4	processed_pseudogene	H3 histone, family 3A, pseudogene 6
ENSG00000108576.9	0.09	0.4	0.24	0.15	0.21	0.4	0.42	0.19	SLC6A4	chr17	protein_coding	solute carrier family 6 (neurotransmitter transporter), member 4
ENSG00000236807.1	0	0	0	0	0.17	0	0	0	AC092066.6	chr19	processed_pseudogene	--
ENSG00000130758.7	0.72	0.43	1.27	1.07	1.23	0.36	0.37	0.57	MAP3K10	chr19	protein_coding	mitogen-activated protein kinase kinase kinase 10
ENSG00000207550.1	0	0	0	0	0.77	0	0	0.57	MIR99B	chr19	miRNA	microRNA 99b
ENSG00000224550.1	0.24	0	0.23	0	0	0	0	0	RP11-270C12.3	chr1	processed_pseudogene	--
ENSG00000124784.8	0.47	1.41	1.12	1.63	1.85	1.66	1.65	2.26	RIOK1	chr6	protein_coding	RIO kinase 1
ENSG00000087076.8	0	0	0.13	0.13	0.13	0.04	0.09	0.03	HSD17B14	chr19	protein_coding	hydroxysteroid (17-beta) dehydrogenase 14
ENSG00000111785.18	0.29	1.12	1.13	1.02	0.6	0.95	1.06	1.78	RIC8B	chr12	protein_coding	RIC8 guanine nucleotide exchange factor B
ENSG00000156475.18	0.34	0.6	0.86	0.51	0.61	0.45	0.44	0.61	PPP2R2B	chr5	protein_coding	protein phosphatase 2, regulatory subunit B, beta
ENSG00000258499.1	0.09	0.04	0.2	0.08	0.04	0.07	0	0	RP11-862G15.2	chr14	lincRNA	--
ENSG00000091073.19	0.89	0.58	1.36	1.57	1.23	1.3	0.52	0.58	DTX2	chr7	protein_coding	deltex 2, E3 ubiquitin ligase
ENSG00000266802.1	0	0	0	0	0	0	0.93	0	MIR4419A	chr1	miRNA	microRNA 4419a
ENSG00000230516.1	0	0.06	0	0	0	0	0	0	RP11-555J4.3	chr9	lincRNA	--
ENSG00000171116.7	0	0.02	0.14	0.09	0.06	0.05	0.05	0.12	HSFX1	chrX	protein_coding	heat shock transcription factor family, X linked 1
ENSG00000212360.1	0	0	0.53	0	0	0	0	0	RNU6-1177P	chr1	snRNA	RNA, U6 small nuclear 1177, pseudogene
ENSG00000230641.1	1.51	0.7	0.6	0.4	0.58	1.21	0.13	0.29	USP12-AS2	chr13	antisense	USP12 antisense RNA 2 (head to head)
ENSG00000186648.14	0.2	0	0.6	0.62	0.25	0.08	0.12	0.34	LRRC16B	chr14	protein_coding	leucine rich repeat containing 16B
ENSG00000226017.2	0	0.02	0	0.02	0.04	0	0.01	0.02	PRICKLE2-AS3	chr3	antisense	PRICKLE2 antisense RNA 3
ENSG00000172586.7	0.57	0.66	0.86	0.98	1.17	1.2	0.8	1.95	CHCHD1	chr10	protein_coding	coiled-coil-helix-coiled-coil-helix domain containing 1
ENSG00000230312.2	0	0	0.06	0.06	0.29	0.05	0.2	0.13	LL0XNC01-116E7.4	chrX	processed_pseudogene	--
ENSG00000282686.1	0.13	0	0	0.24	0	0	0	0	CH17-31A6.1	chr8	lincRNA	--
ENSG00000242790.1	0	0	0	0	0	0.11	0	0	RP11-451G4.3	chr3	lincRNA	--
ENSG00000070444.14	1.77	1.69	2.23	2.38	8.31	2.75	1.81	2.59	MNT	chr17	protein_coding	MAX network transcriptional repressor
ENSG00000248275.1	1.62	1.08	1.81	0.7	2.08	0.69	0.93	1.12	TRIM52-AS1	chr5	processed_transcript	TRIM52 antisense RNA 1 (head to head)
ENSG00000207375.1	0	0.53	1.21	0.61	0.59	0	0	0.44	SNORD116-23	chr15	snoRNA	small nucleolar RNA, C/D box 116-23
ENSG00000200494.1	0	0	0	0	0	0.94	0	0	Y_RNA	chr20	misc_RNA	--
ENSG00000057657.14	2.19	2.7	5.61	4.21	3.42	4.49	3.68	5.96	PRDM1	chr6	protein_coding	PR domain containing 1, with ZNF domain
ENSG00000270367.1	0	0	0	0.03	0.08	0	0	0.08	RP11-331G2.6	chr3	processed_pseudogene	--
ENSG00000246582.2	0.3	0.47	0.34	0.4	0.66	0.61	0.51	0.98	RP11-1149O23.3	chr8	processed_transcript	--
ENSG00000267261.5	17.41	12.52	16.9	15.21	11.05	18.98	15.87	10.38	CTD-2132N18.3	chr17	protein_coding	--
ENSG00000237689.1	0.24	0.1	0.22	0.11	0.32	0.19	0.43	0.32	AC007064.24	chr22	lincRNA	--
ENSG00000143850.12	0.01	0.01	0.1	0.01	0.02	0.01	0.02	0.03	PLEKHA6	chr1	protein_coding	pleckstrin homology domain containing, family A member 6
ENSG00000204055.4	0.18	0	0	0.05	0.13	0.09	0.14	0.02	RP11-247A12.2	chr9	antisense	--
ENSG00000225542.1	0	0	0	0	0.15	0	0	0.06	ZNF385D-AS1	chr3	antisense	ZNF385D antisense RNA 1
ENSG00000150459.12	4.28	7.42	5.57	6.34	3.43	9.22	6.56	7.76	SAP18	chr13	protein_coding	Sin3A-associated protein, 18kDa
ENSG00000231086.1	0	0	0	0	0.21	0	0	0.05	TSSK1A	chr22	unitary_pseudogene	testis-specific serine kinase 1A pseudogene
ENSG00000280028.1	0.61	0.5	0.76	0.67	1.93	0.16	0.37	0.75	RP11-118E18.1	chr17	TEC	--
ENSG00000258791.7	0	0.09	0.07	0	0.02	0.02	0.02	0	LINC00520	chr14	lincRNA	long intergenic non-protein coding RNA 520
ENSG00000259024.6	0	0.07	0.1	0.06	0.04	0.05	0.14	0.18	TVP23C-CDRT4	chr17	protein_coding	TVP23C-CDRT4 readthrough
ENSG00000255750.5	0	0	0	0	0	0	0.04	0	RP11-283G6.5	chr12	antisense	--
ENSG00000054179.11	0	0	0	0	0.08	0.05	0	0.06	ENTPD2	chr9	protein_coding	ectonucleoside triphosphate diphosphohydrolase 2
ENSG00000117152.13	0	0	0	0	0.02	0	0	0	RGS4	chr1	protein_coding	regulator of G-protein signaling 4
ENSG00000163563.7	2.64	25.72	10.19	14.12	11.41	57.52	27.06	42.92	MNDA	chr1	protein_coding	myeloid cell nuclear differentiation antigen
ENSG00000258424.1	0	0	0	0.19	0	0	0	0	RP11-471B22.2	chr14	antisense	--
ENSG00000208032.1	0	0	0.57	0	0	0	0	0	MIR548A3	chr8	miRNA	microRNA 548a-3
ENSG00000276555.1	0	0.45	0	0	0	0	0	0	AC008740.1	chr16	miRNA	--
ENSG00000135316.17	0.88	3.62	2.01	2.44	3.18	4.13	4	6.57	SYNCRIP	chr6	protein_coding	synaptotagmin binding, cytoplasmic RNA interacting protein
ENSG00000115239.21	1.83	2.13	2.05	2.66	4.05	2.49	3.01	3.35	GPR75-ASB3	chr2	protein_coding	GPR75-ASB3 readthrough
ENSG00000233814.1	0	0	0	0	0.16	0	0	0.12	RP11-66C24.1	chr9	processed_pseudogene	--
ENSG00000180458.2	0.02	0	0	0	0.03	0.01	0.02	0	CTD-3064H18.4	chr19	antisense	--
ENSG00000272523.1	0.14	0.22	0.13	0.13	0	0	0.16	0	LINC01023	chr5	lincRNA	long intergenic non-protein coding RNA 1023
ENSG00000241119.1	0	0	0	0.02	0	0	0	0.05	UGT1A9	chr2	protein_coding	UDP glucuronosyltransferase 1 family, polypeptide A9
ENSG00000135776.4	8.59	8.55	5.29	6.27	4.68	8.98	9.28	5.12	ABCB10	chr1	protein_coding	ATP-binding cassette, sub-family B (MDR/TAP), member 10
ENSG00000119121.21	0.08	0.07	0.03	0.1	0.17	0.52	0.07	0.08	TRPM6	chr9	protein_coding	transient receptor potential cation channel, subfamily M, member 6
ENSG00000167740.9	0.41	0.76	1.1	1.22	1.08	1.26	1.12	1.01	CYB5D2	chr17	protein_coding	cytochrome b5 domain containing 2
ENSG00000236936.1	0.58	0.88	1	0.46	0.3	1	0.85	0.83	RP3-329E20.2	chr1	antisense	--
ENSG00000225270.1	0	0	0	0	0.06	0	0	0	CICP12	chr7	processed_pseudogene	capicua transcriptional repressor pseudogene 12
ENSG00000185551.12	0	0	0	0	0.03	0	0	0	NR2F2	chr15	protein_coding	nuclear receptor subfamily 2, group F, member 2
ENSG00000141096.4	0.12	0.05	0.19	0.25	0.43	0.74	0.02	0.14	DPEP3	chr16	protein_coding	dipeptidase 3
ENSG00000165775.17	5.5	3.03	2.43	3.49	1.34	3.19	2.73	2.37	FUNDC2	chrX	protein_coding	FUN14 domain containing 2
ENSG00000231390.1	0.14	0	0	0.06	0	0	0	0	SNX18P8	chr9	unprocessed_pseudogene	sorting nexin 18 pseudogene 8
ENSG00000259424.1	0	0	0	0.17	0	0.43	0	0.12	RP11-35O15.1	chr15	antisense	--
ENSG00000248554.1	0.1	0.09	0.19	0.29	0	0.25	0.06	0.28	RP11-159F24.6	chr5	antisense	--
ENSG00000279571.1	0.16	0	0.22	0	0.15	0.06	0	0.27	RP11-56D16.8	chr9	lincRNA	--
ENSG00000233509.2	0	0.08	0	0	0	0	0	0	ZNF197-AS1	chr3	antisense	ZNF197 antisense RNA 1
ENSG00000281302.1	0	0	0	0	0.52	0	0	0	Y_RNA	chr12	misc_RNA	--
ENSG00000267457.1	0.77	0.72	1.53	1.54	5.06	0.88	0.99	2.21	RP5-837J1.4	chr17	lincRNA	--
ENSG00000186635.14	9.1	7.07	13.52	13.18	31.93	16.67	6.96	12.99	ARAP1	chr11	protein_coding	ArfGAP with RhoGAP domain, ankyrin repeat and PH domain 1
ENSG00000260643.1	0	0.06	0	0.07	0	0.06	0.05	0.26	RP11-303E16.8	chr16	processed_transcript	--
ENSG00000179841.8	0.14	0.53	0.24	0.22	0.28	0.34	0.64	0.4	AKAP5	chr14	protein_coding	A kinase (PRKA) anchor protein 5
ENSG00000260641.1	0.07	0.09	0.1	0.08	0.11	0.14	0.09	0.12	RP11-1299A16.3	chr4	antisense	--
ENSG00000211787.1	0.7	2	1.63	1.97	2.53	2.12	2.21	1.65	TRAV8-3	chr14	TR_V_gene	T cell receptor alpha variable 8-3
ENSG00000233828.3	0.04	0	0.02	0.04	0.08	0.16	0.04	0.06	CTC-242N15.1	chr5	lincRNA	--
ENSG00000198744.5	0	0	0.1	0	0	0	0	0	RP5-857K21.11	chr1	unprocessed_pseudogene	--
ENSG00000198924.7	0.12	0.89	0.85	0.63	0.2	0.92	1.43	1.21	DCLRE1A	chr10	protein_coding	DNA cross-link repair 1A
ENSG00000157326.18	0.03	0.15	0.19	0.17	0.09	0.29	0.25	0.52	DHRS4	chr14	protein_coding	dehydrogenase/reductase (SDR family) member 4
ENSG00000276691.1	0	0	0.2	0	0.3	0	0.07	0.44	RP5-1057I20.5	chr12	antisense	--
ENSG00000255319.5	0.9	0.39	0.41	0.52	0.34	0.51	0.45	0.25	ENPP7P8	chr11	transcribed_unprocessed_pseudogene	ectonucleotide pyrophosphatase/phosphodiesterase 7 pseudogene 8
ENSG00000143553.10	0.7	3.46	3.12	4.07	1.63	6.16	4.54	4.83	SNAPIN	chr1	protein_coding	SNAP-associated protein
ENSG00000229567.1	0	0	0	0	0.32	0.57	0.21	0.47	RP4-717I23.2	chr1	processed_pseudogene	--
ENSG00000104863.11	0.53	0.06	0.56	0.35	0.41	0	0.14	0.3	LIN7B	chr19	protein_coding	lin-7 homolog B (C. elegans)
ENSG00000272446.5	0.05	0.16	0.14	0.09	0.05	0.24	0.09	0.14	RP1-225E12.3	chr6	processed_transcript	--
ENSG00000187951.10	0.56	0.74	0.33	0.3	0.45	1.06	0.7	0.55	ARHGAP11B	chr15	protein_coding	Rho GTPase activating protein 11B
ENSG00000275839.1	0.27	0.22	0.13	0.25	0.24	0	0.08	0.72	CTC-421K24.1	chr17	processed_pseudogene	--
ENSG00000227262.3	0.18	0.05	0.06	0.34	0.65	0.1	0.4	0.04	HCG4B	chr6	unprocessed_pseudogene	HLA complex group 4B (non-protein coding)
ENSG00000126934.13	25.53	16.17	21.42	24.44	19.97	23.99	17.52	14.09	MAP2K2	chr19	protein_coding	mitogen-activated protein kinase kinase 2
ENSG00000279901.1	0.8	1.23	0.74	0.61	2.02	0.64	1.63	0.94	CTD-2270P14.2	chr16	TEC	--
ENSG00000167768.4	10.23	6.83	2.65	15.06	2.91	3.34	10.52	4.65	KRT1	chr12	protein_coding	keratin 1, type II
ENSG00000177352.9	1.75	2.3	3.27	3.67	5.22	2.73	3.21	2.14	CCDC71	chr3	protein_coding	coiled-coil domain containing 71
ENSG00000240618.1	0.2	1.82	1.13	1.14	4.76	1.79	0.97	4.89	RP11-206L10.5	chr1	lincRNA	--
ENSG00000279527.1	0	0.19	0	0.11	0.21	0.19	0.07	0.4	RP11-83B20.2	chr12	TEC	--
ENSG00000166024.13	1.28	3.05	2.72	2.6	4.79	3.48	3.39	4.41	R3HCC1L	chr10	protein_coding	R3H domain and coiled-coil containing 1-like
ENSG00000226599.1	0	0.08	0	0	0	0.16	0.12	0	RP11-136K14.3	chr6	lincRNA	--
ENSG00000243297.2	0	0	0	0.15	0	0	0	0	RPL31P61	chr19	processed_pseudogene	ribosomal protein L31 pseudogene 61
ENSG00000168890.13	0.32	0.36	0.82	1.23	1.73	0.99	0.79	0.53	TMEM150A	chr2	protein_coding	transmembrane protein 150A
ENSG00000261079.1	0.05	0.06	0.05	0.02	0.11	0.02	0.05	0.08	RP11-252A24.3	chr16	lincRNA	--
ENSG00000262791.1	0	0	0	0	0.12	0	0	0	RP11-961A15.1	chr17	antisense	--
ENSG00000147872.9	3.1	3.62	3.88	4.9	7.11	4.55	4.58	3.8	PLIN2	chr9	protein_coding	perilipin 2
ENSG00000163424.8	0	0	0	0	0	0	0	0.02	C3orf30	chr3	protein_coding	chromosome 3 open reading frame 30
ENSG00000233821.1	0	0.01	0.03	0	0	0.02	0	0	ENOX1-AS1	chr13	lincRNA	ENOX1 antisense RNA 1
ENSG00000276032.1	0	0	0	0.3	0	0	0	0	RP11-12A20.6	chr9	unprocessed_pseudogene	--
ENSG00000104756.15	1.29	1.71	1.27	1.76	1.89	1.99	2.23	3.05	KCTD9	chr8	protein_coding	potassium channel tetramerization domain containing 9
ENSG00000223460.1	0	0	0	0	0	0	0	0.04	GAPDHP69	chr13	processed_pseudogene	glyceraldehyde 3 phosphate dehydrogenase pseudogene 69
ENSG00000282393.1	0.18	0.53	0.59	0.72	0.38	0.96	0.56	1.46	CTD-3113P16.11	chr19	lincRNA	--
ENSG00000103855.17	0.01	0	0.01	0	0.02	0.03	0.02	0	CD276	chr15	protein_coding	CD276 molecule
ENSG00000132879.13	0.97	0.55	2.59	1.84	4.5	0.57	0.41	1.44	FBXO44	chr1	protein_coding	F-box protein 44
ENSG00000145217.13	0.07	0.02	0.04	0.01	0.04	0	0.03	0.04	SLC26A1	chr4	protein_coding	solute carrier family 26 (anion exchanger), member 1
ENSG00000225195.2	0.43	1.39	2.37	2.38	4.42	1.88	1.54	3	RP11-338E21.2	chr12	sense_intronic	--
ENSG00000118298.10	0	0	0.02	0	0	0	0.01	0	CA14	chr1	protein_coding	carbonic anhydrase XIV
ENSG00000130635.15	0.08	0	0.18	0.03	0.13	0.03	0.09	0.08	COL5A1	chr9	protein_coding	collagen, type V, alpha 1
ENSG00000202099.1	0	0	0	0	0	0	0	0.39	RNU6-234P	chr2	snRNA	RNA, U6 small nuclear 234, pseudogene
ENSG00000261904.1	0	0	0	0	0	0	0	0.06	RP11-109M19.3	chr16	unprocessed_pseudogene	--
ENSG00000220891.1	0.02	0.02	0	0	0.03	0	0.07	0.03	LL22NC03-63E9.3	chr22	antisense	--
ENSG00000224046.1	0.08	0.13	0.22	0.07	0.28	0.44	0.19	0.05	AC005076.5	chr7	antisense	--
ENSG00000029153.14	0.12	0.18	0.1	0.12	0.18	0.15	0.17	0.13	ARNTL2	chr12	protein_coding	aryl hydrocarbon receptor nuclear translocator-like 2
ENSG00000255537.1	0.04	0.01	0	0.03	0.03	0.04	0	0.06	AP000708.1	chr11	antisense	--
ENSG00000198618.5	0.36	0.2	0.33	0.45	0.54	0.58	0.29	0.97	PPIAP22	chr21	processed_pseudogene	peptidylprolyl isomerase A (cyclophilin A) pseudogene 22
ENSG00000177082.12	0.94	0.62	1.86	1.86	2.7	0.92	0.81	1.49	WDR73	chr15	protein_coding	WD repeat domain 73
ENSG00000267744.1	0	0.07	0	0	0.15	0.13	0.05	0	RP11-799D4.1	chr17	transcribed_processed_pseudogene	--
ENSG00000153064.11	1.36	8.45	6.4	3.43	7.33	7.15	7.3	8.86	BANK1	chr4	protein_coding	B-cell scaffold protein with ankyrin repeats 1
ENSG00000226806.1	0	0	0	0	0.03	0.03	0.02	0	AC011893.3	chr2	antisense	--
ENSG00000279281.1	0.64	0.68	0.75	1.16	1.59	0.58	0.73	1.28	RP11-226M10.3	chr17	TEC	--
ENSG00000120896.13	0.75	1.23	2.06	1.21	1.89	1.48	0.95	1.08	SORBS3	chr8	protein_coding	sorbin and SH3 domain containing 3
ENSG00000176584.15	0	0.07	0.01	0.01	0	0	0	0	DMBT1P1	chr10	transcribed_processed_pseudogene	deleted in malignant brain tumors 1 pseudogene 1
ENSG00000277632.1	0.08	0.31	0.86	0.65	0.69	0.43	0.79	0.46	CCL3	chr17	protein_coding	chemokine (C-C motif) ligand 3
ENSG00000260711.2	0.18	0.53	0.63	0.68	0.29	0.53	0.49	2.87	RP11-747H7.3	chr14	sense_intronic	--
ENSG00000261779.1	0	0	0	0	0.26	0	0	0	RP11-69H7.3	chr15	antisense	--
ENSG00000228322.1	0	0	0	0	0	0	0	0.05	RP11-358M14.2	chr9	antisense	--
ENSG00000279611.1	0.06	0.16	0	0.54	0.52	0.16	0.27	0.39	CTD-2619J13.5	chr19	TEC	--
ENSG00000226982.4	0	0	0.02	0	0.08	0.04	0	0	CENPCP1	chr12	processed_pseudogene	centromere protein C pseudogene 1
ENSG00000137672.12	0.18	0.38	0.05	0.16	0.07	0.34	0.27	0.14	TRPC6	chr11	protein_coding	transient receptor potential cation channel, subfamily C, member 6
ENSG00000248173.5	0	0	0	0	0	0.13	0	0	RP11-659O3.1	chr4	lincRNA	--
ENSG00000250144.1	0	0	0.04	0	0	0	0	0	RP11-553P9.1	chr4	processed_pseudogene	--
ENSG00000198203.9	0	0	0	0	0.02	0	0	0	SULT1C2	chr2	protein_coding	sulfotransferase family, cytosolic, 1C, member 2
ENSG00000232196.3	0	0	0	0.03	0.09	0	0	0	MTRNR2L4	chr16	protein_coding	MT-RNR2-like 4
ENSG00000262587.2	0.43	0.35	0.54	0.35	0.43	0.34	0.42	0.32	RP11-266L9.4	chr16	transcribed_unprocessed_pseudogene	--
ENSG00000238039.1	0	0.22	0.42	0.34	1.48	0.07	0.27	0.55	AF011889.2	chrX	lincRNA	--
ENSG00000124535.15	2.07	2.2	3.45	3.67	4.36	2.93	2.84	3.69	WRNIP1	chr6	protein_coding	Werner helicase interacting protein 1
ENSG00000173349.5	0.61	1.03	1.16	1	2.07	1.35	1.52	1.59	SFT2D3	chr2	protein_coding	SFT2 domain containing 3
ENSG00000261145.1	0.57	0	0	0	0	0	0	0	RP11-296I10.5	chr16	processed_pseudogene	--
ENSG00000228215.2	0.03	0.05	0.03	0.05	0.08	0.19	0.14	0	RP11-541F9.2	chr1	lincRNA	--
ENSG00000109107.13	1.32	1.36	1.22	2.52	1.72	2.27	1.76	1.36	ALDOC	chr17	protein_coding	aldolase C, fructose-bisphosphate
ENSG00000230998.1	0	0	0	0	0	0	0	0.08	RP11-14C22.3	chr10	lincRNA	--
ENSG00000109771.15	0.02	0.03	0.05	0.01	0.12	0.08	0.05	0.1	LRP2BP	chr4	protein_coding	LRP2 binding protein
ENSG00000172824.14	0.3	0.08	0.67	0.74	1	0.07	0.11	0.43	CES4A	chr16	protein_coding	carboxylesterase 4A
ENSG00000211970.3	0.26	0.32	1.21	0.49	0.12	0.21	0.55	0.26	IGHV4-61	chr14	IG_V_gene	immunoglobulin heavy variable 4-61
ENSG00000256288.1	0	0	0	0	0.08	0	0	0	RP11-277P12.10	chr12	lincRNA	--
ENSG00000270103.3	11.45	58.83	34.7	19.18	11.96	63.89	79.03	24.49	RNU11	chr1	lincRNA	RNA, U11 small nuclear
ENSG00000090372.14	2.18	3.09	5.05	3.38	6.85	3.78	2.06	3.21	STRN4	chr19	protein_coding	striatin, calmodulin binding protein 4
ENSG00000242272.1	0	0	0.14	0	0	0.36	0	0.1	AK2P2	chr2	processed_pseudogene	adenylate kinase 2 pseudogene 2
ENSG00000272456.1	0.12	0	0	0	0	0	0	0	CTD-2342N23.3	chr8	lincRNA	--
ENSG00000265432.1	0	0.6	0	0.69	1.33	0	0.44	1.49	MIR4308	chr14	miRNA	microRNA 4308
ENSG00000235740.1	0	0	0.03	0	0	0	0	0.09	RP11-436I24.1	chr6	antisense	--
ENSG00000198440.9	0.06	0.41	0.29	0.44	0.26	0.53	0.75	0.71	ZNF583	chr19	protein_coding	zinc finger protein 583
ENSG00000109323.8	4.19	7	5.63	6.86	9.58	10.19	7.6	7.53	MANBA	chr4	protein_coding	mannosidase, beta A, lysosomal
ENSG00000133256.12	0.35	0.34	0.37	0.55	0.41	0.45	0.32	0.33	PDE6B	chr4	protein_coding	phosphodiesterase 6B, cGMP-specific, rod, beta
ENSG00000230666.5	0	0.14	0.31	0.35	0.05	0.03	0.32	0.1	CEACAM22P	chr19	transcribed_unprocessed_pseudogene	carcinoembryonic antigen-related cell adhesion molecule 22, pseudogene
ENSG00000254157.1	0	0	0.16	0	0	0	0	0	IGKV2-18	chr2	IG_V_pseudogene	immunoglobulin kappa variable 2-18 (pseudogene)
ENSG00000198547.8	0	0.01	0.03	0.02	0.11	0.02	0.03	0.02	C20orf203	chr20	lincRNA	chromosome 20 open reading frame 203
ENSG00000208037.1	0	0	0.68	0.68	0.66	0	0	0	MIR320A	chr8	miRNA	microRNA 320a
ENSG00000265367.1	0	0	0	0	1.62	0.48	0	0	AL160269.1	chr9	miRNA	--
ENSG00000089335.20	0.57	0.95	1.06	1.7	2.55	1.73	1.88	2.82	ZNF302	chr19	protein_coding	zinc finger protein 302
ENSG00000181638.17	0.48	0.29	1.03	0.84	1.26	0.53	0.42	0.59	ZFP41	chr8	protein_coding	ZFP41 zinc finger protein
ENSG00000134108.12	2.39	6.47	4.59	4.59	6.58	9.06	7.78	9.1	ARL8B	chr3	protein_coding	ADP-ribosylation factor-like 8B
ENSG00000279301.1	0	0.18	0	0	0	0	0	0.07	OR2T11	chr1	polymorphic_pseudogene	olfactory receptor, family 2, subfamily T, member 11 (gene/pseudogene)
ENSG00000113312.10	8.38	7.45	5.14	6.36	4.64	8.52	5.44	8.47	TTC1	chr5	protein_coding	tetratricopeptide repeat domain 1
ENSG00000256128.5	0.32	0.65	1.14	1.15	0.79	0.76	0.45	2.71	LINC00944	chr12	lincRNA	long intergenic non-protein coding RNA 944
ENSG00000273240.1	0	0.08	0	0.28	0	0	0.12	0.34	RP11-455J20.3	chr2	antisense	--
ENSG00000179397.17	0.05	0.1	0.12	0.18	0.24	0.07	0.18	0.24	C1orf101	chr1	protein_coding	chromosome 1 open reading frame 101
ENSG00000279453.1	0.47	0.66	0.34	0.57	0.87	0.69	0.63	1.25	RP3-425C14.4	chr6	TEC	--
ENSG00000237065.2	1.05	1.28	0.67	0.92	1.36	0.74	1.38	1.45	NANOGP4	chr7	transcribed_processed_pseudogene	Nanog homeobox pseudogene 4
ENSG00000253020.2	0	0.2	0	0	0.22	0	0	0	RN7SKP40	chr3	misc_RNA	RNA, 7SK small nuclear pseudogene 40
ENSG00000266473.1	0	0	0	0.08	0.39	0.14	0.16	0.12	RP11-401F2.3	chr17	antisense	--
ENSG00000140575.12	6.87	22.93	17.57	17.51	20.15	37.55	26.29	29.34	IQGAP1	chr15	protein_coding	IQ motif containing GTPase activating protein 1
ENSG00000110436.11	0.01	0	0	0	0	0	0.01	0	SLC1A2	chr11	protein_coding	solute carrier family 1 (glial high affinity glutamate transporter), member 2
ENSG00000100647.7	4.04	4.92	8.12	8.05	15.08	8.72	4.91	7	SUSD6	chr14	protein_coding	sushi domain containing 6
ENSG00000259096.1	0	0	0.02	0	0	0	0	0	FAM35CP	chr14	processed_pseudogene	family with sequence similarity 35, member C, pseudogene
ENSG00000275367.1	0.07	0.09	0.1	0.52	0.35	0.2	0.1	0.29	RP11-266K4.14	chr12	lincRNA	--
ENSG00000259296.1	0	0	0	0	0	0	0	0.1	RP11-313P18.1	chr15	antisense	--
ENSG00000242747.1	0	0	0	0	0.11	0	0	0	RP11-30K9.1	chr15	processed_pseudogene	--
ENSG00000230773.6	0.07	0.16	0	0.25	0.03	0.08	0.08	0.02	AC079807.4	chr2	lincRNA	--
ENSG00000101216.10	1.05	0.75	2.06	2.06	4.77	1.2	1.16	1.44	GMEB2	chr20	protein_coding	glucocorticoid modulatory element binding protein 2
ENSG00000179144.4	6.54	19.42	18.63	37.43	15.65	41.24	25.79	37.93	GIMAP7	chr7	protein_coding	GTPase, IMAP family member 7
ENSG00000220908.2	0	0.08	0	0.09	0.27	0	0.06	0	RP11-127B16.1	chr6	lincRNA	--
ENSG00000229721.3	0	0.47	0.36	0.18	1.47	0.08	0.35	0.51	RP11-252I14.1	chr5	processed_pseudogene	--
ENSG00000252002.1	0	0	0	0	0	0	0	0.36	RNA5SP154	chr4	rRNA	RNA, 5S ribosomal pseudogene 154
ENSG00000004468.12	1.16	1.51	1.32	1.72	1.36	1.49	2.7	1.4	CD38	chr4	protein_coding	CD38 molecule
ENSG00000170632.13	0.66	1.7	1.41	1.84	1.46	2.96	2.89	2.89	ARMC10	chr7	protein_coding	armadillo repeat containing 10
ENSG00000143374.14	0.77	1.4	1.47	2.12	2.15	1.95	1.74	2.13	TARS2	chr1	protein_coding	threonyl-tRNA synthetase 2, mitochondrial (putative)
ENSG00000245156.1	0	0.05	0.1	0	0.1	0.02	0.01	0.03	RP11-867G23.3	chr11	lincRNA	--
ENSG00000160856.20	1.65	2.69	5.21	7.55	2.34	3.52	2.84	9.78	FCRL3	chr1	protein_coding	Fc receptor-like 3
ENSG00000073331.17	0.6	0.78	0.98	1.15	1.92	2.28	0.8	1.32	ALPK1	chr4	protein_coding	alpha-kinase 1
ENSG00000225643.1	0.37	0.3	0.23	0.35	0.89	0	0	0.75	RP11-70P17.1	chr1	lincRNA	--
ENSG00000183484.11	1.96	1.59	3.3	3.75	6.33	3.03	2.34	3.56	GPR132	chr14	protein_coding	G protein-coupled receptor 132
ENSG00000274184.1	0	0.02	0.03	0.03	0.08	0.05	0	0.08	RP11-158H5.8	chr18	lincRNA	--
ENSG00000257243.1	0.11	0.27	0.51	1.14	0.1	0.53	0.27	0.74	RP11-133N21.7	chr12	processed_pseudogene	--
ENSG00000135049.15	22.75	19.61	11.83	13.51	14.78	25.2	21.37	17.42	AGTPBP1	chr9	protein_coding	ATP/GTP binding protein 1
ENSG00000158571.10	0.26	0.43	0.11	0.27	0.18	0.26	0.19	0.12	PFKFB1	chrX	protein_coding	6-phosphofructo-2-kinase/fructose-2,6-biphosphatase 1
ENSG00000235862.2	0	0	0	0.03	0	0.02	0.02	0	RP11-338C15.5	chr1	antisense	--
ENSG00000198555.7	0.07	0.14	0.16	0.07	0.04	0.24	0.3	0.03	RP11-598D12.4	chr16	unprocessed_pseudogene	--
ENSG00000228744.1	0	0.06	0.07	0	0.06	0.11	0	0	RPS3AP30	chr8	processed_pseudogene	ribosomal protein S3a pseudogene 30
ENSG00000229931.1	0.12	0.2	0.68	0.91	0.66	0.1	0.22	0.9	RP1-151F17.1	chr6	antisense	--
ENSG00000274340.1	0.04	0	0	0	0	0.12	0	0.05	RP11-435J9.2	chr15	lincRNA	--
ENSG00000149435.12	0.05	0	0	0	0	0	0	0.03	GGTLC1	chr20	protein_coding	gamma-glutamyltransferase light chain 1
ENSG00000184584.12	3.29	4.76	8.39	11.29	9.09	6.3	7.35	7.99	TMEM173	chr5	protein_coding	transmembrane protein 173
ENSG00000242085.1	1.02	0.14	0.63	0.63	0.46	0.41	0.71	1.36	RPS20P33	chr14	processed_pseudogene	ribosomal protein S20 pseudogene 33
ENSG00000226202.2	0	0	0	0	0	0	0	0.07	RP11-328D5.1	chr1	lincRNA	--
ENSG00000153879.8	1.29	1.47	1.36	1.71	2.25	2.78	2.49	3.62	CEBPG	chr19	protein_coding	CCAAT/enhancer binding protein (C/EBP), gamma
ENSG00000237021.2	0	0.07	0.03	0	0.03	0.02	0.07	0.12	RP3-486I3.7	chr6	lincRNA	--
ENSG00000260936.1	0.15	0.6	0.32	0.27	0.93	0.39	0.62	0.52	FTO-IT1	chr16	sense_intronic	FTO intronic transcript 1
ENSG00000226107.1	0	0	0	0.19	0	0	0	0.28	AC004383.3	chrX	processed_pseudogene	--
ENSG00000267268.1	0	0	0	0	0.07	0	0	0.05	AC007204.2	chr19	lincRNA	--
ENSG00000113460.12	1.12	2.53	1.35	1.74	1.6	4.4	3.15	3.25	BRIX1	chr5	protein_coding	BRX1, biogenesis of ribosomes
ENSG00000090889.11	0.4	0.47	0.26	0.23	0.3	0.63	0.55	0.24	KIF4A	chrX	protein_coding	kinesin family member 4A
ENSG00000200179.1	0	0	0	0.49	0	0	0	0	Y_RNA	chr19	misc_RNA	--
ENSG00000222790.1	0	0.4	0	0	0	0	0.29	0.33	RNU4-14P	chr5	snRNA	RNA, U4 small nuclear 14, pseudogene
ENSG00000163870.14	2	1.32	1.78	2.27	2.07	1.76	1.54	1.98	TPRA1	chr3	protein_coding	transmembrane protein, adipocyte asscociated 1
ENSG00000267063.1	0	0	0	0	0	0	0.06	0	AC006130.3	chr19	antisense	--
ENSG00000181126.13	0	0.01	0	0	0.1	0.02	0.04	0.06	HLA-V	chr6	transcribed_unprocessed_pseudogene	major histocompatibility complex, class I, V (pseudogene)
ENSG00000258768.2	0.13	0.08	0.32	0.15	0.32	0.1	0.14	0.31	CTD-2292M16.8	chr14	lincRNA	--
ENSG00000184730.10	3.58	6.21	7.05	8.63	12.88	16.31	4.42	8.59	APOBR	chr16	protein_coding	apolipoprotein B receptor
ENSG00000248309.5	0.05	0.29	0.17	0.26	0.11	0.3	0.25	0.18	MEF2C-AS1	chr5	antisense	MEF2C antisense RNA 1
ENSG00000241316.6	0.02	0.12	0.04	0.14	0.25	0.17	0.22	0.17	SUCLG2-AS1	chr3	lincRNA	SUCLG2 antisense RNA 1 (head to head)
ENSG00000242318.1	0.13	0.41	0.12	0	0.11	0.1	0.46	0.25	RP11-810D13.1	chr4	processed_pseudogene	--
ENSG00000269946.1	0	0	0.24	0	0.69	0.2	0.46	0.85	RP11-2B6.3	chr9	lincRNA	--
ENSG00000255089.1	0	0.35	0.4	0	0.19	0	0.26	0.14	RP11-326C3.10	chr11	antisense	--
ENSG00000121073.13	1.39	1.92	2.55	1.87	4.32	2.08	2.18	2.47	SLC35B1	chr17	protein_coding	solute carrier family 35, member B1
ENSG00000164691.16	6.82	16.46	24.63	29.8	14.16	27.42	21.73	24.21	TAGAP	chr6	protein_coding	T-cell activation RhoGTPase activating protein
ENSG00000140876.11	0.04	0.28	0.49	0.32	0.2	0.48	0.75	0.53	NUDT7	chr16	protein_coding	nudix (nucleoside diphosphate linked moiety X)-type motif 7
ENSG00000167615.16	8.34	2.47	19.17	12.17	47.2	3.7	1.91	12.68	LENG8	chr19	protein_coding	leukocyte receptor cluster (LRC) member 8
ENSG00000166428.12	0.18	0.24	1	0.32	0.88	0.98	0.49	0.63	PLD4	chr14	protein_coding	phospholipase D family, member 4
ENSG00000008056.12	0	0.02	0	0	0.07	0.01	0.01	0.01	SYN1	chrX	protein_coding	synapsin I
ENSG00000238083.7	0.11	0.09	0.1	0.12	0.32	0.09	0.1	0.33	LRRC37A2	chr17	protein_coding	leucine rich repeat containing 37, member A2
ENSG00000166436.15	0.38	0.28	0.7	0.67	1.76	0.34	0.41	1.3	TRIM66	chr11	protein_coding	tripartite motif containing 66
ENSG00000101400.5	0.33	0.31	0.71	0.5	0.44	0.43	0.38	0.45	SNTA1	chr20	protein_coding	syntrophin, alpha 1
ENSG00000187123.14	0	0	0.01	0	0	0	0	0	LYPD6	chr2	protein_coding	LY6/PLAUR domain containing 6
ENSG00000182606.14	1.36	2.05	2.58	2.01	4.16	1.86	1.95	2.59	TRAK1	chr3	protein_coding	trafficking protein, kinesin binding 1
ENSG00000165029.15	0.74	0.99	1.47	1.07	4.84	2.2	1.22	1.38	ABCA1	chr9	protein_coding	ATP-binding cassette, sub-family A (ABC1), member 1
ENSG00000267123.5	0.5	0.08	0	0.09	0.63	0.04	0	0.1	CTD-2357A8.3	chr17	lincRNA	--
ENSG00000185215.8	8.2	6.24	14.21	20.28	40.21	18.07	5.7	11.75	TNFAIP2	chr14	protein_coding	tumor necrosis factor, alpha-induced protein 2
ENSG00000259423.2	0	0.04	0.1	0	0.1	0	0	0	RP11-265N7.2	chr15	lincRNA	--
ENSG00000168152.12	0.11	0.36	0.2	0.34	0.31	0.58	0.41	0.43	THAP9	chr4	protein_coding	THAP domain containing 9
ENSG00000262362.1	0	0	0	0	0	0.08	0	0	LA16c-380H5.2	chr16	sense_overlapping	--
ENSG00000219445.2	0	0	0	0	0	0.03	0.02	0	RP11-3B12.3	chr7	lincRNA	--
ENSG00000277948.1	0.32	1.3	0.59	0.6	1.16	1.29	1.92	1.72	uc_338	chr2	misc_RNA	--
ENSG00000102103.15	3.75	5.24	6.16	7.07	7.09	7.39	6.25	6.19	PQBP1	chrX	protein_coding	polyglutamine binding protein 1
ENSG00000161048.11	0.64	1.02	0.88	1.07	0.59	1.26	1.17	1.52	NAPEPLD	chr7	protein_coding	N-acyl phosphatidylethanolamine phospholipase D
ENSG00000257921.5	0.62	1.01	0.9	0.9	2.23	1.56	1.06	0.89	RP11-571M6.15	chr12	protein_coding	--
ENSG00000128805.14	0.07	0.07	0.13	0.08	0.17	0.17	0.08	0.12	ARHGAP22	chr10	protein_coding	Rho GTPase activating protein 22
ENSG00000260869.1	0.48	0.78	0.88	1.48	2.15	0.38	1.33	1.06	AC002310.13	chr16	protein_coding	--
ENSG00000005249.12	7.4	24.42	13.09	10.87	10.31	19.52	25.68	12.67	PRKAR2B	chr7	protein_coding	protein kinase, cAMP-dependent, regulatory, type II, beta
ENSG00000171101.13	0.36	0.35	1.32	1.29	0.43	1.2	1.18	1.35	SIGLEC17P	chr19	transcribed_unprocessed_pseudogene	sialic acid binding Ig-like lectin 17, pseudogene
ENSG00000145014.17	0.14	0.07	0.08	0.17	0.23	0	0.12	0.12	TMEM44	chr3	protein_coding	transmembrane protein 44
ENSG00000029993.14	0.05	0.23	0.03	0.1	0.37	0.12	0.1	0.1	HMGB3	chrX	protein_coding	high mobility group box 3
ENSG00000125378.15	0	0	0	0	0.03	0.05	0	0	BMP4	chr14	protein_coding	bone morphogenetic protein 4
ENSG00000169413.2	1.64	6.44	2.98	2.95	6.36	10.15	7.52	12.36	RNASE6	chr14	protein_coding	ribonuclease, RNase A family, k6
ENSG00000111087.9	0.02	0	0.03	0.03	0.03	0.01	0.01	0.06	GLI1	chr12	protein_coding	GLI family zinc finger 1
ENSG00000229503.1	0	0	0	0	0	0	0	0.08	AC092155.1	chr2	processed_pseudogene	--
ENSG00000257702.3	0.14	0.3	1.44	1.04	0.78	0.6	0.62	0.77	LBX2-AS1	chr2	antisense	LBX2 antisense RNA 1
ENSG00000250722.5	0.42	0.16	0.1	0.06	0.1	0.21	0.32	0.16	SEPP1	chr5	protein_coding	selenoprotein P, plasma, 1
ENSG00000253368.3	0.06	0.05	0.08	0	0.25	0.07	0.06	0.06	TRNP1	chr1	protein_coding	TMF1-regulated nuclear protein 1
ENSG00000273079.4	0	0	0	0	0	0	0	0.01	GRIN2B	chr12	protein_coding	glutamate receptor, ionotropic, N-methyl D-aspartate 2B
ENSG00000101003.9	0.41	0.57	0.41	0.21	0.28	0.55	0.55	0.3	GINS1	chr20	protein_coding	GINS complex subunit 1 (Psf1 homolog)
ENSG00000272397.1	0	0.02	0.03	0	0.03	0.07	0.08	0.07	RP11-497D6.5	chr6	lincRNA	--
ENSG00000023171.14	0.38	0.4	0.5	0.54	1.13	0.66	0.38	0.79	GRAMD1B	chr11	protein_coding	GRAM domain containing 1B
ENSG00000229127.1	0.74	1.13	1.41	1.4	1.33	1.22	1.62	3.23	AC007038.7	chr2	antisense	--
ENSG00000215148.7	0	0	0	0.06	0	0	0.04	0	PRSS41	chr16	transcribed_unprocessed_pseudogene	protease, serine, 41
ENSG00000196383.5	0	0	0	0.12	0	0	0	0	OR4Q2	chr14	polymorphic_pseudogene	olfactory receptor, family 4, subfamily Q, member 2 (gene/pseudogene)
ENSG00000257818.1	0.33	0.49	0.2	0.46	0.25	0.27	0.66	0.66	C1GALT1P1	chr12	processed_pseudogene	core 1 synthase, glycoprotein-N-acetylgalactosamine 3-beta-galactosyltransferase 1 pseudogene 1
ENSG00000117013.14	0.01	0.06	0.07	0.03	0.04	0.04	0.06	0.01	KCNQ4	chr1	protein_coding	potassium channel, voltage gated KQT-like subfamily Q, member 4
ENSG00000266457.1	0	0.48	1.1	0	0	0	0.36	0	AC026318.1	chr3	miRNA	--
ENSG00000237629.1	0	0	0	0	0.19	0	0	0	UQCRHP2	chr2	processed_pseudogene	ubiquinol-cytochrome c reductase hinge protein pseudogene 2
ENSG00000183837.9	0.13	0.09	0.24	0.25	1.81	0.05	0	0.34	PNMA3	chrX	protein_coding	paraneoplastic Ma antigen 3
ENSG00000211663.2	2.39	2.07	4.12	1.48	3.15	1.79	4	2.02	IGLV3-19	chr22	IG_V_gene	immunoglobulin lambda variable 3-19
ENSG00000173334.3	0.32	1.1	0.98	1.4	2.2	1.69	1.43	1.15	TRIB1	chr8	protein_coding	tribbles pseudokinase 1
ENSG00000204420.8	8.28	23.83	12.59	8.74	11.57	15.3	17.76	7.28	C6orf25	chr6	protein_coding	chromosome 6 open reading frame 25
ENSG00000198736.11	3.19	4.75	5.34	7.44	8.98	13.65	5.07	6.24	MSRB1	chr16	protein_coding	methionine sulfoxide reductase B1
ENSG00000241789.3	0	0.17	0	0	0	0	0	0	RN7SL504P	chr3	misc_RNA	RNA, 7SL, cytoplasmic 504, pseudogene
ENSG00000236280.1	0	0	0	0	0.31	0	0.42	0	AC114737.3	chr7	processed_pseudogene	--
ENSG00000260007.1	0	0.14	0.23	0.39	0.38	0.54	0.15	0.22	RP11-315D16.2	chr15	protein_coding	--
ENSG00000265249.1	0	0.49	0	0	0.54	0	0.36	0.4	AC025280.1	chr16	miRNA	--
ENSG00000185495.10	0.25	0.17	0.34	0.34	0.58	0.4	0.22	0.46	RP11-504P24.3	chr1	transcribed_unprocessed_pseudogene	--
ENSG00000230074.1	0	0	0.17	0	0.32	0.22	0.22	0.18	RP11-195F19.9	chr9	antisense	--
ENSG00000204628.11	47.66	70.02	75.18	79.66	77.23	140.39	103.42	81.54	GNB2L1	chr5	protein_coding	guanine nucleotide binding protein (G protein), beta polypeptide 2-like 1
ENSG00000256651.1	0	0.1	0.06	0.06	0.06	0.1	0.11	0.21	RP11-144O23.8	chr12	processed_pseudogene	--
ENSG00000127054.18	2.33	1.74	3.96	4.34	5.16	2.46	1.85	2.57	CPSF3L	chr1	protein_coding	cleavage and polyadenylation specific factor 3-like
ENSG00000270120.1	0.56	1.05	0.67	0.75	2.75	0.97	0.67	1.56	RP11-327F22.6	chr16	sense_intronic	--
ENSG00000065457.10	3.4	2.87	4.45	3.97	5.75	3.89	3.1	3.6	ADAT1	chr16	protein_coding	adenosine deaminase, tRNA-specific 1
ENSG00000119231.10	2.4	3.86	3.86	4.43	8.51	5.12	4.97	5.56	SENP5	chr3	protein_coding	SUMO1/sentrin specific peptidase 5
ENSG00000204564.11	0.39	0.57	0.73	1.13	1.97	0.92	0.91	1.56	C6orf136	chr6	protein_coding	chromosome 6 open reading frame 136
ENSG00000174547.13	1.34	1.89	1.96	3.25	2.61	2.58	2.86	2.03	MRPL11	chr11	protein_coding	mitochondrial ribosomal protein L11
ENSG00000273409.1	0	0	0	0	0	0	0.07	0	RP11-480C22.1	chr11	lincRNA	--
ENSG00000242889.3	0	0.51	1.94	0.59	0.76	0.17	0.5	0.56	RN7SL449P	chr17	misc_RNA	RNA, 7SL, cytoplasmic 449, pseudogene
ENSG00000267629.3	0.01	0.05	0.01	0.01	0.06	0.05	0.02	0.01	AC138430.4	chr19	processed_transcript	--
ENSG00000167914.10	0.19	0.02	0.08	0.15	0.07	0.09	0.07	0.11	GSDMA	chr17	protein_coding	gasdermin A
ENSG00000231652.2	0.03	0.05	0.08	0.08	0	0.1	0.11	0.04	RP11-553A21.3	chr6	antisense	--
ENSG00000236334.2	0.17	0.52	0.59	1.06	0.28	0.87	1.18	3.31	PPIAL4G	chr1	protein_coding	peptidylprolyl isomerase A (cyclophilin A)-like 4G
ENSG00000231795.1	0	0.94	0.53	0.54	0.78	0.69	0.69	1.93	ITCH-IT1	chr20	sense_intronic	ITCH intronic transcript 1
ENSG00000166558.10	0	0	0	0.04	0	0	0	0	SLC38A8	chr16	protein_coding	solute carrier family 38, member 8
ENSG00000269933.1	0	0	0	0	0	0	0	0.06	RP3-333A15.2	chr1	sense_intronic	--
ENSG00000090581.9	2.15	1.99	4.53	3.85	5.34	3.78	2.23	3.59	GNPTG	chr16	protein_coding	N-acetylglucosamine-1-phosphate transferase, gamma subunit
ENSG00000234031.1	0	0.12	0	0.07	0	0	0	0	RPS3AP44	chr13	processed_pseudogene	ribosomal protein S3a pseudogene 44
ENSG00000279059.1	0	0.32	0.6	0.4	0	0.61	1.12	2.24	RP11-257O5.2	chr17	TEC	--
ENSG00000100865.14	1.37	2.85	1.62	1.32	1.63	2.19	2.3	1.94	CINP	chr14	protein_coding	cyclin-dependent kinase 2 interacting protein
ENSG00000057593.13	0	0	0.04	0	0	0	0	0.03	F7	chr13	protein_coding	coagulation factor VII (serum prothrombin conversion accelerator)
ENSG00000250456.1	0.03	0	0.03	0	0	0	0	0.02	AC006552.1	chr4	lincRNA	--
ENSG00000229151.1	0.4	0.11	0.12	0.74	1.68	0.43	0.88	0.62	RP11-348F1.3	chrX	antisense	--
ENSG00000213079.9	5.59	9.25	7.61	7.41	10.37	10.87	9.81	9.67	SCAF8	chr6	protein_coding	SR-related CTD-associated factor 8
ENSG00000271410.1	0	0	0.05	0	0	0	0	0	RP11-506H20.2	chr5	processed_pseudogene	--
ENSG00000159322.17	5.17	6.12	9.47	8.91	18.54	8.29	5.11	11.03	ADPGK	chr15	protein_coding	ADP-dependent glucokinase
ENSG00000149289.10	0.2	0.33	0.15	0.26	0.45	0.47	0.34	0.28	ZC3H12C	chr11	protein_coding	zinc finger CCCH-type containing 12C
ENSG00000184845.3	0	0	0	0	0	0	0	0.01	DRD1	chr5	protein_coding	dopamine receptor D1
ENSG00000186301.8	0.03	0.02	0.02	0.12	0.14	0	0	0.09	MST1P2	chr1	unprocessed_pseudogene	macrophage stimulating 1 (hepatocyte growth factor-like) pseudogene 2
ENSG00000210164.1	0	13.63	0	0.82	3.97	12.02	10.57	15.92	MT-TG	chrM	Mt_tRNA	mitochondrially encoded tRNA glycine
ENSG00000162300.11	1.24	1.01	2.19	1.37	3.42	1.6	1.15	1.56	ZFPL1	chr11	protein_coding	zinc finger protein-like 1
ENSG00000205488.8	0.01	0	0.01	0.02	0	0	0	0	CALML3-AS1	chr10	antisense	CALML3 antisense RNA 1
ENSG00000269964.2	0	0	0	0	0	0.01	0	0	MEI4	chr6	protein_coding	meiosis-specific 4 homolog (S. cerevisiae)
ENSG00000162706.12	0	0	0.03	0	0	0.01	0	0	CADM3	chr1	protein_coding	cell adhesion molecule 3
ENSG00000138594.12	2.19	6.47	4.19	4.27	4.42	6.23	6.61	6.69	TMOD3	chr15	protein_coding	tropomodulin 3 (ubiquitous)
ENSG00000280189.1	0.05	0.02	0.02	0.02	0.04	0.02	0.01	0	RP11-491F9.2	chr16	TEC	--
ENSG00000132356.11	2.15	4.08	3.19	4.01	4.63	4.99	4.57	6.1	PRKAA1	chr5	protein_coding	protein kinase, AMP-activated, alpha 1 catalytic subunit
ENSG00000234705.1	0	0.58	1	0.33	0.32	0.29	0.54	1.8	HMGA1P4	chr9	antisense	high mobility group AT-hook 1 pseudogene 4
ENSG00000236287.7	1.47	2.86	3.62	3.67	6.11	4.77	4.35	8.81	ZBED5	chr11	protein_coding	zinc finger, BED-type containing 5
ENSG00000198812.4	0	0	0	0	0	0.02	0	0	LRRC10	chr12	protein_coding	leucine rich repeat containing 10
ENSG00000232859.9	0.39	0.46	0.52	0.91	0.98	0.44	0.37	0.44	LYRM9	chr17	protein_coding	LYR motif containing 9
ENSG00000270307.1	0	0	0	0	0	0	0.11	0	MTATP6P2	chr5	processed_pseudogene	mitochondrially encoded ATP synthase 6 pseudogene 2
ENSG00000268758.5	0.15	0.33	0.61	0.41	0.97	0.39	0.09	0.62	ADGRE4P	chr19	transcribed_unprocessed_pseudogene	adhesion G protein-coupled receptor E4, pseudogene
ENSG00000070540.12	3.08	7.46	6.1	4.93	4.46	5.85	7.02	4.16	WIPI1	chr17	protein_coding	WD repeat domain, phosphoinositide interacting 1
ENSG00000148516.21	0.81	1.81	1.03	0.76	2.15	1.56	1.6	2.47	ZEB1	chr10	protein_coding	zinc finger E-box binding homeobox 1
ENSG00000078081.7	0	0.1	0.08	0.05	0.02	0.15	0.08	0.07	LAMP3	chr3	protein_coding	lysosomal-associated membrane protein 3
ENSG00000235437.7	0.35	1	0.77	0.67	0.86	0.72	1.01	2.08	LINC01278	chrX	processed_transcript	long intergenic non-protein coding RNA 1278
ENSG00000068028.17	3.35	2.08	9.89	9.89	9.27	3.54	3.14	7.23	RASSF1	chr3	protein_coding	Ras association (RalGDS/AF-6) domain family member 1
ENSG00000051341.13	0.5	0.9	0.44	0.33	0.21	0.84	0.66	0.2	POLQ	chr3	protein_coding	polymerase (DNA directed), theta
ENSG00000267512.1	0.13	0	0	0.12	0	0	0.08	0.09	CTC-250I14.3	chr19	antisense	--
ENSG00000277050.1	0	0	0	0.09	0.09	0	0	0	RP11-102G14.1	chr14	antisense	--
ENSG00000250961.1	0	0	0	0	0	0	0.04	0.04	CTD-2023N9.1	chr5	antisense	--
ENSG00000113716.12	1.67	1.27	3.07	2.68	5.98	1.87	1.94	2.36	HMGXB3	chr5	protein_coding	HMG box domain containing 3
ENSG00000250011.1	0.1	0.08	0	0.09	0.09	0.08	0.12	0.13	HMGB1P3	chr2	processed_pseudogene	high mobility group box 1 pseudogene 3
ENSG00000167962.12	1.9	1.04	2.6	2.14	3.83	1.13	1.33	2	ZNF598	chr16	protein_coding	zinc finger protein 598
ENSG00000269489.1	0	0	0	0	0	0	0.07	0.15	RP11-98D18.17	chr1	lincRNA	--
ENSG00000207109.1	0.87	0	0	0	1.57	0	1.04	1.16	SNORD38	chr3	snoRNA	--
ENSG00000243609.1	0.57	0.69	0.72	0.99	1.98	2.56	1.02	1.47	RPS2P44	chr16	processed_pseudogene	ribosomal protein S2 pseudogene 44
ENSG00000276213.1	0	0	0	0	0	0.17	0	0	Metazoa_SRP	chr7	misc_RNA	--
ENSG00000176208.8	2.56	4.78	1.68	2.14	1.36	4.47	4.25	2.77	ATAD5	chr17	protein_coding	ATPase family, AAA domain containing 5
ENSG00000150594.6	0.08	0.25	0.5	0.12	0.1	0.04	0.28	0.11	ADRA2A	chr10	protein_coding	adrenoceptor alpha 2A
ENSG00000182149.20	2.25	3.16	4.54	4.83	10.23	5.35	3.82	5.67	IST1	chr16	protein_coding	increased sodium tolerance 1 homolog (yeast)
ENSG00000278974.1	0	0	0	0	0	0	0.05	0	RP11-756P10.6	chr4	TEC	--
ENSG00000166548.15	0.44	1.22	1.14	1.47	1.78	2.05	1.25	1.57	TK2	chr16	protein_coding	thymidine kinase 2, mitochondrial
ENSG00000273373.1	0.23	0.75	0.86	0.65	0.8	0.78	0.74	2.12	RP5-1074L1.4	chr1	antisense	--
ENSG00000222958.1	0	0	0.69	0	0	0	0	0	MIR1913	chr6	miRNA	microRNA 1913
ENSG00000232698.1	0	0	0	0	0.23	0	0.08	0.09	AP001058.3	chr21	lincRNA	--
ENSG00000267627.5	0	0	0.08	0	0.07	0	0	0	RP11-905K4.1	chr18	lincRNA	--
ENSG00000270099.1	0	0.1	0	0	0.22	0.2	0.07	0.16	RP11-248J23.7	chr10	protein_coding	--
ENSG00000124831.18	3.65	8.31	8.33	9.16	14.91	12.69	7.81	13.41	LRRFIP1	chr2	protein_coding	leucine rich repeat (in FLII) interacting protein 1
ENSG00000222858.1	0	0.53	3.01	0.61	2.94	2.09	1.95	3.05	RNU6-920P	chr17	snRNA	RNA, U6 small nuclear 920, pseudogene
ENSG00000223872.1	0	0	0	0	0.1	0	0	0	AC006372.5	chr7	lincRNA	--
ENSG00000259672.1	0	0.15	0	0	0	0	0.05	0.06	RP11-69G7.1	chr15	lincRNA	--
ENSG00000251593.1	0	0	0	0	0	0	0	0.07	MSNP1	chr5	processed_pseudogene	moesin pseudogene 1
ENSG00000272949.1	0.07	0.42	0.19	0.27	0.18	0.57	0.5	0.29	RP11-514P8.8	chr7	processed_transcript	--
ENSG00000251600.5	0.06	0.21	0.18	0.21	0.12	0.39	0.12	0.09	RP11-673E1.1	chr4	lincRNA	--
ENSG00000135318.11	0.27	1	0.89	1.09	0.94	1.49	1.69	1.29	NT5E	chr6	protein_coding	5'-nucleotidase, ecto (CD73)
ENSG00000257407.1	0	0	0	0.07	0	0	0.05	0	RP11-1028N23.4	chr12	lincRNA	--
ENSG00000213471.8	0.02	0.02	0.05	0.05	0.11	0.02	0.03	0.05	TTLL13P	chr15	unitary_pseudogene	tubulin tyrosine ligase-like family member 13, pseudogene
ENSG00000187735.12	5.68	5.29	2.55	3.34	3.48	6.67	6.19	7.39	TCEA1	chr8	protein_coding	transcription elongation factor A (SII), 1
ENSG00000237571.1	0	0	0.14	0	0	0	0	0	AC073284.4	chr2	lincRNA	--
ENSG00000254286.5	0.1	0.13	0.43	0.19	0.51	0.08	0.28	0.55	RP11-89K10.1	chr8	antisense	--
ENSG00000232536.1	0	0	0.11	0.11	0	0.09	0	0	RP11-74C1.4	chr1	sense_intronic	--
ENSG00000174151.14	1.33	1.25	2.59	3.58	2.85	2.02	1.68	3.04	CYB561D1	chr1	protein_coding	cytochrome b561 family, member D1
ENSG00000184949.15	0.01	0.03	0	0.03	0.02	0.01	0.01	0.03	FAM227A	chr22	protein_coding	family with sequence similarity 227, member A
ENSG00000157617.16	0.27	0.39	0.51	0.57	1.15	0.36	0.34	0.72	C2CD2	chr21	protein_coding	C2 calcium-dependent domain containing 2
ENSG00000264911.1	0	0	0	0	0.57	0	0.11	0.3	RP11-107K17.2	chr18	processed_pseudogene	--
ENSG00000267645.5	0	0.03	0	0.03	0.14	0.06	0.09	0.15	POLR2J2	chr7	protein_coding	polymerase (RNA) II (DNA directed) polypeptide J2
ENSG00000167676.4	0.05	0.1	0.09	0.1	0.37	0.42	0.02	0.17	PLIN4	chr19	protein_coding	perilipin 4
ENSG00000170011.13	0	0	0	0	0	0.02	0	0	MYRIP	chr3	protein_coding	myosin VIIA and Rab interacting protein
ENSG00000121361.3	0	0	0	0	0.05	0	0	0	KCNJ8	chr12	protein_coding	potassium channel, inwardly rectifying subfamily J, member 8
ENSG00000224769.1	0	0	0.07	0	0	0.03	0	0	AC069213.1	chr3	unprocessed_pseudogene	--
ENSG00000166483.10	0.86	1.24	1.55	1.11	0.7	1.03	1.19	1.07	WEE1	chr11	protein_coding	WEE1 G2 checkpoint kinase
ENSG00000264423.2	0	0	0	0	0.36	0.16	0.47	0.13	RN7SL718P	chr19	misc_RNA	RNA, 7SL, cytoplasmic 718, pseudogene
ENSG00000142945.12	0.13	0.21	0.22	0.09	0.05	0.19	0.29	0.14	KIF2C	chr1	protein_coding	kinesin family member 2C
ENSG00000162104.9	0.55	0.83	1.37	1.08	1.37	0.72	1.19	2.05	ADCY9	chr16	protein_coding	adenylate cyclase 9
ENSG00000220981.1	0	0.59	0	0.68	0.66	0	0	0	AL391384.1	chr13	miRNA	--
ENSG00000213139.7	0.15	0.32	0.54	1.14	1.14	0.43	0.5	1.05	CRYGS	chr3	protein_coding	crystallin, gamma S
ENSG00000157014.10	4.53	4.27	8.37	7.73	9.62	5.14	4.9	7.11	TATDN2	chr3	protein_coding	TatD DNase domain containing 2
ENSG00000166073.8	0.01	0.01	0.01	0	0.02	0	0	0	GPR176	chr15	protein_coding	G protein-coupled receptor 176
ENSG00000223356.1	0.42	0.56	0.64	0.52	1	0.22	0.5	0.46	RP11-66D17.5	chr1	antisense	--
ENSG00000106992.17	7.75	7.64	14.88	11.68	5.96	11.21	10.17	7.76	AK1	chr9	protein_coding	adenylate kinase 1
ENSG00000206846.1	0	0	0	0	0.57	0	0	0	Y_RNA	chr15	misc_RNA	--
ENSG00000183048.11	0	0.07	0.05	0.22	0.03	0.02	0.07	0.02	SLC25A10	chr17	protein_coding	solute carrier family 25 (mitochondrial carrier; dicarboxylate transporter), member 10
ENSG00000228546.2	0.16	0.13	0.44	0.3	0.29	0.9	0.38	0.75	CTA-313A17.3	chr7	unprocessed_pseudogene	--
ENSG00000240014.3	0	0	0.2	0.39	0	0.17	0.13	0.14	RN7SL254P	chr4	misc_RNA	RNA, 7SL, cytoplasmic 254, pseudogene
ENSG00000232628.5	0	0.06	0	0	0.07	0	0	0.05	RP11-365O16.3	chr1	sense_intronic	--
ENSG00000235830.1	0	0	0	0	0.14	0	0	0	SRGAP3-AS4	chr3	lincRNA	SRGAP3 antisense RNA 4
ENSG00000207460.1	1.96	2.12	0.6	0	3.52	0	1.56	1.31	SNORD116-19	chr15	snoRNA	small nucleolar RNA, C/D box 116-19
ENSG00000270170.1	3.01	1.86	2.78	3.1	5.3	2.1	1.17	2.05	NCBP2-AS2	chr3	protein_coding	NCBP2 antisense RNA 2 (head to head)
ENSG00000261564.1	0.18	0	0	0	0	0	0	0	RP11-616M22.10	chr16	unprocessed_pseudogene	--
ENSG00000173862.3	0.11	0.18	0.16	0.05	0.46	0.09	0.14	0.34	RP11-89N17.1	chr7	lincRNA	--
ENSG00000101470.9	0.34	0.5	0.57	0.45	0.68	1.32	0.57	0.32	TNNC2	chr20	protein_coding	troponin C type 2 (fast)
ENSG00000182575.7	0.02	0	0	0	0	0.02	0	0.01	NXPH3	chr17	protein_coding	neurexophilin 3
ENSG00000206888.1	0.56	0.91	0.52	2.09	5.05	0.45	0.67	0.75	RNU6-48P	chr1	snRNA	RNA, U6 small nuclear 48, pseudogene
ENSG00000238735.1	0.97	0	0	0	0	0	0	1.29	RNU7-113P	chr2	snRNA	RNA, U7 small nuclear 113 pseudogene
ENSG00000177738.3	0.42	0.77	1.1	1.06	1.43	1.1	1.03	1.09	CTD-2201E18.3	chr5	sense_overlapping	--
ENSG00000235997.2	0	0	0.02	0	0	0	0	0.03	AC109642.1	chr2	lincRNA	--
ENSG00000171227.6	0.1	0	0	0	0	0	0	0	TMEM37	chr2	protein_coding	transmembrane protein 37
ENSG00000139832.4	0.43	0.71	0.99	1.18	5.98	1.58	0.92	0.79	RAB20	chr13	protein_coding	RAB20, member RAS oncogene family
ENSG00000178802.17	0.66	0.97	1.08	1.43	1.46	1.11	1.06	1.34	MPI	chr15	protein_coding	mannose phosphate isomerase
ENSG00000150093.18	11.11	37.95	26.32	23.66	20.52	43.06	34.5	37.56	ITGB1	chr10	protein_coding	integrin, beta 1 (fibronectin receptor, beta polypeptide, antigen CD29 includes MDF2, MSK12)
ENSG00000076716.8	0	0.13	0.01	0.05	0.03	0.06	0.02	0.08	GPC4	chrX	protein_coding	glypican 4
ENSG00000114841.17	1.32	0.97	3.48	3.06	7	1.27	1.09	2.75	DNAH1	chr3	protein_coding	dynein, axonemal, heavy chain 1
ENSG00000181029.8	0.15	0.14	0.22	0.43	0.38	0.3	0.3	0.41	TRAPPC5	chr19	protein_coding	trafficking protein particle complex 5
ENSG00000227953.6	0	0.04	0.06	0.04	0.14	0.23	0.07	0.06	LINC01341	chr1	processed_transcript	long intergenic non-protein coding RNA 1341
ENSG00000185825.15	7.33	7.98	11.54	16.4	10.97	13.17	10.24	7.41	BCAP31	chrX	protein_coding	B-cell receptor-associated protein 31
ENSG00000269293.2	0.22	0.45	0.31	0.46	0.4	0.49	0.45	1.08	ZSCAN16-AS1	chr6	antisense	ZSCAN16 antisense RNA 1
ENSG00000102978.12	2.48	3.68	5.42	5.46	6.33	6.13	4.33	4.72	POLR2C	chr16	protein_coding	polymerase (RNA) II (DNA directed) polypeptide C, 33kDa
ENSG00000174407.11	0.15	0.04	0.05	0.05	0.09	0.55	0.38	0	MIR1-1HG	chr20	antisense	MIR1-1 host gene
ENSG00000273958.1	0	0	0.13	0	0.25	0	0.25	0	RP11-219B17.3	chr15	lincRNA	--
ENSG00000167286.9	10.59	14.5	18.03	27.69	10.29	29.55	16.41	20.87	CD3D	chr11	protein_coding	CD3d molecule, delta (CD3-TCR complex)
ENSG00000125482.12	1.14	1.64	2.11	1.54	3.15	2.79	2.07	2.89	TTF1	chr9	protein_coding	transcription termination factor, RNA polymerase I
ENSG00000168309.16	0	0.02	0.01	0.02	0.01	0	0.01	0	FAM107A	chr3	protein_coding	family with sequence similarity 107, member A
ENSG00000261864.1	6.88	21.85	8.89	8.34	4.33	28.3	22.85	16.58	RP11-67A1.2	chr16	processed_transcript	--
ENSG00000071189.21	0.99	2.81	1.54	1.67	2.42	3.41	3.43	3.22	SNX13	chr7	protein_coding	sorting nexin 13
ENSG00000235888.1	0	0	0.04	0	0	0.07	0	0	AF064858.8	chr21	lincRNA	--
ENSG00000134186.11	1.48	2.87	3.17	2.83	7.54	3.16	2.49	8.37	PRPF38B	chr1	protein_coding	pre-mRNA processing factor 38B
ENSG00000270175.1	0.39	0.06	0.36	0.72	0.77	0.25	0.42	0.21	RP11-793H13.11	chr12	antisense	--
ENSG00000266320.1	1.01	0.41	1.4	0	3.18	1.62	0.3	1.35	MIR3909	chr22	miRNA	microRNA 3909
ENSG00000225447.1	1.57	1.4	1.89	2.05	2.26	2.9	1.13	3.36	RPS15AP10	chr1	processed_pseudogene	ribosomal protein S15a pseudogene 10
ENSG00000273167.1	1.8	2.05	3.52	3.83	5.51	3.01	3.13	3.47	RP11-307N16.6	chr13	protein_coding	--
ENSG00000213638.5	0.37	0.12	0.38	0.45	0.67	0.42	0.11	0.37	ADAT3	chr19	protein_coding	adenosine deaminase, tRNA-specific 3
ENSG00000131944.9	0.03	0.21	0.24	0.14	0.41	0.24	0.18	0.27	FAAP24	chr19	protein_coding	--
ENSG00000104442.9	1.12	2.28	1.9	2.17	1.7	3.75	3.39	3.43	ARMC1	chr8	protein_coding	armadillo repeat containing 1
ENSG00000223500.1	0	0.08	0	0	0	0	0	0	AC083862.6	chr7	processed_pseudogene	--
ENSG00000070985.13	0.03	0	0	0.01	0.03	0	0	0	TRPM5	chr11	protein_coding	transient receptor potential cation channel, subfamily M, member 5
ENSG00000158488.15	0	0	0	0	0.05	0.34	0.03	0.15	CD1E	chr1	protein_coding	CD1e molecule
ENSG00000229463.2	0.12	0.09	0	0	0.1	0.09	0.07	0	LYST-AS1	chr1	antisense	LYST antisense RNA 1
ENSG00000198034.10	154.11	139.77	134.56	184.1	124.34	263.98	193.08	148.36	RPS4X	chrX	protein_coding	ribosomal protein S4, X-linked
ENSG00000253532.1	0.1	0.16	0.28	0	0.45	0.16	0.3	0.88	CTD-2340D6.1	chr8	sense_intronic	--
ENSG00000179133.11	0	0	0	0	0	0	0	0.01	C10orf67	chr10	protein_coding	chromosome 10 open reading frame 67
ENSG00000270558.1	0.11	0.18	0.1	0.21	0.1	0.45	0.2	0.45	CTD-2124B8.2	chr5	processed_pseudogene	--
ENSG00000279159.1	0.02	0.02	0.01	0.01	0.04	0.03	0.02	0.02	RP3-394A18.1	chr22	antisense	--
ENSG00000171488.14	1.22	4.03	2.6	3.23	3.47	4.68	5.73	6.81	LRRC8C	chr1	protein_coding	leucine rich repeat containing 8 family, member C
ENSG00000260686.1	0.11	0.52	0.66	0.33	0.47	1.04	1.12	1.18	CTB-36H16.2	chr5	sense_overlapping	--
ENSG00000158467.16	0.42	1.03	1.34	1.11	1.57	1.03	1.25	1.69	AHCYL2	chr7	protein_coding	adenosylhomocysteinase-like 2
ENSG00000188735.12	0.39	0.24	0.7	0.42	0.94	0.32	0.24	0.44	TMEM120B	chr12	protein_coding	transmembrane protein 120B
ENSG00000248863.2	0	0.16	0.18	0.68	0.61	0.19	0.29	0.55	RP11-83A24.1	chr4	transcribed_processed_pseudogene	--
ENSG00000172315.5	0.78	1.96	1.93	2.97	1.66	3.71	2.89	3.61	TP53RK	chr20	protein_coding	TP53 regulating kinase
ENSG00000153922.10	2.1	4.4	3.17	3.21	13.29	5.78	5.42	8.31	CHD1	chr5	protein_coding	chromodomain helicase DNA binding protein 1
ENSG00000204172.11	0.27	0.1	0.16	0.16	0.11	0.1	0.23	0.06	AGAP9	chr10	protein_coding	ArfGAP with GTPase domain, ankyrin repeat and PH domain 9
ENSG00000176108.9	1.37	1.35	2.93	2.85	5.03	2.25	2.33	3.04	CHMP6	chr17	protein_coding	charged multivesicular body protein 6
ENSG00000117632.20	0.64	2.61	1.01	2.59	0.99	2.79	2.9	2.13	STMN1	chr1	protein_coding	stathmin 1
ENSG00000007202.14	4.55	6.36	9.31	8.49	14.07	7.36	6.96	8.55	KIAA0100	chr17	protein_coding	KIAA0100
ENSG00000254884.1	0	0.12	0.68	0.28	1.46	0.24	0.97	0.49	PRR13P2	chr11	processed_pseudogene	proline rich 13 pseudogene 2
ENSG00000212158.1	1.58	0.64	0	1.47	2.13	1.27	0.95	0	SNORD66	chr3	snoRNA	small nucleolar RNA, C/D box 66
ENSG00000168806.7	0.22	0.37	0.25	0.46	0.5	0.73	0.64	0.62	LCMT2	chr15	protein_coding	leucine carboxyl methyltransferase 2
ENSG00000158104.11	0.07	0	0	0	0.19	0	0	0	HPD	chr12	protein_coding	4-hydroxyphenylpyruvate dioxygenase
ENSG00000251775.1	0	0	0	0	0.38	0	0	0.28	ACA59	chr2	snoRNA	--
ENSG00000036672.15	0	0	0.01	0	0.01	0	0.01	0	USP2	chr11	protein_coding	ubiquitin specific peptidase 2
ENSG00000234040.3	0.38	0.15	0	0	0	0	0	0	RP11-254B13.4	chr12	processed_pseudogene	--
ENSG00000254978.2	0.33	0	0	0	0.1	0	0	0	ALG1L9P	chr11	transcribed_unprocessed_pseudogene	asparagine-linked glycosylation 1-like 9, pseudogene
ENSG00000233261.2	0.33	0.49	0.66	0.36	1.78	0.18	0.26	0.37	LINC00264	chr10	lincRNA	long intergenic non-protein coding RNA 264
ENSG00000186834.3	6.5	5.34	5.45	6.93	5.61	5.29	4.84	6.86	HEXIM1	chr17	protein_coding	hexamethylene bis-acetamide inducible 1
ENSG00000114737.15	0.84	2.34	6	7.55	1.33	3.89	2.6	4.2	CISH	chr3	protein_coding	cytokine inducible SH2-containing protein
ENSG00000154832.14	2.2	1.75	5.36	4.41	5.35	3.12	2.34	4.34	CXXC1	chr18	protein_coding	CXXC finger protein 1
ENSG00000117360.12	3.4	3.63	4.88	5.76	14.01	3.44	3.72	8.09	PRPF3	chr1	protein_coding	pre-mRNA processing factor 3
ENSG00000066044.13	1.94	2.07	2.47	2.64	3.17	3.13	2.94	2.82	ELAVL1	chr19	protein_coding	ELAV like RNA binding protein 1
ENSG00000154545.16	0	0	0	0	0.02	0	0	0	MAGED4	chrX	protein_coding	melanoma antigen family D4
ENSG00000204380.4	0	0	0	0.01	0	0	0.01	0	AC005042.4	chr2	antisense	--
ENSG00000279456.1	0.11	0.21	0.31	0.31	0.56	0.27	0.44	0.42	RP11-87H9.5	chr9	TEC	--
ENSG00000266308.2	0.91	0	1.69	1.27	1.03	0	0	0.61	RN7SL510P	chr15	misc_RNA	RNA, 7SL, cytoplasmic 510, pseudogene
ENSG00000171988.17	3.23	8.78	5.24	5.48	13.14	10.32	9.29	12.67	JMJD1C	chr10	protein_coding	jumonji domain containing 1C
ENSG00000204528.3	0	0	0	0	0.09	0	0	0.14	PSORS1C3	chr6	sense_intronic	psoriasis susceptibility 1 candidate 3 (non-protein coding)
ENSG00000153531.12	0	0.04	0.05	0.15	0.05	0.02	0.02	0.02	ADPRHL1	chr13	protein_coding	ADP-ribosylhydrolase like 1
ENSG00000230894.1	0	0.01	0	0	0.02	0	0	0	RP11-67K19.3	chr9	antisense	--
ENSG00000259181.1	0	0.1	0	0	0	0	0	0	RP11-463I20.3	chr15	lincRNA	--
ENSG00000233585.1	0.25	0	0.17	0.06	0.11	0.34	0	0.04	AC115617.2	chrX	processed_pseudogene	--
ENSG00000043093.13	9.31	12.32	5.53	6.08	3.31	13.35	17.2	11.97	DCUN1D1	chr3	protein_coding	DCN1, defective in cullin neddylation 1, domain containing 1
ENSG00000278189.1	6.27	2.23	2.54	5.11	5.3	2.51	5.64	1.57	RNA5-8S5	chr21	rRNA	RNA, 5.8S ribosomal 5
ENSG00000265018.6	0.02	0.02	0	0	0.02	0	0.04	0.02	CTGLF12P	chr10	transcribed_unprocessed_pseudogene	centaurin, gamma-like family, member 12 pseudogene
ENSG00000275092.1	0.25	0.2	0.61	0.54	2.62	0.33	0.45	0.83	LA16c-329F2.2	chr16	sense_intronic	--
ENSG00000099968.17	7.31	5.24	4.51	5.92	3.01	6.21	6.19	4.66	BCL2L13	chr22	protein_coding	BCL2-like 13 (apoptosis facilitator)
ENSG00000240527.1	0.51	0.08	0.28	0	0.09	0.25	0.18	0.14	RP11-429G19.3	chr10	sense_intronic	--
ENSG00000196636.7	0.2	0.62	0.26	0.47	0.2	0.72	0.44	0.94	SDHAF3	chr7	protein_coding	succinate dehydrogenase complex assembly factor 3
ENSG00000272419.5	0.32	0.33	0.56	0.64	0.53	0.49	0.52	1.05	RP11-403I13.8	chr1	processed_transcript	--
ENSG00000130643.8	0	0.02	0.04	0.02	0.04	0.02	0	0.01	CALY	chr10	protein_coding	calcyon neuron-specific vesicular protein
ENSG00000186715.10	0.01	0	0.02	0.01	0.1	0	0.02	0.1	MST1L	chr1	transcribed_unprocessed_pseudogene	macrophage stimulating 1-like
ENSG00000111846.15	0.79	1.12	0.64	0.57	1.02	0.81	0.92	1.11	GCNT2	chr6	protein_coding	glucosaminyl (N-acetyl) transferase 2, I-branching enzyme (I blood group)
ENSG00000126970.15	0.25	0.53	0.51	0.21	0.29	0.43	0.42	0.28	ZC4H2	chrX	protein_coding	zinc finger, C4H2 domain containing
ENSG00000196110.7	0.36	0.71	1.11	1.06	1.34	1.36	1.53	1.61	ZNF699	chr19	protein_coding	zinc finger protein 699
ENSG00000259175.1	0	0.02	0	0.04	0	0.02	0.03	0.03	RP11-379K22.2	chr15	antisense	--
ENSG00000184106.8	3.01	0.4	0.96	0.63	0.99	0.34	0.48	0.08	TREML3P	chr6	transcribed_unprocessed_pseudogene	triggering receptor expressed on myeloid cells-like 3, pseudogene
ENSG00000141699.10	5.26	8.24	8.78	10.41	8.52	9.23	8.13	8.59	FAM134C	chr17	protein_coding	family with sequence similarity 134, member C
ENSG00000225724.1	0	0.03	0	0	0	0	0	0	LL22NC03-80A10.11	chr22	unprocessed_pseudogene	--
ENSG00000167491.17	7.51	4.72	5.77	5.5	7.29	6.81	8.69	5.76	GATAD2A	chr19	protein_coding	GATA zinc finger domain containing 2A
ENSG00000211883.1	1.94	4.72	2.68	3.6	3.48	3.1	6.96	8.41	TRAJ6	chr14	TR_J_gene	T cell receptor alpha joining 6
ENSG00000230026.2	0.13	0	0	0.08	0.08	0	0.03	0	RP11-382D8.5	chr1	processed_pseudogene	--
ENSG00000119705.9	0.53	1.5	1.1	1.45	1.62	2.26	0.93	1.78	SLIRP	chr14	protein_coding	SRA stem-loop interacting RNA binding protein
ENSG00000211639.2	0	0.81	0.15	2.31	0.6	0.27	0.3	0.33	IGLV4-60	chr22	IG_V_gene	immunoglobulin lambda variable 4-60
ENSG00000099365.9	0.06	0.11	0.09	0.09	0.23	0.05	0.06	0.11	STX1B	chr16	protein_coding	syntaxin 1B
ENSG00000204003.8	0.02	0.38	0.64	0.37	0.51	0.26	0.22	0.5	RP11-216L13.16	chr9	protein_coding	--
ENSG00000205038.11	0.36	1.69	0.84	0.63	0.66	1.86	1.56	0.66	PKHD1L1	chr8	protein_coding	polycystic kidney and hepatic disease 1 (autosomal recessive)-like 1
ENSG00000273151.1	0.03	0.09	0.26	0.13	0.11	0.22	0.08	0.19	RP11-449P15.2	chr7	antisense	--
ENSG00000278737.1	0	0	0	0	0	0	0.06	0.26	RP11-325L12.7	chr15	lincRNA	--
ENSG00000231508.1	0	0.14	0	0	0	0	0.1	0.34	RP11-452K12.6	chr10	processed_pseudogene	--
ENSG00000276237.1	0	0.45	1.03	0	0	0	0.33	0	AP003307.1	chr11	miRNA	--
ENSG00000260017.1	0	0.14	0	0.62	0.15	0.27	0.1	0.22	RP11-1035H13.2	chr16	antisense	--
ENSG00000134058.10	0.88	1.66	1.5	1.81	1.49	3.9	2.08	2.08	CDK7	chr5	protein_coding	cyclin-dependent kinase 7
ENSG00000140832.9	0	0	0.06	0.02	0	0	0.01	0.02	MARVELD3	chr16	protein_coding	MARVEL domain containing 3
ENSG00000275695.1	0.13	0	0	0	0.12	0	0	0.09	UBE2Q2P6	chr15	transcribed_unprocessed_pseudogene	ubiquitin-conjugating enzyme E2Q family member 2 pseudogene 6
ENSG00000257022.1	0	0	0.11	0	0	0	0	0	RP11-729I10.2	chr12	antisense	--
ENSG00000263776.1	3.91	3.53	2.41	2.83	5.48	4.18	3.65	4.94	SNORA4	chr3	snoRNA	small nucleolar RNA, H/ACA box 4
ENSG00000198270.12	1.3	3.33	2.47	2.16	2.34	2.43	2.57	3.18	TMEM116	chr12	protein_coding	transmembrane protein 116
ENSG00000180539.7	0.59	0.24	1.09	0.82	1.06	0.59	0.3	0.73	C9orf139	chr9	antisense	chromosome 9 open reading frame 139
ENSG00000276171.1	0.95	0.77	0.88	0	0	2.29	0.57	0.64	AC114498.1	chr1	miRNA	--
ENSG00000120910.14	3.02	4.53	5.95	4.6	6.71	4.56	4.42	7.56	PPP3CC	chr8	protein_coding	protein phosphatase 3, catalytic subunit, gamma isozyme
ENSG00000140553.16	3.04	3.13	4.3	5.04	3.3	3.83	3.65	3.38	UNC45A	chr15	protein_coding	unc-45 homolog A (C. elegans)
ENSG00000105879.11	0.89	3.36	1.73	1.86	2.13	4.63	3.79	4.87	CBLL1	chr7	protein_coding	Cbl proto-oncogene-like 1, E3 ubiquitin protein ligase
ENSG00000163682.15	15.82	22.23	25.82	36.82	42.25	41.76	21.63	31.33	RPL9	chr4	protein_coding	ribosomal protein L9
ENSG00000258215.1	0.11	0.09	0.2	0.1	0.88	0.87	0.26	0.14	RP11-299A16.1	chr12	processed_pseudogene	--
ENSG00000206625.1	0	0	0	0.52	0	0	0	0	RNU6-1	chr15	snRNA	RNA, U6 small nuclear 1
ENSG00000279613.1	0	0	0	0	0.18	0	0	0.07	RP13-638C3.5	chr17	TEC	--
ENSG00000138709.17	0.96	2.52	1.35	1.12	0.9	3.72	2.65	2.06	LARP1B	chr4	protein_coding	La ribonucleoprotein domain family, member 1B
ENSG00000152056.16	0.03	0.15	0.29	0.17	0.26	0.31	0.26	0.66	AP1S3	chr2	protein_coding	adaptor-related protein complex 1, sigma 3 subunit
ENSG00000263142.5	0.02	0.03	0.04	0.06	0.16	0.03	0.04	0.09	LRRC37A17P	chr17	transcribed_unprocessed_pseudogene	leucine rich repeat containing 37, member A17, pseudogene
ENSG00000244256.3	20.26	17.11	22.72	12.08	18.77	49.36	26.4	2.1	RN7SL130P	chr1	misc_RNA	RNA, 7SL, cytoplasmic 130, pseudogene
ENSG00000151665.12	0.28	0.63	1.2	1.4	0.51	1.43	0.97	2.44	PIGF	chr2	protein_coding	phosphatidylinositol glycan anchor biosynthesis, class F
ENSG00000282508.1	7.09	3.06	6.39	6.53	20.59	5.79	1.98	2.9	LINC01002	chr19	processed_transcript	long intergenic non-protein coding RNA 1002
ENSG00000230042.1	0	0.73	0.17	0.84	1.06	0.29	0.6	0.85	AK3P3	chr7	processed_pseudogene	adenylate kinase 3 pseudogene 3
ENSG00000234585.6	0.61	0.76	0.75	0.83	1.69	0.8	0.93	1.71	CCT6P3	chr7	transcribed_unprocessed_pseudogene	chaperonin containing TCP1, subunit 6 (zeta) pseudogene 3
ENSG00000201184.1	0	0.35	0.39	0	0	0	0.25	0	RNU4-68P	chr14	snRNA	RNA, U4 small nuclear 68, pseudogene
ENSG00000155561.14	1.89	4.22	3.88	3.97	7.05	4.39	4.18	5.31	NUP205	chr7	protein_coding	nucleoporin 205kDa
ENSG00000229876.1	0	0	0.15	0	0	1.1	0	0	CASC20	chr20	lincRNA	cancer susceptibility candidate 20 (non-protein coding)
ENSG00000182685.7	0.78	0.26	1.17	0.86	1.35	0.48	0.17	0.75	BRICD5	chr16	protein_coding	BRICHOS domain containing 5
ENSG00000203987.2	0	0	0	0	0.02	0	0	0	RP11-188C12.3	chr9	antisense	--
ENSG00000171105.13	0.82	1.3	1.38	1.1	2.11	1.48	1.36	1.26	INSR	chr19	protein_coding	insulin receptor
ENSG00000241255.1	0	0	0	0.14	0	0	0	0	RP1-89D4.1	chr11	processed_pseudogene	--
ENSG00000081026.18	0.12	0.32	0.27	0.21	0.36	0.26	0.25	0.37	MAGI3	chr1	protein_coding	membrane associated guanylate kinase, WW and PDZ domain containing 3
ENSG00000266173.5	0.95	1.43	1.85	1.91	4.12	1.48	1.09	1.99	STRADA	chr17	protein_coding	STE20-related kinase adaptor alpha
ENSG00000251185.1	0	0	0	0	0	0	0.08	0	RP11-542G1.1	chr4	lincRNA	--
ENSG00000213185.6	0.16	0.06	0.15	0.45	0.36	0.06	0.14	0.05	FAM24B	chr10	protein_coding	family with sequence similarity 24, member B
ENSG00000207581.1	0	0	0	0	0	0	0.33	0	MIR199B	chr9	miRNA	microRNA 199b
ENSG00000136237.18	0.04	0.07	0.08	0.01	0.22	0.08	0.06	0.08	RAPGEF5	chr7	protein_coding	Rap guanine nucleotide exchange factor (GEF) 5
ENSG00000185697.16	1.18	3.31	4.63	3.64	3.86	2.91	3.38	10.33	MYBL1	chr8	protein_coding	v-myb avian myeloblastosis viral oncogene homolog-like 1
ENSG00000170561.12	0	0	0.02	0	0	0	0	0	IRX2	chr5	protein_coding	iroquois homeobox 2
ENSG00000177302.14	1.71	2.87	3.69	4.25	5.77	3.94	2.78	3.54	TOP3A	chr17	protein_coding	topoisomerase (DNA) III alpha
ENSG00000172548.14	0.02	0.04	0.08	0.03	0.03	0.04	0.03	0.07	NIPAL4	chr5	protein_coding	NIPA-like domain containing 4
ENSG00000184857.7	0.54	0.81	1.95	1.58	1.68	1.4	1.17	1.69	TMEM186	chr16	protein_coding	transmembrane protein 186
ENSG00000160401.14	0	0	0	0	0.03	0	0	0	C9orf117	chr9	protein_coding	chromosome 9 open reading frame 117
ENSG00000091181.19	0.03	0.04	0.09	0.07	0	0.09	0.07	0.1	IL5RA	chr3	protein_coding	interleukin 5 receptor, alpha
ENSG00000130768.14	0.05	0.06	0	0	0.09	0.04	0.06	0.02	SMPDL3B	chr1	protein_coding	sphingomyelin phosphodiesterase, acid-like 3B
ENSG00000146648.15	0	0	0	0	0	0	0.01	0	EGFR	chr7	protein_coding	epidermal growth factor receptor
ENSG00000063169.10	0.59	0.66	1.29	1.09	2.52	0.97	0.69	0.99	GLTSCR1	chr19	protein_coding	glioma tumor suppressor candidate region gene 1
ENSG00000270386.1	0	0	0	0	0	0.02	0	0	UGT2A1	chr4	protein_coding	UDP glucuronosyltransferase 2 family, polypeptide A1, complex locus
ENSG00000232249.1	0	0	0	0	0.24	0	0	0	LL0XNC01-37G1.2	chrX	unprocessed_pseudogene	--
ENSG00000138231.12	0.38	1.26	1.43	1.57	1.5	2.42	1.51	1.96	DBR1	chr3	protein_coding	debranching RNA lariats 1
ENSG00000132872.11	0	0	0	0	0	0	0	0.02	SYT4	chr18	protein_coding	synaptotagmin IV
ENSG00000249022.1	0	0	0	0	0	0	0.13	0.14	RP11-285C1.2	chr4	lincRNA	--
ENSG00000255275.3	0.34	0.63	1.14	0.98	0.73	0.69	0.79	1.06	RP13-279N23.2	chr1	protein_coding	--
ENSG00000232600.3	0.14	0.11	0	0	0.25	0	0	0	TONSL-AS1	chr8	antisense	TONSL antisense RNA 1
ENSG00000277062.1	0	0	0.19	0	0	0	0.24	0	RN7SL88P	chr12	misc_RNA	RNA, 7SL, cytoplasmic 88, pseudogene
ENSG00000134717.17	0.58	1.78	1.04	1.38	2.18	2.14	1.92	2.92	BTF3L4	chr1	protein_coding	basic transcription factor 3-like 4
ENSG00000172382.9	0.42	0	0	0	0.14	0.04	0.03	0	PRSS27	chr16	protein_coding	protease, serine 27
ENSG00000104518.10	2.48	1.8	5.38	5.5	6.23	3.67	1.72	2.83	GSDMD	chr8	protein_coding	gasdermin D
ENSG00000261526.2	1.15	0.6	2.35	1.46	5.74	0.67	0.64	1.17	CTB-31O20.2	chr19	lincRNA	--
ENSG00000120942.13	0.93	1.63	2	1.97	2.03	2.39	2.22	2.16	UBIAD1	chr1	protein_coding	UbiA prenyltransferase domain containing 1
ENSG00000211818.1	0.54	0.44	0	1.18	0.16	0.44	0.43	0.73	TRAV39	chr14	TR_V_gene	T cell receptor alpha variable 39
ENSG00000232940.5	0	0	0.11	0.06	0	0.29	0.25	0.48	HCG25	chr6	antisense	HLA complex group 25 (non-protein coding)
ENSG00000178502.5	0.78	1.43	1.3	1.55	3.42	2.34	2.25	2.54	KLHL11	chr17	protein_coding	kelch-like family member 11
ENSG00000274001.1	0	0.11	0	0	0	0	0.32	0.45	RP11-5G9.5	chr13	sense_intronic	--
ENSG00000170954.11	0	0.07	0.15	0.05	0.2	0.12	0.1	0.07	ZNF415	chr19	protein_coding	zinc finger protein 415
ENSG00000106524.8	0.71	1.26	1.57	1.91	1.02	2.22	1.72	2.04	ANKMY2	chr7	protein_coding	ankyrin repeat and MYND domain containing 2
ENSG00000234945.7	0	0	0	0	0.13	0	0	0	GTF3C2-AS1	chr2	antisense	GTF3C2 antisense RNA 1
ENSG00000166863.11	0	0.04	0	0.18	0.04	0.11	0	0.03	TAC3	chr12	protein_coding	tachykinin 3
ENSG00000229751.1	0	0	0	0	0	0.08	0	0	RP11-142M10.2	chr10	antisense	--
ENSG00000260725.1	0.04	0	0	0	0	0	0.02	0	AC005307.1	chr19	lincRNA	--
ENSG00000223959.8	0.49	0.76	1.72	1.46	2.6	0.81	0.51	1.52	AFG3L1P	chr16	unitary_pseudogene	AFG3-like AAA ATPase 1, pseudogene
ENSG00000263456.1	0	0.43	0	0	0.95	0	0	0.35	MIR5189	chr16	miRNA	microRNA 5189
ENSG00000280483.1	0	0	0.48	0.48	0.47	0	0	0.35	AC022098.1	chr19	miRNA	--
ENSG00000224315.2	0	0.49	0.16	0.24	0.77	0.14	0.15	0.4	RPL7P7	chr1	processed_pseudogene	ribosomal protein L7 pseudogene 7
ENSG00000115091.11	4.34	14.95	8.01	8.52	6.98	18.47	14.83	16.92	ACTR3	chr2	protein_coding	ARP3 actin-related protein 3 homolog (yeast)
ENSG00000226279.2	0	0	0	0	0	0	0	0.08	AC005682.7	chr7	processed_pseudogene	--
ENSG00000183605.16	0.88	1.07	2.03	1.6	3.41	1.69	1.37	1.77	SFXN4	chr10	protein_coding	sideroflexin 4
ENSG00000235670.1	0	0	0.57	0	0	0	0.07	0.17	RPL21P40	chr3	processed_pseudogene	ribosomal protein L21 pseudogene 40
ENSG00000152256.13	1.18	2.05	1.16	1.6	4.6	1.77	1.96	2.24	PDK1	chr2	protein_coding	pyruvate dehydrogenase kinase, isozyme 1
ENSG00000273521.1	0.27	0.4	0.15	0.1	0.15	0.04	0.1	0	RP11-45A17.4	chr10	antisense	--
ENSG00000263033.2	0.11	0.14	0	0.05	0.1	0.09	0	0.19	RP11-396B14.2	chr16	lincRNA	--
ENSG00000100711.13	1.22	2.21	1.93	2.39	1.81	3.67	1.49	2.87	ZFYVE21	chr14	protein_coding	zinc finger, FYVE domain containing 21
ENSG00000099910.16	1.05	1.03	2.67	2.33	2.75	1.93	1.7	1.81	KLHL22	chr22	protein_coding	kelch-like family member 22
ENSG00000240205.3	0	0	0	0	0.19	0.17	0.25	0	RN7SL865P	chr12	misc_RNA	RNA, 7SL, cytoplasmic 865, pseudogene
ENSG00000163218.14	0	0	0	0	0	0.09	0	0	PGLYRP4	chr1	protein_coding	peptidoglycan recognition protein 4
ENSG00000264047.2	0	0	0.2	0	0.38	0.17	0.25	0	RN7SL455P	chr2	misc_RNA	RNA, 7SL, cytoplasmic 455, pseudogene
ENSG00000112787.12	1.14	0.97	2.44	1.83	5.95	1.31	1.19	1.85	FBRSL1	chr12	protein_coding	fibrosin-like 1
ENSG00000141127.14	10.25	8.65	9.01	8.82	5.21	13.61	8.4	8.18	PRPSAP2	chr17	protein_coding	phosphoribosyl pyrophosphate synthetase-associated protein 2
ENSG00000273143.1	0.19	0.08	0	0.09	0.34	0.31	0	0.13	RP11-525A16.4	chr10	lincRNA	--
ENSG00000234816.2	0	0	0	0.15	1.46	0	0	0.11	U91328.2	chr6	unprocessed_pseudogene	--
ENSG00000203760.8	0.23	0.37	0.14	0.42	0.14	0.42	0.27	0.2	CENPW	chr6	protein_coding	centromere protein W
ENSG00000258640.3	0.13	0.31	0.35	0.35	1.49	0.1	0.61	0.85	RPL21P5	chr14	processed_pseudogene	ribosomal protein L21 pseudogene 5
ENSG00000203880.11	5.72	6.79	5.8	4.88	5.24	6.3	7.03	8.78	PCMTD2	chr20	protein_coding	protein-L-isoaspartate (D-aspartate) O-methyltransferase domain containing 2
ENSG00000279648.1	0	0.02	0	0.08	0	0.09	0.11	0.02	AP000432.3	chr21	TEC	--
ENSG00000170185.9	1.27	2.82	1.72	2.42	2.84	2.93	3.06	2.71	USP38	chr4	protein_coding	ubiquitin specific peptidase 38
ENSG00000133773.11	0.97	1.99	1.03	1.01	2.48	2.72	1.76	2.89	CCDC59	chr12	protein_coding	coiled-coil domain containing 59
ENSG00000171970.12	0.03	0.21	0.18	0.34	0.15	0.52	0.39	0.62	ZNF57	chr19	protein_coding	zinc finger protein 57
ENSG00000164778.4	0	0	0	0.02	0	0	0	0	EN2	chr7	protein_coding	engrailed homeobox 2
ENSG00000185986.11	0.66	0.25	1.37	0.86	2.76	0.74	0.55	0.89	SDHAP3	chr5	transcribed_unprocessed_pseudogene	succinate dehydrogenase complex, subunit A, flavoprotein pseudogene 3
ENSG00000137871.19	0.63	1.54	1.09	0.91	1.21	1.9	1.9	2.42	ZNF280D	chr15	protein_coding	zinc finger protein 280D
ENSG00000276945.1	0.11	0	0.21	0.32	0.1	0	0.07	0	CTC-436P18.5	chr5	unprocessed_pseudogene	--
ENSG00000101266.16	1.58	3.37	2.96	2.61	3.39	4.1	3.24	3.9	CSNK2A1	chr20	protein_coding	casein kinase 2, alpha 1 polypeptide
ENSG00000278952.1	0.07	0.12	0	0	0.07	0	0	0	RP11-399J13.2	chr11	TEC	--
ENSG00000064995.16	1.37	2.04	3.61	3.75	6.97	3.65	2.37	3.99	TAF11	chr6	protein_coding	TAF11 RNA polymerase II, TATA box binding protein (TBP)-associated factor, 28kDa
ENSG00000134987.11	0.65	1.81	1.64	1.54	1.92	2.74	2.38	2.66	WDR36	chr5	protein_coding	WD repeat domain 36
ENSG00000140285.9	0.01	0.06	0	0	0	0.05	0	0.08	FGF7	chr15	protein_coding	fibroblast growth factor 7
ENSG00000224546.2	0	0.03	0	0	0	0	0	0	EIF4BP3	chr9	processed_pseudogene	eukaryotic translation initiation factor 4B pseudogene 3
ENSG00000138735.15	1.59	5.29	2.34	2.58	3	4.99	6.95	2.59	PDE5A	chr4	protein_coding	phosphodiesterase 5A, cGMP-specific
ENSG00000134201.10	0	0	0.04	0	0.1	0.01	0.02	0.03	GSTM5	chr1	protein_coding	glutathione S-transferase mu 5
ENSG00000226944.1	0	0.13	0	0	0	0	0	0	RP1-120G22.11	chr1	antisense	--
ENSG00000250329.1	0.08	0.1	0.07	0.04	0.25	0.13	0.14	0.19	KDELC1P1	chr5	processed_pseudogene	KDEL (Lys-Asp-Glu-Leu) containing 1 pseudogene 1
ENSG00000154118.12	0	0	0.01	0.01	0	0	0	0	JPH3	chr16	protein_coding	junctophilin 3
ENSG00000273416.1	0	0.11	0.64	0	0.63	0.34	0.5	0.09	RP4-597N16.4	chr1	lincRNA	--
ENSG00000176160.9	0.06	0.74	0.32	0.34	0.42	0.98	0.52	0.46	HSF5	chr17	protein_coding	heat shock transcription factor family member 5
ENSG00000279382.1	0	0	0.04	0	0	0	0	0.03	RP11-449J21.3	chr17	TEC	--
ENSG00000271095.1	0	0	0	0.05	0	0	0	0.03	BNIP3P28	chr19	processed_pseudogene	BCL2/adenovirus E1B 19kDa interacting protein 3 pseudogene 28
ENSG00000265083.1	0	0	0	0	0	0	0	0.45	MIR3691	chr6	miRNA	microRNA 3691
ENSG00000221955.10	0	0.01	0	0.05	0.09	0.03	0.02	0.03	SLC12A8	chr3	protein_coding	solute carrier family 12, member 8
ENSG00000266876.1	0	0	0	0	0.05	0	0.04	0	RP11-1148O4.1	chr17	transcribed_processed_pseudogene	--
ENSG00000131484.4	0.22	0	0.3	0.41	0.49	0	0.2	0.95	RP11-798G7.5	chr17	antisense	--
ENSG00000213601.3	0	0.07	0	0	0	0.07	0	0.06	KRT18P19	chr2	processed_pseudogene	keratin 18 pseudogene 19
ENSG00000154608.13	0	0.01	0	0.01	0.05	0.02	0.03	0.03	CEP170P1	chr4	transcribed_unprocessed_pseudogene	centrosomal protein 170kDa pseudogene 1
ENSG00000166246.13	0	0	0	0	0	0	0	0.01	C16orf71	chr16	protein_coding	chromosome 16 open reading frame 71
ENSG00000169299.13	0.58	2.66	1.48	2.41	1.73	3.93	2.94	3.09	PGM2	chr4	protein_coding	phosphoglucomutase 2
ENSG00000278861.1	0	0.08	0	0.19	0	0.32	0.12	0.33	RP11-338K17.6	chr12	TEC	--
ENSG00000254429.1	0.12	0	0	0	0	0	0	0.08	CTD-2562J17.7	chr11	antisense	--
ENSG00000251314.2	0	0	0.04	0	0	0	0.02	0.08	CTD-2337A12.1	chr5	antisense	--
ENSG00000213762.10	0.89	1.24	1.22	1.63	2.99	2.42	2.05	2.08	ZNF134	chr19	protein_coding	zinc finger protein 134
ENSG00000206715.1	0.56	0.45	0.51	0.52	1	0.45	1	0.74	RNU6-444P	chr6	snRNA	RNA, U6 small nuclear 444, pseudogene
ENSG00000230465.1	0	0	0.06	0	0	0	0.04	0	VENTXP4	chr3	processed_pseudogene	VENT homeobox pseudogene 4
ENSG00000111199.10	0.05	0.04	0.13	0.07	0.16	0.03	0	0.02	TRPV4	chr12	protein_coding	transient receptor potential cation channel, subfamily V, member 4
ENSG00000165501.16	2.06	4.36	2.29	1.98	1.86	5.73	6.12	3.38	LRR1	chr14	protein_coding	leucine rich repeat protein 1
ENSG00000235467.1	0	0	0.26	0	0	0	0	0	RPL10AP5	chr1	processed_pseudogene	ribosomal protein L10a pseudogene 5
ENSG00000230736.2	0	0	0	0	0	0	0	0.05	RP1-149A16.3	chr22	lincRNA	--
ENSG00000106263.17	42.08	22.23	18.08	24.42	19.17	18.55	18.91	12.17	EIF3B	chr7	protein_coding	eukaryotic translation initiation factor 3, subunit B
ENSG00000166762.16	0.1	0.05	0.32	0.14	0.56	0.17	0.07	0.3	CATSPER2	chr15	protein_coding	cation channel, sperm associated 2
ENSG00000143344.15	0.08	0.17	0.25	0.24	0.37	0.28	0.24	0.39	RGL1	chr1	protein_coding	ral guanine nucleotide dissociation stimulator-like 1
ENSG00000204683.10	0.1	0	0	0	0	0	0	0	C10orf113	chr10	protein_coding	chromosome 10 open reading frame 113
ENSG00000132386.10	0.23	0.19	0.36	0.58	2.34	0.78	0.3	0.65	SERPINF1	chr17	protein_coding	serpin peptidase inhibitor, clade F (alpha-2 antiplasmin, pigment epithelium derived factor), member 1
ENSG00000169508.6	3.03	8.61	6.29	6.24	6	13.78	11.04	11.49	GPR183	chr13	protein_coding	G protein-coupled receptor 183
ENSG00000240015.2	0.19	0.24	0.18	0.36	0.35	0.08	0.41	0.19	RP11-90P5.5	chr8	antisense	--
ENSG00000281752.1	0	0	0	0	0	0	0.25	0	AC055714.1	chr3	miRNA	--
ENSG00000261448.1	0	0.3	0.43	0.35	0.25	0	0	0.31	CTD-2576D5.4	chr16	antisense	--
ENSG00000063438.16	0.01	0.01	0.02	0.01	0.32	0.02	0.02	0.06	AHRR	chr5	protein_coding	aryl-hydrocarbon receptor repressor
ENSG00000168090.9	3.56	5.45	7.36	6.28	8.79	8.06	6.12	5.6	COPS6	chr7	protein_coding	COP9 signalosome subunit 6
ENSG00000003393.14	0.33	0.77	0.61	0.67	0.65	0.96	0.89	0.78	ALS2	chr2	protein_coding	amyotrophic lateral sclerosis 2 (juvenile)
ENSG00000169246.16	0	0.02	0.09	0.07	0.17	0.02	0.01	0.09	NPIPB3	chr16	protein_coding	nuclear pore complex interacting protein family, member B3
ENSG00000119720.17	0.43	0.63	1.03	0.86	1.5	0.79	0.8	1.09	NRDE2	chr14	protein_coding	NRDE-2, necessary for RNA interference, domain containing
ENSG00000114480.12	0.8	2.07	1.33	1.17	2.2	1.77	2.46	1.62	GBE1	chr3	protein_coding	glucan (1,4-alpha-), branching enzyme 1
ENSG00000265600.1	0	0.49	0	0	0.54	0	0.36	0	AC006480.1	chr7	miRNA	--
ENSG00000238837.3	0	0	0	0.09	0.09	0	0	0	RP11-646E18.2	chr3	lincRNA	--
ENSG00000267030.1	0.11	0	0.31	1.03	0.3	0	0	0.15	CTB-50L17.7	chr19	antisense	--
ENSG00000204267.13	1.16	2.03	2.78	2.3	4.74	1.43	1.52	4.18	TAP2	chr6	protein_coding	transporter 2, ATP-binding cassette, sub-family B (MDR/TAP)
ENSG00000269867.1	0.09	0.07	0.33	0.16	0.32	0.07	0.26	0.41	CTD-2583A14.8	chr19	sense_intronic	--
ENSG00000211819.3	0	0	0	0	0	0.46	0.23	0	TRAV40	chr14	TR_V_gene	T cell receptor alpha variable 40
ENSG00000133794.17	1.53	2.38	3.9	3.82	7.85	3.72	2.89	5.21	ARNTL	chr11	protein_coding	aryl hydrocarbon receptor nuclear translocator-like
ENSG00000116514.16	3.26	4.58	4.12	5.58	9.17	9.44	4.68	5.93	RNF19B	chr1	protein_coding	ring finger protein 19B
ENSG00000230777.1	0	0	0	0	0	0.28	0	0	RP11-318C24.1	chr1	processed_pseudogene	--
ENSG00000254486.1	0	0	0.05	0	0.02	0.07	0.01	0	RP13-631K18.2	chr11	lincRNA	--
ENSG00000132481.6	0.03	0.09	0.22	0.49	0.05	0.28	0.32	0.09	TRIM47	chr17	protein_coding	tripartite motif containing 47
ENSG00000129933.20	2.01	1.9	3.43	4.27	7.44	2.9	1.88	3.49	MAU2	chr19	protein_coding	MAU2 sister chromatid cohesion factor
ENSG00000131724.10	0.86	2.89	1.34	2.09	4.35	6.15	3.67	4.72	IL13RA1	chrX	protein_coding	interleukin 13 receptor, alpha 1
ENSG00000131475.6	2.13	3.15	4.58	4.06	5.1	5.42	3.2	3.86	VPS25	chr17	protein_coding	vacuolar protein sorting 25 homolog (S. cerevisiae)
ENSG00000153093.18	0.01	0.01	0.02	0.02	0.02	0.01	0.01	0.03	ACOXL	chr2	protein_coding	acyl-CoA oxidase-like
ENSG00000279883.1	0	0	0	0	0.08	0.07	0	0.12	CTD-2315M5.2	chr5	TEC	--
ENSG00000236452.1	0	0.26	0	0.1	0.29	0.26	0.06	0.07	AC123023.1	chr3	lincRNA	--
ENSG00000279377.1	0	0.03	0.18	0.28	0.17	0.07	0	0.77	AC003973.3	chr19	TEC	--
ENSG00000228686.2	0	0	0.09	0	0	0	0	0	RP11-492I21.1	chr1	antisense	--
ENSG00000255292.6	0	0	0	0	0.38	0.08	0	0.07	AP002884.2	chr11	protein_coding	--
ENSG00000106305.9	0.61	1.67	1.37	2.52	1.65	1.54	1.54	2.56	AIMP2	chr7	protein_coding	aminoacyl tRNA synthetase complex-interacting multifunctional protein 2
ENSG00000163739.4	0	0.04	0.2	0.15	0.1	0.44	0	0.18	CXCL1	chr4	protein_coding	chemokine (C-X-C motif) ligand 1 (melanoma growth stimulating activity, alpha)
ENSG00000108448.20	0.05	0.04	0.12	0.09	0.09	0.1	0.11	0.13	TRIM16L	chr17	protein_coding	tripartite motif containing 16-like
ENSG00000157426.13	0.62	1.5	1.92	1.76	1.41	1.85	1.6	2.14	AASDH	chr4	protein_coding	aminoadipate-semialdehyde dehydrogenase
ENSG00000146005.3	0.03	0.02	0.02	0.01	0.08	0.01	0.01	0.01	PSD2	chr5	protein_coding	pleckstrin and Sec7 domain containing 2
ENSG00000236197.2	0	0	0	0	0.02	0	0	0	AC002429.5	chr7	antisense	--
ENSG00000279654.1	0	0	0.15	0	0	0	0	0	AL135745.1	chr14	protein_coding	--
ENSG00000065308.4	1.06	1.36	2.31	1.62	1.69	1.32	1.59	2.17	TRAM2	chr6	protein_coding	translocation associated membrane protein 2
ENSG00000227009.1	0.57	0.81	0.66	0.27	0.13	0	0.09	0.1	FUNDC2P4	chr22	processed_pseudogene	FUN14 domain containing 2 pseudogene 4
ENSG00000262609.1	0	0	0	0	0	0	0.08	0	BTF3P14	chr17	processed_pseudogene	basic transcription factor 3 pseudogene 14
ENSG00000104723.20	0	0	0	0.03	0	0	0	0	TUSC3	chr8	protein_coding	tumor suppressor candidate 3
ENSG00000069122.18	0	0	0	0	0	0.01	0	0.01	ADGRF5	chr6	protein_coding	adhesion G protein-coupled receptor F5
ENSG00000135469.13	0.47	0.69	0.75	0.7	2	0.43	0.58	1.26	COQ10A	chr12	protein_coding	coenzyme Q10 homolog A (S. cerevisiae)
ENSG00000255893.1	0.41	1.01	0.38	0.77	1.12	0.75	0.8	1.79	RP11-685N10.1	chr11	antisense	--
ENSG00000106692.13	0.28	0.53	0.41	0.43	0.84	0.55	0.65	1.26	FKTN	chr9	protein_coding	fukutin
ENSG00000057757.9	204.8	102.39	49.97	54.61	16.9	29.2	51.22	45.46	PITHD1	chr1	protein_coding	PITH (C-terminal proteasome-interacting domain of thioredoxin-like) domain containing 1
ENSG00000235733.2	0	0.13	0.3	0	0.15	0.32	0.1	0.05	RP3-522P13.3	chr6	antisense	--
ENSG00000124557.12	0	0	0.06	0	0	0.05	0	0.03	BTN1A1	chr6	protein_coding	butyrophilin, subfamily 1, member A1
ENSG00000150672.16	0.01	0.02	0.01	0.03	0.03	0.02	0.04	0.03	DLG2	chr11	protein_coding	discs, large homolog 2 (Drosophila)
ENSG00000122034.12	12.8	13.19	15.35	19.34	12.46	24.34	15.91	14.09	GTF3A	chr13	protein_coding	general transcription factor IIIA
ENSG00000100379.17	1.05	0.55	1.6	1.55	1.77	1.01	0.49	1.14	KCTD17	chr22	protein_coding	potassium channel tetramerization domain containing 17
ENSG00000257553.1	0.14	0.22	0.13	0.13	0.37	0.11	0.08	0.09	RP11-603J24.17	chr12	antisense	--
ENSG00000134042.12	0	0.01	0.01	0.02	0	0	0.01	0	MRO	chr18	protein_coding	maestro
ENSG00000170946.14	0.48	1.39	0.86	1.59	1.35	1.25	1.43	2.08	DNAJC24	chr11	protein_coding	DnaJ (Hsp40) homolog, subfamily C, member 24
ENSG00000198482.10	0.76	3.28	3.44	3.19	2.64	2.86	3.01	5.69	ZNF808	chr19	protein_coding	zinc finger protein 808
ENSG00000066056.13	0.06	0.06	0.06	0.03	0.04	0.05	0.03	0.06	TIE1	chr1	protein_coding	tyrosine kinase with immunoglobulin-like and EGF-like domains 1
ENSG00000187688.14	3.57	5	9.81	9.84	7.94	5.72	5.71	6.23	TRPV2	chr17	protein_coding	transient receptor potential cation channel, subfamily V, member 2
ENSG00000278941.1	0	0.39	0.3	0.9	0.43	0.51	0.1	0.64	SMG6-IT1	chr17	TEC	SMG6 intronic transcript 1
ENSG00000217643.1	0.25	0.1	0.23	0	0	0	0	0.25	PTGES3P2	chr2	processed_pseudogene	prostaglandin E synthase 3 (cytosolic) pseudogene 2
ENSG00000244266.1	0	0	0.13	0	0	0	0	0	RP11-112N23.1	chr12	processed_pseudogene	--
ENSG00000225914.1	0.61	1.3	1.43	1.19	2.66	1.36	1.81	3.62	XXbac-BPG154L12.4	chr6	antisense	--
ENSG00000135932.10	4.03	9.39	6.39	9.16	8.86	13.49	12.27	12.93	CAB39	chr2	protein_coding	calcium binding protein 39
ENSG00000235370.6	0.01	0	0.04	0.01	0.12	0.01	0.01	0.04	DNM1P51	chr15	transcribed_unprocessed_pseudogene	dynamin 1 pseudogene 51
ENSG00000171517.5	0.05	0.04	0.06	0.06	0.05	0.05	0.09	0.16	LPAR3	chr1	protein_coding	lysophosphatidic acid receptor 3
ENSG00000137875.4	0	0	0.04	0	0.08	0	0.05	0.06	BCL2L10	chr15	protein_coding	BCL2-like 10 (apoptosis facilitator)
ENSG00000144655.14	4.27	1.9	3.69	3.21	12.4	2.78	1.58	2.06	CSRNP1	chr3	protein_coding	cysteine-serine-rich nuclear protein 1
ENSG00000260235.1	0	0.09	0.1	0.1	0.19	0.09	0.06	0.07	CTD-2026K11.3	chr15	antisense	--
ENSG00000267287.1	0	0	0.03	0	0.03	0	0.01	0	RP11-567M16.1	chr18	processed_transcript	--
ENSG00000279838.1	0.21	1.32	0.92	1.66	1.28	0.85	1.75	1.96	RP4-635A23.6	chr1	TEC	--
ENSG00000274918.1	0	0.11	0.24	0	0	0.11	0.16	0.09	RP11-54G14.1	chr18	lincRNA	--
ENSG00000171311.12	4.03	5.65	6.31	5.32	5.09	11.83	7.75	5.82	EXOSC1	chr10	protein_coding	exosome component 1
ENSG00000156990.14	1.55	1.51	2.55	2.85	1.75	2.46	2.09	2.02	RPUSD3	chr3	protein_coding	RNA pseudouridylate synthase domain containing 3
ENSG00000238578.1	2.5	3.39	3.08	1.55	9.75	2.67	2.5	2.79	SNORD4A	chr17	snoRNA	small nucleolar RNA, C/D box 4A
ENSG00000228016.1	0	0	0	0	0	0.01	0	0	RAPGEF4-AS1	chr2	antisense	RAPGEF4 antisense RNA 1
ENSG00000255343.1	0	0	0.53	0.18	0.17	0	0.11	0.25	RP11-299M14.2	chr8	3prime_overlapping_ncrna	--
ENSG00000109667.11	0.45	0.78	1.01	1.49	2.36	1.33	1.06	1.11	SLC2A9	chr4	protein_coding	solute carrier family 2 (facilitated glucose transporter), member 9
ENSG00000159197.3	0	0	0	0	0	0	0	0.04	KCNE2	chr21	protein_coding	potassium channel, voltage gated subfamily E regulatory beta subunit 2
ENSG00000121316.10	1.26	7.34	4.64	5.43	12.33	13.16	8.99	8.83	PLBD1	chr12	protein_coding	phospholipase B domain containing 1
ENSG00000242299.1	0.39	0.96	0.6	1.09	0.35	0.84	0.63	0.35	RP11-234A1.1	chr3	processed_pseudogene	--
ENSG00000157554.18	0.03	0.05	0.06	0.05	0.07	0.02	0.07	0.02	ERG	chr21	protein_coding	v-ets avian erythroblastosis virus E26 oncogene homolog
ENSG00000259556.2	0	0.14	0.16	0.11	0.05	0	0	0.08	RP11-56B16.2	chr15	unprocessed_pseudogene	--
ENSG00000253227.1	0.11	0.09	0	0.1	0.2	0	0	0	RP11-383J24.1	chr8	lincRNA	--
ENSG00000237803.5	0.08	0.09	0.13	0.15	0.32	0.54	0.2	0.16	LINC00211	chr2	lincRNA	long intergenic non-protein coding RNA 211
ENSG00000103495.13	16.9	8.31	13.03	13.91	16.24	12.04	10.15	9.83	MAZ	chr16	protein_coding	MYC-associated zinc finger protein (purine-binding transcription factor)
ENSG00000163714.17	1.76	3.96	2.85	3.47	6.25	4.38	3.73	6.61	U2SURP	chr3	protein_coding	U2 snRNP-associated SURP domain containing
ENSG00000229229.1	0	0	0.1	0	0	0	0	0	AC022201.4	chr2	antisense	--
ENSG00000100314.3	0	0.04	0	0.05	0.03	0	0	0	CABP7	chr22	protein_coding	calcium binding protein 7
ENSG00000112759.16	0.38	0.37	1.04	0.29	0.94	0.65	0.43	0.49	SLC29A1	chr6	protein_coding	solute carrier family 29 (equilibrative nucleoside transporter), member 1
ENSG00000180346.3	0.21	0.62	0.31	1.09	0.35	0.99	1.28	1.21	TIGD2	chr4	protein_coding	tigger transposable element derived 2
ENSG00000068697.6	1.7	6.88	5.09	7.37	10.22	13.19	8.39	8.79	LAPTM4A	chr2	protein_coding	lysosomal protein transmembrane 4 alpha
ENSG00000154764.5	0.33	0.08	0.32	0.3	0.7	0.35	0.14	0.37	WNT7A	chr3	protein_coding	wingless-type MMTV integration site family, member 7A
ENSG00000281041.2	0	0	0	0.04	0	0	0	0	RP11-470E16.2	chr1	lincRNA	--
ENSG00000139168.7	0.66	1.23	0.85	1.5	0.65	2.34	1.97	1.6	ZCRB1	chr12	protein_coding	zinc finger CCHC-type and RNA binding motif 1
ENSG00000240463.1	0.68	0.55	0.75	1.27	1.96	0.44	0.9	0.82	RPS19P3	chr14	processed_pseudogene	ribosomal protein S19 pseudogene 3
ENSG00000197696.9	0.23	0.19	0.38	0.38	0.11	0.19	0.11	0.16	NMB	chr15	protein_coding	neuromedin B
ENSG00000201217.1	0.53	6.47	7.36	1.48	3.35	2.55	5.09	10.65	Y_RNA	chr3	misc_RNA	--
ENSG00000186367.6	0	0	0	0.02	0	0	0	0	KIAA1024L	chr5	protein_coding	KIAA1024-like
ENSG00000281531.1	1.21	0.16	0.19	0.75	1.82	0.32	1.45	0.54	Metazoa_SRP	chr10	misc_RNA	--
ENSG00000176236.6	0	0.03	0.03	0	0.03	0.11	0.06	0.02	C10orf111	chr10	antisense	chromosome 10 open reading frame 111
ENSG00000203797.9	0.34	0.23	0.05	0.29	0.08	0.29	0.27	0.17	DDO	chr6	protein_coding	D-aspartate oxidase
ENSG00000226779.1	0	0.09	0	0	0	0	0	0	NAALADL2-AS2	chr3	antisense	NAALADL2 antisense RNA 2
ENSG00000278022.1	0.52	0.32	0.72	0.97	3.41	0.63	0.47	0.7	RP11-35O15.2	chr15	sense_intronic	--
ENSG00000254621.1	0	0	0	0	0.08	0	0	0	SETP16	chr11	processed_pseudogene	SET pseudogene 16
ENSG00000147570.9	0	0	0.08	0	0	0.1	0.08	0.06	DNAJC5B	chr8	protein_coding	DnaJ (Hsp40) homolog, subfamily C, member 5 beta
ENSG00000274452.1	0.31	0	0	0.29	0.28	0	0.19	0	U2	chr17	snRNA	--
ENSG00000072135.12	6.69	12.66	12.39	9.48	12.09	14.63	12.55	11.2	PTPN18	chr2	protein_coding	protein tyrosine phosphatase, non-receptor type 18 (brain-derived)
ENSG00000197561.6	0	0.47	0.81	0	0.32	0.28	0	0.23	ELANE	chr19	protein_coding	elastase, neutrophil expressed
ENSG00000112984.11	0.02	0.02	0.05	0.09	0.03	0.17	0.13	0.03	KIF20A	chr5	protein_coding	kinesin family member 20A
ENSG00000262292.2	0.2	0.59	0.78	0.19	2.25	0.03	0.73	1.16	RP11-160E2.11	chr17	lincRNA	--
ENSG00000187790.10	0.41	1	0.61	0.67	0.62	1.09	0.95	1.34	FANCM	chr14	protein_coding	Fanconi anemia, complementation group M
ENSG00000275379.1	7.01	7.83	7.82	6.11	4.6	11.35	12.16	5.56	HIST1H3I	chr6	protein_coding	histone cluster 1, H3i
ENSG00000270964.1	0.2	0.29	0.18	0.22	0.28	0.28	0.4	0.26	RP11-502I4.3	chr15	lincRNA	--
ENSG00000110848.8	4.18	3.67	5.06	3.52	7.09	2.67	2.72	3.87	CD69	chr12	protein_coding	CD69 molecule
ENSG00000235672.1	0.31	0.42	0.76	0.38	0.28	0.66	0.61	1.3	AC090286.2	chr17	transcribed_processed_pseudogene	--
ENSG00000177462.6	0.64	0.1	0.18	0.06	0	0.1	0.31	0.09	OR2T8	chr1	protein_coding	olfactory receptor, family 2, subfamily T, member 8
ENSG00000243175.1	0.24	0.39	0.22	0.27	0.43	0.65	0.23	0.32	RP11-58H15.1	chr4	transcribed_processed_pseudogene	--
ENSG00000106608.16	0.41	0.51	0.93	1.13	1.14	0.76	0.82	1.12	URGCP	chr7	protein_coding	upregulator of cell proliferation
ENSG00000198663.16	2.7	3.43	4.46	4.76	5.19	4.6	3.91	4.51	C6orf89	chr6	protein_coding	chromosome 6 open reading frame 89
ENSG00000276751.1	0	0	0	0	0.49	0	0	0	AC011498.1	chr19	miRNA	--
ENSG00000121101.15	0.01	0.04	0.09	0.03	0.01	0.05	0.01	0.04	TEX14	chr17	protein_coding	testis expressed 14
ENSG00000101945.16	0.56	0.6	1.13	1.12	1.29	0.69	0.72	0.91	SUV39H1	chrX	protein_coding	suppressor of variegation 3-9 homolog 1 (Drosophila)
ENSG00000181220.15	1.49	1.38	1.97	2.28	3.24	2.62	1.12	2.33	ZNF746	chr7	protein_coding	zinc finger protein 746
ENSG00000184454.6	0.05	0.02	0.01	0.08	0.05	0.05	0.03	0.1	NCMAP	chr1	protein_coding	noncompact myelin associated protein
ENSG00000238344.1	0	0	0	0	0.7	0	0	0	SNORD126	chr14	snoRNA	small nucleolar RNA, C/D box 126
ENSG00000241859.6	0	0.3	0.21	0.15	0.39	0.24	0.26	0.44	ANOS2P	chrY	transcribed_unprocessed_pseudogene	anosmin 2, pseudogene
ENSG00000160113.5	0.25	0.12	0.23	0.46	0.27	0.26	0.25	0.15	NR2F6	chr19	protein_coding	nuclear receptor subfamily 2, group F, member 6
ENSG00000254860.5	1.71	0.88	2	2.6	3.64	0.59	1.19	1.49	TMEM9B-AS1	chr11	antisense	TMEM9B antisense RNA 1
ENSG00000254038.1	0	0	0.09	0	0	0	0	0	RP11-419C23.1	chr8	lincRNA	--
ENSG00000140104.13	0.03	0.04	0.1	0.06	0.09	0.05	0.02	0.13	C14orf79	chr14	protein_coding	chromosome 14 open reading frame 79
ENSG00000183476.12	0	0	0.08	0	0	0	0	0	SH2D7	chr15	protein_coding	SH2 domain containing 7
ENSG00000227297.1	0	0.06	0	0	0	0	0	0	RP4-718J7.4	chr20	lincRNA	--
ENSG00000251799.1	0	0	0	0	0	0	0	0.41	Y_RNA	chr4	misc_RNA	--
ENSG00000258555.4	0.4	0.9	0.86	1.54	1.16	0.93	1.14	0.95	SPECC1L-ADORA2A	chr22	protein_coding	SPECC1L-ADORA2A readthrough (NMD candidate)
ENSG00000119574.12	0.43	0.51	0.84	1.09	1.33	1.06	0.84	0.98	ZBTB45	chr19	protein_coding	zinc finger and BTB domain containing 45
ENSG00000248050.1	0	0	0.02	0	0.02	0	0	0	RP11-422N16.3	chr8	antisense	--
ENSG00000162520.14	0.04	0.01	0	0	0	0	0.02	0	SYNC	chr1	protein_coding	syncoilin, intermediate filament protein
ENSG00000050165.17	0.18	0.02	0	0	0.14	0.05	0.14	0.12	DKK3	chr11	protein_coding	dickkopf WNT signaling pathway inhibitor 3
ENSG00000198826.10	0.34	0.57	0.35	0.24	0.27	0.53	0.53	0.7	ARHGAP11A	chr15	protein_coding	Rho GTPase activating protein 11A
ENSG00000207944.1	0.62	0	0	0	1.13	0	0	0	MIR574	chr4	miRNA	microRNA 574
ENSG00000066230.10	0.02	0	0	0.02	0	0	0	0	SLC9A3	chr5	protein_coding	solute carrier family 9, subfamily A (NHE3, cation proton antiporter 3), member 3
ENSG00000196862.9	0.02	0.03	0.02	0.03	0.05	0.04	0.03	0.03	RGPD4	chr2	protein_coding	RANBP2-like and GRIP domain containing 4
ENSG00000231964.1	0.52	0	0.12	0.6	0.23	0	0.08	0.17	RP11-67C2.2	chr10	antisense	--
ENSG00000229502.5	0	0	0	0	0.05	0	0.04	0	RP11-52J3.2	chr6	antisense	--
ENSG00000086827.8	0.76	1.63	1.07	1.75	1.07	2.38	2.02	2.2	ZW10	chr11	protein_coding	zw10 kinetochore protein
ENSG00000279459.1	0	0	0	0	0.03	0	0	0	RP11-826F13.1	chr11	TEC	--
ENSG00000198556.13	0.3	0.26	0.6	1.02	1.13	0.34	0.36	1.13	ZNF789	chr7	protein_coding	zinc finger protein 789
ENSG00000206954.1	0	0	0	0	0	0	0.34	0	RNU6-1201P	chr17	snRNA	RNA, U6 small nuclear 1201, pseudogene
ENSG00000145545.11	0.19	0.54	0.47	0.6	0.5	0.54	0.63	0.92	SRD5A1	chr5	protein_coding	steroid-5-alpha-reductase, alpha polypeptide 1 (3-oxo-5 alpha-steroid delta 4-dehydrogenase alpha 1)
ENSG00000280901.1	0	0.45	0	0	0	0	0	0.37	Y_RNA	chr13	misc_RNA	--
ENSG00000258086.1	0	0	0	0	0	0	0.13	0.07	RP11-753H16.5	chr12	antisense	--
ENSG00000280159.1	0	0	0.16	0.09	0.07	0.04	0	0.12	CTD-2591A1.1	chr5	TEC	--
ENSG00000279591.1	0.12	0.05	0.29	0.17	0.67	0	0.11	0.17	AC002044.1	chr16	TEC	--
ENSG00000165970.11	0	0	0	0	0.01	0	0	0	SLC6A5	chr11	protein_coding	solute carrier family 6 (neurotransmitter transporter), member 5
ENSG00000165832.5	0.49	0.54	0.75	0.9	0.95	1.92	1.31	1.79	TRUB1	chr10	protein_coding	TruB pseudouridine (psi) synthase family member 1
ENSG00000178607.15	1.89	2.4	4.26	4.89	7.11	4.01	3.67	7.6	ERN1	chr17	protein_coding	endoplasmic reticulum to nucleus signaling 1
ENSG00000258809.1	0	0.09	0	0	0	0.08	0.06	0.21	CTD-2555O16.1	chr14	lincRNA	--
ENSG00000280614.1	0.13	0	0	0	0	0.05	0.04	0.04	CH507-513H4.4	chr21	lincRNA	--
ENSG00000248969.1	0	0.09	0	0	0.4	0	0.13	0.15	CTD-2113L7.1	chr5	antisense	--
ENSG00000208023.2	0	0.45	0.51	0	2.48	0.44	0	0	MIR185	chr22	miRNA	microRNA 185
ENSG00000153993.13	0.01	0.01	0.05	0.02	0.02	0.01	0.01	0.01	SEMA3D	chr7	protein_coding	sema domain, immunoglobulin domain (Ig), short basic domain, secreted, (semaphorin) 3D
ENSG00000017260.19	2.54	4.63	4.31	4.03	4.31	4.87	5.01	4.36	ATP2C1	chr3	protein_coding	ATPase, Ca++ transporting, type 2C, member 1
ENSG00000243981.4	0	0	0	0.06	0	0	0	0	RP11-368M16.3	chr7	transcribed_processed_pseudogene	--
ENSG00000231294.1	0	0	0	0.11	0	0.1	0.07	0.08	AC006994.2	chr2	antisense	--
ENSG00000273013.1	0	0	0.09	0	0.09	0	0	0	CTD-2002J20.1	chr3	antisense	--
ENSG00000054611.13	3.22	3	5.29	5	7.71	4.76	3.36	4.39	TBC1D22A	chr22	protein_coding	TBC1 domain family, member 22A
ENSG00000151553.14	1.68	2.35	2.38	2.55	4.58	3.72	3.35	3.83	FAM160B1	chr10	protein_coding	family with sequence similarity 160, member B1
ENSG00000238113.6	0.17	0.08	0.42	0.49	0.36	0.65	0.26	0.61	LINC01410	chr9	lincRNA	long intergenic non-protein coding RNA 1410
ENSG00000127578.6	0	0	0	0.08	0	0.02	0.02	0.06	WFIKKN1	chr16	protein_coding	WAP, follistatin/kazal, immunoglobulin, kunitz and netrin domain containing 1
ENSG00000273056.1	0.1	0.17	0.38	0	0.09	0.25	0.06	0.21	RP11-77E14.2	chr9	lincRNA	--
ENSG00000134874.17	0	0	0.01	0	0	0	0	0.01	DZIP1	chr13	protein_coding	DAZ interacting zinc finger protein 1
ENSG00000277684.1	0	0	0	0	0	0	0	0.08	RP11-305D15.8	chr13	antisense	--
ENSG00000137492.7	0.89	2.17	1.38	1.91	2.46	3.18	2.59	3.86	PRKRIR	chr11	protein_coding	protein-kinase, interferon-inducible double stranded RNA dependent inhibitor, repressor of (P58 repressor)
ENSG00000142065.13	0.31	0.52	0.82	1.01	1.13	1.06	1.01	1.68	ZFP14	chr19	protein_coding	ZFP14 zinc finger protein
ENSG00000168903.8	0	0	0.05	0	0	0	0.03	0.1	BTNL3	chr5	protein_coding	butyrophilin-like 3
ENSG00000037749.11	0.62	1.72	1.67	2.65	2.22	3.26	3.9	3.94	MFAP3	chr5	protein_coding	microfibrillar-associated protein 3
ENSG00000270531.1	0	0.18	0	0	0	0	0	0	RP11-169K17.2	chr3	processed_pseudogene	--
ENSG00000273619.1	0.36	0.22	1.08	0.75	1.29	0.65	0.65	0.84	RP5-908M14.9	chr20	antisense	--
ENSG00000227888.4	0.05	0.08	0.05	0.23	0.22	0.04	0	0.1	FAM66A	chr8	lincRNA	family with sequence similarity 66, member A
ENSG00000115226.9	0	0	0	0.03	0	0	0	0	FNDC4	chr2	protein_coding	fibronectin type III domain containing 4
ENSG00000100804.18	1.02	1.27	1.59	2.86	2.84	2.86	2.43	3.1	PSMB5	chr14	protein_coding	proteasome (prosome, macropain) subunit, beta type, 5
ENSG00000128872.9	0.58	1.35	1.21	1.25	1.18	0.91	1.19	2.36	TMOD2	chr15	protein_coding	tropomodulin 2 (neuronal)
ENSG00000213120.3	0	0	0	0.14	0	0	0	0	LIN28AP1	chr2	processed_pseudogene	LIN28A pseudogene 1
ENSG00000198954.6	0.17	0.35	0.7	0.94	0.87	1	0.97	1.28	KIF1BP	chr10	protein_coding	KIF1 binding protein
ENSG00000202469.1	0	0	0.54	0	0	0	0	0	Y_RNA	chrX	misc_RNA	--
ENSG00000184831.13	0.59	0.83	0.4	1.2	0.68	0.9	0.55	0.68	APOO	chrX	protein_coding	apolipoprotein O
ENSG00000101000.4	0.31	0.25	0.37	0.7	0.48	0.14	0.27	0.33	PROCR	chr20	protein_coding	protein C receptor, endothelial
ENSG00000261734.1	0.05	0.06	0.02	0.19	0.09	0.19	0.25	0.14	RP11-669C19.1	chr3	lincRNA	--
ENSG00000213513.3	0.08	0	0.25	0.29	0.04	0.03	0.09	0.08	RP13-39P12.2	chr10	processed_pseudogene	--
ENSG00000139985.6	0	0	0	0	0	0	0	0.02	ADAM21	chr14	protein_coding	ADAM metallopeptidase domain 21
ENSG00000230910.2	0	0	0	0	0.26	0.1	0.05	0.23	RP3-525N10.2	chr6	antisense	--
ENSG00000154330.12	0	0.05	0.04	0.04	0.06	0.12	0.13	0.03	PGM5	chr9	protein_coding	phosphoglucomutase 5
ENSG00000271778.1	0	0.17	0.1	0	0	0	0	0.28	RP11-379F4.8	chr3	sense_intronic	--
ENSG00000231133.6	0	0	0.14	0.72	0	0	0.14	0.05	HAR1B	chr20	lincRNA	highly accelerated region 1B (non-protein coding)
ENSG00000163701.18	0.04	0.02	0.18	0.12	0.09	0.02	0.06	0.04	IL17RE	chr3	protein_coding	interleukin 17 receptor E
ENSG00000180822.11	0.92	0.73	1.21	1.16	1.67	0.8	1.06	1.43	PSMG4	chr6	protein_coding	proteasome (prosome, macropain) assembly chaperone 4
ENSG00000198722.12	0.06	0.2	0.21	0.1	0.17	0.16	0.18	0.12	UNC13B	chr9	protein_coding	unc-13 homolog B (C. elegans)
ENSG00000249169.1	0	0	0	0	0	0.04	0	0	CTC-529L17.1	chr5	lincRNA	--
ENSG00000222338.1	0	0	0	0	0	0	0	0.38	RNU6-174P	chr12	snRNA	RNA, U6 small nuclear 174, pseudogene
ENSG00000123643.12	3.15	2.63	2.14	2.19	2.61	2.49	2.25	2.45	SLC36A1	chr5	protein_coding	solute carrier family 36 (proton/amino acid symporter), member 1
ENSG00000173264.13	1.54	0.64	1.32	0.82	1.15	1.11	1.05	0.85	GPR137	chr11	protein_coding	G protein-coupled receptor 137
ENSG00000122679.8	0	0.1	0	0.04	0	0.07	0.05	0.14	RAMP3	chr7	protein_coding	receptor (G protein-coupled) activity modifying protein 3
ENSG00000134490.13	1	0.32	0.4	0.59	0.8	0.65	0.44	0.74	TMEM241	chr18	protein_coding	transmembrane protein 241
ENSG00000226699.1	0	0.27	0.6	0.3	0	0.26	0.2	0.44	RP11-122K13.7	chr10	antisense	--
ENSG00000064607.16	3.47	2.2	8.14	6.12	16.03	2.15	2.3	6.46	SUGP2	chr19	protein_coding	SURP and G patch domain containing 2
ENSG00000165457.13	0.05	0.22	0.38	0.38	0.7	0.41	0.41	0.25	FOLR2	chr11	protein_coding	folate receptor 2 (fetal)
ENSG00000109066.13	0.9	0.81	1.58	1.53	3.52	1.3	1.11	1.44	TMEM104	chr17	protein_coding	transmembrane protein 104
ENSG00000280006.1	0.16	1.28	1.75	1.17	1.98	0.88	1.42	1.26	AC009060.2	chr16	protein_coding	--
ENSG00000234983.1	0	0.05	0	0	0	0	0	0	AC010132.11	chr7	processed_pseudogene	--
ENSG00000171735.18	0.28	0.53	0.47	0.49	0.47	0.83	0.76	0.76	CAMTA1	chr1	protein_coding	calmodulin binding transcription activator 1
ENSG00000166685.11	1.42	1.32	2.25	2.7	5.97	1.9	1.68	1.97	COG1	chr17	protein_coding	component of oligomeric golgi complex 1
ENSG00000085552.16	0.01	0.01	0	0	0	0	0.01	0	IGSF9	chr1	protein_coding	immunoglobulin superfamily, member 9
ENSG00000129437.9	0	0	0	0	0.09	0	0.06	0	KLK14	chr19	protein_coding	kallikrein-related peptidase 14
ENSG00000152207.7	0.11	0.69	0.58	0.46	0.42	1.12	0.92	0.85	CYSLTR2	chr13	protein_coding	cysteinyl leukotriene receptor 2
ENSG00000231887.6	0.74	0.3	0.74	0.81	1.11	0.3	1.63	0.5	PRH1	chr12	protein_coding	proline-rich protein HaeIII subfamily 1
ENSG00000140398.13	0.22	0.1	0.57	0.39	1.54	0.09	0.08	0.22	NEIL1	chr15	protein_coding	nei endonuclease VIII-like 1 (E. coli)
ENSG00000281406.1	0	0	0.04	0	0	0	0.07	0.05	BLACAT1	chr1	lincRNA	bladder cancer associated transcript 1 (non-protein coding)
ENSG00000230113.1	0	0	0	0	0	0.09	0	0	AC091177.1	chr17	antisense	--
ENSG00000030066.13	1.2	2.68	3.43	4.08	3.97	4.08	4.07	4.56	NUP160	chr11	protein_coding	nucleoporin 160kDa
ENSG00000146453.12	0	0	0	0.03	0.06	0.02	0.02	0.06	PNLDC1	chr6	protein_coding	poly(A)-specific ribonuclease (PARN)-like domain containing 1
ENSG00000170340.10	1.51	2.23	2.05	2.65	3.06	3.65	3.17	4.04	B3GNT2	chr2	protein_coding	UDP-GlcNAc:betaGal beta-1,3-N-acetylglucosaminyltransferase 2
ENSG00000156671.12	1.17	1.56	1.55	1.44	4.33	1.79	1.94	2.89	SAMD8	chr10	protein_coding	sterile alpha motif domain containing 8
ENSG00000196376.10	0	0	0.01	0.01	0.03	0.01	0.01	0.01	SLC35F1	chr6	protein_coding	solute carrier family 35, member F1
ENSG00000135052.16	1.44	1.2	1.35	1.62	1.62	2.64	2.13	1.48	GOLM1	chr9	protein_coding	golgi membrane protein 1
ENSG00000260955.2	0	0.33	0.13	0	0.25	0.55	0.49	0.82	RP11-30L15.6	chr8	lincRNA	--
ENSG00000176390.11	4.4	9.91	7.12	8.97	7.16	15.62	10.41	12.02	CRLF3	chr17	protein_coding	cytokine receptor-like factor 3
ENSG00000100058.12	0.43	0.7	0.8	0.69	1.08	0.97	1	1.34	CRYBB2P1	chr22	transcribed_unprocessed_pseudogene	crystallin, beta B2 pseudogene 1
ENSG00000139921.12	1.23	3.17	1.89	2.42	2.31	3.95	3.75	4.47	TMX1	chr14	protein_coding	thioredoxin-related transmembrane protein 1
ENSG00000136867.10	1.31	3.36	3.85	3.75	4.57	6.31	4.11	4.92	SLC31A2	chr9	protein_coding	solute carrier family 31 (copper transporter), member 2
ENSG00000226903.1	0	0	0	0	0.18	0	0	0	LINC00354	chr13	lincRNA	long intergenic non-protein coding RNA 354
ENSG00000185345.18	0.07	0.11	0.08	0.03	0.36	0.17	0.09	0.13	PARK2	chr6	protein_coding	parkin RBR E3 ubiquitin protein ligase
ENSG00000265144.1	0	0	0.75	0	0	0	0	0.54	MIR548AM	chrX	miRNA	microRNA 548am
ENSG00000204814.5	0	0.05	0.06	0.06	0	0.11	0.04	0.04	RP11-160N1.10	chr9	lincRNA	--
ENSG00000266509.1	0	0	0.52	0	0	0	0.34	0.37	MIR3934	chr6	miRNA	microRNA 3934
ENSG00000100263.13	0.67	0.22	0.59	0.5	0.69	0.4	0.22	0.63	RHBDD3	chr22	protein_coding	rhomboid domain containing 3
ENSG00000185958.9	0	0	0	0.01	0	0	0	0	FAM186A	chr12	protein_coding	family with sequence similarity 186, member A
ENSG00000250264.1	5.74	4.42	9.24	9.7	12.32	7.47	4.81	6.69	XXbac-BPG246D15.9	chr6	protein_coding	--
ENSG00000206337.10	5.62	7.6	17.06	27.1	18.25	16.05	6.59	17.06	HCP5	chr6	sense_overlapping	HLA complex P5 (non-protein coding)
ENSG00000276406.1	0	0	0	0.46	0.44	0	0	0	RP11-78O7.3	chr17	lincRNA	--
ENSG00000272779.1	0.64	1.17	1.88	1.15	2.17	0.94	0.74	2	LL22NC03-80A10.6	chr22	transcribed_unprocessed_pseudogene	--
ENSG00000189367.14	0.02	0	0	0	0	0.01	0	0.02	KIAA0408	chr6	protein_coding	KIAA0408
ENSG00000103550.13	0.38	0.66	0.97	0.84	1.16	0.61	0.7	1.1	KNOP1	chr16	protein_coding	lysine-rich nucleolar protein 1
ENSG00000185272.13	0.09	0.15	0.09	0	0.42	0.22	0.22	0.12	RBM11	chr21	protein_coding	RNA binding motif protein 11
ENSG00000238273.3	0	0	0.11	0.04	0.04	0.04	0	0.03	AC012360.6	chr2	antisense	--
ENSG00000258262.1	0	0	0	0	0	0	0	0.05	RP11-693J15.3	chr12	processed_pseudogene	--
ENSG00000276900.1	0	0.26	0.29	0.37	0.91	1.11	0.46	0.79	RP11-467L13.7	chr12	antisense	--
ENSG00000269376.1	0	0	0	0	0.08	0	0	0	RP11-120K24.5	chr13	sense_intronic	--
ENSG00000154639.18	0.03	0.03	0.03	0.01	0.02	0.04	0.03	0.04	CXADR	chr21	protein_coding	coxsackie virus and adenovirus receptor
ENSG00000221986.6	0	0.04	0	0	0.08	0	0	0	MYBPHL	chr1	protein_coding	myosin binding protein H-like
ENSG00000213279.2	0.03	0.14	0.21	0.8	0.86	0.08	0.29	0.61	RP1-29C18.9	chr22	lincRNA	--
ENSG00000226239.1	0.03	0	0	0	0.13	0	0	0	RP1-310O13.7	chr20	antisense	--
ENSG00000112592.12	0.41	0.97	1.89	1.38	2.52	1.56	1.24	2.54	TBP	chr6	protein_coding	TATA box binding protein
ENSG00000120907.17	0.01	0.01	0.02	0.01	0.01	0	0	0.01	ADRA1A	chr8	protein_coding	adrenoceptor alpha 1A
ENSG00000260836.1	0	0	0	0.19	0.12	0	0	0	RP11-152F13.10	chr15	protein_coding	--
ENSG00000256588.1	0.48	0.31	1.06	0.35	1.54	0.23	0.29	0.57	RP11-613F22.8	chr11	sense_intronic	--
ENSG00000114251.13	0	0	0	0	0	0.01	0	0	WNT5A	chr3	protein_coding	wingless-type MMTV integration site family, member 5A
ENSG00000042062.11	1.55	0.4	0.27	0.42	0.37	0.44	0.64	0.2	FAM65C	chr20	protein_coding	family with sequence similarity 65, member C
ENSG00000166387.11	0.55	0.96	0.98	1.11	1.74	0.92	1.04	1.11	PPFIBP2	chr11	protein_coding	PTPRF interacting protein, binding protein 2 (liprin beta 2)
ENSG00000205334.2	0	0	0.02	0	0	0.03	0	0	LINC01460	chr2	lincRNA	long intergenic non-protein coding RNA 1460
ENSG00000140694.16	4.59	7.27	5.89	6.48	5.32	11.7	8.07	6.55	PARN	chr16	protein_coding	poly(A)-specific ribonuclease
ENSG00000214465.3	0.1	0.12	0.09	0	0.27	0	0	0.3	SMARCE1P6	chr2	processed_pseudogene	SWI/SNF related, matrix associated, actin dependent regulator of chromatin, subfamily e, member 1 pseudogene 6
ENSG00000125656.8	0.74	2.04	1.82	2.7	2.44	3.04	2.18	2.37	CLPP	chr19	protein_coding	caseinolytic mitochondrial matrix peptidase proteolytic subunit
ENSG00000232749.2	0	0	0	0	0	0.07	0	0.06	RP11-15B24.4	chr9	lincRNA	--
ENSG00000108384.14	0.73	1.55	1.07	0.87	0.73	2.16	1.34	1.52	RAD51C	chr17	protein_coding	RAD51 paralog C
ENSG00000260618.1	0	0.04	0	0	0.04	0	0	0	RP11-23N2.4	chr15	antisense	--
ENSG00000260774.1	0.08	0.17	0.17	0.12	0.22	0.33	0.31	0.35	CTD-2083E4.4	chr5	processed_transcript	--
ENSG00000131931.8	0.42	0.74	0.62	0.83	0.6	1.25	0.95	1.65	THAP1	chr8	protein_coding	THAP domain containing, apoptosis associated protein 1
ENSG00000257222.1	0	0	0.15	0	0	0	0	0	RP11-554E23.4	chr12	antisense	--
ENSG00000208036.1	0	0	0	0.68	2.63	0	0	0	MIR106B	chr7	miRNA	microRNA 106b
[truncated: 30,464 more rows]
