# Supplementary material for: Sex dimorphism of IL-17-secreting peripheral blood mononuclear cells in ankylosing spondylitis based on bioinformatics analysis and machine learning
Source: BMC Musculoskelet Disord. 2024 Jun 24;25:490. doi: 10.1186/s12891-024-07589-6 (PMC11194900; doi:10.1186/s12891-024-07589-6)
Supplement: Supplementary file 2 — Supplementary Material 2 [file 12891_2024_7589_MOESM2_ESM.xlsx]

## Sheet: Sheet 1
Gene_symbol	description	gene_biotype	AS1	AS2	AS3	NC1	NC2	NC3	log10AvgExp	expTop
AACS	acetoacetyl-CoA synthetase	protein_coding	0	2.07429	0	0	6.53776	2.20687	0.256033
AAGAB	alpha- and gamma-adaptin binding protein	protein_coding	0.646297	13.5267	2.592	15.3168	2.54464	1.32412	0.777554
AAMP	angio associated migratory cell protein	protein_coding	0	0	17.7552	8.99333	0.469779	15.7197	0.854691
AARS	alanyl-tRNA synthetase	protein_coding	17.355	15.8931	12.8304	0	9.98281	54.0174	1.26355
AATF	apoptosis antagonizing transcription factor	protein_coding	15.9673	15.2796	11.016	46.6529	5.01098	6.17924	1.22231
ABCA2	ATP binding cassette subfamily A member 2	protein_coding	28.0569	6.16443	37.3248	0.281042	0.156593	0	1.07908
ABCC1	ATP binding cassette subfamily C member 1	protein_coding	0	43.823	57.2832	14.6142	26.9732	0	1.37625	top20
ABCF1	ATP binding cassette subfamily F member 1	protein_coding	12.1086	48.9649	24.4944	26.2774	33.6284	1.62969	1.38947	top20
ABCF2	ATP binding cassette subfamily F member 2	protein_coding	34.3678	6.01835	0	0	26.5425	22.6119	1.17387
ABHD2	abhydrolase domain containing 2	protein_coding	0	73.681	2.43	8.15021	0.548076	6.92618	1.18439
ABL1	ABL proto-oncogene 1, non-receptor tyrosine kinase	protein_coding	38.3406	81.1017	4.8924	2.10781	11.7445	4.14213	1.37514	top20
ABL2	ABL proto-oncogene 2, non-receptor tyrosine kinase	protein_coding	0	1.40234	0.0324	1.96729	7.75136	0	0.269255
ABLIM1	actin binding LIM protein 1	protein_coding	0	18.8731	14.1588	43.5615	2.42719	0.441374	1.12201
ABLIM3	actin binding LIM protein family member 3	protein_coding	22.7344	54.8371	48.5352	22.0618	52.1064	57.82	1.63363	top10
ABR	active BCR-related	protein_coding	8.40186	0	0	3.79406	28.0693	0	0.826779
ACACA	acetyl-CoA carboxylase alpha	protein_coding	40.5646	5.52169	1.6524	8.15021	0	39.1125	1.19958
ACADM	acyl-CoA dehydrogenase, C-4 to C-12 straight chain	protein_coding	1.59673	6.89481	10.9512	2.10781	0.665521	2.44453	0.613853
ACADVL	acyl-CoA dehydrogenase, very long chain	protein_coding	7.79358	11.4524	92.8909	1.12417	0	0.0339519	1.27606
ACBD3	acyl-CoA binding domain containing 3	protein_coding	7.86962	18.0258	0.0648	5.76135	0	0.0339519	0.723669
ACE2	angiotensin I converting enzyme 2	protein_coding	2.09096	0	0.2592	2.38885	0.117445	18.7414	0.594722
ACIN1	apoptotic chromatin condensation inducer 1	protein_coding	28.6462	176.344	135.724	48.6202	17.0686	61.8603	1.89234	top5
ACLY	ATP citrate lyase	protein_coding	82.0037	37.5125	13.0896	2.10781	21.4141	32.3561	1.49712	top20
ACP2	acid phosphatase 2, lysosomal	protein_coding	0	1.69449	18.954	16.8625	0	0	0.796007
ACSL3	acyl-CoA synthetase long-chain family member 3	protein_coding	104.225	8.85224	0	8.71229	9.78707	2.44453	1.34902
ACSL4	acyl-CoA synthetase long-chain family member 4	protein_coding	9.12419	11.8614	8.5536	0.140521	6.26372	3.70075	0.820029
ACSM2A	acyl-CoA synthetase medium-chain family member 2A	protein_coding	0.228105	14.0234	2.3328	12.2211	0.090824	0	0.682689
ACTB	actin beta	protein_coding	152.64	693.63	184.81	265.444	180.748	396.829	2.49464	top5
ACTG1	actin gamma 1	protein_coding	226.793	443.518	197.932	216.262	236.808	154.141	2.39077	top5
ACTN1	actinin alpha 1	protein_coding	4.67615	46.5692	44.6472	84.5935	0.0391483	143.515	1.73245	top10
ACTN4	actinin alpha 4	protein_coding	149.466	140	139.871	54.241	88.2402	175.565	2.09539	top5
ACTR2	ARP2 actin related protein 2 homolog	protein_coding	14.6177	0.467445	27.2484	58.4567	5.95054	14.6333	1.30597
ACTR3	ARP3 actin related protein 3 homolog	protein_coding	53.5286	38.9148	34.506	23.748	37.3475	16.5346	1.53271	top20
ADAM10	ADAM metallopeptidase domain 10	protein_coding	2.03393	0.613522	5.9616	7.58812	3.17101	0	0.508938
ADAM12	ADAM metallopeptidase domain 12	protein_coding	19.8831	3.35976	0	2.38885	0	0	0.630627
ADAM17	ADAM metallopeptidase domain 17	protein_coding	13.9714	50.6301	0.939601	0	0	5.94158	1.07605
ADAM9	ADAM metallopeptidase domain 9	protein_coding	6.52	39.9958	1.7172	8.15021	0	2.78405	0.99393
ADAMTS1	ADAM metallopeptidase with thrombospondin type 1 motif 1	protein_coding	95.8991	7.09932	23.1012	24.8722	36.7994	69.5334	1.6323	top10
ADAMTS12	ADAM metallopeptidase with thrombospondin type 1 motif 12	protein_coding	2.22402	0	0.1296	5.76135	0	30.0813	0.80387
ADAMTS15	ADAM metallopeptidase with thrombospondin type 1 motif 15	protein_coding	19.56	49.7537	23.328	8.71229	47.8783	100.565	1.61944	top10
ADAMTS6	ADAM metallopeptidase with thrombospondin type 1 motif 6	protein_coding	0	0	54.8532	20.6566	5.05013	0	1.12797
ADAMTSL1	ADAMTS like 1	protein_coding	19.2749	0	0	1.96729	8.41688	0	0.694006
ADAR	adenosine deaminase, RNA specific	protein_coding	25.6048	64.3906	95.1265	16.8625	3.71909	1.56179	1.53838	top20
ADARB1	adenosine deaminase, RNA specific B1	protein_coding	40.8688	28.7187	19.8612	0.562083	34.333	0	1.31647
ADCY3	adenylate cyclase 3	protein_coding	81.2813	27.8714	0	36.2544	0	0	1.38443	top20
ADCY6	adenylate cyclase 6	protein_coding	16.4996	0	22.4856	6.46396	19.2218	6.4848	1.07406
ADCY9	adenylate cyclase 9	protein_coding	0	0.43823	8.84521	16.722	1.72252	3.49704	0.716351
ADD1	adducin 1	protein_coding	0	0	0	5.62083	2.38804	8.04659	0.427472
ADGRA2	Adhesion G Protein-Coupled Receptor A2	protein_coding	28.19	18.8147	30.0672	16.1599	0	0	1.19141
ADGRF5	Adhesion G Protein-Coupled Receptor	protein_coding	12.0896	0	0	2.6699	0	19.013	0.750412
ADGRL1	dhesion G Protein-Coupled Receptor	protein_coding	0.494227	0	0	3.23198	10.6092	1.8334	0.430526
ADGRL2	dhesion G Protein-Coupled Receptor	protein_coding	0.45621	4.55759	4.374	6.32344	2.62293	0	0.48511
ADH5	alcohol dehydrogenase 5 (class III), chi polypeptide	protein_coding	0.0190087	25.8848	5.6052	3.79406	0.0391483	25.6337	1.00701
ADI1	acireductone dioxygenase 1	protein_coding	0.969445	0.262938	0	15.7383	0	33.6802	0.926436
ADIPOR1	adiponectin receptor 1	protein_coding	5.56956	40.5216	29.0304	29.6499	0	0.950652	1.24601
ADM2	adrenomedullin 2	protein_coding	33.8736	0	1.5552	13.209	0	0	0.908822
ADNP	activity dependent neuroprotector homeobox	protein_coding	0	71.1393	0.3888	1.96729	41.3797	35.4118	1.39877	top20
ADRBK1	G protein-coupled receptor kinase 2	protein_coding	50.7723	0.0584306	0.0324	4.21562	0	43.5942	1.21605
ADRM1	adhesion regulating molecule 1	protein_coding	19.9592	64.9749	0	2.38885	7.12499	0	1.19704
AEBP1	AE binding protein 1	protein_coding	0.0190087	4.49916	0.1944	4.91823	45.9992	0	0.967158
AES	amino-terminal enhancer of split	protein_coding	14.5987	165.359	35.4132	0.983646	0	0.0339519	1.55708	top20
AFAP1	actin filament associated protein 1	protein_coding	0	8.2095	25.8552	0	25.0157	2.58034	1.01186
AFF4	AF4/FMR2 family member 4	protein_coding	53.7757	11.8614	10.9188	7.58812	8.57347	11.4418	1.23955
AFG3L2	AFG3 like matrix AAA peptidase subunit 2	protein_coding	2.68023	37.6878	18.1764	6.32344	53.2808	11.3739	1.33419
AFTPH	aftiphilin	protein_coding	0	0.350584	0	13.3495	5.01098	6.96013	0.631294
AGAP1	ArfGAP with GTPase domain, ankyrin repeat and PH domain 1	protein_coding	1.17854	3.71034	17.7228	0.702604	0.469779	45.9708	1.06542
AGAP6	ArfGAP with GTPase domain, ankyrin repeat and PH domain 6	protein_coding	0	5.96781	0	28.5173	0	0.984604	0.771706
AGAP9	ArfGAP with GTPase domain, ankyrin repeat and PH domain 9	protein_coding	3.49685	0	0	3.64511	11.0292	0	0.481232
AGGF1	angiogenic factor with G-patch and FHA domains 1	protein_coding	56.589	7.18697	0	0.140521	0	22.1366	1.15662
AGO1	argonaute 1, RISC catalytic component	protein_coding	0	28.1343	18.0144	0.983646	6.65521	1.7655	0.966557
AGPAT3	1-acylglycerol-3-phosphate O-acyltransferase 3	protein_coding	27.9809	0.233723	4.536	14.0521	0	32.8654	1.12313
AGPS	alkylglycerone phosphate synthase	protein_coding	26.7263	8.18029	0	16.0194	0	1.62969	0.942468
AHCTF1	AT-hook containing transcription factor 1	protein_coding	0.0570262	62.4623	4.4064	6.0424	93.4078	17.6889	1.48682	top20
AHCY	adenosylhomocysteinase	protein_coding	0	2.68781	0.0648	6.32344	22.6668	0	0.723495
AHCYL1	adenosylhomocysteinase like 1	protein_coding	10.778	6.01835	31.2012	2.38885	0	0	0.924162
AHNAK	AHNAK nucleoprotein	protein_coding	499.493	457.95	703.34	394.582	576.458	626.921	2.7349	top5
AHNAK2	AHNAK nucleoprotein 2	protein_coding	1.7488	1.7237	14.8068	14.7547	0	17.5192	0.925597
AHRR	aryl-hydrocarbon receptor repressor	protein_coding	3.06041	26.3522	0	0.140521	11.9402	0	0.839827
AHSA1	activator of HSP90 ATPase activity 1	protein_coding	2.14799	65.3839	64.152	23.3265	12.1751	7.29965	1.46361	top20
AIFM1	apoptosis inducing factor, mitochondria associated 1	protein_coding	36.7439	32.9841	19.6344	2.38885	0	0	1.18446
AIMP1	aminoacyl tRNA synthetase complex interacting multifunctional protein 1	protein_coding	0	0.175292	9.42841	11.2417	2.81868	0.203711	0.59966
AJUBA	ajuba LIM protein	protein_coding	25.9659	38.7687	0.0324	3.23198	1.44849	0.712989	1.06794
AK2	adenylate kinase 2	protein_coding	38.4737	43.8814	99.5005	27.261	31.2403	4.17608	1.61019	top10
AK4	adenylate kinase 4	protein_coding	16.4806	0.584306	0.0972001	11.3822	0	8.58982	0.791621
AKAP1	A-kinase anchoring protein 1	protein_coding	1.27359	8.38479	0	4.77771	0.0391483	14.5653	0.684854
AKAP12	A-kinase anchoring protein 12	protein_coding	72.5944	53.7562	63.9252	29.0878	61.1496	39.7916	1.72741	top10
AKAP13	A-kinase anchoring protein 13	protein_coding	5.4365	60.1835	0.486	8.85281	0	49.2641	1.31605
AKAP2	A-kinase anchoring protein 2	protein_coding	124.469	23.4891	2.8512	34.2871	21.3358	2.88591	1.54266	top20
AKAP8	A-kinase anchoring protein 8	protein_coding	0	0	9.07201	0	9.59133	3.87051	0.574684
AKAP8L	A-kinase anchoring protein 8 like	protein_coding	0	13.2638	2.4624	0	100.963	0	1.28888
AKAP9	A-kinase anchoring protein 9	protein_coding	28.399	0	3.3372	1.54573	4.5412	13.1394	0.9291
AKR1B1	aldo-keto reductase family 1 member B	protein_coding	17.0508	1.48998	38.6532	50.728	16.0116	34.2235	1.42094	top20
AKT2	AKT serine/threonine kinase 2	protein_coding	3.66869	0	1.3608	1.12417	0	3.25938	0.195578
ALAD	aminolevulinate dehydratase	protein_coding	0	1.84056	0	2.24833	0	21.5255	0.630333
ALAS1	5'-aminolevulinate synthase 1	protein_coding	39.5762	37.4248	0	0.421562	0	21.7971	1.21845
ALCAM	activated leukocyte cell adhesion molecule	protein_coding	19.674	3.76878	19.3752	2.10781	11.1964	33.7481	1.17547
ALDH3B1	aldehyde dehydrogenase 3 family member B1	protein_coding	0	9.64105	0	12.3658	0	19.4884	0.839847
ALDH7A1	aldehyde dehydrogenase 7 family member A1	protein_coding	3.32653	2.13272	0	15.7383	14.8372	0	0.778571
ALDOA	aldolase, fructose-bisphosphate A	protein_coding	3.83976	38.8856	0.0648	11.2417	7.71221	12.9696	1.09525
AMACR	alpha-methylacyl-CoA racemase	protein_coding	0	7.12854	1.1016	7.16656	6.34202	0	0.559083
AMBRA1	autophagy and beclin 1 regulator 1	protein_coding	3.06041	34.7954	28.5444	0.843125	8.53432	0	1.10139
AMD1	adenosylmethionine decarboxylase 1	protein_coding	0	5.11268	8.0352	0.281042	20.5528	0	0.753095
AMIGO2	adhesion molecule with Ig like domain 2	protein_coding	0	37.1619	16.4268	1.68625	26.1119	0.271615	1.13385
AMMECR1L	AMMECR1 like	protein_coding	17.5261	2.97996	10.1736	3.65354	14.524	0	0.910777
AMOTL1	angiomotin like 1	protein_coding	10.3598	0	45.522	8.85281	0	15.2783	1.12501
AMOTL2	angiomotin like 2	protein_coding	48.6624	126.298	27.216	0	0	18.0624	1.56474	top20
AMPD2	adenosine monophosphate deaminase 2	protein_coding	8.95311	1.19783	7.7112	16.3004	25.1723	35.8532	1.20043
ANAPC1	anaphase promoting complex subunit 1	protein_coding	34.3868	12.5918	37.422	0.382217	0	0	1.15016
ANAPC11	anaphase promoting complex subunit 11	protein_coding	2.01493	2.22036	10.6272	2.38885	0	23.1552	0.8283
ANAPC2	anaphase promoting complex subunit 2	protein_coding	0	10.8681	0	0	1.1353	6.62061	0.491922
ANK2	ankyrin 2	protein_coding	0.532245	59.3947	0	12.3658	0.978707	1.52783	1.09575
ANKLE2	ankyrin repeat and LEM domain containing 2	protein_coding	10.987	31.7278	61.6896	23.3265	0	0	1.32814
ANKRD11	ankyrin repeat domain 11	protein_coding	14.9028	45.0208	28.5768	19.8134	54.4161	51.1994	1.55212	top20
ANKRD12	ankyrin repeat domain 12	protein_coding	0.0190087	23.0509	6.0912	10.5391	0	0.339519	0.824339
ANKRD17	ankyrin repeat domain 17	protein_coding	28.4371	19.7203	1.4256	10.258	0.548076	1.9013	1.01627
ANKRD20A9P	ankyrin repeat domain 20 family member A9, pseudogene	misc_RNA	0.60828	1.899	5.508	18.6893	0.665521	0.0679037	0.660201
ANKRD33B	ankyrin repeat domain 33B	protein_coding	24.6163	8.47244	0	20.7971	0.117445	34.2235	1.16745
ANKRD36B	ankyrin repeat domain 36B	protein_coding	0	0	21.9024	0	7.96589	58.9404	1.1703
ANKRD52	ankyrin repeat domain 52	protein_coding	0.703323	51.3313	6.5448	3.79406	5.6765	29.7758	1.2123
ANKS3	ankyrin repeat and sterile alpha motif domain containing 3	protein_coding	0	0	13.6728	0	9.1607	18.7754	0.841035
ANLN	anillin actin binding protein	protein_coding	41.6862	0.49666	8.4888	27.1205	28.9306	0.0339519	1.25024
ANO6	anoctamin 6	protein_coding	0	0.146077	7.8408	3.3725	0	9.94789	0.550377
ANP32A	acidic nuclear phosphoprotein 32 family member A	protein_coding	0.399183	40.5801	45.4896	10.8201	51.8323	6.89223	1.41501	top20
ANP32B	acidic nuclear phosphoprotein 32 family member B	protein_coding	3.99183	40.5509	98.6257	50.728	55.9037	84.642	1.74617	top10
ANP32E	acidic nuclear phosphoprotein 32 family member E	protein_coding	157.525	18.99	58.0608	14.4736	3.4842	0.135807	1.6244	top10
ANPEP	alanyl aminopeptidase, membrane	protein_coding	39.177	0	3.8232	7.72865	20.866	0	1.07673
ANTXR1	anthrax toxin receptor 1	protein_coding	37.1241	69.065	0.2268	73.914	30.105	81.4505	1.68706	top10
ANXA1	annexin A1	protein_coding	40.7357	5.66777	0	7.86917	0.0391483	27.6029	1.13521
ANXA11	annexin A11	protein_coding	0	0	10.2384	9.13385	0.313186	2.10502	0.560115
ANXA2	annexin A2	protein_coding	0.988454	22.7587	48.0168	19.2514	29.4004	55.7765	1.46784	top20
ANXA4	annexin A4	protein_coding	0.741341	20.8305	16.5888	0.702604	6.53776	2.58034	0.902921
ANXA5	annexin A5	protein_coding	72.7654	37.717	20.8008	17.1435	52.2238	2.13897	1.52889	top20
ANXA6	annexin A6	protein_coding	66.0744	87.2661	8.2296	38.0811	38.0521	102.025	1.75298	top5
ANXA7	annexin A7	protein_coding	0	17.5292	45.9756	2.10781	0	16.7383	1.13752
ANXA8	annexin A8	protein_coding	13.2111	29.6535	0.0972001	0.140521	24.4677	0	1.0516
AOC1	amine oxidase, copper containing 1	protein_coding	11.4623	4.35308	0	0.562083	0	1.25622	0.468191
AOX1	aldehyde oxidase 1	protein_coding	0.15207	29.449	15.1632	0	0	1.42598	0.886399
AP2B1	adaptor related protein complex 2 beta 1 subunit	protein_coding	0	0.321368	2.8512	27.8231	10.8441	0	0.843438
AP2M1	adaptor related protein complex 2 mu 1 subunit	protein_coding	70.3133	30.4131	0	65.2017	3.99312	49.9092	1.56394	top20
AP3B1	adaptor related protein complex 3 beta 1 subunit	protein_coding	0	2.57095	6.2208	13.6305	4.5412	0	0.652625
AP3D1	adaptor related protein complex 3 delta 1 subunit	protein_coding	69.572	41.1644	113.594	21.3592	21.8839	82.537	1.76605	top5
AP3M2	adaptor related protein complex 3 mu 2 subunit	protein_coding	0	2.4833	0	0.140521	40.6751	21.4576	1.03313
AP5B1	adaptor related protein complex 5 beta 1 subunit	protein_coding	0	2.65859	0	19.5324	26.5425	0	0.909677
APBB2	amyloid beta precursor protein binding family B member 2	protein_coding	4.54309	0	3.3048	2.10781	1.95741	0	0.297874
APLP2	amyloid beta precursor like protein 2	protein_coding	23.0956	93.1092	118.876	19.2514	94.1516	159.302	1.92753	top5
APMAP	adipocyte plasma membrane associated protein	protein_coding	0	115.108	17.7552	0	13.8976	0	1.38846	top20
APOBR	apolipoprotein B receptor	protein_coding	2.24303	0.262938	5.4432	15.5978	18.478	0	0.845356
APOL6	apolipoprotein L6	protein_coding	38.6257	0	8.97481	6.46396	0	0	0.954761
APP	amyloid beta precursor protein	protein_coding	39.158	113.677	76.788	19.3919	86.6743	199.569	1.95041	top5
AQP7P1	aquaporin 7 pseudogene 1	misc_RNA	3.34554	0	0.0324	1.68625	7.90795	0.37347	0.347187
AQR	aquarius intron-binding spliceosomal factor	protein_coding	44.9747	7.88813	0	1.96729	5.20672	0	1.00027
ARCN1	archain 1	protein_coding	26.8593	49.8413	0.2268	20.0945	36.9951	0	1.34901
ARF1	ADP ribosylation factor 1	protein_coding	0	7.97578	43.5132	6.60448	19.809	52.0821	1.33574
ARF3	ADP ribosylation factor 3	protein_coding	46.0962	49.5784	38.4912	17.003	56.3344	17.7229	1.57447	top10
ARF4	ADP ribosylation factor 4	protein_coding	19.2368	0	17.4636	0	0	5.19463	0.844012
ARFGEF1	ADP ribosylation factor guanine nucleotide exchange factor 1	protein_coding	0	0	27.9612	5.05875	14.6023	20.0995	1.05258
ARFGEF2	ADP ribosylation factor guanine nucleotide exchange factor 2	protein_coding	0.0190087	0.876459	0.0324	13.0684	5.40246	0	0.509623
ARFGEF3		protein_coding	0.285131	1.92821	0.2592	8.00969	0.0782965	18.9112	0.691254
ARGLU1	arginine and glutamate rich 1	protein_coding	0	0.0584306	9.55801	3.51302	0	32.7975	0.883916
ARHGAP10	Rho GTPase activating protein 10	protein_coding	0	26.6736	11.826	5.62083	1.83997	2.27477	0.905213
ARHGAP11A	Rho GTPase activating protein 11A	protein_coding	14.2566	2.27879	15.2604	6.0424	0	6.04343	0.864131
ARHGAP17	Rho GTPase activating protein 17	protein_coding	0	1.37312	15.3576	14.0521	0	1.7655	0.734377
ARHGAP21	Rho GTPase activating protein 21	protein_coding	0.513236	0	18.6948	0.421562	6.38117	3.25938	0.688274
ARHGAP22	Rho GTPase activating protein 22	protein_coding	0	13.293	0	12.6469	0	20.4051	0.887851
ARHGAP29	Rho GTPase activating protein 29	protein_coding	13.3821	67.4289	0	4.77771	46.9388	2.91986	1.35362
ARHGAP31	Rho GTPase activating protein 31	protein_coding	0.361166	10.8389	1.62	4.0751	0	0	0.449611
ARHGAP35	Rho GTPase activating protein 35	protein_coding	69.0967	4.87896	9.16921	17.9867	0.626372	21.5255	1.31275
ARHGAP39	Rho GTPase activating protein 39	protein_coding	48.8524	0	10.2708	16.0194	1.52678	0	1.10647
ARHGDIA	Rho GDP dissociation inhibitor alpha	protein_coding	0	26.0893	0	27.5421	56.5301	0	1.26388
ARHGEF10	Rho guanine nucleotide exchange factor 10	protein_coding	0.969445	0	5.0868	0	0	17.0778	0.5861
ARHGEF11	Rho guanine nucleotide exchange factor 11	protein_coding	10.2647	0.93489	0.648	6.88552	1.91827	0.645085	0.550157
ARHGEF12	Rho guanine nucleotide exchange factor 12	protein_coding	2.94635	54.3989	0.1296	23.467	35.6249	0.339519	1.28969
ARHGEF17	Rho guanine nucleotide exchange factor 17	protein_coding	0	10.6344	13.7376	0	0	7.29965	0.722519
ARHGEF2	Rho/Rac guanine nucleotide exchange factor 2	protein_coding	0.190087	10.6052	9.03961	35.8328	1.40934	0	0.97831
ARHGEF28	Rho guanine nucleotide exchange factor 28	protein_coding	0.190087	2.30801	1.4904	1.54573	0	8.14845	0.35802
ARHGEF35	Rho guanine nucleotide exchange factor 35	protein_coding	4.9704	0	2.02792	0	0.00861262	5.70289	0.325988
ARID1A	AT-rich interaction domain 1A	protein_coding	0.0570262	10.8973	0	35.6923	1.057	5.26254	0.945847
ARID1B	AT-rich interaction domain 1B	protein_coding	14.4466	0.671952	13.2192	39.6269	0.274038	0	1.05588
ARID4B	AT-rich interaction domain 4B	protein_coding	0.779358	0.93489	7.3872	3.93458	10.8441	0	0.599885
ARID5B	AT-rich interaction domain 5B	protein_coding	0	3.79799	2.268	13.0684	2.54464	0	0.557889
ARIH2	ariadne RBR E3 ubiquitin protein ligase 2	protein_coding	0	33.3931	6.8688	4.49667	0	0	0.872725
ARL1	ADP ribosylation factor like GTPase 1	protein_coding	5.45551	9.31969	7.5816	0	0	29.1646	0.933837
ARL6IP1	ADP ribosylation factor like GTPase 6 interacting protein 1	protein_coding	0.0570262	22.3789	0	21.4997	10.5309	0	0.957978
ARL6IP4	ADP ribosylation factor like GTPase 6 interacting protein 4	protein_coding	1.19755	1.19783	59.0004	1.82677	22.98	0	1.15737
ARMCX2	armadillo repeat containing, X-linked 2	protein_coding	6.25387	0	0	0.562083	25.7987	4.78721	0.794742
ARMCX3	armadillo repeat containing, X-linked 3	protein_coding	0	45.459	0.2592	0	54.0638	3.49704	1.23586
ARMCX4	armadillo repeat containing, X-linked 4	protein_coding	7.20431	21.5609	13.0248	0	0	19.5223	1.0094
ARPC1B	actin related protein 2/3 complex subunit 1B	protein_coding	0	35.6427	39.5604	0	8.18199	44.2053	1.32767
ARPC2	actin related protein 2/3 complex subunit 2	protein_coding	49.1376	1.899	0.0324	7.02604	0	9.94789	1.05463
ARPC3	actin related protein 2/3 complex subunit 3	protein_coding	16.6707	101.728	5.6376	17.7056	17.5776	44.9862	1.53213	top20
ARPIN	Actin Related Protein 2/3 Complex Inhibitor	protein_coding	35.1778	2.77545	0.2268	2.24833	3.07001	0	0.860322
ARRDC3	arrestin domain containing 3	protein_coding	0	2.89232	21.2544	1.68625	0.587224	0	0.643785
ASAP1	ArfGAP with SH3 domain, ankyrin repeat and PH domain 1	protein_coding	0	11.0142	23.652	1.96729	0	2.818	0.817912
ASCC2	activating signal cointegrator 1 complex subunit 2	protein_coding	0	12.1536	21.0924	3.93458	10.296	0	0.898328
ASCC3	activating signal cointegrator 1 complex subunit 3	protein_coding	0	0	0	19.2514	5.6765	13.4789	0.806256
ASH1L	ASH1 like histone lysine methyltransferase	protein_coding	43.2259	5.28797	0.1944	22.2023	23.8804	44.4769	1.3657
ASPH	aspartate beta-hydroxylase	protein_coding	42.7697	35.0876	43.6428	31.4767	0.23489	108.714	1.64003	top10
ASPM	abnormal spindle microtubule assembly	protein_coding	44.4614	59.7161	20.9628	27.1205	6.26372	17.2815	1.46688	top20
ASS1	argininosuccinate synthase 1	protein_coding	54.2319	9.90399	9.10441	5.33979	2.11401	3.87051	1.14904
ASUN	integrator complex subunit 13	protein_coding	0	3.2429	7.9704	2.10781	12.8406	5.66996	0.724709
ASXL1	additional sex combs like 1, transcriptional regulator	protein_coding	6.50099	0	0	5.05875	1.83997	23.9021	0.793579
ASXL2	additional sex combs like 2, transcriptional regulator	protein_coding	0.0950437	4.87896	8.2296	0	25.7204	0	0.812066
ATAD1	ATPase family, AAA domain containing 1	protein_coding	19.2749	0.847244	16.2324	2.38885	0.195741	1.05251	0.823818
ATAD2	ATPase family, AAA domain containing 2	protein_coding	12.1086	6.45658	0	13.49	0	41.8966	1.0908
ATAD2B	ATPase family, AAA domain containing 2B	protein_coding	0.0190087	0	18.144	2.52937	0	24.5811	0.877693
ATF4	activating transcription factor 4	protein_coding	51.5707	26.8781	0.1296	17.5651	33.0411	4.14213	1.34677
ATF6	activating transcription factor 6	protein_coding	57.1783	2.62938	25.434	0.562083	0.0391483	0.0679037	1.1559
ATF6B	activating transcription factor 6 beta	protein_coding	4.61912	1.75292	35.1864	23.0454	31.5927	4.78721	1.2261
ATG101	autophagy related 101	protein_coding	55.8477	2.62938	0	0	20.0831	0	1.11705
ATG12	autophagy related 12	protein_coding	42.2374	10.8973	0	0	0	28.7572	1.13509
ATG13	autophagy related 13	protein_coding	0.190087	1.16861	0	30.6335	0	10.3214	0.848329
ATG7	autophagy related 7	protein_coding	1.44466	0.0584306	12.0852	4.49667	0	0.0339519	0.479981
ATIC	5-aminoimidazole-4-carboxamide ribonucleotide formyltransferase/IMP cyclohydrolase	protein_coding	12.4317	3.79799	0.5184	6.88552	0	0.577182	0.605858
ATL3	atlastin GTPase 3	protein_coding	0	0.0292153	11.988	5.19927	0	7.46941	0.614298
ATM	ATM serine/threonine kinase	protein_coding	0	0.292153	0.0648	18.5487	1.44849	3.70075	0.603053
ATN1	atrophin 1	protein_coding	28.1329	0	1.3932	0.843125	0	75.1015	1.24498
ATP11A	ATPase phospholipid transporting 11A	protein_coding	1.65376	30.9682	42.2496	1.68625	0.156593	8.79353	1.15386
ATP11C	ATPase phospholipid transporting 11C	protein_coding	0.228105	8.38479	2.4948	8.29073	0	7.46941	0.651081
ATP1A1	ATPase Na+/K+ transporting subunit alpha 1	protein_coding	19.7691	28.7187	3.3696	54.241	25.5638	11.7134	1.37832	top20
ATP1B1	ATPase Na+/K+ transporting subunit beta 1	protein_coding	3.93481	0	0	2.6699	9.63048	2.00316	0.482834
ATP1B3	ATPase Na+/K+ transporting subunit beta 3	protein_coding	0	15.1627	50.4792	0	0	18.1303	1.14495
ATP2A2	ATPase sarcoplasmic/endoplasmic reticulum Ca2+ transporting 2	protein_coding	1.5207	27.6085	0.4536	8.43125	11.079	1.22227	0.923548
ATP2B1	ATPase plasma membrane Ca2+ transporting 1	protein_coding	0	30.7053	1.5552	4.77771	0	0	0.790499
ATP2B4	ATPase plasma membrane Ca2+ transporting 4	protein_coding	0.817376	28.5726	21.7728	17.8461	1.2136	0	1.06833
ATP5A1	ATP synthase, H+ transporting, mitochondrial F1 complex, alpha subunit 1, cardiac muscle	protein_coding	0	29.7996	0.1944	0	33.1977	33.0012	1.20499
ATP5B	ATP synthase, H+ transporting, mitochondrial F1 complex, beta polypeptide	protein_coding	0	41.0475	15.3576	22.4833	21.1401	10.8646	1.26675
ATP5E	ATP synthase, H+ transporting, mitochondrial F1 complex, epsilon subunit	protein_coding	0	6.92403	11.1456	31.6172	17.7534	19.3526	1.16033
ATP5F1	ATP synthase, H+ transporting, mitochondrial Fo complex subunit B1	protein_coding	0	5.11268	34.4736	41.5942	0	36.668	1.29317
ATP5G3	ATP synthase, H+ transporting, mitochondrial Fo complex subunit C3 (subunit 9)	protein_coding	16.3475	0.93489	0.0648	0	22.0405	0	0.817209
ATP6AP1	ATPase H+ transporting accessory protein 1	protein_coding	0	0	1.0692	7.16656	63.5768	6.00948	1.11295
ATP6AP2	ATPase H+ transporting accessory protein 2	protein_coding	0.399183	1.84056	14.9688	5.33979	11.8228	0	0.758043
ATP6V1G1	ATPase H+ transporting V1 subunit G1	protein_coding	16.5186	41.5734	0	1.96729	0	0	1.00043
ATPIF1	ATPase inhibitory factor 1	protein_coding	23.7609	28.7479	0	10.1175	13.7019	0	1.10453
ATRN	attractin	protein_coding	0	4.29465	0.2592	11.8037	34.9594	0	0.93211
ATRX	ATRX, chromatin remodeler	protein_coding	0.228105	42.0701	56.376	10.1175	8.92581	2.818	1.30296
ATXN1	ataxin 1	protein_coding	0.0190087	0	3.3696	24.8722	2.30975	1.08646	0.722319
ATXN1L	ataxin 1 like	protein_coding	8.85807	6.22286	0	13.3495	0.0391483	0	0.676229
ATXN2L	ataxin 2 like	protein_coding	77.6887	39.207	0	0	0	2.20687	1.29777
ATXN3	ataxin 3	protein_coding	4.75218	1.16861	0	1.82677	0	0	0.111014
ATXN7	ataxin 7	protein_coding	0.855393	0	0.3564	5.90187	19.8482	32.1524	0.993541
ATXN7L3B	ataxin 7 like 3B	protein_coding	1.59673	0	11.0808	0	11.5879	0.645085	0.618231
AVPI1	arginine vasopressin induced 1	protein_coding	0	119.432	50.9652	8.15021	0.0391483	12.4943	1.50307	top20
AXL	AXL receptor tyrosine kinase	protein_coding	17.0508	30.3255	0	7.02604	0.665521	0	0.962747
AZIN1	antizyme inhibitor 1	protein_coding	65.181	1.08097	62.5968	3.09146	0	10.2195	1.37466	top20
B2M	beta-2-microglobulin	protein_coding	37.4282	27.9883	1.8144	54.1005	81.585	10.2874	1.55064	top20
B4GALT1	beta-1,4-galactosyltransferase 1	protein_coding	7.98367	7.01168	10.0116	0	45.138	46.3782	1.28826
B4GALT2	beta-1,4-galactosyltransferase 2	protein_coding	2.88933	5.25876	0	27.8231	0	0	0.777804
B4GALT5	beta-1,4-galactosyltransferase 5	protein_coding	0	7.4499	6.7392	14.1926	0	9.13305	0.796051
BACH2	BTB domain and CNC homolog 2	protein_coding	18.6666	0	9.81721	6.88552	0	0	0.770475
BAG3	BCL2 associated athanogene 3	protein_coding	29.5776	27.4332	71.5392	22.9049	0	0	1.40213	top20
BAHCC1	BAH domain and coiled-coil containing 1	protein_coding	0	27.55	0.939601	0	0	61.4868	1.17598
BASP1	brain abundant membrane attached signal protein 1	protein_coding	0.380175	8.44323	54.432	34.2871	38.4436	30.0813	1.44213	top20
BAZ1A	bromodomain adjacent to zinc finger domain 1A	protein_coding	15.4541	3.56427	0.486	13.771	0.274038	14.1919	0.900743
BAZ1B	bromodomain adjacent to zinc finger domain 1B	protein_coding	52.9964	84.8121	26.4708	9.69594	28.0302	67.0889	1.65175	top10
BAZ2A	bromodomain adjacent to zinc finger domain 2A	protein_coding	0.30414	4.49916	2.8836	8.71229	6.8118	42.7454	1.04111
BBS4	Bardet-Biedl syndrome 4	protein_coding	0	0.759598	20.088	8.29073	0	6.31505	0.771506
BBX	BBX, HMG-box containing	protein_coding	13.3251	0	0.0648	7.72865	55.1208	31.0999	1.25261
BCAM	basal cell adhesion molecule (Lutheran blood group)	protein_coding	0	4.23622	4.7304	18.9703	1.09615	0.0339519	0.68525
BCAP29	B-cell receptor associated protein 29	protein_coding	10.0936	11.2771	5.2812	0	0	0.271615	0.651981
BCAP31	B-cell receptor-associated protein 31	protein_coding	31.8776	9.75791	7.9056	0	2.23145	18.5038	1.06866
BCAR1	BCAR1, Cas family scaffolding protein	protein_coding	0	21.4733	16.686	14.1926	0	0	0.940781
BCAR3	breast cancer anti-estrogen resistance 3	protein_coding	0	25.4758	18.8892	0.140521	5.48076	0	0.920699
BCAT2	branched chain amino acid transaminase 2	protein_coding	37.3712	3.59348	0	0	0	13.5807	0.958607
BCCIP	BRCA2 and CDKN1A interacting protein	protein_coding	0	84.1985	0	15.1762	17.3035	21.9669	1.36375
BCL11B	B-cell CLL/lymphoma 11B	protein_coding	0	2.89232	7.6464	4.77771	0	0	0.407006
BCL2L1	BCL2 like 1	protein_coding	0	1.54841	0	1.82677	0	18.8433	0.568563
BCL9L	B-cell CLL/lymphoma 9-like	protein_coding	0.418192	13.7604	13.8672	1.40521	15.1895	9.30281	0.953787
BCLAF1	BCL2 associated transcription factor 1	protein_coding	32.8661	25.4173	64.4112	4.21562	1.33104	73.1323	1.52585	top20
BCOR	BCL6 corepressor	protein_coding	2.24303	10.6928	0.3888	1.40521	0.0782965	37.9582	0.944206
BCR	BCR, RhoGEF and GTPase activating protein	protein_coding	0	43.1218	0.0972001	18.8298	14.4457	0	1.10548
BDNF	brain derived neurotrophic factor	protein_coding	0	0.116861	6.6096	5.48031	25.603	0.135807	0.80101
BDP1	B double prime 1, subunit of RNA polymerase III transcription initiation factor IIIB	protein_coding	10.911	69.0358	32.724	4.21562	6.49861	11.985	1.35337
BFAR	bifunctional apoptosis regulator	protein_coding	16.3095	9.75791	0	9.83646	0	0	0.77699
BICC1	BicC family RNA binding protein 1	protein_coding	5.05632	0.0584306	9.36361	1.26469	12.9972	0	0.68034
BICD1	BICD cargo adaptor 1	protein_coding	0	0	11.2752	6.0424	0	2.91986	0.528005
BICD2	BICD cargo adaptor 2	protein_coding	0.0190087	5.02503	25.8552	0.281042	0	23.8342	0.962326
BID	BH3 interacting domain death agonist	protein_coding	0	0	13.122	2.95094	1.17445	0	0.458572
BIRC3	baculoviral IAP repeat containing 3	protein_coding	7.71755	13.1177	0.1296	0	5.91139	44.2732	1.07402
BIRC5	baculoviral IAP repeat containing 5	protein_coding	0.437201	21.3564	17.8848	0.140521	18.2039	0	0.985448
BLMH	bleomycin hydrolase	protein_coding	0.114052	1.1394	3.7908	9.55542	0	0	0.386192
BMP2K	BMP2 inducible kinase	protein_coding	2.54717	2.95075	0	0.281042	0	14.0221	0.518538
BMP6	bone morphogenetic protein 6	protein_coding	0	0	9.65521	2.6699	0	3.63285	0.424826
BMPR2	bone morphogenetic protein receptor type 2	protein_coding	0	0	29.7108	12.6469	5.91139	0.169759	0.907042
BMS1	BMS1, ribosome biogenesis factor	protein_coding	14.7698	26.0016	39.042	3.23198	7.55562	11.6455	1.2315
BNC2	basonuclin 2	protein_coding	0.114052	0	1.1664	4.63719	28.3825	0	0.757145
BNIP3	BCL2 interacting protein 3	protein_coding	0	3.27212	21.3192	0	24.82	0.135807	0.916867
BNIP3L	BCL2 interacting protein 3 like	protein_coding	0	14.8998	16.7832	25.8558	33.3152	12.2566	1.23515
BOD1L1	biorientation of chromosomes in cell division 1 like 1	protein_coding	70.3703	20.3923	3.6288	16.8625	26.934	0	1.36232
BOP1	block of proliferation 1	protein_coding	0	47.8547	0	0	9.0041	20.3711	1.10963
BPTF	bromodomain PHD finger transcription factor	protein_coding	52.3691	107.279	0	34.4276	0.508928	0	1.51096	top20
BRD1	bromodomain containing 1	protein_coding	0.0190087	0.0584306	3.0456	31.7577	0.469779	8.38611	0.862694
BRD2	bromodomain containing 2	protein_coding	4.04886	55.1585	3.1752	22.6239	97.2052	71.5366	1.62625	top10
BRD3	bromodomain containing 3	protein_coding	44.2904	46.8614	9.84961	1.26469	13.8193	21.6613	1.36093
BRD4	bromodomain containing 4	protein_coding	29.7487	18.9607	41.7636	11.1011	0.822114	17.0438	1.299
BRD7	bromodomain containing 7	protein_coding	0	13.7604	0	1.68625	0	75.3392	1.17987
BRD8	bromodomain containing 8	protein_coding	0	12.2704	0	0	16.0508	60.3664	1.16971
BRD9	bromodomain containing 9	protein_coding	17.0128	34.0943	4.0824	0	0	8.92934	1.02883
BRF1	BRF1, RNA polymerase III transcription initiation factor subunit	protein_coding	30.6611	0	0	8.29073	1.99656	0	0.834085
BRIX1	BRX1, biogenesis of ribosomes	protein_coding	0	3.33055	15.714	1.96729	1.48763	5.94158	0.675794
BSDC1	BSD domain containing 1	protein_coding	0	1.69449	2.916	0	0	14.7351	0.508431
BSG	basigin (Ok blood group)	protein_coding	16.5376	11.9198	54.27	11.2417	4.5412	2.10502	1.22451
BST2	bone marrow stromal cell antigen 2	protein_coding	16.1384	10.4883	50.9652	36.3949	87.7313	36.0569	1.59801	top10
BTBD2	BTB domain containing 2	protein_coding	0.0760349	1.22704	0	6.32344	13.5453	0.0339519	0.548303
BTBD3	BTB domain containing 3	protein_coding	0	2.01586	30.0024	0.843125	0	10.3553	0.857501
BTF3	basic transcription factor 3	protein_coding	0.190087	20.4215	11.8908	3.23198	0	10.7627	0.889275
BTG1	BTG anti-proliferation factor 1	protein_coding	0.0190087	0.175292	3.2076	2.24833	32.8845	0.237663	0.810372
BTRC	beta-transducin repeat containing E3 ubiquitin protein ligase	protein_coding	1.12152	9.96242	0	0	21.7664	0.848796	0.749468
BYSL	bystin like	protein_coding	0	1.28547	0	3.3725	0	16.3987	0.545239
BZW1	basic leucine zipper and W2 domains 1	protein_coding	43.3399	2.30801	0.7128	25.9964	25.9945	0	1.21463
BZW2	basic leucine zipper and W2 domains 2	protein_coding	19.0658	36.8697	0	3.23198	72.8941	39.3163	1.4558	top20
C10orf10	chromosome 10 open reading frame 10	protein_coding	0.475218	4.06093	1.7172	9.97698	0	0	0.432176
C11orf24	chromosome 11 open reading frame 24	protein_coding	105.765	3.71034	0	0	0.0391483	13.377	1.31137
C11orf45	chromosome 11 open reading frame 45	protein_coding	0	23.6936	4.9896	2.81042	0	0	0.720072
C11orf58	chromosome 11 open reading frame 58	protein_coding	0	41.252	12.636	20.6566	0	0	1.09426
C12orf49	chromosome 12 open reading frame 49	protein_coding	7.77457	4.70367	0.0972001	1.12417	11.7445	0.237663	0.631473
C12orf75	chromosome 12 open reading frame 75	protein_coding	0	20.1001	2.3976	15.5978	0	0	0.802723
C14orf166	chromosome 14 open reading frame 166	protein_coding	7.35638	3.18447	0	6.0424	17.1469	12.5622	0.887358
C15orf52	chromosome 15 open reading frame 52	protein_coding	1.67277	3.12604	6.0264	18.2677	9.19984	59.8571	1.21374
C16orf52	chromosome 16 open reading frame 52	protein_coding	10.7019	14.3739	0.5832	2.10781	0	0	0.665376
C16orf87	chromosome 16 open reading frame 87	protein_coding	0	1.57763	0	9.83646	0	30.1832	0.840914
C17orf51	chromosome 17 open reading frame 51	protein_coding	0	49.929	29.6784	2.95094	7.59476	0.746941	1.18041
C17orf80	chromosome 17 open reading frame 80	protein_coding	0	1.57763	0.0648	4.91823	24.5851	8.38611	0.818796
C17orf85	nuclear cap binding subunit 3	protein_coding	9.84652	15.5425	2.3328	18.9703	50.3838	3.5989	1.22477
C19orf43	chromosome 19 open reading frame 43	protein_coding	33.3223	7.04089	31.4928	6.60448	0	6.96013	1.15341
C19orf44	chromosome 19 open reading frame 44	protein_coding	0	1.08097	0	2.81042	0	10.8985	0.391815
C19orf68	chromosome 19 open reading frame 68	protein_coding	0	6.22286	0.324	4.35615	19.6133	4.04027	0.760379
C1orf116	chromosome 1 open reading frame 116	protein_coding	0	8.41401	0.907201	9.69594	0.117445	0	0.503668
C1orf216	chromosome 1 open reading frame 216	protein_coding	0	3.21368	0	1.82677	0	2.818	0.117186
C1orf35	chromosome 1 open reading frame 35	protein_coding	0	14.6369	24.7536	24.8722	0.0391483	68.5488	1.34521
C1orf43	chromosome 1 open reading frame 43	protein_coding	0	30.7345	3.9528	0	0	10.1856	0.873833
C1R	complement C1r	protein_coding	1.99592	106.461	0	0	0	6.55271	1.28258
C1RL-AS1	C1RL antisense RNA 1	lncRNA	0.380175	33.0133	1.1988	4.21562	0	0.577182	0.817181
C20orf194	chromosome 20 open reading frame 194	protein_coding	0	6.66109	17.8524	0.562083	14.9546	8.58982	0.908664
C21orf59	chromosome 21 open reading frame 59	protein_coding	19.8261	15.8347	11.664	28.3852	3.24931	7.53731	1.15885
C3orf17	nucleolus and neural progenitor protein	protein_coding	0	2.71702	0.81	0	21.4533	7.16384	0.72895
C5orf42	chromosome 5 open reading frame 42	protein_coding	0	16.01	0.1944	3.79406	0	19.6242	0.819792
C6orf222	chromosome 6 open reading frame 222	protein_coding	0	0	1.458	6.32344	0	1.25622	0.177905
C6orf89	chromosome 6 open reading frame 89	protein_coding	1.97691	17.9382	53.5572	18.4082	0	13.8524	1.24606
C8orf33	chromosome 8 open reading frame 33	protein_coding	0	119.929	0.0324	2.24833	10.022	18.368	1.39967	top20
C9orf114	SPOUT domain containing methyltransferase 1	protein_coding	5.17038	0	0.0324	5.90187	1.2136	0	0.312398
C9orf47	chromosome 9 open reading frame 47	protein_coding	0	2.83389	0.2268	3.79406	75.4779	0	1.13742
C9orf78	chromosome 9 open reading frame 78	protein_coding	18.9137	1.16861	26.892	3.79406	20.7486	14.3277	1.15556
CA11	carbonic anhydrase 11	protein_coding	0.0380175	3.09682	6.0264	10.9606	4.22801	0	0.608346
CACUL1	CDK2 associated cullin domain 1	protein_coding	31.2884	12.884	2.1708	2.10781	0	0.475326	0.911391
CACYBP	calcyclin binding protein	protein_coding	0	11.0142	17.0424	9.27437	125.744	12.6301	1.46663	top20
CADM1	cell adhesion molecule 1	protein_coding	4.5621	2.8631	0	4.35615	0.0782965	8.65772	0.53397
CADPS2	calcium dependent secretion activator 2	protein_coding	0	6.63188	33.3396	0	0	0.950652	0.833807
CALCOCO1	calcium binding and coiled-coil domain 1	protein_coding	0	46.2186	35.9964	0.421562	0	10.9325	1.19298
CALD1	caldesmon 1	protein_coding	107.019	89.0191	34.5384	43.1399	8.49518	29.2665	1.71528	top10
CALM1	calmodulin 1	protein_coding	2.66122	27.5793	29.4192	22.3428	6.45946	77.7158	1.44242	top20
CALM2	calmodulin 2	protein_coding	92.5155	29.4783	0	17.5651	61.1105	40.2669	1.60375	top10
CALM3	calmodulin 3	protein_coding	56.2278	46.949	16.4592	47.3555	49.7966	17.7229	1.59201	top10
CALN1	calneuron 1	protein_coding	0.551253	11.2479	0.0324	2.52937	0	5.5002	0.519853
CALR	calreticulin	protein_coding	76.111	220.955	226.411	64.0775	1.52678	222.588	2.13123	top5
CALU	calumenin	protein_coding	20.4914	158.055	48.762	64.0775	49.914	34.9025	1.79727	top5
CAMSAP2	calmodulin regulated spectrin associated protein family member 2	protein_coding	0.0380175	29.0692	3.5316	22.3428	0	0	0.962067
CAMTA2	calmodulin binding transcription activator 2	protein_coding	0.0380175	0.350584	3.0456	0	38.013	11.4078	0.944935
CANX	calnexin	protein_coding	47.9971	199.278	36.4176	75.7407	151.269	89.2255	1.99995	top5
CAP1	adenylate cyclase associated protein 1	protein_coding	20.3584	7.36226	29.6136	0.562083	26.4642	0.0339519	1.14816
CAPN1	calpain 1	protein_coding	0.133061	0.292153	95.0293	0	64.0857	12.3245	1.45704	top20
CAPN2	calpain 2	protein_coding	45.2978	49.929	36.288	25.0127	19.7699	0	1.46809	top20
CAPNS1	calpain small subunit 1	protein_coding	0	19.9833	0	6.32344	0	67.2926	1.19312
CAPRIN1	cell cycle associated protein 1	protein_coding	64.5727	24.8914	2.3004	21.6402	6.45946	30.4209	1.39876	top20
CAPZB	capping actin protein of muscle Z-line beta subunit	protein_coding	0	22.6419	23.4576	1.40521	100.376	95.0652	1.60736	top10
CARD10	caspase recruitment domain family member 10	protein_coding	17.6591	14.9582	36.8064	0	0	16.9759	1.15836
CARS	cysteinyl-tRNA synthetase	protein_coding	17.412	25.9432	10.7568	5.19927	0	0	0.994986
CASC3	cancer susceptibility candidate 3	protein_coding	0	0	16.9776	14.7547	67.4133	0.0679037	1.21842
CASC4	cancer susceptibility candidate 4	protein_coding	0	32.5459	0	2.52937	11.3139	9.50652	0.969226
CASP8AP2	caspase 8 associated protein 2	protein_coding	2.79428	2.97996	14.7744	0	0	0	0.534632
CAST	calpastatin	protein_coding	25.9279	30.8222	68.7528	7.72865	20.2397	7.2657	1.42796	top20
CBR1	carbonyl reductase 1	protein_coding	0	0.701168	3.9204	0	4.14972	48.0758	0.976557
CBWD2	COBW domain containing 2	protein_coding	0	29.5665	10.1736	0	95.4043	0	1.35265
CBWD5	COBW domain containing 5	protein_coding	16.9748	40.4334	34.344	0	0.0782965	0.407422	1.18676
CBX1	chromobox 1	protein_coding	79.2284	37.9507	68.8824	52.8358	0	9.33676	1.61671	top10
CBX3	chromobox 3	protein_coding	29.4445	30.9682	40.824	84.3125	10.2568	18.0284	1.55193	top20
CBX4	chromobox 4	protein_coding	15.6442	5.84306	2.3004	16.3004	76.1825	0	1.28732
CBX5	chromobox 5	protein_coding	39.8043	15.6594	14.1588	24.5911	2.11401	29.7079	1.32234
CBX6	chromobox 6	protein_coding	32.543	17.3247	21.8376	1.12417	0	20.5409	1.19206
CCAR1	cell division cycle and apoptosis regulator 1	protein_coding	17.7542	73.5642	0	1.12417	55.1991	14.6672	1.43219	top20
CCDC124	coiled-coil domain containing 124	protein_coding	0	0	0	7.02604	24.7417	6.89223	0.80911
CCDC168	coiled-coil domain containing 168	protein_coding	2.73726	1.08097	0.4536	21.9212	0	6.04343	0.730197
CCDC34	coiled-coil domain containing 34	protein_coding	25.3767	0.818029	9.29881	11.3822	0.117445	28.214	1.09811
CCDC43	coiled-coil domain containing 43	protein_coding	29.4255	0	0	21.3592	17.7733	0	1.05791
CCDC47	coiled-coil domain containing 47	protein_coding	0.209096	2.92153	21.87	2.10781	97.3618	0	1.31691
CCDC50	coiled-coil domain containing 50	protein_coding	15.9483	18.727	13.4136	0.702604	0.117445	20.7785	1.065
CCDC59	coiled-coil domain containing 59	protein_coding	24.0841	19.808	0	7.4476	32.1799	14.124	1.21149
CCDC6	coiled-coil domain containing 6	protein_coding	44.1763	0.409014	0	2.52937	0.0782965	15.3123	1.01777
CCDC7	coiled-coil domain containing 7	protein_coding	26.9924	0	4.6656	0.421562	0	13.9542	0.884925
CCDC80	coiled-coil domain containing 80	protein_coding	18.2484	14.6369	18.3708	12.3658	0	34.1216	1.21194
CCDC82	coiled-coil domain containing 82	protein_coding	3.49761	0.525876	0	20.9376	13.5453	8.75958	0.896397
CCDC85B	coiled-coil domain containing 85B	protein_coding	89.8163	0	0	4.35615	2.97527	0	1.20928
CCDC86	coiled-coil domain containing 86	protein_coding	0	0.642737	14.5152	15.0357	15.1895	0	0.878744
CCDC9	coiled-coil domain containing 9	protein_coding	2.73726	18.8147	69.7896	5.76135	17.3818	0.0679037	1.28085
CCDC91	coiled-coil domain containing 91	protein_coding	0	0.467445	14.0616	0	5.48076	13.2073	0.74321
CCDC93	coiled-coil domain containing 93	protein_coding	0	0.847244	3.564	6.60448	0	1.39203	0.315542
CCER1	coiled-coil glutamate rich protein 1	protein_coding	0.741341	46.1894	1.296	0.421562	6.22458	0	0.961207
CCNB1	cyclin B1	protein_coding	1.65376	23.7228	35.7048	12.2253	0	0	1.08699
CCND1	cyclin D1	protein_coding	145.246	61.2061	32.076	29.6499	28.0302	59.246	1.77263	top5
CCND2	cyclin D2	protein_coding	69.1348	3.15525	0.2268	13.49	47.0954	29.606	1.43326	top20
CCNG1	cyclin G1	protein_coding	0	10.6344	19.5372	1.68625	0	23.1891	0.962582
CCNY	cyclin Y	protein_coding	0	1.08097	17.172	0	6.22458	11.985	0.783696
CCPG1	cell cycle progression 1	protein_coding	1.04548	13.6728	39.7548	23.3265	11.7053	18.0963	1.25367
CCT2	chaperonin containing TCP1 subunit 2	protein_coding	13.7053	25.1544	7.2576	17.1435	9.0824	22.9515	1.20092
CCT3	chaperonin containing TCP1 subunit 3	protein_coding	32.3529	198.489	140.162	69.4173	76.8089	110.649	2.01973	top5
CCT4	chaperonin containing TCP1 subunit 4	protein_coding	23.0386	18.6102	5.4756	4.35615	17.3818	7.29965	1.10359
CCT5	chaperonin containing TCP1 subunit 5	protein_coding	30.6611	81.0141	70.6644	13.49	61.5411	84.2346	1.75537	top5
CCT6A	chaperonin containing TCP1 subunit 6A	protein_coding	24.8634	48.9064	0	35.5518	93.3686	10.0497	1.5497	top20
CCT7	chaperonin containing TCP1 subunit 7	protein_coding	40.0514	43.7061	0	18.2677	5.12842	31.1678	1.36274
CCT8	chaperonin containing TCP1 subunit 8	protein_coding	8.62997	16.8572	31.266	3.93458	12.8406	59.246	1.34496
CCZ1	CCZ1 homolog, vacuolar protein trafficking and biogenesis associated	protein_coding	2.52816	25.6218	0	2.38885	0	0	0.706701
CD109	CD109 molecule	protein_coding	0	5.60934	3.7584	0	17.2644	0.0679037	0.648361
CD151	CD151 molecule (Raph blood group)	protein_coding	0	49.3447	41.5044	13.209	38.2087	98.4604	1.60337	top10
CD164	CD164 molecule	protein_coding	0	0	23.328	3.93458	0	2.88591	0.701115
CD24	CD24 molecule	protein_coding	0.323148	4.0025	18.6948	0.843125	3.4059	9.54047	0.787814
CD248	CD248 molecule	protein_coding	0.0380175	22.7879	22.5504	19.1108	123.043	106.745	1.6906	top10
CD276	CD276 molecule	protein_coding	93.485	13.9941	28.9008	10.6796	4.89353	25.1923	1.47018	top20
CD2AP	CD2 associated protein	protein_coding	0	16.1561	14.7744	3.79406	0	1.79945	0.784427
CD2BP2	CD2 cytoplasmic tail binding protein 2	protein_coding	0.684314	12.8255	2.0088	18.2677	0	0	0.75059
CD3EAP	CD3e molecule associated protein	protein_coding	0	57.6418	57.6396	22.2023	22.0405	3.63285	1.43445	top20
CD44	CD44 molecule (Indian blood group)	protein_coding	72.3853	8.99832	22.1292	24.1696	26.1119	10.8306	1.43834	top20
CD46	CD46 molecule	protein_coding	0.0760349	83.4682	41.8284	0	9.23899	4.14213	1.36409
CD55	CD55 molecule (Cromer blood group)	protein_coding	8.87708	70.3797	58.9356	0	19.4567	20.5409	1.47273	top20
CD59	CD59 molecule	protein_coding	24.9775	137.37	57.1536	16.4409	53.2417	8.42006	1.69549	top10
CD63	CD63 molecule	protein_coding	46.4193	3.65191	0	0	71.2499	19.6242	1.3709
CD68	CD68 molecule	protein_coding	25.3006	3.38898	0	13.209	8.92581	0	0.927921
CD74	CD74 molecule	protein_coding	0	5.31719	0.648	0.421562	36.2904	3.83656	0.88943
CD82	CD82 molecule	protein_coding	0	30.1502	68.8176	0	33.1586	9.57442	1.37322
CD83	CD83 molecule	protein_coding	11.3482	0	9.62281	28.5257	0	0.0339519	0.916723
CD99	CD99 molecule	protein_coding	34.6339	1.1394	0	0	2.07486	2.78405	0.830719
CD99L2	CD99 molecule like 2	protein_coding	0	0	6.156	4.49667	9.12155	7.09594	0.651119
CDC123	cell division cycle 123	protein_coding	12.6408	1.78213	5.2812	0	1.68338	0.135807	0.554758
CDC37	cell division cycle 37	protein_coding	28.0569	24.2779	75.4272	34.5681	22.0796	74.8638	1.63561	top10
CDC42	cell division cycle 42	protein_coding	55.4105	7.42069	37.098	16.3004	30.105	6.31505	1.40554	top20
CDC42BPA	CDC42 binding protein kinase alpha	protein_coding	5.85469	2.1035	4.05	4.49667	0	16.2969	0.737746
CDC42BPB	CDC42 binding protein kinase beta	protein_coding	12.0135	12.5042	30.5856	8.43125	20.9835	0	1.1488
CDC42EP1	CDC42 effector protein 1	protein_coding	0	4.03171	9.59041	0	0	5.87367	0.51179
CDC5L	cell division cycle 5 like	protein_coding	7.47043	1.22704	0.5184	22.0618	3.91483	47.4647	1.13913
CDC6	cell division cycle 6	protein_coding	7.43242	4.23622	0	0	52.3021	17.9605	1.1353
CDCA2	cell division cycle associated 2	protein_coding	0	30.0333	0	19.954	7.59476	79.1757	1.3578
CDCA3	cell division cycle associated 3	protein_coding	1.21656	0	0.0972001	5.19927	13.6236	0	0.525836
CDCA8	cell division cycle associated 8	protein_coding	38.7778	71.8989	0	5.33979	6.49861	0	1.31004
CDH1	cadherin 1	protein_coding	2.33807	10.4299	4.698	6.60448	0	0	0.603332
CDH13	cadherin 13	protein_coding	0.0760349	2.13272	0	12.3658	1.33104	0	0.4234
CDH2	cadherin 2	protein_coding	10.4548	48.1176	10.0764	28.5257	8.41688	19.9976	1.3208
CDH6	cadherin 6	protein_coding	0.0380175	0	0.0972001	1.96729	14.5632	14.3956	0.714068
CDIPT	CDP-diacylglycerol--inositol 3-phosphatidyltransferase	protein_coding	34.5769	1.11018	0.162	0.281042	9.86536	0	0.884564
CDK11A	cyclin dependent kinase 11A	protein_coding	22.4641	3.94407	18.8244	3.79266	26.8365	0	1.10187
CDK11B	cyclin dependent kinase 11B	protein_coding	0.878584	1.05175	0	3.51443	0.488962	14.3616	0.529245
CDK12	cyclin dependent kinase 12	protein_coding	44.4424	2.97996	7.2576	52.8358	0.90041	3.19147	1.26954
CDK13	cyclin dependent kinase 13	protein_coding	0.646297	13.8773	14.3856	0.562083	42.2801	0.135807	1.0785
CDK16	cyclin dependent kinase 16	protein_coding	0.0380175	15.1043	0.0324	15.4573	0	27.7047	0.987791
CDK2AP1	cyclin dependent kinase 2 associated protein 1	protein_coding	14.4656	23.1093	1.1016	0	0	0	0.809297
CDK4	cyclin dependent kinase 4	protein_coding	14.5227	0	0	5.05875	5.95054	0	0.628933
CDK5RAP2	CDK5 regulatory subunit associated protein 2	protein_coding	23.0006	5.90149	0	13.209	47.8	0.101856	1.17615
CDK6	cyclin dependent kinase 6	protein_coding	24.3122	26.6152	45.846	1.54573	0.0391483	59.0423	1.41885	top20
CDKN2A	cyclin dependent kinase inhibitor 2A	protein_coding	0	7.15775	0	0	11.2356	15.1765	0.747797
CDKN2AIPNL	CDKN2A interacting protein N-terminal like	protein_coding	0	48.4682	6.7716	0	8.26029	0	1.02462
CDKN3	cyclin dependent kinase inhibitor 3	protein_coding	0	3.21368	0	0	48.1132	14.2937	1.03889
CDR2L	cerebellar degeneration related protein 2 like	protein_coding	0	59.7453	76.8852	8.00969	0	0.0339519	1.38224	top20
CDV3	CDV3 homolog	protein_coding	0	13.9941	143.338	35.6923	35.0377	25.5657	1.62605	top10
CDYL	chromodomain Y-like	protein_coding	0	50.8931	0	0.281042	11.9011	37.3131	1.22353
CDYL2	chromodomain Y-like 2	protein_coding	11.2912	8.09264	0.1296	2.95094	0	0	0.573343
CEBPB	CCAAT/enhancer binding protein beta	protein_coding	2.71825	0	21.384	12.9279	0.352334	0	0.794517
CEBPD	CCAAT/enhancer binding protein delta	protein_coding	1.0835	35.4382	0	4.49667	0	0	0.834827
CEBPZ	CCAAT/enhancer binding protein zeta	protein_coding	21.86	25.2712	0.2592	0	22.432	0	1.06584
CELF1	CUGBP, Elav-like family member 1	protein_coding	13.154	9.31969	0.5832	11.3822	0.0782965	61.2831	1.20322
CELSR2	cadherin EGF LAG seven-pass G-type receptor 2	protein_coding	7.22332	0.876459	0	2.38885	0	0	0.242568
CENPB	centromere protein B	protein_coding	68.2984	35.146	6.318	18.4082	0.117445	40.1311	1.44824	top20
CENPF	centromere protein F	protein_coding	7.3944	28.9816	1.6524	26.699	60.8364	9.23491	1.35153
CENPJ	centromere protein J	protein_coding	0	5.78463	1.1016	0	1.99656	0	0.170398
CENPK	centromere protein K	protein_coding	0	1.25626	7.29	0	0	8.89539	0.463436
CEP170	centrosomal protein 170	protein_coding	8.51591	0.0584306	0	0	4.4629	8.2503	0.549974
CEP170B	centrosomal protein 170B	protein_coding	0	0	2.4624	1.68625	0	2.20687	0.025
CEP192	centrosomal protein 192	protein_coding	34.9	1.05175	3.2076	7.30708	0	0	0.888988
CEP250	centrosomal protein 250	protein_coding	50.069	4.82053	18.6948	7.86917	42.0844	23.8342	1.39026	top20
CEP290	centrosomal protein 290	protein_coding	8.57294	1.5192	0	6.0424	0.117445	0.0679037	0.434566
CEP295		protein_coding	0.0190087	0	0.0324	2.38885	24.9766	37.4489	1.03386
CEP350	centrosomal protein 350	protein_coding	0	29.5367	7.0956	21.0781	0	31.4394	1.17197
CERS2	ceramide synthase 2	protein_coding	27.2965	46.6569	0	0.281042	13.8976	0	1.16698
CES2	carboxylesterase 2	protein_coding	0	0.876459	1.8468	17.8461	0	0	0.535071
CFAP36	Cilia And Flagella Associated Protein	protein_coding	8.83906	9.55341	0	1.40521	0	24.8188	0.871344
CFDP1	craniofacial development protein 1	protein_coding	12.1086	54.0191	90.5905	0	3.67994	0	1.42705	top20
CFL1	cofilin 1	protein_coding	61.037	23.9566	44.4852	52.2737	56.3344	31.0659	1.65185	top10
CFLAR	CASP8 and FADD like apoptosis regulator	protein_coding	1.53971	3.06761	22.518	4.77771	15.4636	21.0162	1.0568
CHAF1A	chromatin assembly factor 1 subunit A	protein_coding	0	1.78213	0	0.562083	1.48763	32.3561	0.780413
CHCHD2	coiled-coil-helix-coiled-coil-helix domain containing 2	protein_coding	27.3726	0	0	6.18292	13.741	9.84604	0.978809
CHCHD3	coiled-coil-helix-coiled-coil-helix domain containing 3	protein_coding	0	2.39566	41.8932	10.1175	0	0	0.957499
CHD1	chromodomain helicase DNA binding protein 1	protein_coding	3.61166	23.6644	0.0324	2.38885	12.2926	2.71615	0.872215
CHD1L	chromodomain helicase DNA binding protein 1 like	protein_coding	20.5675	0.0584306	17.9172	15.7383	0.352334	0	0.95931
CHD2	chromodomain helicase DNA binding protein 2	protein_coding	12.3367	30.6176	83.6244	10.1175	5.48076	1.42598	1.37901	top20
CHD3	chromodomain helicase DNA binding protein 3	protein_coding	61.7404	91.2102	90.3637	68.9957	17.8908	27.0936	1.77487	top5
CHD4	chromodomain helicase DNA binding protein 4	protein_coding	75.3886	28.8939	28.6416	28.6662	9.04325	45.1899	1.55595	top20
CHD6	chromodomain helicase DNA binding protein 6	protein_coding	49.4797	8.53087	10.368	0.421562	0	2.61429	1.07563
CHD7	chromodomain helicase DNA binding protein 7	protein_coding	0.475218	3.12604	0.0972001	4.63719	7.12499	24.683	0.825465
CHD8	chromodomain helicase DNA binding protein 8	protein_coding	0	1.92821	1.8468	10.3985	15.7768	20.439	0.924187
CHERP	calcium homeostasis endoplasmic reticulum protein	protein_coding	0	12.8547	0	4.77771	1.057	0	0.493445
CHMP2B	charged multivesicular body protein 2B	protein_coding	0.0380175	19.9833	4.5684	0	5.55905	7.94473	0.802699
CHMP4B	charged multivesicular body protein 4B	protein_coding	59.6684	53.4056	0	18.2677	18.7912	21.831	1.45729	top20
CHMP5	charged multivesicular body protein 5	protein_coding	0	3.56427	20.1852	24.7317	4.22801	0.475326	0.947634
CHORDC1	cysteine and histidine rich domain containing 1	protein_coding	0	0.379799	3.7908	6.46396	37.504	12.3245	1.00334
CHST11	carbohydrate sulfotransferase 11	protein_coding	5.72163	0.204507	0	22.3428	0	42.0664	1.06902
CHST2	carbohydrate sulfotransferase 2	protein_coding	50.126	10.5467	84.5316	5.62083	0	174.886	1.73468	top10
CHST3	carbohydrate sulfotransferase 3	protein_coding	1.69178	7.21618	0.1296	8.00969	0.0391483	0	0.454499
CHTOP	chromatin target of PRMT1	protein_coding	47.883	48.7896	57.0888	0.140521	0.0782965	1.93526	1.41474	top20
CIAO1	cytosolic iron-sulfur assembly component 1	protein_coding	55.7146	0	0	8.99333	0	8.69168	1.08754
CIR1	corepressor interacting with RBPJ, 1	protein_coding	40.8688	15.6886	0	8.15021	14.25	1.59574	1.12793
CIRBP	cold inducible RNA binding protein	protein_coding	0	0	14.5152	5.76135	10.3351	0	0.707736
CIT	citron rho-interacting serine/threonine kinase	protein_coding	10.0746	14.2863	31.1364	0.843125	1.95741	0	0.987501
CKAP2	cytoskeleton associated protein 2	protein_coding	0	21.6778	13.5432	2.81042	0	0	0.801991
CKAP4	cytoskeleton associated protein 4	protein_coding	0	37.7754	18.306	8.00969	4.50205	27.6708	1.20531
CKAP5	cytoskeleton associated protein 5	protein_coding	16.5376	13.8773	27.378	12.3658	27.4429	0.509278	1.21357
CKB	creatine kinase B	protein_coding	0	6.66109	8.71561	0	54.8076	11.272	1.13277
CKLF	chemokine like factor	protein_coding	0	6.39815	19.1808	10.258	0	0	0.77618
CLCC1	chloride channel CLIC like 1	protein_coding	0	7.27461	4.3416	0	19.8873	0	0.720208
CLCN5	chloride voltage-gated channel 5	protein_coding	0	0	0	7.02604	10.57	1.86735	0.511068
CLDN11	claudin 11	protein_coding	71.4348	6.92403	51.2568	14.0521	18.0865	75.8485	1.5977	top10
CLDN12	claudin 12	protein_coding	0	1.16861	62.4024	0	26.9732	0	1.17871
CLEC16A	C-type lectin domain family 16 member A	protein_coding	0	14.1694	22.842	1.68625	0	0	0.809534
CLEC3B	C-type lectin domain family 3 member B	protein_coding	22.6584	27.3747	38.6856	0	19.4567	0.0339519	1.25611
CLIC1	chloride intracellular channel 1	protein_coding	37.4092	27.5208	27.1188	38.9243	66.5129	18.0963	1.55546	top20
CLIC4	chloride intracellular channel 4	protein_coding	0	22.7879	0	16.722	0	14.9049	0.957566
CLINT1	clathrin interactor 1	protein_coding	0.0380175	43.3263	9.78481	11.5227	22.5886	20.6767	1.25502
CLIP1	CAP-Gly domain containing linker protein 1	protein_coding	0	18.6394	2.4948	0.562083	0	14.4974	0.780482
CLIP2	CAP-Gly domain containing linker protein 2	protein_coding	0.342157	0.964105	42.282	0	0	45.5634	1.17198
CLN6	ceroid-lipofuscinosis, neuronal 6, late infantile, variant	protein_coding	0	7.15775	22.4856	4.35615	12.41	0	0.888456
CLN8	ceroid-lipofuscinosis, neuronal 8	protein_coding	3.4786	0	0	12.0848	0	5.39835	0.543276
CLNS1A	chloride nucleotide-sensitive channel 1A	protein_coding	0	22.0283	0	0	57.4697	2.03711	1.13319
CLPTM1	CLPTM1, transmembrane protein	protein_coding	30.1859	0	2.5272	5.62083	30.2225	0	1.0579
CLPTM1L	CLPTM1 like	protein_coding	79.5896	40.1418	75.9132	20.6566	0	24.1737	1.60292	top10
CLSPN	claspin	protein_coding	11.2912	16.6527	0.486	33.8655	18.2039	12.7319	1.19141
CLSTN1	calsyntenin 1	protein_coding	1.10251	4.35308	17.2044	22.9049	0.156593	35.2081	1.12996
CLTA	clathrin light chain A	protein_coding	7.43242	46.2186	24.2352	41.4536	13.1538	59.212	1.50448	top20
CLTB	clathrin light chain B	protein_coding	0	9.43655	22.032	31.0551	31.7884	0	1.19642
CLTC	clathrin heavy chain	protein_coding	15.131	24.7162	0.1296	46.0908	2.93612	35.9211	1.3185
CLU	clusterin	protein_coding	35.2042	14.0526	4.3092	12.3658	51.9498	29.8097	1.3912	top20
CLUH	clustered mitochondria homolog	protein_coding	35.2612	7.33304	32.6268	0	14.4066	10.7288	1.22339
CMIP	c-Maf inducing protein	protein_coding	0.247114	2.22036	4.5684	1.68625	0	0	0.162471
CMPK1	cytidine/uridine monophosphate kinase 1	protein_coding	29.1404	12.3581	74.52	5.05875	12.0968	0	1.34627
CMYA5	cardiomyopathy associated 5	protein_coding	3.32653	0	12.96	24.8722	21.8056	0	1.02094
CNBP	CCHC-type zinc finger nucleic acid binding protein	protein_coding	25.7188	13.702	39.528	20.516	29.048	0	1.3308
CNN2	calponin 2	protein_coding	47.1036	33.0717	0	1.96729	0	0	1.13642
CNN3	calponin 3	protein_coding	29.5586	0.905675	0.162	0	0.939559	3.08962	0.76162
CNOT1	CCR4-NOT transcription complex subunit 1	protein_coding	0.171079	11.5108	13.122	0	0	15.0407	0.822218
CNOT10	CCR4-NOT transcription complex subunit 10	protein_coding	0	17.7629	23.6196	0	7.04669	0	0.906956
CNOT11	CCR4-NOT transcription complex subunit 11	protein_coding	0	12.6502	0	0	2.07486	6.96013	0.558013
CNOT3	CCR4-NOT transcription complex subunit 3	protein_coding	0	4.06093	4.374	0	7.90795	0	0.435177
CNOT6	CCR4-NOT transcription complex subunit 6	protein_coding	0	3.12604	0.7452	2.10781	36.3687	0	0.84868
CNPY3	canopy FGF signaling regulator 3	protein_coding	0	1.66527	3.3696	0.702604	0	24.5811	0.703558
CNTRL	centriolin	protein_coding	0	1.60684	13.5432	11.3822	0	17.2136	0.862785
COA7	cytochrome c oxidase assembly factor 7 (putative)	protein_coding	8.4779	3.6227	22.4208	1.40521	0	2.27477	0.803928
COASY	Coenzyme A synthase	protein_coding	0	10.6636	59.5836	20.6566	8.33858	0	1.21855
COBL	cordon-bleu WH2 repeat protein	protein_coding	52.255	7.42069	0	3.65354	0	0	1.02345
COG5	component of oligomeric golgi complex 5	protein_coding	47.2557	3.56427	2.5272	44.8261	0	0	1.21384
COL11A1	collagen type XI alpha 1 chain	protein_coding	0	108.623	7.7436	0	102.138	0	1.56131	top20
COL12A1	collagen type XII alpha 1 chain	protein_coding	0	2.42487	19.4724	17.7056	26.8949	16.4327	1.14056
COL15A1	collagen type XV alpha 1 chain	protein_coding	0	76.9824	0	44.5451	19.1827	0	1.37017
COL18A1	collagen type XVIII alpha 1 chain	protein_coding	50.6013	18.8147	30.456	39.2053	0	55.4773	1.51089	top20
COL1A1	collagen type I alpha 1 chain	protein_coding	860.83	602.653	1041.47	566.861	1102.14	787.31	2.91744	top5
COL1A2	collagen type I alpha 2 chain	protein_coding	81.2813	151.014	189.022	27.261	114.274	134.314	2.06518	top5
COL3A1	collagen type III alpha 1 chain	protein_coding	71.796	20.3339	38.6856	84.0315	21.8839	7.91078	1.61038	top10
COL4A1	collagen type IV alpha 1 chain	protein_coding	143.744	141.256	102.384	55.0842	158.629	23.4268	2.0174	top5
COL4A2	collagen type IV alpha 2 chain	protein_coding	263.632	133.865	72.3168	35.9733	150.134	16.4327	2.04945	top5
COL5A1	collagen type V alpha 1 chain	protein_coding	134.012	79.787	131.155	166.377	209.835	215.73	2.19354	top5
COL5A2	collagen type V alpha 2 chain	protein_coding	24.0651	49.7537	4.2444	7.4476	9.04325	25.4639	1.30109
COL5A3	collagen type V alpha 3 chain	protein_coding	66.2644	0	50.3172	19.1108	22.0405	34.7328	1.5062	top20
COL6A1	collagen type VI alpha 1 chain	protein_coding	353.734	337.262	286.384	226.52	317.532	276.742	2.47668	top5
COL6A2	collagen type VI alpha 2 chain	protein_coding	548.459	225.338	216.238	109.747	270.671	190.436	2.41522	top5
COL6A3	collagen type VI alpha 3 chain	protein_coding	631.166	805.057	718.503	360.155	728.432	565.197	2.8026	top5
COL7A1	collagen type VII alpha 1 chain	protein_coding	39.6332	133.865	56.2464	63.7965	77.1612	18.5717	1.8121	top5
COL8A1	collagen type VIII alpha 1 chain	protein_coding	58.0337	45.2837	0	9.97698	53.1634	95.5405	1.64015	top10
COLGALT1	collagen beta(1-O)galactosyltransferase 1	protein_coding	0	2.39566	9.88201	17.1435	58.8399	19.8958	1.2559
COPA	coatomer protein complex subunit alpha	protein_coding	102.362	43.823	0.0324	6.46396	61.8543	17.0438	1.58655	top10
COPB2	coatomer protein complex subunit beta 2	protein_coding	101.279	3.47662	0	43.5615	32.5714	14.5993	1.51297	top20
COPG1	coatomer protein complex subunit gamma 1	protein_coding	40.9638	16.828	19.3752	0	11.6662	13.2752	1.23091
COPG2IT1		lncRNA	0	1.48998	0	17.1435	0	1.05251	0.516007
COPS6	COP9 signalosome subunit 6	protein_coding	3.17446	27.4332	15.7788	35.5518	10.1003	6.45085	1.21524
COPS7A	COP9 signalosome subunit 7A	protein_coding	80.1598	1.1394	3.564	2.81042	0	0	1.16472
CORO1B	coronin 1B	protein_coding	9.67545	7.12854	39.6576	0	49.914	0	1.24869
COTL1	coactosin like F-actin binding protein 1	protein_coding	168.436	24.424	0	34.7086	48.7005	170.846	1.87227	top5
COX15	COX15, cytochrome c oxidase assembly homolog	protein_coding	0	4.52837	20.9304	7.72865	10.4917	0	0.862123
COX19	COX19, cytochrome c oxidase assembly factor	protein_coding	0.0950437	2.01586	0.0972001	21.3592	23.9196	27.6029	1.09743
COX4I1	cytochrome c oxidase subunit 4I1	protein_coding	0.475218	38.6226	16.524	0	0.195741	64.3727	1.30172
COX5B	cytochrome c oxidase subunit 5B	protein_coding	0	1.92821	0	7.30708	0	20.7785	0.69917
COX6C	cytochrome c oxidase subunit 6C	protein_coding	0	68.247	38.718	0.562083	60.2883	95.9819	1.64312	top10
COX7C	cytochrome c oxidase subunit 7C	protein_coding	1.99592	27.6085	0	4.0751	33.4718	9.23491	1.10486
CP	ceruloplasmin	protein_coding	8.53492	45.2837	18.8568	23.3265	22.4711	5.02487	1.31351
CPD	carboxypeptidase D	protein_coding	0	15.7471	7.7112	0	0	3.32728	0.649749
CPNE4	copine 4	protein_coding	0	0.146077	0	6.88552	5.87224	3.42914	0.434914
CPT1A	carnitine palmitoyltransferase 1A	protein_coding	21.9931	30.939	0.0972001	3.65354	7.55562	0	1.02964
CRAMP1L	cramped chromatin regulator homolog 1	protein_coding	49.1186	4.70367	0	0.140521	9.63048	0.0339519	1.02549
CRBN	cereblon	protein_coding	17.6591	2.33723	0	7.16656	0	0	0.655825
CREB3L2	cAMP responsive element binding protein 3 like 2	protein_coding	34.786	2.22036	0.2592	7.30708	10.0611	0.407422	0.962536
CREBRF	CREB3 regulatory factor	protein_coding	0	45.9557	14.9688	4.0751	0.508928	0	1.03815
CRIM1	cysteine rich transmembrane BMP regulator 1	protein_coding	85.8054	38.3013	23.9436	6.60448	27.991	103.112	1.67785	top10
CRIP2	cysteine rich protein 2	protein_coding	0.0380175	13.8188	8.1972	0	0	2.20687	0.606756
CRK	CRK proto-oncogene, adaptor protein	protein_coding	4.21994	0	0	8.99333	23.2149	13.0375	0.916153
CRTAP	cartilage associated protein	protein_coding	0	2.65859	4.7628	6.88552	34.4113	0.169759	0.911051
CRX	cone-rod homeobox	protein_coding	4.353	0.671952	0	0	24.7026	16.7043	0.888665
CRYAB	crystallin alpha B	protein_coding	6.65306	4.29465	7.776	5.33979	0.939559	0.101856	0.621608
CRYBG3	crystallin beta-gamma domain containing 3	protein_coding	0.988454	21.5317	0.1944	16.0194	0.117445	0	0.811255
CSDE1	cold shock domain containing E1	protein_coding	3.45959	59.5992	50.4468	22.7644	7.08584	79.5832	1.57003	top10
CSE1L	chromosome segregation 1 like	protein_coding	14.0475	9.67027	38.1024	15.0357	0.195741	2.58034	1.12294
CSF1	colony stimulating factor 1	protein_coding	0.0950437	13.702	2.3652	13.49	0	6.82432	0.783863
CSNK1E	casein kinase 1 epsilon	protein_coding	0	14.7245	23.1012	0	87.9662	15.55	1.37212
CSNK1G2	casein kinase 1 gamma 2	protein_coding	32.581	4.90817	0	8.85281	4.93268	0	0.931751
CSNK1G3	casein kinase 1 gamma 3	protein_coding	0	43.1802	0	0.281042	9.35644	29.4363	1.13701
CSPG4	chondroitin sulfate proteoglycan 4	protein_coding	0.190087	52.4999	44.3232	1.12417	30.2616	38.1619	1.44342	top20
CSRNP3	cysteine and serine rich nuclear protein 3	protein_coding	0	1.05175	2.1384	8.43125	0	0	0.287107
CSRP1	cysteine and glycine rich protein 1	protein_coding	65.5611	22.6711	136.339	4.77771	10.8832	18.8433	1.63528	top10
CSRP2	cysteine and glycine rich protein 2	protein_coding	0	4.64523	1.1988	0	9.31729	0	0.402586
CSTB	cystatin B	protein_coding	19.2178	44.5241	79.6068	0.281042	0.0782965	0	1.37933	top20
CSTF2T	cleavage stimulation factor subunit 2 tau variant	protein_coding	29.8247	5.69699	6.156	6.18292	13.1147	35.3439	1.20556
CTAGE5	melanoma inhibitory activity 2	protein_coding	0	1.08097	8.6832	11.9443	0	0	0.558477
CTBP2	C-terminal binding protein 2	protein_coding	0	0	10.8864	0	19.1827	25.4978	0.966665
CTCF	CCCTC-binding factor	protein_coding	0	0	2.8512	6.88552	10.8049	0.101856	0.536632
CTDNEP1	CTD nuclear envelope phosphatase 1	protein_coding	0	2.68781	115.636	5.05875	0	59.4497	1.4839	top20
CTDSP2	CTD small phosphatase 2	protein_coding	0	3.88564	49.0212	14.1926	0.195741	0	1.04983
CTNNA1	catenin alpha 1	protein_coding	17.6401	15.0167	0	58.0351	29.4395	9.20095	1.33356
CTNNB1	catenin beta 1	protein_coding	19.674	14.8122	1.5228	19.3919	1.09615	0	0.973874
CTNNBL1	catenin beta like 1	protein_coding	0.0570262	9.14439	27.0216	28.5257	0	0	1.03308
CTNND1	catenin delta 1	protein_coding	1.21656	44.0567	0.972001	33.3034	0.195741	17.5871	1.2101
CTPS1	CTP synthase 1	protein_coding	21.1567	6.28129	13.0896	0	0.0391483	1.86735	0.849564
CTR9	CTR9 homolog, Paf1/RNA polymerase II complex component	protein_coding	29.3875	3.15525	3.726	65.6232	0.274038	0	1.23116
CTSB	cathepsin B	protein_coding	26.4602	96.9072	113.951	8.00969	51.6366	0.882748	1.69584	top10
CTSC	cathepsin C	protein_coding	0	29.6535	9.78481	3.51302	38.287	0.339519	1.13342
CTSD	cathepsin D	protein_coding	0	0.204507	30.1968	3.09146	37.504	27.2633	1.21423
CTSF	cathepsin F	protein_coding	0	4.82053	5.7996	0	20.0048	0	0.707923
CTSL	cathepsin L	protein_coding	0	16.8865	2.6244	25.7153	7.75136	11.0683	1.02834
CTSZ	cathepsin Z	protein_coding	5.36046	24.833	58.8708	32.8819	32.3365	1.66364	1.41482	top20
CTTN	cortactin	protein_coding	8.76303	46.3647	35.9316	40.751	57.822	29.0628	1.56169	top20
CTTNBP2NL	CTTNBP2 N-terminal like	protein_coding	0.418192	6.13522	39.204	16.0194	9.31729	7.36755	1.11651
CUL4A	cullin 4A	protein_coding	158.609	28.6602	13.0248	13.3495	0	0	1.55154	top20
CUL4B	cullin 4B	protein_coding	8.85807	119.432	0	43.702	0	0	1.45736	top20
CUL5	cullin 5	protein_coding	0.0950437	12.6502	28.0584	0	27.2472	9.60838	1.11204
CUL7	cullin 7	protein_coding	0.0190087	0.292153	66.3552	2.6699	0.469779	6.17924	1.10258
CUX1	cut like homeobox 1	protein_coding	18.7806	13.3222	0.0972001	24.5911	3.64079	0.37347	1.00579
CWC15	CWC15 spliceosome associated protein homolog	protein_coding	0.0190087	2.62938	0.0972001	62.2507	6.85095	0	1.07826
CWC27	CWC27 spliceosome associated protein homolog	protein_coding	12.1466	22.4666	0.0648	7.4476	0	1.45993	0.861191
CWF19L2	CWF19-like 2, cell cycle control (S. pombe)	protein_coding	0	1.7237	2.6892	12.6469	24.8592	0	0.844259
CYB5R3	cytochrome b5 reductase 3	protein_coding	0	3.73956	51.4188	3.3725	0.0391483	24.649	1.14207
CYCS	cytochrome c, somatic	protein_coding	10.6259	6.95324	9.39601	17.2841	10.57	0	0.960861
CYFIP1	cytoplasmic FMR1 interacting protein 1	protein_coding	0	44.4657	42.1524	1.26469	0	5.83972	1.19369
CYP20A1	cytochrome P450 family 20 subfamily A member 1	protein_coding	11.2152	0.175292	1.2636	4.35615	0	0	0.452558
CYP51A1	cytochrome P450 family 51 subfamily A member 1	protein_coding	12.1656	59.5116	68.3964	12.0848	27.9519	18.6056	1.52008	top20
CYR61	cysteine rich angiogenic inducer 61	protein_coding	87.7823	131.206	28.8684	31.6172	23.7239	14.0221	1.72321	top10
CYTH3	cytohesin 3	protein_coding	0	44.3488	99.7597	0	0	8.65772	1.40588	top20
DAAM2	dishevelled associated activator of morphogenesis 2	protein_coding	23.0006	0	20.3148	14.4736	8.73006	7.87683	1.0934
DAB2	DAB2, clathrin adaptor protein	protein_coding	0	5.11268	44.8416	5.05875	0	0	0.962315
DAG1	dystroglycan 1	protein_coding	14.9789	74.1777	29.16	4.77771	0	0.305567	1.31316
DAP3	death associated protein 3	protein_coding	0.266122	0.876459	0.939601	8.29073	0	0	0.237749
DAPK3	death associated protein kinase 3	protein_coding	18.3054	4.55759	0	0	16.2074	5.87367	0.874521
DAZAP1	DAZ associated protein 1	protein_coding	32.7901	28.4557	0	14.7547	24.546	0	1.22422
DAZAP2	DAZ associated protein 2	protein_coding	9.61842	5.7262	0.3564	8.99333	45.5294	0	1.06833
DBF4	DBF4 zinc finger	protein_coding	0	3.41819	0	0	11.5487	17.8926	0.738511
DBI	diazepam binding inhibitor, acyl-CoA binding protein	protein_coding	14.2566	37.8338	5.9616	0	6.38117	1.69759	1.04225
DBN1	drebrin 1	protein_coding	13.4582	96.2645	6.156	8.29073	2.85782	36.7359	1.43606	top20
DBNL	drebrin like	protein_coding	0	21.3272	1.6848	7.30708	22.3145	0	0.943112
DCAF10	DDB1 and CUL4 associated factor 10	protein_coding	0	0.0292153	1.3608	2.6699	0	27.4671	0.720531
DCAF11	DDB1 and CUL4 associated factor 11	protein_coding	21.6129	1.08097	0	4.0751	11.5096	10.4232	0.909394
DCAF12	DDB1 and CUL4 associated factor 12	protein_coding	0	0	2.3004	15.8789	0.939559	0.950652	0.524385
DCAF13	DDB1 and CUL4 associated factor 13	protein_coding	2.20501	0	7.128	1.40521	6.38117	11.0004	0.670861
DCBLD2	discoidin, CUB and LCCL domain containing 2	protein_coding	2.01493	13.9065	0.0648	0.140521	1.057	5.22859	0.572336
DCDC2	doublecortin domain containing 2	protein_coding	0	0	0	7.02604	3.21016	3.36123	0.355306
DCLK3	doublecortin like kinase 3	protein_coding	6.44396	0	0	4.63719	1.09615	0	0.3074
DCN	decorin	protein_coding	0	0.0292153	7.0632	3.65354	9.0041	0	0.517417
DCTD	dCMP deaminase	protein_coding	0	0	0	4.77771	10.3351	7.70707	0.580163
DCTN1	dynactin subunit 1	protein_coding	127.682	15.8055	1.8468	16.0194	67.5308	60.9096	1.68394	top10
DCTN4	dynactin subunit 4	protein_coding	49.6698	20.1878	0	4.0751	0	0	1.09069
DCTN5	dynactin subunit 5	protein_coding	0	0.847244	2.268	3.93458	0	3.39519	0.240758
DCUN1D3	defective in cullin neddylation 1 domain containing 3	protein_coding	0	0	46.7856	6.745	0	12.019	1.03842
DCUN1D5	defective in cullin neddylation 1 domain containing 5	protein_coding	0	1.11018	5.9616	0.702604	0	4.17608	0.299234
DDAH1	dimethylarginine dimethylaminohydrolase 1	protein_coding	0	9.67027	0	0	1.60508	5.63601	0.450027
DDB1	damage specific DNA binding protein 1	protein_coding	8.19276	32.1953	0	46.7934	9.86536	40.6743	1.36085
DDHD2	DDHD domain containing 2	protein_coding	0	9.31969	11.664	0	20.1222	0.475326	0.840746
DDI2	DNA damage inducible 1 homolog 2	protein_coding	0	3.65191	0	10.3985	0	28.4177	0.849912
DDIT4	DNA damage inducible transcript 4	protein_coding	88.6567	75.7261	12.8952	0.140521	105.113	45.3257	1.73753	top10
DDOST	dolichyl-diphosphooligosaccharide--protein glycosyltransferase non-catalytic subunit	protein_coding	0	0	46.17	78.5511	3.28845	7.60522	1.35416
DDRGK1	DDRGK domain containing 1	protein_coding	5.28443	3.21368	12.96	0	9.86536	0.0679037	0.718659
DDX1	DEAD-box helicase 1	protein_coding	16.0814	5.05425	0.7128	0	22.8234	0	0.871883
DDX11	DEAD/H-box helicase 11	protein_coding	0	57.3789	147.355	0	0	6.00948	1.5456	top20
DDX17	DEAD-box helicase 17	protein_coding	99.8909	65.9974	40.5972	11.6632	62.2849	57.5824	1.75079	top5
DDX18	DEAD-box helicase 18	protein_coding	0	5.66777	39.852	3.93458	11.5487	0	1.0072
DDX19A	DEAD-box helicase 19A	protein_coding	6.3109	8.26793	11.9556	0.562083	0	8.02724	0.76745
DDX21	DExD-box helicase 21	protein_coding	85.1401	31.0851	29.0952	25.5748	3.3276	99.2752	1.6588	top10
DDX23	DEAD-box helicase 23	protein_coding	135.171	45.1377	7.7112	5.19927	0	25.396	1.56153	top20
DDX24	DEAD-box helicase 24	protein_coding	0	10.1961	1.8144	1.82677	3.99312	0.441374	0.48363
DDX27	DEAD-box helicase 27	protein_coding	0	22.4374	16.2648	10.6796	8.61262	86.2377	1.38091	top20
DDX39B	DExD-box helicase 39B	protein_coding	0.0950437	3.15525	0.907201	0.983646	109.889	0.0679037	1.28292
DDX3X	DEAD-box helicase 3, X-linked	protein_coding	34.4818	44.4949	35.8992	48.1986	108.284	72.5212	1.75826	top5
DDX41	DEAD-box helicase 41	protein_coding	7.14728	2.1035	0	0.983646	17.6559	0	0.667302
DDX42	DEAD-box helicase 42	protein_coding	8.76303	57.9924	0	16.4409	3.21016	24.8528	1.26818
DDX46	DEAD-box helicase 46	protein_coding	44.4994	13.2638	17.0424	20.6566	41.6538	5.29649	1.3754	top20
DDX5	DEAD-box helicase 5	protein_coding	52.7302	14.0234	71.8308	8.43125	31.5535	40.0292	1.5615	top20
DDX51	DEAD-box helicase 51	protein_coding	0	1.43155	0	2.81042	0	9.43862	0.357953
DDX52	DExD-box helicase 52	protein_coding	0	0.0876459	4.0824	4.91823	6.7335	0	0.421104
DDX54	DEAD-box helicase 54	protein_coding	43.2259	55.772	14.2236	23.1859	0.0391483	17.3834	1.40889	top20
DDX6	DEAD-box helicase 6	protein_coding	9.7895	10.6344	56.4408	11.1011	26.2293	0	1.2795
DEK	DEK proto-oncogene	protein_coding	43.7201	45.313	71.928	39.7674	68.3529	10.559	1.66845	top10
DENND1B	DENN domain containing 1B	protein_coding	0.0190087	0	1.134	2.6699	0	7.60522	0.279824
DENND6A	DENN domain containing 6A	protein_coding	0	3.41819	8.87761	2.38885	0	0	0.388712
DENR	density regulated re-initiation and release factor	protein_coding	24.027	29.6535	19.602	6.0424	7.55562	0.0339519	1.16094
DEPDC7	DEP domain containing 7	protein_coding	0.114052	4.90817	0	17.8461	13.5062	7.06199	0.859704
DGCR8	DGCR8, microprocessor complex subunit	protein_coding	0	0	0.2268	2.38885	1.2136	12.5622	0.436466
DGKH	diacylglycerol kinase eta	protein_coding	0.209096	20.7429	0.162	2.95094	0.0391483	6.51876	0.707894
DHCR24	24-dehydrocholesterol reductase	protein_coding	17.5831	16.6527	30.2292	4.77771	52.3412	0.950652	1.31011
DHCR7	7-dehydrocholesterol reductase	protein_coding	0	1.08097	0	0	6.22458	17.9605	0.624387
DHDDS	dehydrodolichyl diphosphate synthase subunit	protein_coding	1.97691	5.25876	22.5828	0	29.1655	0	0.992583
DHX15	DEAH-box helicase 15	protein_coding	0	8.12186	14.094	0	6.42032	19.047	0.900214
DHX16	DEAH-box helicase 16	protein_coding	17.0128	15.9808	0	7.02604	11.5879	0	0.934562
DHX30	DExH-box helicase 30	protein_coding	0.950437	8.44323	9.13681	0	0	30.4209	0.911613
DHX32	DEAH-box helicase 32 (putative)	protein_coding	14.8458	3.27212	0	0	0	15.2444	0.745105
DHX33	DEAH-box helicase 33	protein_coding	0	1.5192	15.2928	2.10781	15.2678	12.0529	0.886872
DHX38	DEAH-box helicase 38	protein_coding	1.19755	12.6502	6.642	14.7547	43.4546	28.893	1.25363
DHX9	DExH-box helicase 9	protein_coding	0	35.8764	80.8056	54.6626	15.1895	63.0826	1.61912	top10
DIAPH1	diaphanous related formin 1	protein_coding	61.6453	4.82053	0	16.0194	8.33858	38.807	1.33456
DICER1	dicer 1, ribonuclease III	protein_coding	35.5653	1.08097	0	4.63719	0	0.169759	0.839407
DIP2A	disco interacting protein 2 homolog A	protein_coding	0	2.71702	0	19.1108	0	8.86143	0.708836
DIP2B	disco interacting protein 2 homolog B	protein_coding	1.27359	18.4349	0	1.26469	37.8172	0	0.991155
DKC1	dyskerin pseudouridine synthase 1	protein_coding	0.0950437	39.762	33.5016	0.281042	67.6482	84.5062	1.57556	top10
DLD	dihydrolipoamide dehydrogenase	protein_coding	0	3.12604	2.1384	0	15.6985	16.7722	0.798594
DLG1	discs large MAGUK scaffold protein 1	protein_coding	4.1439	6.28129	0	2.81042	9.35644	4.04027	0.647258
DLGAP2	DLG associated protein 2	protein_coding	1.0835	1.22704	0	15.1762	2.15315	0	0.514989
DLGAP4	DLG associated protein 4	protein_coding	0.342157	2.92153	0.2592	9.83646	0	41.6589	0.962356
DLST	dihydrolipoamide S-succinyltransferase	protein_coding	6.9572	17.1786	0	11.1011	15.2678	37.4829	1.16627
DNA2	DNA replication helicase/nuclease 2	protein_coding	26.2701	2.4833	26.3412	0	0	0	0.962958
DNAH14	dynein axonemal heavy chain 14	protein_coding	2.3951	96.1768	0	10.3985	0	0	1.25916
DNAH6	dynein axonemal heavy chain 6	protein_coding	0	1.25626	5.8968	1.68625	0	0	0.168267
DNAJA1	DnaJ heat shock protein family (Hsp40) member A1	protein_coding	15.131	26.2354	26.244	63.937	23.3715	15.0067	1.45211	top20
DNAJA2	DnaJ heat shock protein family (Hsp40) member A2	protein_coding	0	18.4641	12.3444	7.86917	0	0	0.809309
DNAJB1	DnaJ heat shock protein family (Hsp40) member B1	protein_coding	7.94565	0.93489	0	0.281042	41.9278	5.90762	0.977701
DNAJB11	DnaJ heat shock protein family (Hsp40) member B11	protein_coding	6.36793	28.7187	15.066	0	0	0	0.922142
DNAJB6	DnaJ heat shock protein family (Hsp40) member B6	protein_coding	22.9055	40.434	0	4.0751	0.156593	15.7876	1.1428
DNAJC10	DnaJ heat shock protein family (Hsp40) member C10	protein_coding	0.266122	1.7237	0	6.0424	7.12499	1.9013	0.45379
DNAJC11	DnaJ heat shock protein family (Hsp40) member C11	protein_coding	0	37.3956	0.0324	24.7317	34.0198	0	1.20493
DNAJC12	DnaJ heat shock protein family (Hsp40) member C12	protein_coding	43.4159	2.22036	0	0	0	24.9207	1.07039
DNAJC13	DnaJ heat shock protein family (Hsp40) member C13	protein_coding	0	49.3154	0	2.24833	0.117445	80.364	1.34257
DNAJC14	DnaJ heat shock protein family (Hsp40) member C14	protein_coding	4.50507	0	1.9116	4.35615	0	0	0.254178
DNAJC17	DnaJ heat shock protein family (Hsp40) member C17	protein_coding	0	1.22704	0	0	3.36675	8.72563	0.346334
DNAJC2	DnaJ heat shock protein family (Hsp40) member C2	protein_coding	0.0570262	5.46326	13.1544	0	31.8667	0.0339519	0.925788
DNAJC21	DnaJ heat shock protein family (Hsp40) member C21	protein_coding	17.6211	127.087	23.9436	9.55542	25.7987	72.3175	1.66327	top10
DNAJC27	DnaJ heat shock protein family (Hsp40) member C27	protein_coding	2.35708	0.964105	0.162	3.3725	0	0	0.0578998
DNAJC3	DnaJ heat shock protein family (Hsp40) member C3	protein_coding	0	5.60934	34.2792	7.30708	9.1607	0	0.972792
DNAJC7	DnaJ heat shock protein family (Hsp40) member C7	protein_coding	5.81667	7.42069	0.0648	21.3592	4.42375	8.58982	0.900139
DNAJC8	DnaJ heat shock protein family (Hsp40) member C8	protein_coding	8.36384	15.338	13.8024	17.8461	5.71565	11.5097	1.08264
DNAJC9	DnaJ heat shock protein family (Hsp40) member C9	protein_coding	0	0.292153	46.7208	8.85281	0	3.83656	0.99784
DNM2	dynamin 2	protein_coding	0	0	0.874801	10.258	9.90451	0.882748	0.562691
DNMT1	DNA methyltransferase 1	protein_coding	0	63.1635	26.9892	0	19.0652	7.46941	1.28887
DNTTIP2	deoxynucleotidyltransferase terminal interacting protein 2	protein_coding	0	41.1644	7.7436	3.93458	0.117445	3.46309	0.973306
DOCK11	dedicator of cytokinesis 11	protein_coding	0	6.28129	0	13.6305	21.5707	0	0.839714
DOCK5	dedicator of cytokinesis 5	protein_coding	0.0950437	7.6252	0	12.7874	9.31729	11.4418	0.837449
DPCR1	diffuse panbronchiolitis critical region 1	protein_coding	0	6.89481	0.0324	8.29073	1.52678	0	0.445727
DPP3	dipeptidyl peptidase 3	protein_coding	0	6.89481	27.9288	0	6.69435	5.83972	0.897239
DPP7	dipeptidyl peptidase 7	protein_coding	0.0190087	12.9424	23.5872	11.1011	0	0	0.899909
DPYSL2	dihydropyrimidinase like 2	protein_coding	37.2191	49.8413	7.2252	51.8522	50.2272	57.4465	1.62636	top10
DRAM1	DNA damage regulated autophagy modulator 1	protein_coding	0	3.2429	1.2312	0	18.0082	0.814845	0.589152
DRAP1	DR1 associated protein 1	protein_coding	29.6536	0	0	50.1659	0	2.03711	1.1349
DROSHA	drosha ribonuclease III	protein_coding	115.934	40.2003	34.506	42.0157	50.7362	1.25622	1.67616	top10
DSCR3	DSCR3 arrestin fold containing	protein_coding	0	3.47662	15.6816	2.81042	0	0	0.563652
DSE	dermatan sulfate epimerase	protein_coding	12.7359	2.97996	1.7496	2.52937	0.0782965	15.1425	0.768584
DSEL	dermatan sulfate epimerase-like	protein_coding	0	0.146077	8.6184	25.9964	2.81868	8.92934	0.889384
DSP	desmoplakin	protein_coding	70.1042	116.54	76.1076	39.0648	87.3398	29.1646	1.84336	top5
DST	dystonin	protein_coding	10.3788	2.39566	49.7664	12.2253	14.3283	1.49388	1.17892
DSTN	destrin, actin depolymerizing factor	protein_coding	19.7121	28.5726	36.288	11.2417	14.3283	13.4449	1.31382
DSTYK	dual serine/threonine and tyrosine protein kinase	protein_coding	0.266122	0	1.1664	11.3822	3.13186	0.339519	0.433666
DTX3L	deltex E3 ubiquitin ligase 3L	protein_coding	0	0	19.5372	7.4476	1.52678	0	0.67687
DUS1L	dihydrouridine synthase 1 like	protein_coding	14.0284	10.8389	0	0	2.11401	0.0339519	0.653458
DUSP10	dual specificity phosphatase 10	protein_coding	22.9055	1.75292	0.324	0	0	12.5282	0.796004
DUSP16	dual specificity phosphatase 16	protein_coding	2.09096	5.37562	0.0324	7.30708	0.23489	0	0.399124
DUSP27	dual specificity phosphatase 27 (putative)	protein_coding	0	0	3.1104	17.1435	0.0391483	19.5223	0.8219
DUT	deoxyuridine triphosphatase	protein_coding	0	38.5058	113.108	15.5978	47.6434	0	1.554	top20
DVL3	dishevelled segment polarity protein 3	protein_coding	0	0.818029	133.261	2.81042	0.23489	19.8618	1.41771	top20
DYNC1H1	dynein cytoplasmic 1 heavy chain 1	protein_coding	83.5624	42.0993	115.474	125.064	32.0233	120.19	1.93652	top5
DYNC1I2	dynein cytoplasmic 1 intermediate chain 2	protein_coding	0	1.11018	0	3.09146	13.4279	3.49704	0.546677
DYNC1LI2	dynein cytoplasmic 1 light intermediate chain 2	protein_coding	48.0541	18.4056	93.4741	9.83646	115.722	34.3593	1.7268	top10
DYNLL2	dynein light chain LC8-type 2	protein_coding	4.92326	52.4123	18.5652	95.2731	131.499	0	1.70282	top10
DYNLRB1	dynein light chain roadblock-type 1	protein_coding	0	0	0	4.91823	2.38804	6.92618	0.375128
DYNLT3	dynein light chain Tctex-type 3	protein_coding	0	4.46994	13.1544	0	17.5384	0	0.767932
DYRK1A	dual specificity tyrosine phosphorylation regulated kinase 1A	protein_coding	2.01493	6.95324	9.29881	14.3331	8.18199	0.101856	0.833402
DYRK2	dual specificity tyrosine phosphorylation regulated kinase 2	protein_coding	0	25.3297	54.9828	18.5487	8.26029	0	1.25173
E2F3	E2F transcription factor 3	protein_coding	24.046	9.84556	0	1.96729	0.195741	1.05251	0.791306
E2F4	E2F transcription factor 4	protein_coding	3.68769	3.15525	0	11.1011	0	0	0.47577
E2F6	E2F transcription factor 6	protein_coding	1.10251	2.30801	7.4844	6.60448	0	0	0.464872
EAF1	ELL associated factor 1	protein_coding	3.36455	21.4733	0	4.49667	0	0.0339519	0.689729
EBNA1BP2	EBNA1 binding protein 2	protein_coding	7.31836	0	17.6256	13.771	43.6503	18.4359	1.22531
EBP	emopamil binding protein (sterol isomerase)	protein_coding	0.0190087	7.07011	11.4696	7.4476	0	0	0.636928
ECE1	endothelin converting enzyme 1	protein_coding	0.0760349	1.46077	0	7.58812	0.0391483	24.4453	0.74831
ECHDC1	ethylmalonyl-CoA decarboxylase 1	protein_coding	0	6.66109	0	4.21562	18.6737	1.7655	0.717614
ECHS1	enoyl-CoA hydratase, short chain 1	protein_coding	0	1.95743	0	7.58812	0	31.4394	0.834473
EDC4	enhancer of mRNA decapping 4	protein_coding	0	1.86978	15.3252	25.8558	3.36675	0.441374	0.892641
EDEM3	ER degradation enhancing alpha-mannosidase like protein 3	protein_coding	13.7813	0.788813	3.8232	14.3331	4.26716	18.5377	0.966387
EDF1	endothelial differentiation related factor 1	protein_coding	17.6971	163.839	17.5284	19.5324	78.4923	97.8153	1.81834	top5
EEA1	early endosome antigen 1	protein_coding	0	14.5492	0.5508	21.7807	1.99656	0	0.811545
EED	embryonic ectoderm development	protein_coding	0	3.79799	0	6.0424	0	2.10502	0.29905
EEF1A1	eukaryotic translation elongation factor 1 alpha 1	protein_coding	212.328	169.157	217.728	237.621	251.606	246.558	2.34733	top5
EEF1A2	eukaryotic translation elongation factor 1 alpha 2	protein_coding	68.4695	14.111	22.2588	12.7874	170.06	59.0423	1.76184	top5
EEF1D	eukaryotic translation elongation factor 1 delta	protein_coding	29.3875	19.0484	9.10441	23.6075	90.1976	40.165	1.54718	top20
EEF1G	eukaryotic translation elongation factor 1 gamma	protein_coding	235.594	138.159	575.878	163.988	300.502	343.695	2.46682	top5
EEF2	eukaryotic translation elongation factor 2	protein_coding	557.089	292.328	607.338	323.198	481.093	401.447	2.64714	top5
EFCAB14	EF-hand calcium binding domain 14	protein_coding	0.342157	35.9933	0.1944	7.72865	0.23489	3.63285	0.90423
EFEMP1	EGF containing fibulin like extracellular matrix protein 1	protein_coding	0.60828	55.4507	0.3564	19.5324	16.0116	2.91986	1.19902
EFHD2	EF-hand domain family member D2	protein_coding	9.31428	0	0.324	2.10781	1.29189	10.0158	0.584591
EFR3A	EFR3 homolog A	protein_coding	0	1.60684	3.7908	0.140521	0.0391483	3.87051	0.197181
EFTUD2	elongation factor Tu GTP binding domain containing 2	protein_coding	0.627288	0	39.5928	1.82677	3.17101	3.25938	0.907387
EGFR	epidermal growth factor receptor	protein_coding	0.133061	14.0526	22.356	0.702604	30.3791	41.0478	1.25796
EGLN1	egl-9 family hypoxia inducible factor 1	protein_coding	0	12.8547	0.3888	9.69594	0	10.4911	0.745993
EHBP1	EH domain binding protein 1	protein_coding	16.2905	3.2429	0	0.140521	24.5851	0	0.867851
EHBP1L1	EH domain binding protein 1 like 1	protein_coding	26.2511	72.8046	80.6112	21.9212	18.9086	37.2452	1.63303	top10
EHD1	EH domain containing 1	protein_coding	10.5689	1.22704	0	1.68625	0	32.3561	0.883077
EHD2	EH domain containing 2	protein_coding	26.8403	51.2144	31.59	2.24833	82.2897	5.19463	1.52152	top20
EHMT1	euchromatic histone lysine methyltransferase 1	protein_coding	0	46.54	16.524	2.52937	5.71565	0.271615	1.07664
EI24	EI24, autophagy associated transmembrane protein	protein_coding	17.507	16.9157	0.0972001	1.82677	3.75823	21.4236	1.01093
EIF1	eukaryotic translation initiation factor 1	protein_coding	0	0.613522	8.4564	5.05875	6.7335	0.0339519	0.541915
EIF1AX	eukaryotic translation initiation factor 1A, X-linked	protein_coding	37.8844	12.2704	13.1544	0	20.1614	11.2041	1.19808
EIF2A	eukaryotic translation initiation factor 2A	protein_coding	0	0	24.5268	0	23.9196	28.4177	1.10757
EIF2AK1	eukaryotic translation initiation factor 2 alpha kinase 1	protein_coding	44.0813	26.2938	0	1.54573	10.4917	54.1532	1.35719
EIF2S1	eukaryotic translation initiation factor 2 subunit alpha	protein_coding	0	6.42737	10.9188	25.7153	0.313186	18.6735	1.01458
EIF2S2	eukaryotic translation initiation factor 2 subunit beta	protein_coding	32.1248	39.8789	20.7684	2.81042	14.25	50.8259	1.42775	top20
EIF2S3	eukaryotic translation initiation factor 2 subunit gamma	protein_coding	69.686	21.6485	38.1348	18.1272	48.1524	9.33676	1.53378	top20
EIF3A	eukaryotic translation initiation factor 3 subunit A	protein_coding	120.915	25.7679	61.3008	19.2514	104.408	34.0198	1.78493	top5
EIF3B	eukaryotic translation initiation factor 3 subunit B	protein_coding	60.5998	1.84056	29.2248	4.49667	28.4608	3.90446	1.33084
EIF3CL	eukaryotic translation initiation factor 3 subunit C-like	protein_coding	245.099	60.4757	217.534	117.897	174.758	124.501	2.1951	top5
EIF3D	eukaryotic translation initiation factor 3 subunit D	protein_coding	36.3257	1.7237	66.6468	9.69594	0.352334	11.1362	1.32181
EIF3E	eukaryotic translation initiation factor 3 subunit E	protein_coding	27.8288	13.7312	0	5.33979	0.0391483	8.48796	0.965569
EIF3F	eukaryotic translation initiation factor 3 subunit F	protein_coding	32.0487	1.92821	0.2268	20.7971	15.8159	0	1.07198
EIF3H	eukaryotic translation initiation factor 3 subunit H	protein_coding	0	0	2.5596	27.4016	0.822114	8.1824	0.812531
EIF3J	eukaryotic translation initiation factor 3 subunit J	protein_coding	0.114052	3.53505	15.6168	11.3822	0	18.9112	0.916974
EIF3K	eukaryotic translation initiation factor 3 subunit K	protein_coding	0	14.8122	0	1.26469	13.3887	5.09278	0.760402
EIF4A1	eukaryotic translation initiation factor 4A1	protein_coding	114.965	64.4782	185.166	77.5675	122.221	113.365	2.05293	top5
EIF4A2	eukaryotic translation initiation factor 4A2	protein_coding	25.2626	44.7579	24.6564	2.10781	56.1386	0	1.40632	top20
EIF4B	eukaryotic translation initiation factor 4B	protein_coding	147.793	48.8188	107.86	59.8619	14.4849	168.978	1.96047	top5
EIF4EBP1	eukaryotic translation initiation factor 4E binding protein 1	protein_coding	18.3434	0.262938	4.0824	2.38885	0	0	0.621135
EIF4EBP2	eukaryotic translation initiation factor 4E binding protein 2	protein_coding	3.64968	4.87896	32.4972	29.0878	12.2926	0.237663	1.13906
EIF4G1	eukaryotic translation initiation factor 4 gamma 1	protein_coding	68.8877	129.249	100.181	67.5905	111.925	2.85196	1.90371	top5
EIF4G2	eukaryotic translation initiation factor 4 gamma 2	protein_coding	25.5477	74.8788	69.822	45.5287	17.695	23.8003	1.63224	top10
EIF4G3	eukaryotic translation initiation factor 4 gamma 3	protein_coding	0	28.2804	0	21.3592	14.2891	4.54955	1.0574
EIF4H	eukaryotic translation initiation factor 4H	protein_coding	53.1674	77.2745	15.9084	56.7704	15.307	58.2953	1.66389	top10
EIF5	eukaryotic translation initiation factor 5	protein_coding	0	1.25626	11.7288	0.702604	17.3818	8.99724	0.824633
EIF5A	eukaryotic translation initiation factor 5A	protein_coding	80.9962	15.8931	5.8644	24.4506	2.23145	15.0746	1.38175	top20
EIF5B	eukaryotic translation initiation factor 5B	protein_coding	90.8808	66.1143	20.0556	51.2901	7.20328	49.6037	1.67692	top10
ELAVL1	ELAV like RNA binding protein 1	protein_coding	17.6401	2.68781	0	18.4082	4.42375	0	0.856929
ELF3	E74 like ETS transcription factor 3	protein_coding	12.8309	0	14.5152	2.10781	0	0	0.690992
ELF4	E74 like ETS transcription factor 4	protein_coding	0	1.48998	35.8344	0	0	13.2412	0.925704
ELK1	ELK1, ETS transcription factor	protein_coding	23.97	11.7738	1.134	4.91823	0.90041	69.6013	1.27222
ELK4	ELK4, ETS transcription factor	protein_coding	2.09096	0	3.1428	11.8037	0	14.8709	0.725754
ELN	elastin	protein_coding	0	59.57	0	0.281042	10.7266	16.6704	1.1626
ELOVL5	ELOVL fatty acid elongase 5	protein_coding	0.209096	42.8296	31.7196	6.0424	9.31729	18.8772	1.25926
ELP2	elongator acetyltransferase complex subunit 2	protein_coding	1.55872	0	13.8672	0	0	18.8433	0.756753
ELP5	elongator acetyltransferase complex subunit 5	protein_coding	3.17446	0	5.2488	0	29.1655	0	0.796906
EMB	embigin	protein_coding	19.636	3.47662	0	4.0751	0	0	0.656222
EMC1	ER membrane protein complex subunit 1	protein_coding	86.0145	6.07679	15.3252	6.0424	32.8845	6.55271	1.40625	top20
EMC2	ER membrane protein complex subunit 2	protein_coding	41.1729	0	5.2488	0	9.39559	0	0.968618
EMC3-AS1	EMC3 antisense RNA 1	lncRNA	0.437201	1.19783	1.62	5.62083	0	0	0.170059
EMC7	ER membrane protein complex subunit 7	protein_coding	10.3598	0	14.9688	35.8328	0	0	1.00833
EMILIN1	elastin microfibril interfacer 1	protein_coding	2.64221	0	7.5168	0	3.67994	0	0.362952
EML4	echinoderm microtubule associated protein like 4	protein_coding	0	0.555091	1.3608	5.90187	6.53776	7.43546	0.560126
EMP1	epithelial membrane protein 1	protein_coding	2.77528	28.3973	18.6624	0	0.0391483	65.3913	1.28355
ENAH	enabled homolog (Drosophila)	protein_coding	115.649	22.116	3.6612	32.1793	42.0061	29.1646	1.61062	top10
ENDOD1	endonuclease domain containing 1	protein_coding	0	1.63606	13.284	12.0848	0.704669	0.169759	0.66713
ENO1	enolase 1	protein_coding	199.002	330.951	362.2	120.003	262.098	178.655	2.38409	top5
ENOSF1	enolase superfamily member 1	protein_coding	0	24.424	0	0.421562	17.1469	1.96921	0.864923
ENSA	endosulfine alpha	protein_coding	0	0.0292153	36.8388	6.88552	55.7863	5.66996	1.2439
EP300	E1A binding protein p300	protein_coding	0.114052	0.584306	0.0324	20.3755	21.7273	1.49388	0.868522
EP400	E1A binding protein p400	protein_coding	40.8688	18.1719	14.6448	5.76135	24.7417	5.83972	1.26335
EPAS1	endothelial PAS domain protein 1	protein_coding	0.133061	2.22036	2.43	0	2.46634	3.53099	0.254498
EPB41L1	erythrocyte membrane protein band 4.1 like 1	protein_coding	19.484	0.379799	22.1292	0	0	4.21003	0.886519
EPB41L2	erythrocyte membrane protein band 4.1 like 2	protein_coding	20.2823	64.3321	20.6388	47.496	7.47732	91.2965	1.62243	top10
EPHA1-AS1	EPHA1 antisense RNA 1	lncRNA	0	0	4.8924	21.9212	0	1.59574	0.675311
EPHB2	EPH receptor B2	protein_coding	3.44058	25.9724	0.0972001	18.2677	0	0	0.901076
EPN1	epsin 1	protein_coding	0	13.1469	1.2636	23.8885	0.0391483	0	0.80548
EPPK1	epiplakin 1	protein_coding	0.190087	8.12186	8.1324	8.57177	0.117445	0	0.622103
EPRS	glutamyl-prolyl-tRNA synthetase	protein_coding	0	63.9231	0.0972001	18.4082	40.9882	15.3123	1.36402
EPS8	epidermal growth factor receptor pathway substrate 8	protein_coding	48.7954	0	32.1408	0	76.3783	0	1.41862	top20
EPT1	selenoprotein I	protein_coding	26.9924	3.94407	0.6156	19.3919	0	1.05251	0.937822
ERBB2	erb-b2 receptor tyrosine kinase 2	protein_coding	2.64221	17.4415	12.8628	0	0	1.52783	0.759345
ERBB3	erb-b2 receptor tyrosine kinase 3	protein_coding	0	4.7621	4.86	2.24833	0	11.4418	0.589432
ERC1	ELKS/RAB6-interacting/CAST family member 1	protein_coding	6.88116	0	5.67	13.209	0	0	0.632797
ERCC6-PGBD3		protein_coding	0	15.3202	0	7.72865	18.7912	0	0.843441
ERCC6L2	ERCC excision repair 6 like 2	protein_coding	28.4941	1.7237	22.842	3.93458	23.2932	0	1.1265
ERF	ETS2 repressor factor	protein_coding	0	2.01586	0	13.209	70.232	25.2262	1.26593
ERGIC1	endoplasmic reticulum-golgi intermediate compartment 1	protein_coding	84.5318	106.87	109.966	43.4209	30.8097	89.2594	1.88917	top5
ERGIC3	ERGIC and golgi 3	protein_coding	37.7323	3.33055	0	12.0848	0	0.203711	0.948994
ERH	enhancer of rudimentary homolog (Drosophila)	protein_coding	0.15207	0	0.4536	6.18292	43.7286	10.6269	1.0082
ERICH1	glutamate rich 1	protein_coding	6.25387	1.37312	8.6508	9.13385	12.8406	6.68852	0.87449
ERICH3	glutamate rich 3	protein_coding	0.741341	0.964105	1.8792	12.9279	2.2706	0	0.495617
ERICH6B	glutamate rich 6B	protein_coding	1.14052	0.0876459	1.296	24.5911	0	0.0679037	0.65615
ERLEC1	endoplasmic reticulum lectin 1	protein_coding	0	2.8631	0	8.85281	5.91139	3.7347	0.551491
ERLIN2	ER lipid raft associated 2	protein_coding	56.1708	0.116861	0	6.18292	13.6627	0	1.10342
ERO1A	Endoplasmic Reticulum Oxidoreductase 1 Alpha	protein_coding	14.9599	3.59348	5.3784	6.60448	2.15315	0	0.736256
ERP29	endoplasmic reticulum protein 29	protein_coding	27.1825	146.398	11.6964	0.140521	41.7712	55.8508	1.6737	top10
ERP44	endoplasmic reticulum protein 44	protein_coding	0	20.9182	0.4536	3.65354	0	12.7319	0.798849
ERRFI1	ERBB receptor feedback inhibitor 1	protein_coding	1.82484	46.8906	1.2636	12.0848	0	0	1.01469
ESR1	estrogen receptor 1	protein_coding	4.33399	0	4.1472	0	2.07486	0	0.24535
ESRG	embryonic stem cell related (non-protein coding)	lncRNA	0.646297	0	0.3564	9.13385	13.1147	1.32412	0.612348
ESYT2	extended synaptotagmin 2	protein_coding	0.0190087	3.47662	8.2944	8.43125	5.83309	4.17608	0.702293
ETF1	eukaryotic translation termination factor 1	protein_coding	5.36046	0	0.1944	30.6335	7.9471	33.9858	1.11462
ETFA	electron transfer flavoprotein alpha subunit	protein_coding	0	26.8489	0	31.0551	14.1325	33.171	1.2439
ETNK2	ethanolamine kinase 2	protein_coding	65.9413	35.6135	0	0	0.0391483	3.15752	1.24201
EVPL	envoplakin	protein_coding	0.285131	2.07429	2.7216	1.68625	1.48763	0	0.138561
EWSR1	EWS RNA binding protein 1	protein_coding	98.009	241.786	19.3752	67.731	14.3674	97.9851	1.95364	top5
EXO1	exonuclease 1	protein_coding	1.72979	9.20282	0	0	5.6765	13.0036	0.693326
EXOC1	exocyst complex component 1	protein_coding	0	3.56427	17.2044	0	20.9835	0	0.842528
EXOC3	exocyst complex component 3	protein_coding	0	14.2279	0.1296	17.003	64.8295	0	1.20498
EXOC5	exocyst complex component 5	protein_coding	10.892	3.59348	1.5876	4.77771	5.63735	0.611133	0.654807
EXOC7	exocyst complex component 7	protein_coding	0.798367	41.2812	65.8368	15.4573	6.92924	0	1.3368
EXOSC3	exosome component 3	protein_coding	16.5376	1.25626	6.4152	8.43125	11.9011	0	0.870612
EXT1	exostosin glycosyltransferase 1	protein_coding	40.3365	7.21618	21.6108	6.88552	2.3489	17.3494	1.20298
EXTL3	exostosin like glycosyltransferase 3	protein_coding	2.73726	0.93489	13.0572	4.63719	0	7.77498	0.686361
EZR	ezrin	protein_coding	26.4031	140.759	8.0028	21.2186	42.2018	64.169	1.70294	top10
F3	coagulation factor III, tissue factor	protein_coding	6.65306	4.90817	0	8.85281	4.03227	10.7288	0.768084
FADD	Fas associated via death domain	protein_coding	2.10997	0.788813	9.68761	9.55542	44.9814	0	1.04872
FADS1	fatty acid desaturase 1	protein_coding	54.498	30.0626	4.6332	24.7317	74.9298	8.04659	1.5161	top20
FADS2	fatty acid desaturase 2	protein_coding	0	10.1669	3.8232	28.2447	7.8688	24.0379	1.09191
FAF2	Fas associated factor family member 2	protein_coding	0.114052	0	25.7256	0.562083	2.70123	1.32412	0.705109
FAHD1	fumarylacetoacetate hydrolase domain containing 1	protein_coding	55.2014	6.39815	18.9864	0	0	0	1.12811
FAIM	Fas apoptotic inhibitory molecule	protein_coding	0	18.6102	0	0	2.46634	17.0438	0.803005
FAM102A	family with sequence similarity 102 member A	protein_coding	0.0760349	0	0	3.65354	2.58379	1.01856	0.0870664
FAM114A1	family with sequence similarity 114 member A1	protein_coding	57.9576	26.4106	0	5.48031	0	0	1.17536
FAM120A	family with sequence similarity 120A	protein_coding	2.75627	56.5024	16.524	5.90187	24.5068	46.1066	1.40454	top20
FAM127A	family with sequence similarity 127 member A	protein_coding	0	8.64773	0	0.281042	1.09615	22.2045	0.730102
FAM129A	family with sequence similarity 129 member A	protein_coding	21.5179	2.04507	16.2	23.6075	10.8832	15.55	1.17514
FAM129B	family with sequence similarity 129 member B	protein_coding	119.812	149.115	40.0464	115.087	47.8	118.764	1.99316	top5
FAM134C	family with sequence similarity 134 member C	protein_coding	0.475218	3.12604	9.75241	10.6796	0	3.36123	0.659512
FAM13B	family with sequence similarity 13 member B	protein_coding	0	23.8105	17.0748	2.52937	19.3784	0.0339519	1.02
FAM168A	family with sequence similarity 168 member A	protein_coding	0	0.175292	13.1544	2.81042	11.7053	21.831	0.918
FAM168B	family with sequence similarity 168 member B	protein_coding	23.1526	0.0876459	0.5508	0	7.43817	3.7347	0.765469
FAM179B	family with sequence similarity 179 member B	protein_coding	0	6.16443	0	4.49667	2.11401	0	0.328213
FAM186A	family with sequence similarity 186 member A	protein_coding	1.19755	4.52837	0	10.6796	9.59133	1.42598	0.659961
FAM192A	family with sequence similarity 192 member A	protein_coding	12.983	2.13272	0	2.95094	3.67994	0.54323	0.569955
FAM193A	family with sequence similarity 193 member A	protein_coding	0	1.95743	8.84521	2.24833	9.0041	0.203711	0.56935
FAM199X	family with sequence similarity 199, X-linked	protein_coding	0	3.76878	17.1396	13.49	0	0	0.758387
FAM208B	family with sequence similarity 208 member B	protein_coding	0.171079	9.29047	31.8816	3.23198	0	0	0.870942
FAM20B	FAM20B, glycosaminoglycan xylosylkinase	protein_coding	40.6597	9.37812	0	0.421562	0	38.3996	1.17055
FAM212B	family with sequence similarity 212 member B	protein_coding	0.342157	0.116861	41.0184	22.9049	44.1201	2.51244	1.26723
FAM219A	family with sequence similarity 219 member A	protein_coding	10.7399	37.7462	0	53.2574	0	0	1.22936
FAM219B	family with sequence similarity 219 member B	protein_coding	12.9259	1.08097	7.2576	0	0	0.0339519	0.550197
FAM21C	WASH complex subunit 2C	protein_coding	4.94227	0	8.262	0	51.4408	0	1.03238
FAM35A	family with sequence similarity 35 member A	protein_coding	13.9524	2.77545	12.0204	0.983646	16.3248	0	0.885142
FAM3C	family with sequence similarity 3 member C	protein_coding	0	1.28547	12.7332	0	0	10.3214	0.60817
FAM43A	family with sequence similarity 43 member A	protein_coding	8.83906	0	45.0684	0	13.467	0	1.05034
FAM50A	family with sequence similarity 50 member A	protein_coding	27.0494	16.8865	7.0308	54.241	60.9539	49.4	1.55542	top20
FAM53C	family with sequence similarity 53 member C	protein_coding	4.33399	2.83389	0	0	1.057	0.135807	0.144091
FAM65A	family with sequence similarity 65 member A	protein_coding	19.2558	0.146077	0	3.23198	1.29189	0.339519	0.606835
FAM83H	family with sequence similarity 83 member H	protein_coding	0	0.759598	0	18.5487	26.4642	6.99408	0.944208
FAM84B	family with sequence similarity 84 member B	protein_coding	2.64221	0.0292153	39.2364	2.52937	0.156593	0	0.871123
FANCF	Fanconi anemia complementation group F	protein_coding	1.17854	1.69449	0.0324	15.0357	4.11057	3.08962	0.622237
FANCI	Fanconi anemia complementation group I	protein_coding	3.30752	31.1435	63.3744	7.30708	0	8.14845	1.27601
FARSA	phenylalanyl-tRNA synthetase alpha subunit	protein_coding	34.3488	0.759598	0	0	12.3709	18.3001	1.03994
FARSB	phenylalanyl-tRNA synthetase beta subunit	protein_coding	33.6074	10.985	5.832	0.562083	0	0	0.929304
FASN	fatty acid synthase	protein_coding	0.133061	0	1.9764	0.562083	28.4216	18.2661	0.915218
FASTK	Fas activated serine/threonine kinase	protein_coding	1.25458	21.2103	5.7024	0	0	7.94473	0.779501
FAT1	FAT atypical cadherin 1	protein_coding	23.1526	15.5425	2.106	3.79406	0	27.3991	1.07915
FAT2	FAT atypical cadherin 2	protein_coding	0	0	1.0368	25.8558	1.95741	0.169759	0.684543
FAU	FAU, ubiquitin like and ribosomal protein S30 fusion	protein_coding	0	40.9014	0	28.9473	16.0508	0	1.15584
FBL	fibrillarin	protein_coding	1.38764	0.350584	38.1672	3.79406	0.0391483	27.2633	1.07312
FBLN1	fibulin 1	protein_coding	0.703323	37.6878	2.6892	34.2871	1.2136	21.831	1.2149
FBLN5	fibulin 5	protein_coding	0	3.21368	1.1988	1.96729	0	0	0.0266542
FBN1	fibrillin 1	protein_coding	19.0277	9.40733	22.1292	51.8522	66.8261	62.8449	1.5875	top10
FBN2	fibrillin 2	protein_coding	0.0570262	6.01835	28.4472	1.68625	3.4059	25.396	1.03483
FBRS	fibrosin	protein_coding	0.399183	0.0292153	0.0324	23.467	10.4134	38.7051	1.08545
FBXL18	F-box and leucine rich repeat protein 18	protein_coding	3.78274	0	0	25.4343	73.2464	10.7627	1.2758
FBXL19	F-box and leucine rich repeat protein 19	protein_coding	0.247114	14.8706	0	0	6.34202	5.5681	0.65366
FBXO11	F-box protein 11	protein_coding	2.35708	0	0.2916	0	24.1545	20.3372	0.895241
FBXO22	F-box protein 22	protein_coding	0	0	3.7584	0.843125	1.17445	23.2231	0.684232
FBXO34	F-box protein 34	protein_coding	0	9.14439	3.2724	5.05875	0.978707	0	0.487945
FBXW2	F-box and WD repeat domain containing 2	protein_coding	17.374	0	18.6948	12.7874	0	0.169759	0.912275
FBXW5	F-box and WD repeat domain containing 5	protein_coding	5.34145	0	34.5708	5.33979	8.92581	0.203711	0.957301
FBXW7	F-box and WD repeat domain containing 7, E3 ubiquitin protein ligase	protein_coding	0	8.93989	19.3752	18.8298	16.4423	0.0339519	1.02545
FCRL4	Fc receptor like 4	protein_coding	3.83976	0	0	10.5391	7.59476	0	0.56375
FDFT1	farnesyl-diphosphate farnesyltransferase 1	protein_coding	8.55393	9.40733	25.92	0.140521	54.4552	19.4205	1.29335
FECH	ferrochelatase	protein_coding	0	0	1.9116	2.52937	0	32.7975	0.792841
FEN1	flap structure-specific endonuclease 1	protein_coding	0	33.0425	51.5484	11.6632	0	0	1.20527
FER	FER tyrosine kinase	protein_coding	0	0.175292	6.156	15.3168	0	2.00316	0.595702
FERMT2	fermitin family member 2	protein_coding	28.7792	22.0576	0	0	22.4711	46.0048	1.29854
FGD5-AS1	FGD5 antisense RNA 1	lncRNA	16.3285	17.0033	4.2768	5.62083	20.8269	0.0339519	1.02864
FGF1	fibroblast growth factor 1	protein_coding	0.418192	0.671952	1.782	9.83646	1.44849	1.73154	0.422935
FGF2	fibroblast growth factor 2	protein_coding	25.9469	0.146077	13.77	1.82677	0	0.203711	0.843995
FGFR1OP2	FGFR1 oncogene partner 2	protein_coding	0.950437	0	6.4476	3.51302	0	0	0.259716
FHL2	four and a half LIM domains 2	protein_coding	0	18.2596	0	2.10781	14.2108	0	0.760651
FIGNL1	fidgetin like 1	protein_coding	25.7568	2.19115	4.4712	7.72865	0	0	0.825511
FIP1L1	factor interacting with PAPOLA and CPSF1	protein_coding	47.807	2.19115	2.0412	4.63719	13.5845	0	1.06856
FIS1	fission, mitochondrial 1	protein_coding	0	4.06093	22.7772	1.12417	3.87568	0	0.724794
FKBP10	FK506 binding protein 10	protein_coding	136.445	231.298	174.636	17.9867	98.6536	161.373	2.13587	top5
FKBP1A	FK506 binding protein 1A	protein_coding	20.7195	2.80467	8.87761	0	0.508928	0	0.739186
FKBP2	FK506 binding protein 2	protein_coding	0	53.6393	0	45.1072	0	12.3245	1.26745
FKBP3	FK506 binding protein 3	protein_coding	2.43312	4.5868	0	0.843125	63.6942	0	1.0765
FKBP4	FK506 binding protein 4	protein_coding	85.4253	66.9907	13.6404	0	2.66208	20.8804	1.49968	top20
FKBP5	FK506 binding protein 5	protein_coding	78.0309	0	57.1536	0.140521	44.3158	15.2444	1.51163	top20
FKBP8	FK506 binding protein 8	protein_coding	0	0.262938	36.3204	12.2253	15.1895	0.135807	1.02894
FKBP9	FK506 binding protein 9	protein_coding	44.4795	71.8112	2.6892	25.1532	0.313186	77.9195	1.56892	top10
FLG	filaggrin	protein_coding	11.8615	1.02254	0.939601	27.261	4.69779	0.0679037	0.883191
FLG2	filaggrin family member 2	protein_coding	2.22402	0	0	0	12.9581	15.7876	0.712786
FLII	FLII, actin remodeling protein	protein_coding	6.00676	20.4215	21.6756	38.0811	1.40934	1.32412	1.17084
FLJ35934		lncRNA	1.7488	0.0876459	2.5596	9.83646	10.2568	1.18832	0.631404
FLNA	filamin A	protein_coding	63.128	61.2645	168.739	89.3712	202.279	309.335	2.17324	top5
FLNB	filamin B	protein_coding	35.1852	40.9307	56.7	27.9636	32.2582	23.3589	1.5571	top20
FLNC	filamin C	protein_coding	45.0507	54.3113	11.4372	5.05875	88.5534	11.1702	1.55546	top20
FLOT1	flotillin 1	protein_coding	10.0366	0	0	3.09146	18.6346	0	0.723765
FLVCR1	feline leukemia virus subgroup C cellular receptor 1	protein_coding	56.8741	33.1886	0.0648	3.09146	0	0	1.19135
FMN1	formin 1	protein_coding	1.9579	0.0584306	0.162	4.77771	0	1.22227	0.134512
FMR1	fragile X mental retardation 1	protein_coding	3.21248	0.0584306	1.458	1.40521	0.939559	2.41058	0.198852
FN1	fibronectin 1	protein_coding	840.3	518.835	835.532	455.85	917.283	673.503	2.84935	top5
FNBP1	formin binding protein 1	protein_coding	0.114052	7.77127	5.1192	18.2677	0.0391483	0	0.717551
FNBP1L	formin binding protein 1 like	protein_coding	0	34.328	1.5228	28.2447	27.3646	0	1.18308
FNBP4	formin binding protein 4	protein_coding	28.304	32.9549	13.0896	16.8625	9.0824	0	1.22312
FNDC3A	fibronectin type III domain containing 3A	protein_coding	0	54.2236	28.6416	23.6075	44.9422	9.87999	1.42947	top20
FNDC3B	fibronectin type III domain containing 3B	protein_coding	15.3971	2.30801	29.646	33.5845	4.34546	0	1.1527
FOLR1	folate receptor 1	protein_coding	158.856	45.1669	1.3284	5.76135	0.156593	36.8378	1.61649	top10
FOSL1	FOS like 1, AP-1 transcription factor subunit	protein_coding	0.893411	4.06093	9.65521	6.32344	0	10.1856	0.714868
FOSL2	FOS like 2, AP-1 transcription factor subunit	protein_coding	0.266122	1.37312	0	15.5978	17.6167	8.45401	0.858415
FOXJ3	forkhead box J3	protein_coding	54.5741	1.37312	13.608	4.0751	15.2678	0	1.17074
FOXK2	forkhead box K2	protein_coding	4.39102	0	27.5076	6.88552	0	0	0.810503
FOXO3	forkhead box O3	protein_coding	67.6711	28.0797	0.0978481	1.68625	8.92581	0	1.24904
FRAS1	Fraser extracellular matrix complex subunit 1	protein_coding	0.589271	0	69.7896	4.0751	0.0391483	2.91986	1.11066
FRAT2	FRAT2, WNT signaling pathway regulator	protein_coding	40.5456	5.58012	0	3.3725	4.26716	0	0.952352
FRG1CP		pseudogene	0	4.49916	24.8832	0	11.2747	15.9574	0.974776
FSCN1	fascin actin-bundling protein 1	protein_coding	119.641	29.5075	222.75	13.0684	61.5019	77.8856	1.94147	top5
FSTL1	follistatin like 1	protein_coding	47.6549	12.0075	49.9932	54.9436	5.51991	77.9195	1.61637	top10
FSTL3	follistatin like 3	protein_coding	43.2449	38.1844	0	9.4149	0	11.2041	1.23065
FSTL4	follistatin like 4	protein_coding	0	0	1.0692	0.281042	1.52678	2.07106	-0.0837138
FTH1	ferritin heavy chain 1	protein_coding	396.579	675.984	375.192	353.55	398.216	384.029	2.63407	top5
FTL	ferritin light chain	protein_coding	28.5511	13.5559	0	24.4506	8.65177	0	1.09812
FTSJ1	FtsJ RNA methyltransferase homolog 1 (E. coli)	protein_coding	23.875	35.4382	3.2076	0	0	29.8776	1.18751
FUBP1	far upstream element binding protein 1	protein_coding	0	10.5175	72.4788	17.8461	9.98281	50.7241	1.43015	top20
FUBP3	far upstream element binding protein 3	protein_coding	5.39848	30.6761	38.4264	39.4864	7.08584	0	1.3049
FURIN	furin, paired basic amino acid cleaving enzyme	protein_coding	0	9.26125	0	18.8298	2.07486	0	0.701365
FUS	FUS RNA binding protein	protein_coding	16.6897	66.4941	3.3048	9.83646	62.4806	10.0497	1.44936	top20
FUT3	fucosyltransferase 3 (Lewis blood group)	protein_coding	0	0	3.5316	1.96729	0	2.20687	0.108664
FXR1	FMR1 autosomal homolog 1	protein_coding	28.9123	24.2487	0	10.9606	4.11057	14.9049	1.14164
FXR2	FMR1 autosomal homolog 2	protein_coding	9.40932	41.9824	19.278	9.55542	0	0	1.12616
FYCO1	FYVE and coiled-coil domain containing 1	protein_coding	1.34962	0	12.636	18.9703	1.37019	0	0.757474
FYN	FYN proto-oncogene, Src family tyrosine kinase	protein_coding	0	3.65191	0.0324	1.68625	0	41.2176	0.890124
FYTTD1	forty-two-three domain containing 1	protein_coding	19.0848	2.68781	6.8364	7.4476	2.85782	0	0.811959
G3BP1	G3BP stress granule assembly factor 1	protein_coding	28.7412	10.9557	0	7.02604	0	0	0.891379
G3BP2	G3BP stress granule assembly factor 2	protein_coding	10.2077	36.6652	6.642	0	0.0391483	14.7012	1.05598
G6PC3	glucose-6-phosphatase catalytic subunit 3	protein_coding	41.9523	3.41819	0	3.79406	0	0	0.913501
G6PD	glucose-6-phosphate dehydrogenase	protein_coding	30.6231	22.8172	24.8832	69.9794	34.0981	16.8741	1.5213	top20
GAB2	GRB2 associated binding protein 2	protein_coding	34.843	3.76878	0	22.0618	4.85439	0.475326	1.04141
GABARAP	GABA type A receptor-associated protein	protein_coding	6.84314	0	0	5.19927	13.741	0	0.63319
GABARAPL1	GABA type A receptor associated protein like 1	protein_coding	50.4682	18.9607	0.81	0.702604	19.8482	0.0679037	1.18021
GADD45A	growth arrest and DNA damage inducible alpha	protein_coding	0	15.0167	0.8424	12.5064	10.8049	2.61429	0.842865
GADD45GIP1	GADD45G interacting protein 1	protein_coding	0	0	6.1236	2.24833	0	19.0809	0.660437
GAK	cyclin G associated kinase	protein_coding	0	0	9.68761	10.8201	0.0391483	4.68536	0.623804
GALNT1	polypeptide N-acetylgalactosaminyltransferase 1	protein_coding	16.5756	23.7228	12.5712	27.1205	0	7.70707	1.16483
GALNT10	polypeptide N-acetylgalactosaminyltransferase 10	protein_coding	7.16629	40.3756	0	9.69594	1.01786	0	0.987187
GALNT2	polypeptide N-acetylgalactosaminyltransferase 2	protein_coding	86.1286	20.3339	41.8284	60.2834	53.9855	42.1682	1.70576	top10
GALNT5	polypeptide N-acetylgalactosaminyltransferase 5	protein_coding	62.3296	0	19.602	7.4476	36.8777	0	1.3231
GANAB	glucosidase II alpha subunit	protein_coding	3.57364	12.1828	73.9368	20.7971	93.4469	60.4683	1.64412	top10
GAPDH	glyceraldehyde-3-phosphate dehydrogenase	protein_coding	115.915	188.643	49.1508	153.308	194.175	94.7936	2.12275	top5
GAREM	GRB2 associated regulator of MAPK1 subtype 1	protein_coding	0	1.05175	11.9556	17.8461	0.195741	1.42598	0.733401
GARS	glycyl-tRNA synthetase	protein_coding	20.8906	29.6243	0	19.2514	0	27.8745	1.21148
GATAD2A	GATA zinc finger domain containing 2A	protein_coding	3.61166	11.3648	0.0324	1.82677	18.3997	8.28425	0.860533
GATSL2	GATS protein like 2	protein_coding	0.133061	15.0459	19.278	0.421562	1.40934	12.7319	0.91222
GBE1	1,4-alpha-glucan branching enzyme 1	protein_coding	0	11.6569	0	10.3985	8.84751	0	0.711849
GBF1	golgi brefeldin A resistant guanine nucleotide exchange factor 1	protein_coding	0	39.762	28.6092	3.65354	22.4711	0	1.19726
GCC2	GRIP and coiled-coil domain containing 2	protein_coding	6.1729	1.80025	0	11.2417	9.0041	15.3462	0.860988
GCN1		protein_coding	0.0190087	1.86978	3.2724	6.0424	0.352334	0	0.284653
GDA	guanine deaminase	protein_coding	45.5829	0.262938	0	7.4476	2.93612	0	0.971814
GDE1	glycerophosphodiester phosphodiesterase 1	protein_coding	22.8295	7.94657	0	11.8037	0	0	0.851052
GDF11	growth differentiation factor 11	protein_coding	12.1656	1.3439	0.2592	2.81042	2.42719	0.169759	0.504608
GDI2	GDP dissociation inhibitor 2	protein_coding	25.1866	12.0659	25.0452	24.4506	23.6064	3.5989	1.27858
GET4	golgi to ER traffic protein 4	protein_coding	0	6.07679	0	8.29073	30.5748	0	0.874504
GFPT1	glutamine--fructose-6-phosphate transaminase 1	protein_coding	0.988454	13.0885	6.0912	4.21562	22.5494	11.2381	0.986557
GGNBP2	gametogenetin binding protein 2	protein_coding	0	1.63606	0	6.88552	0	15.8895	0.609435
GIGYF1	GRB10 interacting GYF protein 1	protein_coding	0	0	15.1956	3.79406	25.5247	11.0004	0.966257
GIGYF2	GRB10 interacting GYF protein 2	protein_coding	0.627288	1.11018	14.58	40.751	0	0	0.978245
GINS1	GINS complex subunit 1	protein_coding	45.2978	1.22704	0	0.421562	0	1.8334	0.910089
GIPC1	GIPC PDZ domain containing family member 1	protein_coding	0	24.1611	24.5592	0	7.00754	8.58982	1.03018
GIT1	GIT ArfGAP 1	protein_coding	1.53971	12.3581	0	0	0	3.42914	0.46057
GJA1	gap junction protein alpha 1	protein_coding	0.513236	56.0058	0	10.9606	7.59476	0	1.09734
GJA3	gap junction protein alpha 3	protein_coding	0	1.11018	0	7.72865	2.93612	0	0.292808
GJA5	gap junction protein alpha 5	protein_coding	1.25458	0	0	1.82677	7.82965	0	0.259713
GJD3	gap junction protein delta 3	protein_coding	1.76781	0.0584306	0.0972001	1.96729	7.8688	0	0.292239
GLE1	GLE1, RNA export mediator	protein_coding	0	2.71702	0.0324	13.3495	0	20.9483	0.790604
GLG1	golgi glycoprotein 1	protein_coding	25.0155	59.0149	21.222	80.7995	17.1078	95.7782	1.69743	top10
GLIDR	glioblastoma down-regulated RNA	lncRNA	1.59673	0	0.5508	1.78321	15.4636	0.712989	0.525203
GLO1	glyoxalase I	protein_coding	2.07195	23.6352	11.7936	0.702604	0	0	0.80395
GLRX	glutaredoxin	protein_coding	32.7901	0	17.334	0	7.82965	0	0.98493
GLTSCR1L	GLTSCR1 like	protein_coding	6.52	0	1.3932	2.6699	0.0782965	0	0.249663
GLTSCR2	glioma tumor suppressor candidate region gene 2	protein_coding	0	4.84974	15.9084	7.72865	11.0007	0.0339519	0.818681
GLUL	glutamate-ammonia ligase	protein_coding	0.0760349	0.116861	14.9688	1.96729	3.52334	0.135807	0.539665
GMEB2	glucocorticoid modulatory element binding protein 2	protein_coding	0.0570262	0	4.8924	2.81042	11.8228	0	0.51372
GNA11	G protein subunit alpha 11	protein_coding	0	9.14439	22.2588	23.1859	0.822114	17.4513	1.08435
GNA12	G protein subunit alpha 12	protein_coding	4.60011	1.1394	0	0	5.51991	0.0679037	0.275976
GNA13	G protein subunit alpha 13	protein_coding	14.1995	0	5.2488	0	1.64423	0	0.545978
GNAI2	G protein subunit alpha i2	protein_coding	39.4811	31.9323	23.6196	38.9243	6.8901	51.8784	1.50679	top20
GNAO1	G protein subunit alpha o1	protein_coding	0.209096	0.204507	0.1296	8.00969	34.059	3.42914	0.884994
GNAQ	G protein subunit alpha q	protein_coding	20.1493	0.555091	0.0648	11.9443	3.4842	0.0339519	0.780936
GNAS	GNAS complex locus	protein_coding	73.6588	16.7988	33.5016	61.4076	21.8056	26.5843	1.59061	top10
GNB1	G protein subunit beta 1	protein_coding	52.5592	43.56	25.1424	15.4573	49.2877	93.1978	1.66777	top10
GNB2	G protein subunit beta 2	protein_coding	0	36.9866	0	0	3.83653	13.9882	0.960719
GNB2L1	receptor for activated C kinase 1	protein_coding	113.729	92.1159	90.0721	18.6893	108.128	31.2018	1.87884	top5
GNG12	G protein subunit gamma 12	protein_coding	1.42566	0	0	7.4476	0	68.7525	1.11185
GNL1	G protein nucleolar 1 (putative)	protein_coding	39.9374	14.111	22.6476	7.86917	0.469779	13.9203	1.21729
GNL2	G protein nucleolar 2	protein_coding	51.2475	32.2537	0	4.0751	0.23489	0.0339519	1.16557
GNL3	G protein nucleolar 3	protein_coding	0	5.60934	13.7376	13.49	10.8049	1.96921	0.880919
GOLGA2	golgin A2	protein_coding	28.8172	127.35	19.3104	31.7577	54.4552	29.7079	1.68634	top10
GOLGA4	golgin A4	protein_coding	30.376	34.9415	23.5548	13.9116	7.67306	34.5969	1.38338	top20
GOLGA6A	golgin A6 family member A	protein_coding	2.34891	1.50839	2.74137	0	0	0.13411	0.0500426
GOLGA6L1	golgin A6 family-like 1	protein_coding	1.46614	0.184056	1.93655	40.255	5.89064	0	0.918488
GOLGA6L2		protein_coding	11.2342	0	0	61.4076	29.1263	29.64	1.34047
GOLGA6L22	Golgin A6 Family Like 22	protein_coding	26.3419	36.0841	35.9012	254.191	58.9514	29.04	1.8658	top5
GOLGA6L6	golgin A6 family-like 6	protein_coding	62.3696	47.7846	62.9263	320.472	50.8411	118.311	2.04317	top5
GOLGA8A	golgin A8 family member A	protein_coding	71.872	3.79799	0	1.26469	0.0230975	36.0973	1.27514
GOLGB1	golgin B1	protein_coding	24.4833	7.97578	0.7128	46.3719	45.8818	47.261	1.45911	top20
GOLIM4	golgi integral membrane protein 4	protein_coding	29.3115	46.2478	33.9228	23.748	36.956	65.9345	1.59498	top10
GOLM1	golgi membrane protein 1	protein_coding	5.41749	42.9173	30.4884	0	3.3276	0	1.13646
GON4L	gon-4 like	protein_coding	0	28.3681	0	3.78704	2.42719	2.34268	0.789169
GOPC	golgi associated PDZ and coiled-coil motif containing	protein_coding	28.4181	2.83389	0	2.95094	12.3709	0	0.88999
GORASP2	golgi reassembly stacking protein 2	protein_coding	7.90763	0.146077	61.7868	0	0	1.08646	1.07266
GPAM	glycerol-3-phosphate acyltransferase, mitochondrial	protein_coding	14.3326	0.204507	1.4256	3.23198	3.91483	0	0.585639
GPAT4	glycerol-3-phosphate acyltransferase 4, mitochondrial	protein_coding	29.1024	4.46994	26.8272	11.5227	41.0665	10.0497	1.31189
GPATCH2	G-patch domain containing 2	protein_coding	8.80104	0.0876459	0.907201	12.5064	0	0	0.570197
GPATCH3	G-patch domain containing 3	protein_coding	75.7498	14.8706	0.5832	5.76135	0	0.0339519	1.20862
GPATCH4	G-patch domain containing 4	protein_coding	0.912419	21.2687	43.8696	0.562083	37.1126	38.5014	1.37483	top20
GPBP1	GC-rich promoter binding protein 1	protein_coding	0	8.91067	0.2268	0	3.91483	36.1927	0.914211
GPC1	glypican 1	protein_coding	28.304	0	2.4624	15.1762	0.195741	34.7328	1.12964
GPC3	glypican 3	protein_coding	0.0190087	6.16443	8.2296	0.983646	12.7232	10.5251	0.808942
GPD1L	glycerol-3-phosphate dehydrogenase 1-like	protein_coding	0	1.7237	0	4.0751	3.99312	0	0.212717
GPI	glucose-6-phosphate isomerase	protein_coding	0	2.71702	0	6.32344	4.14972	17.9266	0.714843
GPNMB	glycoprotein nmb	protein_coding	4.67615	17.0033	6.7716	0	0	20.3032	0.909861
GPR107	G protein-coupled receptor 107	protein_coding	0	9.31969	9.00721	3.23198	4.26716	1.15436	0.652897
GPR161	G protein-coupled receptor 161	protein_coding	45.0317	0	2.3652	21.6402	0	0	1.06093
GPRC5B	G protein-coupled receptor class C group 5 member B	protein_coding	0.0570262	25.651	12.7008	0	0.0391483	1.05251	0.818452
GPRIN1	G protein regulated inducer of neurite outgrowth 1	protein_coding	0	0.262938	0.0972001	4.35615	10.9224	2.00316	0.468392
GPS2	G protein pathway suppressor 2	protein_coding	0	8.53087	0	49.0418	0.23489	42.7793	1.22439
GPT2	glutamic--pyruvic transaminase 2	protein_coding	0.665306	2.68781	0.0648	9.13385	0	37.0754	0.917568
GPX1	glutathione peroxidase 1	protein_coding	0	17.4708	18.2088	4.49667	62.1283	18.3001	1.30321
GPX3	glutathione peroxidase 3	protein_coding	15.6062	4.87896	14.5476	13.3495	10.8441	5.80577	1.03498
GPX4	glutathione peroxidase 4	protein_coding	0	7.30383	38.5236	6.18292	45.6469	51.8784	1.39659	top20
GRAMD1A	GRAM domain containing 1A	protein_coding	9.67545	0	7.452	0.140521	0	8.11449	0.626383
GRAMD1B	GRAM domain containing 1B	protein_coding	1.12152	0.0584306	39.3012	4.49667	0	0.0679037	0.875502
GRB10	growth factor receptor bound protein 10	protein_coding	0	15.4841	13.3164	1.82677	0	0	0.707957
GRB2	growth factor receptor bound protein 2	protein_coding	42.6176	0.116861	47.0124	2.38885	0	0	1.18628
GREM1	gremlin 1, DAN family BMP antagonist	protein_coding	7.60349	41.4565	0	9.83646	6.22458	18.8433	1.14594
GRIN2A	glutamate ionotropic receptor NMDA type subunit 2A	protein_coding	0	0.49666	1.4904	3.65354	7.82965	0.0679037	0.353408
GRINA	glutamate ionotropic receptor NMDA type subunit associated protein 1	protein_coding	0	20.1294	33.3396	0.421562	18.7129	0	1.08281
GRIPAP1	GRIP1 associated protein 1	protein_coding	100.632	42.0993	0	37.9406	20.9052	28.6214	1.58395	top10
GRN	granulin precursor	protein_coding	0.0760349	12.5626	73.7748	46.6529	18.3605	5.5002	1.41755	top20
GRPEL1	GrpE like 1, mitochondrial	protein_coding	0	0.964105	38.2644	17.8461	1.1353	0	0.986846
GRSF1	G-rich RNA sequence binding factor 1	protein_coding	15.7963	16.419	0.0972001	13.209	0.352334	0.203711	0.885337
GSK3A	glycogen synthase kinase 3 alpha	protein_coding	0	0.0876459	0	10.5391	10.9224	8.04659	0.693077
GSK3B	glycogen synthase kinase 3 beta	protein_coding	0	0.0876459	1.7172	5.90187	6.61606	0	0.377876
GSPT1	G1 to S phase transition 1	protein_coding	32.9802	24.424	1.8468	2.6699	34.3722	0.475326	1.20758
GSS	glutathione synthetase	protein_coding	38.3976	10.4591	0	3.65354	3.64079	25.0225	1.13126
GSTP1	glutathione S-transferase pi 1	protein_coding	35.8885	41.8363	0.0648	4.91823	0	31.5752	1.27983
GTF2E2	general transcription factor IIE subunit 2	protein_coding	0.0190087	15.8639	0	0	1.44849	1.56179	0.498154
GTF2F1	general transcription factor IIF subunit 1	protein_coding	81.1293	19.6035	1.1988	5.90187	0	69.5674	1.4708	top20
GTF2H1	general transcription factor IIH subunit 1	protein_coding	52.179	19.2237	0	9.69594	12.2143	27.6368	1.30445
GTF2I	general transcription factor IIi	protein_coding	0	29.8873	2.6892	0.729303	97.6358	0	1.33893
GTF2IP1	general transcription factor IIi pseudogene 1	misc_RNA	58.3568	0	0.2268	35.9466	0	16.9759	1.26915
GTF3C1	general transcription factor IIIC subunit 1	protein_coding	80.445	14.4616	0.162	6.60448	0	0.0339519	1.2292
GTF3C3	general transcription factor IIIC subunit 3	protein_coding	6.02577	1.81135	0	0	24.8983	0	0.736867
GTPBP4	GTP binding protein 4	protein_coding	5.72163	11.131	0	20.0945	24.2328	0.0679037	1.00894
GUCY1A3	guanylate cyclase 1 soluble subunit alpha	protein_coding	0	0.0584306	4.536	3.3725	14.0151	0.135807	0.566591
GUK1	guanylate kinase 1	protein_coding	23.3237	0	28.9008	2.52937	1.72252	5.05883	1.01097
GXYLT1	glucoside xylosyltransferase 1	protein_coding	0	2.68781	0	10.8201	0.391483	23.6644	0.796619
GYPC	glycophorin C (Gerbich blood group)	protein_coding	4.5621	2.22036	0.648	4.35615	1.44849	0	0.343576
GYS1	glycogen synthase 1	protein_coding	50.088	4.46994	0	10.258	0	4.37979	1.06193
H19	H19, imprinted maternally expressed transcript (non-protein coding)	lncRNA	191.988	122.5	38.6208	118.881	116.74	162.358	2.09754	top5
H3F3AP4	H3 histone, family 3A, pseudogene 4	misc_RNA	0	15.1335	2.7216	11.9443	1.51151	0	0.717545
H3F3B	H3 histone family member 3B	protein_coding	3.63067	10.3422	55.1448	38.5027	16.7163	32.2203	1.41652	top20
H6PD	hexose-6-phosphate dehydrogenase/glucose 1-dehydrogenase	protein_coding	17.6211	0	37.4868	0.562083	17.8125	0.0339519	1.08823
HADHA	hydroxyacyl-CoA dehydrogenase/3-ketoacyl-CoA thiolase/enoyl-CoA hydratase (trifunctional protein), alpha subunit	protein_coding	47.864	0.292153	23.7492	23.748	5.48076	0.203711	1.22762
HARS	histidyl-tRNA synthetase	protein_coding	13.9144	2.60016	0	4.0751	0	20.9143	0.839939
HAT1	histone acetyltransferase 1	protein_coding	51.7038	45.6635	16.9452	0	0	0	1.27994
HBA1	hemoglobin subunit alpha 1	protein_coding	0	0	0	147.579	13.6627	31.6771	1.50722	top20
HBB	hemoglobin subunit beta	protein_coding	0.133061	0.0876459	1.0368	304.368	9.63048	20.1335	1.7474	top5
HBS1L	HBS1 like translational GTPase	protein_coding	0.988454	5.02503	0.6156	7.86917	0.0391483	0.101856	0.387368
HCFC1	host cell factor C1	protein_coding	61.1891	2.62938	19.116	0.983646	13.2321	4.17608	1.22757
HDAC1	histone deacetylase 1	protein_coding	0	4.11936	53.5248	31.7577	54.4552	18.9451	1.43351	top20
HDAC2	histone deacetylase 2	protein_coding	59.8775	2.24958	12.0528	1.26469	17.6167	11.8492	1.24267
HDGF	hepatoma-derived growth factor	protein_coding	257.036	148.735	276.437	131.809	93.0946	124.4	2.23532	top5
HDGFRP2	hepatoma-derived growth factor-related protein 2	protein_coding	0	25.6803	0.0324	12.9279	0	12.4264	0.929989
HDHD1	pseudouridine 5'-phosphatase	protein_coding	0	3.06761	0	0	1.68338	6.17924	0.260478
HDLBP	high density lipoprotein binding protein	protein_coding	16.0244	43.823	110.97	15.7383	15.7768	18.5377	1.56599	top20
HEATR1	HEAT repeat containing 1	protein_coding	0	0.642737	6.5448	11.2417	0	22.2385	0.831098
HECTD1	HECT domain E3 ubiquitin protein ligase 1	protein_coding	15.7392	3.73956	0	29.3689	2.74038	2.95381	0.958579
HECTD3	HECT domain E3 ubiquitin protein ligase 3	protein_coding	0.190087	11.8322	18.468	0	0.430631	5.5002	0.783202
HECTD4	HECT domain E3 ubiquitin protein ligase 4	protein_coding	16.6707	1.31469	1.1988	0.140521	13.9368	0	0.74379
HELB	DNA helicase B	protein_coding	1.9579	0	0	7.16656	0	3.08962	0.30871
HELLS	helicase, lymphoid-specific	protein_coding	18.8186	5.98914	0.0324	0	0	25.2262	0.921395
HELZ	helicase with zinc finger	protein_coding	15.15	11.9491	0.907201	28.2447	11.1573	19.5902	1.16136
HERC1	HECT and RLD domain containing E3 ubiquitin protein ligase family member 1	protein_coding	0.0190087	21.035	0	1.82677	23.5673	0	0.888816
HERC2	HECT and RLD domain containing E3 ubiquitin protein ligase 2	protein_coding	9.71346	43.1218	3.47587	40.0948	37.7389	19.9976	1.40977	top20
HERC4	HECT and RLD domain containing E3 ubiquitin protein ligase 4	protein_coding	0	9.14439	21.9996	22.0618	1.01786	0.203711	0.957666
HEXIM1	hexamethylene bisacetamide inducible 1	protein_coding	23.5708	23.4015	0	3.93458	1.76167	0.169759	0.944798
HGH1		protein_coding	0	3.68113	0	0	10.9615	16.0932	0.709494
HIF1A	hypoxia inducible factor 1 alpha subunit	protein_coding	1.10251	3.44741	1.0368	3.23198	12.2534	40.165	1.00886
HIF1AN	hypoxia inducible factor 1 alpha subunit inhibitor	protein_coding	0.0570262	0	59.7132	0	5.48076	75.9843	1.37179
HIPK2	homeodomain interacting protein kinase 2	protein_coding	99.7578	21.5901	86.508	79.5348	141.991	53.4742	1.90567	top5
HIPK3	homeodomain interacting protein kinase 3	protein_coding	0.0760349	0	2.7216	24.5911	12.2926	22.2385	1.01368
HIRIP3	HIRA interacting protein 3	protein_coding	49.1566	0	0	4.77771	0	2.00316	0.969551
HIST1H1C	histone cluster 1 H1 family member c	protein_coding	21.5179	35.9933	5.3136	23.467	11.5096	0	1.21219
HIST1H1E	histone cluster 1 H1 family member e	protein_coding	0	61.8196	112.46	43.4209	0.0391483	0.0339519	1.55985	top20
HIST1H2AM	histone cluster 1 H2A family member m	protein_coding	0	39.7328	0	1.96729	175.071	0	1.55785	top20
HIST1H2BC	histone cluster 1 H2B family member c	protein_coding	92.4965	65.5592	0.907201	138.835	2.54464	0	1.69946	top10
HIST1H2BD	histone cluster 1 H2B family member d	protein_coding	0	0	22.5504	0	32.8063	26.075	1.13264
HIST1H2BK	histone cluster 1 H2B family member k	protein_coding	0	12.0075	31.3956	1.26469	31.6318	0.0339519	1.10456
HIST1H4E	histone cluster 1 H4 family member e	protein_coding	38.3786	0.0292153	0	10.1175	58.8007	0	1.25255
HIST1H4K	histone cluster 1 H4 family member k	protein_coding	60.3527	107.454	0	24.0291	8.69092	82.9444	1.67436	top10
HIST2H2AA3	histone cluster 2 H2A family member a3	protein_coding	30.7656	6.07679	11.9718	8.07995	2.15824	6.28109	1.03698
HIST2H2AA4	histone cluster 2 H2A family member a4	protein_coding	30.7656	6.07679	11.9718	8.07995	2.15824	6.28109	1.03698
HIST2H2AC	histone cluster 2 H2A family member c	protein_coding	0	59.6285	0.3564	15.0357	21.3652	0.339519	1.20739
HIST2H2BF	histone cluster 2 H2B family member f	protein_coding	0	55.9181	35.4132	0	0.0391483	6.89223	1.21424
HIVEP1	human immunodeficiency virus type I enhancer binding protein 1	protein_coding	7.71755	0	0	1.82677	18.1257	4.34584	0.727213
HIVEP2	human immunodeficiency virus type I enhancer binding protein 2	protein_coding	1.21656	6.89481	5.4108	9.69594	0.274038	3.36123	0.650848
HIVEP3	human immunodeficiency virus type I enhancer binding protein 3	protein_coding	3.7067	0.0292153	0.0648	2.6699	0	18.8433	0.625208
HK1	hexokinase 1	protein_coding	23.7989	100.238	38.0376	2.81042	0.0391483	32.0166	1.51618	top20
HK2	hexokinase 2	protein_coding	9.88454	9.23204	0.0324	10.258	0.822114	22.2724	0.942021
HLA-C	major histocompatibility complex, class I, C	protein_coding	52.5782	1.57062	0	0	6.67635	0	1.00593
HLTF	helicase like transcription factor	protein_coding	37.6563	3.12604	0	7.4476	48.0349	6.85828	1.2352
HM13	histocompatibility minor 13	protein_coding	25.8329	20.6844	7.5492	0	18.2822	0.679037	1.08534
HMG20B	high mobility group 20B	protein_coding	10.0556	1.19783	0.5832	3.93458	0	6.58666	0.57128
HMGA1	high mobility group AT-hook 1	protein_coding	83.8095	153.556	58.968	43.1399	33.4718	4.68536	1.79892	top5
HMGA2	high mobility group AT-hook 2	protein_coding	0.171079	33.7437	69.4656	47.6366	28.8914	41.591	1.56722	top20
HMGB1	high mobility group box 1	protein_coding	55.2964	51.1268	27.4104	3.93458	50.8536	54.6625	1.60796	top10
HMGB2	high mobility group box 2	protein_coding	11.0251	41.2812	18.954	52.5548	6.77265	0.0679037	1.33798
HMGB3	high mobility group box 3	protein_coding	35.5083	0	0	3.51302	12.8015	0	0.93637
HMGCR	3-hydroxy-3-methylglutaryl-CoA reductase	protein_coding	5.85469	28.5434	11.5344	0	0	0	0.883968
HMGCS1	3-hydroxy-3-methylglutaryl-CoA synthase 1	protein_coding	16.9938	49.6952	0	13.3495	0.0782965	0	1.12557
HMGN1	high mobility group nucleosome binding domain 1	protein_coding	48.8334	41.0183	41.7636	1.26469	26.1902	0	1.42344	top20
HMGN2	high mobility group nucleosomal binding domain 2	protein_coding	0.570262	46.4231	0	9.4149	0	2.91986	0.99511
HMGN4	high mobility group nucleosomal binding domain 4	protein_coding	0	0	11.7612	1.82677	0	3.87051	0.463855
HMGN5	high mobility group nucleosome binding domain 5	protein_coding	0.114052	15.7178	15.0336	1.96729	2.97527	11.6455	0.898117
HMGXB3	HMG-box containing 3	protein_coding	0	33.1886	15.4872	6.46396	0	3.08962	0.986991
HMMR	hyaluronan mediated motility receptor	protein_coding	35.7174	43.2679	23.166	6.88552	59.936	0.0339519	1.44975	top20
HMOX2	heme oxygenase 2	protein_coding	0	18.0843	30.1644	0.281042	3.95398	0	0.941873
HN1L	hematological and neurological expressed 1 like	protein_coding	41.9143	40.7554	4.8276	3.09146	23.8021	29.9116	1.38112	top20
HNRNPA0	heterogeneous nuclear ribonucleoprotein A0	protein_coding	0	27.813	59.13	0	18.6346	0	1.24542
HNRNPA1	heterogeneous nuclear ribonucleoprotein A1	protein_coding	186.129	175.992	301.478	75.8784	86.8301	83.9966	2.18104	top5
HNRNPA1P33	heterogeneous nuclear ribonucleoprotein A1 pseudogene 33	misc_RNA	0	5.17111	0	25.9964	11.8619	26.2108	1.06221
HNRNPA2B1	heterogeneous nuclear ribonucleoprotein A2/B1	protein_coding	223.087	226.214	236.326	104.126	272.942	327.703	2.36499	top5
HNRNPA3	heterogeneous nuclear ribonucleoprotein A3	protein_coding	126.18	74.2361	37.8756	93.5869	79.0012	146.095	1.96768	top5
HNRNPAB	heterogeneous nuclear ribonucleoprotein A/B	protein_coding	4.42904	52.0617	129.47	56.7704	12.5274	14.4635	1.65277	top10
HNRNPC	heterogeneous nuclear ribonucleoprotein C (C1/C2)	protein_coding	38.2456	100.267	120.431	62.3912	46.8996	93.9108	1.88663	top5
HNRNPD	heterogeneous nuclear ribonucleoprotein D	protein_coding	97.7619	48.4974	73.1916	29.2283	142.265	73.1323	1.88844	top5
HNRNPDL	heterogeneous nuclear ribonucleoprotein D like	protein_coding	13.2871	17.1494	50.2524	36.6759	46.0775	25.1923	1.49747	top20
HNRNPF	heterogeneous nuclear ribonucleoprotein F	protein_coding	49.0235	16.9157	47.8872	16.3004	85.2649	51.4031	1.64803	top10
HNRNPH1	heterogeneous nuclear ribonucleoprotein H1 (H)	protein_coding	31.9917	55.0124	26.4708	27.8231	57.7046	20.7785	1.56384	top20
HNRNPH3	heterogeneous nuclear ribonucleoprotein H3	protein_coding	6.82414	29.2153	61.3008	39.3458	56.8824	132.31	1.73491	top10
HNRNPK	heterogeneous nuclear ribonucleoprotein K	protein_coding	53.2815	84.4323	141.718	92.1817	114.861	46.1066	1.94823	top5
HNRNPL	heterogeneous nuclear ribonucleoprotein L	protein_coding	32.4479	84.1693	0	13.6305	41.6146	0	1.45703	top20
HNRNPM	heterogeneous nuclear ribonucleoprotein M	protein_coding	30.3569	30.2671	65.0592	46.3719	22.0796	25.4639	1.56348	top20
HNRNPR	heterogeneous nuclear ribonucleoprotein R	protein_coding	31.2694	114.612	107.795	31.6172	86.1653	58.4991	1.85527	top5
HNRNPU	heterogeneous nuclear ribonucleoprotein U	protein_coding	132.681	190.601	101.12	125.626	196.289	105.217	2.15205	top5
HNRNPUL1	heterogeneous nuclear ribonucleoprotein U like 1	protein_coding	0.133061	60.3881	96.2929	2.95094	0	12.8338	1.45889	top20
HNRNPUL2	heterogeneous nuclear ribonucleoprotein U like 2	protein_coding	0.0190087	0	15.1956	0	79.8292	84.4383	1.47587	top20
HNRNPUL2-BSCL2	HNRNPUL2-BSCL2 readthrough (NMD candidate)	lncRNA	0	23.8981	0	19.6729	51.2392	0	1.1987
HOMER3	homer scaffolding protein 3	protein_coding	0	13.5559	24.1056	0	14.4849	0	0.939073
HOOK3	hook microtubule tethering protein 3	protein_coding	22.0881	0.204507	0	30.493	0.117445	3.87051	0.975995
HOXC10	homeobox C10	protein_coding	0.114052	16.4774	0	7.30708	25.877	0	0.918865
HP1BP3	heterochromatin protein 1 binding protein 3	protein_coding	27.4676	43.6769	6.6096	0.140521	7.43817	4.41374	1.17487
HPGDS	hematopoietic prostaglandin D synthase	protein_coding	1.57772	0.116861	1.7172	8.43125	0	0	0.295312
HRC	histidine rich calcium binding protein	protein_coding	9.20023	0	0	2.10781	22.432	0	0.749994
HS6ST3	heparan sulfate 6-O-sulfotransferase 3	protein_coding	0.931428	0	7.9704	8.57177	0	1.29017	0.495169
HSBP1	heat shock factor binding protein 1	protein_coding	15.8913	114.991	35.7048	0	0.117445	45.7671	1.54915	top20
HSD17B4	hydroxysteroid 17-beta dehydrogenase 4	protein_coding	0.247114	21.6193	0	8.43125	0.391483	19.9976	0.926744
HSDL2	hydroxysteroid dehydrogenase like 2	protein_coding	0	1.92821	1.3932	2.10781	0	0	-0.0434135
HSF1	heat shock transcription factor 1	protein_coding	2.68023	5.95992	2.6244	6.745	42.9065	12.4603	1.08741
HSP90AA1	heat shock protein 90 alpha family class A member 1	protein_coding	283.211	404.953	191.484	263.617	425.62	233.826	2.47778	top5
HSP90AB1	heat shock protein 90 alpha family class B member 1	protein_coding	315.374	265.363	296.622	207.83	347.95	200.214	2.43493	top5
HSP90B1	heat shock protein 90 beta family member 1	protein_coding	72.4423	128.401	10.8216	84.3125	93.6035	131.937	1.93912	top5
HSPA1A	heat shock protein family A (Hsp70) member 1A	protein_coding	234.76	30.2738	36.4857	39.6522	139.642	0.114078	1.90393	top5
HSPA1B	heat shock protein family A (Hsp70) member 1B	protein_coding	0.13116	124.334	28.7356	5.3145	0	191.306	1.7657	top5
HSPA4	heat shock protein family A (Hsp70) member 4	protein_coding	0.0190087	65.6468	94.8025	28.2447	56.2952	14.9728	1.63679	top10
HSPA5	heat shock protein family A (Hsp70) member 5	protein_coding	141.33	31.202	70.8912	47.215	18.9478	127.184	1.8621	top5
HSPA8	heat shock protein family A (Hsp70) member 8	protein_coding	119.641	48.9064	103.129	52.5548	83.0726	80.9412	1.91049	top5
HSPA9	heat shock protein family A (Hsp70) member 9	protein_coding	81.6615	192.178	27.7668	27.6826	66.2389	161.271	1.96755	top5
HSPB1	heat shock protein family B (small) member 1	protein_coding	2.58519	1.08097	0	38.6432	18.2431	14.3616	1.09641
HSPD1	heat shock protein family D (Hsp60) member 1	protein_coding	85.2732	87.4706	48.4704	28.8068	19.0652	101.618	1.79088	top5
HSPE1	heat shock protein family E (Hsp10) member 1	protein_coding	66.4926	7.91735	14.58	0	0	29.4023	1.29517
HSPG2	heparan sulfate proteoglycan 2	protein_coding	72.8985	37.9215	45.036	128.998	52.1846	22.3064	1.77736	top5
HSPH1	heat shock protein family H (Hsp110) member 1	protein_coding	8.43988	18.8147	13.8348	1.26469	28.9306	0	1.07484
HTT	huntingtin	protein_coding	0	19.7203	0	2.10781	13.1147	0	0.765207
HUWE1	HECT, UBA and WWE domain containing 1, E3 ubiquitin protein ligase	protein_coding	55.7526	153.994	148.036	50.0254	11.2747	125.079	1.95758	top5
HYOU1	hypoxia up-regulated 1	protein_coding	23.97	31.7863	24.5592	10.258	0	20.473	1.26735
HYPK	huntingtin interacting protein K	protein_coding	0	2.07429	0	3.51302	14.0934	0	0.515889
IARS	isoleucyl-tRNA synthetase	protein_coding	18.9707	19.0484	3.3696	8.00969	0	0	0.915562
IARS2	isoleucyl-tRNA synthetase 2, mitochondrial	protein_coding	7.37539	56.5608	17.0748	7.72865	24.82	19.2507	1.34508
ICE1	Interactor Of Little Elongation Complex ELL Subunit 1	protein_coding	29.1974	64.3906	13.0896	0	18.7129	2.818	1.32977
ICE2	Interactor Of Little Elongation Complex ELL Subunit 2	protein_coding	0.0190087	2.19115	0.324	40.189	37.3475	0.0679037	1.12569
ICMT	isoprenylcysteine carboxyl methyltransferase	protein_coding	0	0.0876459	4.1148	2.38885	0	34.3593	0.834109
ID1	inhibitor of DNA binding 1, HLH protein	protein_coding	15.7392	11.6277	0	1.96729	3.05357	11.7134	0.866299
IDH1	isocitrate dehydrogenase (NADP(+)) 1, cytosolic	protein_coding	27.8288	1.05175	37.0008	2.38885	0	40.7762	1.25946
IDH3A	isocitrate dehydrogenase 3 (NAD(+)) alpha	protein_coding	22.2592	4.90817	1.1664	6.88552	0	0.0339519	0.769048
IER2	immediate early response 2	protein_coding	0	0	13.2516	26.5584	1.057	7.23175	0.903983
IER3	immediate early response 3	protein_coding	0	3.33055	0.1944	0	9.51303	8.79353	0.560932
IER5	immediate early response 5	protein_coding	0	20.3046	18.6948	9.13385	38.9917	2.54639	1.1745
IER5L	immediate early response 5 like	protein_coding	36.0596	0	3.888	5.05875	0	0	0.875122
IFFO2	intermediate filament family orphan 2	protein_coding	0.0570262	16.1853	16.5888	19.8134	0	27.5689	1.1261
IFI30	IFI30, lysosomal thiol reductase	protein_coding	13.3821	23.343	40.662	27.4016	0.626372	20.9822	1.32359
IFITM3	interferon induced transmembrane protein 3	protein_coding	0	39.1193	2.9808	0.562083	0	18.2321	1.00643
IFT57	intraflagellar transport 57	protein_coding	9.61842	17.7629	0.0324	1.26469	0	1.01856	0.694561
IGBP1	immunoglobulin (CD79A) binding protein 1	protein_coding	1.34962	3.97328	0	0	30.7314	0	0.778806
IGF1R	insulin like growth factor 1 receptor	protein_coding	1.34962	12.3581	0.1944	13.3495	28.3433	0.203711	0.968472
IGF2	insulin like growth factor 2	protein_coding	13.3631	2.19115	43.9344	12.6469	11.079	14.4295	1.21149
IGF2BP1	insulin like growth factor 2 mRNA binding protein 1	protein_coding	9.33329	12.0367	0	0	3.09271	0	0.610353
IGF2R	insulin like growth factor 2 receptor	protein_coding	68.1083	39.9081	27.7668	1.96729	0.117445	60.7059	1.51977	top20
IGFBP2	insulin like growth factor binding protein 2	protein_coding	482.347	334.895	238.011	172.841	145.592	202.251	2.41939	top5
IGFBP3	insulin like growth factor binding protein 3	protein_coding	0	21.7654	6.48	70.682	55.7863	2.20687	1.41753	top20
IGFBP4	insulin like growth factor binding protein 4	protein_coding	187.293	148.443	128.79	203.615	242.367	146.502	2.24593	top5
IGFBP5	insulin like growth factor binding protein 5	protein_coding	88.3716	0	5.994	15.7383	0.0782965	7.12989	1.29119
IGFBP6	insulin like growth factor binding protein 6	protein_coding	2.88933	58.0216	0	0	0	33.2049	1.19551
IGFBP7	insulin like growth factor binding protein 7	protein_coding	24.1791	38.0383	41.2776	0.281042	0	93.8769	1.51775	top20
IGFN1	immunoglobulin-like and fibronectin type III domain containing 1	protein_coding	37.6183	56.0058	67.6188	30.7741	55.5905	89.8366	1.75005	top5
IGSF3	immunoglobulin superfamily member 3	protein_coding	21.1757	11.9491	4.3416	5.48031	0.0391483	0	0.855174
IK	IK cytokine, down-regulator of HLA II	protein_coding	12.8499	41.2812	14.3856	5.48031	0	20.0316	1.19511
IKBIP	IKBKB interacting protein	protein_coding	30.9082	8.76459	20.736	0	1.99656	16.6025	1.11952
IL17RA	interleukin 17 receptor A	protein_coding	3.93481	0	4.05	10.8201	0	0.0339519	0.496904
ILF2	interleukin enhancer binding factor 2	protein_coding	0	12.8547	4.7628	9.13385	33.6675	0	1.00302
ILF3	interleukin enhancer binding factor 3	protein_coding	75.2746	56.7654	81.6156	9.27437	36.6819	44.7485	1.70524	top10
IMMT	inner membrane mitochondrial protein	protein_coding	3.7067	0.146077	11.5992	3.23198	0	28.3838	0.894572
IMPAD1	inositol monophosphatase domain containing 1	protein_coding	7.41341	0.0292153	0.2268	8.99333	6.26372	0.169759	0.58539
IMPDH2	inosine monophosphate dehydrogenase 2	protein_coding	12.5838	4.93739	0.0324	0	0.313186	54.1872	1.07951
INCENP	inner centromere protein	protein_coding	29.9007	112.742	0.0648	41.5942	24.037	0	1.54062	top20
INF2	inverted formin, FH2 and WH2 domain containing	protein_coding	0	10.8681	0.0972001	60.1429	11.3139	65.3573	1.39146	top20
INPP5F	inositol polyphosphate-5-phosphatase F	protein_coding	20.1683	0	0	8.43125	0	2.20687	0.71049
INPPL1	inositol polyphosphate phosphatase like 1	protein_coding	89.5501	0	0	1.82677	3.28845	0	1.19804
INTS1	integrator complex subunit 1	protein_coding	0.0760349	60.2128	0	9.83646	10.9224	0	1.13059
INTS10	integrator complex subunit 10	protein_coding	0	15.6302	53.6868	25.8558	0	11.1362	1.24842
INTS3	integrator complex subunit 3	protein_coding	4.98029	24.8622	0	3.51302	26.3859	0.135807	0.999111
IPO4	importin 4	protein_coding	23.6469	6.71952	0	0	1.09615	0	0.719643
IPO5	importin 5	protein_coding	77.4796	44.641	2.1708	25.1532	0	47.0912	1.51529	top20
IPO7	importin 7	protein_coding	39.158	40.5216	28.2528	15.7383	23.2932	51.6408	1.51984	top20
IPO8	importin 8	protein_coding	26.0039	7.4499	20.8332	0.140521	1.56593	13.377	1.06302
IPO9	importin 9	protein_coding	0.0570262	0	24.0732	16.4409	5.55905	6.82432	0.945752
IQCB1	IQ motif containing B1	protein_coding	0	0	15.4872	5.90187	9.51303	0	0.711837
IQCE	IQ motif containing E	protein_coding	4.353	0.0292153	25.6284	7.58812	0	0	0.797022
IQGAP1	IQ motif containing GTPase activating protein 1	protein_coding	46.8565	42.1869	94.2193	23.748	88.0445	73.0983	1.78788	top5
IQSEC1	IQ motif and Sec7 domain 1	protein_coding	0	0	1.0692	4.77771	0	14.5314	0.531017
IRAK1	interleukin 1 receptor associated kinase 1	protein_coding	16.1574	0	0	7.4476	104.252	0	1.32857
IREB2	iron responsive element binding protein 2	protein_coding	34.824	153.935	0	0.140521	1.64423	0	1.50184	top20
IRF2BP2	interferon regulatory factor 2 binding protein 2	protein_coding	0.475218	11.4524	0.324	10.5391	33.4718	0	0.972067
IRF2BPL	interferon regulatory factor 2 binding protein like	protein_coding	15.245	5.43405	0	0.702604	0	47.2949	1.05866
ISCU	iron-sulfur cluster assembly enzyme	protein_coding	0	13.0885	0	36.3949	0	90.5496	1.36808
ISOC2	isochorismatase domain containing 2	protein_coding	0	22.7587	6.0264	0	20.6311	0	0.915719
ISY1	ISY1 splicing factor homolog	protein_coding	46.3614	5.7262	0	6.35997	0	0	0.988615
ITFG1	integrin alpha FG-GAP repeat containing 1	protein_coding	35.8695	7.21618	2.8512	0.843125	11.627	0	0.988314
ITGA1	integrin subunit alpha 1	protein_coding	0	3.2429	0	12.9279	15.9333	8.99724	0.835705
ITGA2	integrin subunit alpha 2	protein_coding	0	17.7629	5.508	0.281042	2.38804	0	0.635819
ITGA3	integrin subunit alpha 3	protein_coding	43.2069	14.0234	85.2444	5.62083	23.3324	11.0683	1.4831	top20
ITGA5	integrin subunit alpha 5	protein_coding	185.221	125.012	21.1572	62.5318	49.4051	22.4082	1.88999	top5
ITGA6	integrin subunit alpha 6	protein_coding	0	1.48998	32.4648	1.26469	22.6668	0	0.984425
ITGA7	integrin subunit alpha 7	protein_coding	0	0.0292153	0	7.4476	4.97183	7.09594	0.512875
ITGB1	integrin subunit beta 1	protein_coding	62.4057	101.348	49.734	39.0648	159.686	20.3711	1.85794	top5
ITGB3	integrin subunit beta 3	protein_coding	50.9434	1.84056	0.0648	1.82677	1.87912	0	0.974317
ITGB5	integrin subunit beta 5	protein_coding	0	4.79131	0	28.8068	33.8633	12.1887	1.12303
ITGBL1	integrin subunit beta like 1	protein_coding	0	0.116861	38.7828	13.9116	13.9368	11.2381	1.11387
ITM2B	integral membrane protein 2B	protein_coding	4.63813	1.5192	1.134	4.0751	0.0391483	24.6151	0.778401
ITPR3	inositol 1,4,5-trisphosphate receptor type 3	protein_coding	14.2756	131.206	30.7476	5.33979	40.3227	4.85512	1.57739	top10
ITPRIP	inositol 1,4,5-trisphosphate receptor interacting protein	protein_coding	18.4575	1.31469	9.36361	10.258	1.057	0	0.828776
ITPRIPL2	inositol 1,4,5-trisphosphate receptor interacting protein like 2	protein_coding	19.541	40.2003	2.6892	5.76135	78.0617	27.6029	1.46204	top20
ITSN1	intersectin 1	protein_coding	32.1438	6.95324	0	15.8789	0	0.0679037	0.962557
ITSN2	intersectin 2	protein_coding	2.186	36.0809	29.8404	3.23198	0	0	1.07518
IVD	isovaleryl-CoA dehydrogenase	protein_coding	11.8044	23.343	3.2076	6.46396	0	0	0.873311
IVNS1ABP	influenza virus NS1A binding protein	protein_coding	51.2475	24.6285	7.8084	5.33979	15.7768	1.12041	1.24683
IWS1	IWS1, SUPT6H interacting protein	protein_coding	0	0	12.3768	22.7644	25.2506	0.407422	1.00575
JADE1	jade family PHD finger 1	protein_coding	0.190087	0.759598	25.9848	6.745	3.67994	0.0339519	0.794644
JADE2	jade family PHD finger 2	protein_coding	0	6.71952	1.2636	17.9867	0.0391483	78.5306	1.24113
JAK1	Janus kinase 1	protein_coding	10.4168	0	0.1944	13.6305	1.37019	9.03119	0.761465
JARID2	jumonji and AT-rich interaction domain containing 2	protein_coding	0	2.19115	0	3.3725	0.156593	2.13897	0.117228
JMJD1C	jumonji domain containing 1C	protein_coding	28.0949	62.141	29.4192	1.96729	15.581	9.06515	1.387	top20
JMJD4	jumonji domain containing 4	protein_coding	0.0950437	19.8664	0	0	67.4133	47.0233	1.35024
JMJD6	arginine demethylase and lysine hydroxylase	protein_coding	4.67615	7.18697	0	3.09146	0	0	0.396623
JRK	Jrk helix-turn-helix protein	protein_coding	0	2.77545	4.0824	9.13385	28.6565	0.54323	0.876905
JRKL	JRK-like	protein_coding	0	20.8597	12.6036	0	0.978707	8.1824	0.851507
JTB	jumping translocation breakpoint	protein_coding	31.0413	47.5917	0	0	25.1723	31.8129	1.35417
JUN	Jun proto-oncogene, AP-1 transcription factor subunit	protein_coding	76.9664	213.622	127.3	21.7807	47.2128	98.9357	1.98961	top5
JUND	JunD proto-oncogene, AP-1 transcription factor subunit	protein_coding	0	2.77545	39.7872	5.05875	0	0	0.899651
JUP	junction plakoglobin	protein_coding	0.285131	23.9566	26.0496	5.76135	19.1044	0	1.09782
KANK1	KN motif and ankyrin repeat domains 1	protein_coding	0	4.09014	0.0324	0	1.95741	11.2041	0.459495
KANK2	KN motif and ankyrin repeat domains 2	protein_coding	0.133061	15.1335	5.3784	0	21.6098	0	0.847725
KANSL1	KAT8 regulatory NSL complex subunit 1	protein_coding	0	27.6377	0	2.10781	0.0391483	33.5444	1.02345
KANSL3	KAT8 regulatory NSL complex subunit 3	protein_coding	0	0	0.0648	12.6469	42.7108	1.73154	0.978895
KAT2A	lysine acetyltransferase 2A	protein_coding	0	7.8297	0	2.52937	0.0391483	25.1583	0.772768
KAT6A	lysine acetyltransferase 6A	protein_coding	61.5883	24.5409	0	17.9867	1.72252	0	1.24649
KAT8	lysine acetyltransferase 8	protein_coding	0	13.4098	1.5552	2.95094	0.0391483	0	0.476037
KATNA1	katanin catalytic subunit A1	protein_coding	27.8478	13.1469	0	0	0	52.3198	1.1918
KCMF1	potassium channel modulatory factor 1	protein_coding	6.1018	2.68781	3.9852	6.88552	5.48076	0	0.622233
KCNK9	potassium two pore domain channel subfamily K member 9	protein_coding	0	3.33055	1.5876	2.24833	0.391483	0.203711	0.111804
KCNQ1OT1	KCNQ1 opposite strand/antisense transcript 1 (non-protein coding)	lncRNA	3.06041	4.03171	67.7808	34.1466	7.28158	4.68536	1.30459
KCTD3	potassium channel tetramerization domain containing 3	protein_coding	0	1.60684	0.0324	3.3725	20.9443	8.69168	0.761524
KCTD9	potassium channel tetramerization domain containing 9	protein_coding	4.90425	1.7237	0	17.4246	19.6524	0	0.86238
KDELR1	KDEL endoplasmic reticulum protein retention receptor 1	protein_coding	34.2537	7.88813	20.6712	0.702604	0	0	1.02473
KDELR2	KDEL endoplasmic reticulum protein retention receptor 2	protein_coding	0.45621	11.1895	0	25.8558	0.430631	43.1868	1.13097
KDM2A	lysine demethylase 2A	protein_coding	77.8978	2.74624	9.39601	13.209	12.2143	10.0497	1.32054
KDM3B	lysine demethylase 3B	protein_coding	0	17.091	32.9184	3.65354	23.8021	0.101856	1.11153
KDM4A	lysine demethylase 4A	protein_coding	0	0	13.284	8.43125	0	72.3854	1.19544
KDM4B	lysine demethylase 4B	protein_coding	17.412	0	0	5.90187	0.0391483	63.2184	1.15922
KDM4C	lysine demethylase 4C	protein_coding	3.0414	1.40234	0	0.140521	14.9155	0	0.511878
KDM5B	lysine demethylase 5B	protein_coding	3.51662	0.0584306	0	4.63719	0	6.11133	0.3779
KDM5C	lysine demethylase 5C	protein_coding	0	120.688	0	17.9867	8.65177	23.3249	1.45396	top20
KHDRBS1	KH RNA binding domain containing, signal transduction associated 1	protein_coding	78.259	22.2036	22.4208	20.7971	58.0177	0	1.52655	top20
KHNYN	KH and NYN domain containing	protein_coding	0	0	11.988	4.77771	7.08584	57.0731	1.12993
KIAA0020	pumilio RNA binding family member 3	protein_coding	0	1.46077	0	0	61.8543	2.37663	1.03936
KIAA0100	KIAA0100	protein_coding	0	25.3005	0.1944	28.6662	69.7622	36.7359	1.42775	top20
KIAA0232	KIAA0232	protein_coding	23.7609	8.38479	12.1176	9.97698	0	0	0.956171
KIAA0368	KIAA0368	protein_coding	30.6421	5.87228	5.508	12.5064	3.17101	0.0339519	0.983278
KIAA1429	KIAA1429	protein_coding	16.8417	0.175292	0.1944	18.6893	2.15315	0	0.802247
KIAA1462	KIAA1462	protein_coding	0.0380175	0	3.24	5.62083	11.627	0	0.534151
KIAA1524	KIAA1524	protein_coding	0	4.79131	0.0324	0	26.0336	13.8863	0.87258
KIAA1549	KIAA1549	protein_coding	4.1249	0	5.4756	0	4.34546	0	0.366297
KIAA2026	KIAA2026	protein_coding	0.0190087	6.42737	1.782	14.3331	0	0	0.575217
KIDINS220	kinase D interacting substrate 220	protein_coding	0	3.12604	8.71561	17.9867	0	0	0.696477
KIF11	kinesin family member 11	protein_coding	1.48268	63.0174	143.208	0	49.5617	9.0991	1.64733	top10
KIF13A	kinesin family member 13A	protein_coding	17.6211	1.899	6.5124	0.843125	0	0	0.651207
KIF14	kinesin family member 14	protein_coding	0	10.6052	21.1248	0	5.12842	3.29333	0.825553
KIF1B	kinesin family member 1B	protein_coding	0.589271	1.22704	24.624	0.140521	19.1435	0.0339519	0.882319
KIF1C	kinesin family member 1C	protein_coding	0.133061	64.2153	8.97481	39.9079	38.9525	44.1374	1.51482	top20
KIF20A	kinesin family member 20A	protein_coding	79.3044	1.60684	6.9012	0	0	0	1.16541
KIF20B	kinesin family member 20B	protein_coding	19.9592	0	10.6596	0	34.8811	2.07106	1.05161
KIF21A	kinesin family member 21A	protein_coding	3.38355	36.0809	49.572	5.90187	42.6325	8.01264	1.38496	top20
KIF23	kinesin family member 23	protein_coding	0.0950437	1.28547	0	22.7644	0	17.2475	0.83877
KIF5B	kinesin family member 5B	protein_coding	0	5.31719	7.1604	18.8298	41.7321	0.848796	1.09042
KIRREL	kin of IRRE like (Drosophila)	protein_coding	168.836	22.2329	57.5748	7.4476	91.7636	40.8441	1.81146	top5
KLC4	kinesin light chain 4	protein_coding	17.5261	9.23204	0	0	0	13.1394	0.822794
KLF13	Kruppel like factor 13	protein_coding	0.60828	14.9582	8.1324	1.82677	2.42719	4.41374	0.731946
KLF16	Kruppel like factor 16	protein_coding	0.0190087	4.09014	14.5476	0	13.741	0	0.732364
KLF6	Kruppel like factor 6	protein_coding	0.0950437	18.5517	4.0176	12.2253	5.05013	76.7312	1.28881
KLF7	Kruppel like factor 7	protein_coding	24.3502	0.175292	0.7452	12.7874	0	1.86735	0.823098
KLF9	Kruppel like factor 9	protein_coding	0	18.8731	19.6344	16.4409	59.1922	1.79945	1.28608
KLHL12	kelch like family member 12	protein_coding	0	2.1035	10.9188	1.12417	0.0391483	3.90446	0.479289
KLHL42	kelch like family member 42	protein_coding	11.7284	24.4532	0	0	0	28.7572	1.03435
KLHL5	kelch like family member 5	protein_coding	18.0963	8.35558	4.212	0.421562	0.861262	0.0339519	0.726736
KMT2A	lysine methyltransferase 2A	protein_coding	18.3054	10.2254	0	17.8461	0	0	0.888151
KMT2C	lysine methyltransferase 2C	protein_coding	8.77595	38.0383	30.294	22.6239	27.717	0.441374	1.32869
KMT2D	lysine methyltransferase 2D	protein_coding	16.0244	11.3063	48.3732	16.722	7.04669	70.7896	1.45297	top20
KMT2E	lysine methyltransferase 2E	protein_coding	0	0.43823	3.402	20.0945	6.69435	0	0.707982
KNTC1	kinetochore associated 1	protein_coding	0	1.48998	0	11.1011	0.0782965	28.4856	0.836272
KPNA1	karyopherin subunit alpha 1	protein_coding	0.418192	13.8773	3.9528	24.7317	0	55.5792	1.21555
KPNA2	karyopherin subunit alpha 2	protein_coding	0	0	6.2856	18.2677	0.0391483	8.99724	0.748055
KPNA4	karyopherin subunit alpha 4	protein_coding	0.532245	27.0826	1.8468	0.702604	7.39902	0.169759	0.79857
KPNB1	karyopherin subunit beta 1	protein_coding	39.6142	70.964	122.083	87.2634	59.7403	30.7264	1.83505	top5
KPRP	keratinocyte proline rich protein	protein_coding	0	15.4841	0	8.00969	4.97183	0	0.67617
KRI1	KRI1 homolog	protein_coding	0.0570262	6.98246	25.9524	12.7874	49.7966	0.101856	1.20266
KRR1	KRR1, small subunit processome component homolog	protein_coding	0	10.5467	16.848	17.4246	17.4601	6.75642	1.06092
KRT17	keratin 17	protein_coding	56.646	199.541	136.534	95.2731	156.476	111.939	2.10061	top5
KRT18	keratin 18	protein_coding	0	8.35558	13.6728	27.5421	31.5927	13.7505	1.19918
KRT7	keratin 7	protein_coding	128.385	279.62	65.5128	117.335	99.7498	30.8622	2.08006	top5
KRT8	keratin 8	protein_coding	99.5487	198.43	227.902	32.7414	84.0905	121.208	2.1049	top5
KSR2	kinase suppressor of ras 2	protein_coding	1.27359	0.759598	0.1296	4.63719	19.2218	0.0679037	0.638317
KTN1	kinectin 1	protein_coding	35.1852	24.3948	20.7684	27.5421	28.5391	66.4438	1.52907	top20
KXD1	KxDL motif containing 1	protein_coding	11.7474	6.13522	0	4.49667	0	0	0.571695
L1CAM	L1 cell adhesion molecule	protein_coding	0	43.7353	0.0324	0	11.0398	4.21003	0.99283
LACTB	lactamase beta	protein_coding	5.64559	0	0	0	16.4423	12.019	0.75469
LAMA1	laminin subunit alpha 1	protein_coding	38.5877	0.379799	0.486	3.51302	1.01786	35.0044	1.11941
LAMA5	laminin subunit alpha 5	protein_coding	43.7011	43.969	0.5508	1.68625	75.9085	49.0265	1.55397	top20
LAMB1	laminin subunit beta 1	protein_coding	23.875	28.0175	33.7284	2.95094	67.2567	24.9207	1.47893	top20
LAMB2	laminin subunit beta 2	protein_coding	23.5328	8.38479	44.2584	0.281042	4.89353	48.9586	1.33682
LAMB3	laminin subunit beta 3	protein_coding	6.61504	7.47912	7.938	17.7056	0	45.5634	1.1528
LAMC1	laminin subunit gamma 1	protein_coding	56.7601	39.353	67.6836	86.7014	57.1565	172.408	1.90315	top5
LAMP1	lysosomal associated membrane protein 1	protein_coding	49.3087	43.56	29.9052	26.2774	12.9189	46.2085	1.54029	top20
LANCL1	LanC like 1	protein_coding	0.0190087	18.6394	3.2076	7.16656	0.0391483	0	0.685319
LAPTM4A	lysosomal protein transmembrane 4 alpha	protein_coding	4.20093	15.2212	0.0324	0	18.0474	0.0679037	0.796687
LAPTM4B	lysosomal protein transmembrane 4 beta	protein_coding	38.0555	0.175292	0.3888	4.49667	0	15.9574	0.993242
LARP1	La ribonucleoprotein domain family member 1	protein_coding	80.502	108.973	42.7356	15.4573	13.1147	30.998	1.68691	top10
LARP4	La ribonucleoprotein domain family member 4	protein_coding	0	4.99582	58.5144	43.702	9.35644	11.272	1.32852
LARP7	La ribonucleoprotein domain family member 7	protein_coding	17.431	0.116861	6.3828	13.6305	0	0	0.796588
LARS	leucyl-tRNA synthetase	protein_coding	48.9095	55.8889	0	0	0	61.8263	1.44359	top20
LAS1L	LAS1 like, ribosome biogenesis factor	protein_coding	38.8729	18.6394	8.74801	30.3525	2.30975	0	1.21714
LASP1	LIM and SH3 protein 1	protein_coding	97.3437	49.1986	183.643	15.3168	21.4924	78.5306	1.87072	top5
LBH	limb bud and heart development	protein_coding	3.17446	0	1.1988	6.88552	0.274038	4.5835	0.429115
LCOR	ligand dependent nuclear receptor corepressor	protein_coding	0.836384	1.7237	30.294	37.5191	0	0	1.06926
LCP1	lymphocyte cytosolic protein 1	protein_coding	0.0760349	19.5743	20.9304	14.3331	5.12842	0.135807	1.00129
LDHA	lactate dehydrogenase A	protein_coding	269.677	168.66	130.896	72.5087	212.223	201.572	2.24532	top5
LDHB	lactate dehydrogenase B	protein_coding	41.6671	43.3263	2.8836	53.5384	23.2149	0	1.43836	top20
LDLR	low density lipoprotein receptor	protein_coding	1.5207	0	4.4388	9.27437	0	32.0845	0.896879
LEMD3	LEM domain containing 3	protein_coding	0	0.0292153	10.8216	0.421562	8.69092	27.8066	0.901003
LENG8	leukocyte receptor cluster member 8	protein_coding	12.3747	1.95743	0	0	15.6202	0	0.698279
LEO1	LEO1 homolog, Paf1/RNA polymerase II complex component	protein_coding	2.94635	17.3247	10.206	0	0	10.6269	0.835733
LGALS1	galectin 1	protein_coding	26.3461	29.8873	0	0	10.2177	0	1.04435
LGALS3	galectin 3	protein_coding	0	4.09014	13.3488	8.43125	0	0	0.634649
LGALS3BP	galectin 3 binding protein	protein_coding	0	14.3447	0.2268	1.68625	0	14.837	0.714536
LGR4	leucine rich repeat containing G protein-coupled receptor 4	protein_coding	0	7.68363	19.2132	0	0	16.7383	0.861685
LIF	leukemia inhibitory factor	protein_coding	53.7187	28.0175	16.038	0	17.8908	0	1.28505
LIG3	DNA ligase 3	protein_coding	28.6842	0.905675	0.2916	0.421562	2.70123	0	0.740419
LIMA1	LIM domain and actin binding 1	protein_coding	13.2681	36.6068	76.4964	115.789	0.156593	6.349	1.61747	top10
LIMCH1	LIM and calponin homology domains 1	protein_coding	5.60758	140.467	2.6244	15.5978	34.6462	4.07422	1.52938	top20
LIN54	lin-54 DREAM MuvB core complex component	protein_coding	7.22332	13.5559	13.0896	1.26469	0	0	0.76757
LINC00094	long intergenic non-protein coding RNA 94	lncRNA	0	1.95743	0	8.85281	0	34.2914	0.876041
LINC00341	spectrin repeat containing nuclear envelope family member 3	protein_coding	82.5739	25.914	58.6764	0	0	0	1.44499	top20
LINC00657	non-coding RNA activated by DNA damage	lncRNA	62.6908	43.3555	13.0248	65.2017	91.098	21.9669	1.6951	top10
LINC00674	long intergenic non-protein coding RNA 674	lncRNA	0	2.83389	1.944	0	5.40246	12.9696	0.586399
LINC01000	long intergenic non-protein coding RNA 1000	lncRNA	2.3107	0.593655	4.8276	17.003	6.2097	0	0.712435
LINC01016	long intergenic non-protein coding RNA 1016	lncRNA	2.26204	0.0876459	0.907201	2.24833	0.0782965	4.54955	0.22759
LINC01410		lncRNA	0.133061	0	5.7996	1.82677	1.33104	0.339519	0.19636
LMAN1	lectin, mannose binding 1	protein_coding	0.0190087	4.73288	0.0648	3.09146	46.5864	2.13897	0.974923
LMAN2	lectin, mannose binding 2	protein_coding	3.9158	11.6569	19.8936	2.24833	0.0782965	0.54323	0.805458
LMNA	lamin A/C	protein_coding	55.2204	100.618	66.9708	31.0551	17.9299	42.4059	1.71905	top10
LMNB1	lamin B1	protein_coding	0	16.3898	53.136	25.7153	0.195741	0	1.20156
LMNB2	lamin B2	protein_coding	100.005	37.2203	58.1256	29.2283	0.861262	12.2566	1.59787	top10
LMO7	LIM domain 7	protein_coding	63.3751	36.0517	23.328	34.4276	6.7335	42.9831	1.53761	top20
LMOD3	leiomodin 3	protein_coding	0.798367	19.4282	0.8424	3.3725	16.9904	0	0.839183
LMTK2	lemur tyrosine kinase 2	protein_coding	20.4344	1.95743	0	12.3658	0	0	0.762899
LNPEP	leucyl and cystinyl aminopeptidase	protein_coding	1.65376	0	1.1988	6.60448	53.8289	0	1.02316
LOC100272216	uncharacterized	ncRNA	4.63813	0.350584	0	5.19927	0	1.45993	0.288097
LOC100507373	uncharacterized LOC100507373	lncRNA	9.73247	0	0.2592	0.421562	5.01098	2.7501	0.481307
LOC100507412		lncRNA	24.027	4.35308	6.2208	210.36	5.05013	28.9949	1.66746	top10
LOC101927045	uncharacterized LOC101927045	lncRNA	0.323148	1.48998	1.1016	0.421562	2.74038	0	0.00551452
LOC339975	uncharacterized LOC339975	lncRNA	23.5518	7.91735	3.3372	21.9212	0.117445	10.2195	1.04834
LOC440300	chondroitin sulfate proteoglycan 4 pseudogene	misc_RNA	1.97691	6.22286	20.9304	1.54573	2.81868	2.41058	0.777006
LOC648987	uncharacterized LOC648987	lncRNA	21.4989	9.7287	0.7128	0.140521	0	56.7675	1.1705
LOC652276	potassium channel tetramerization domain containing 5 pseudogene	misc_RNA	16.7277	4.46994	0	2.10781	1.95741	0	0.624331
LOC727751	golgin A2 pseudogene	misc_RNA	0	0.0876459	4.75405	5.90187	3.4842	0	0.374986
LOC728554	THO complex 3 pseudogene	misc_RNA	0.494227	3.56427	0	17.9867	0	4.39711	0.644147
LONP2	lon peptidase 2, peroxisomal	protein_coding	9.18122	6.77795	32.9184	42.0157	45.412	4.21003	1.36957
LONRF3	LON peptidase N-terminal domain and ring finger 3	protein_coding	47.3888	5.95992	0	7.4476	0	9.13305	1.06651
LOX	lysyl oxidase	protein_coding	0	3.12604	0	0	12.2926	18.6396	0.75407
LOXL2	lysyl oxidase like 2	protein_coding	31.5355	14.6077	0	10.5391	21.4533	0.237663	1.11602
LPCAT1	lysophosphatidylcholine acyltransferase 1	protein_coding	0	19.4866	1.2312	0	22.0405	28.5196	1.0748
LPIN1	lipin 1	protein_coding	55.4865	5.05425	0	6.0424	0	0	1.04521
LPP	LIM domain containing preferred translocation partner in lipoma	protein_coding	17.5451	2.36644	31.8816	8.57177	1.057	43.4923	1.24268
LRBA	LPS responsive beige-like anchor protein	protein_coding	0.361166	15.0167	0.7452	2.52937	0	17.7908	0.783465
LRIG3	leucine rich repeats and immunoglobulin like domains 3	protein_coding	0	11.3063	24.0732	0	28.9306	0	1.03013
LRP1	LDL receptor related protein 1	protein_coding	83.7525	131.936	0	47.215	186.072	31.8468	1.90383	top5
LRP11	LDL receptor related protein 11	protein_coding	20.7765	9.87478	0.486	0	27.8736	0	0.992781
LRPAP1	LDL receptor related protein associated protein 1	protein_coding	5.77866	0.93489	22.4208	0.702604	0	0.339519	0.701517
LRPPRC	leucine rich pentatricopeptide repeat containing	protein_coding	0.0190087	37.3956	0.486	23.1859	10.4526	0	1.07639
LRRC20	leucine rich repeat containing 20	protein_coding	0	10.2546	26.1468	31.8982	0	4.48165	1.08387
LRRC37A2	leucine rich repeat containing 37 member A2	protein_coding	0	0	24.6716	7.30708	0	5.03234	0.79018
LRRC37A4P	leucine rich repeat containing 37 member A4, pseudogene	misc_RNA	48.7764	34.4156	67.8132	21.2186	0.0782965	3.42914	1.4667	top20
LRRC59	leucine rich repeat containing 59	protein_coding	25.7949	29.3906	38.3292	85.2961	69.1358	62.1998	1.71342	top10
LRRC75A-AS1	LRRC75A antisense RNA 1	lncRNA	71.5489	4.61602	0	4.21562	9.12155	4.07422	1.19301
LRRFIP1	LRR binding FLII interacting protein 1	protein_coding	0.874402	2.30801	28.2852	47.7771	13.4279	4.6514	1.21007
LSG1	large 60S subunit nuclear export GTPase 1	protein_coding	0	2.39566	0.0324	2.10781	8.41688	0	0.334211
LSM12	LSM12 homolog	protein_coding	44.8036	13.2345	0	0.702604	6.18543	0.339519	1.03653
LSM14A	LSM14A, mRNA processing body assembly factor	protein_coding	10.2267	54.5742	0.2592	34.2871	9.59133	1.15436	1.26361
LSM14B	LSM family member 14B	protein_coding	30.3569	8.23872	0	5.19927	0.156593	0	0.864823
LSM3	LSM3 homolog, U6 small nuclear RNA and mRNA degradation associated	protein_coding	7.1853	2.13272	0	3.23198	21.1009	24.2756	0.984726
LSM4	LSM4 homolog, U6 small nuclear RNA and mRNA degradation associated	protein_coding	5.72163	2.07429	45.8136	0.140521	28.0302	3.63285	1.15337
LSS	lanosterol synthase	protein_coding	7.56548	8.53087	19.926	0	0	24.1058	1.00093
LTBP1	latent transforming growth factor beta binding protein 1	protein_coding	0	37.6585	52.812	13.3495	11.3139	52.4217	1.44601	top20
LTBP2	latent transforming growth factor beta binding protein 2	protein_coding	0	0	0	18.2677	1.95741	7.77498	0.669008
LTBP3	latent transforming growth factor beta binding protein 3	protein_coding	0	11.6569	7.128	24.0291	0	50.9957	1.1941
LTBR	lymphotoxin beta receptor	protein_coding	0	55.6552	91.0441	7.86917	2.81868	14.09	1.45605	top20
LUC7L	LUC7 like	protein_coding	17.5451	3.91485	0	15.8789	0	5.63601	0.855062
LUC7L2	LUC7 like 2, pre-mRNA splicing factor	protein_coding	13.2871	39.1485	4.3092	51.7117	16.5206	4.6514	1.33455
LUC7L3	LUC7 like 3 pre-mRNA splicing factor	protein_coding	59.4783	52.4707	35.3808	19.8134	36.956	48.7549	1.62472	top10
LUZP1	leucine zipper protein 1	protein_coding	4.01084	15.192	5.0544	0.281042	12.7232	10.8306	0.903922
LUZP6	leucine zipper protein 6	protein_coding	5.08484	0.233723	32.3514	21.5699	0	4.73628	1.02787
LY6E	lymphocyte antigen 6 complex, locus E	protein_coding	3.23148	6.77795	0.6804	0.562083	29.1263	7.12989	0.898617
LY75	lymphocyte antigen 75	protein_coding	2.95206	0	1.3284	0	0	13.411	0.469612
LYSMD1	LysM domain containing 1	protein_coding	2.33807	0	0	4.91823	11.7053	0	0.499725
LZIC	leucine zipper and CTNNBIP1 domain containing	protein_coding	0	4.17779	28.7064	0	0	16.5685	0.916039
MACF1	microtubule-actin crosslinking factor 1	protein_coding	57.7105	15.9516	90.1369	21.7807	13.1538	18.7414	1.55926	top20
MAFF	MAF bZIP transcription factor F	protein_coding	0	4.99582	0	8.71229	2.89697	0	0.44209
MAFK	MAF bZIP transcription factor K	protein_coding	0	6.83638	0	2.95094	0	12.1208	0.562454
MAGEA1	melanoma antigen family A1	protein_coding	26.3081	0	1.2636	0	9.43473	0	0.790126
MAGEA6	MAGE family member A6	protein_coding	0	1.22704	23.976	0	0	2.0181	0.656755
MAGEB2	MAGE family member B2	protein_coding	0	88.4055	8.0352	0	0	18.0284	1.28054
MAGED2	MAGE family member D2	protein_coding	0	15.6302	94.9321	2.52937	0	0	1.27528
MAGOH	mago homolog, exon junction complex core component	protein_coding	0	33.6853	0	13.9116	9.04325	0	0.974973
MALAT1	metastasis associated lung adenocarcinoma transcript 1 (non-protein coding)	lncRNA	2261.66	1931.22	2134.32	1505.26	1999.15	2256.81	3.30422	top5
MAML1	mastermind like transcriptional coactivator 1	protein_coding	0	1.66527	1.3932	2.52937	22.432	0	0.669314
MAN1A2	mannosidase alpha class 1A member 2	protein_coding	19.0848	22.2621	0	13.0684	0.313186	1.29017	0.970181
MAN1B1	mannosidase alpha class 1B member 1	protein_coding	0	3.94407	0	1.96729	31.2403	22.4422	0.99705
MAN2A1	mannosidase alpha class 2A member 1	protein_coding	0	0	4.8276	5.76135	4.77609	0	0.408383
MANBAL	mannosidase beta like	protein_coding	73.6018	0.0292153	0	0.140521	2.23145	39.4521	1.28426
MAP1A	microtubule associated protein 1A	protein_coding	18.2294	27.2871	21.3192	10.3985	4.26716	16.4327	1.21278
MAP1B	microtubule associated protein 1B	protein_coding	0.0190087	1.28547	8.3592	27.9636	8.29943	0.882748	0.892183
MAP2K1	mitogen-activated protein kinase kinase 1	protein_coding	29.4255	1.40234	0	12.0848	0	9.81209	0.943863
MAP3K1	mitogen-activated protein kinase kinase kinase 1, E3 ubiquitin protein ligase	protein_coding	2.167	0	5.4432	2.10781	0	0	0.209426
MAP3K10	mitogen-activated protein kinase kinase kinase 10	protein_coding	5.56956	34.8247	0	5.48031	0	0	0.88342
MAP3K2	mitogen-activated protein kinase kinase kinase 2	protein_coding	0.209096	0.993321	0	8.57177	12.6057	0.0679037	0.573023
MAP3K8	mitogen-activated protein kinase kinase kinase 8	protein_coding	0	8.18029	0	0	1.76167	15.2104	0.622428
MAP3K9	mitogen-activated protein kinase kinase kinase 9	protein_coding	47.7119	4.64523	0.162	6.0424	28.0302	0	1.15933
MAP4	microtubule associated protein 4	protein_coding	1.48268	28.1051	14.2236	14.6142	31.8667	50.2148	1.36955
MAP4K4	mitogen-activated protein kinase kinase kinase kinase 4	protein_coding	89.6642	118.965	15.6492	26.5584	23.9196	0.203711	1.66112	top10
MAP7	microtubule associated protein 7	protein_coding	0.114052	37.6001	48.4056	14.3331	99.6324	0.0339519	1.52314	top20
MAP7D1	MAP7 domain containing 1	protein_coding	11.8995	27.55	0.7128	4.91823	49.9532	14.9388	1.26313
MAPK1	mitogen-activated protein kinase 1	protein_coding	0.532245	18.99	16.6536	3.51302	0	27.8066	1.05112
MAPK11	mitogen-activated protein kinase 11	protein_coding	0	11.0142	0	5.76135	0	19.3186	0.779285
MAPK13	mitogen-activated protein kinase 13	protein_coding	4.02985	0.847244	5.2488	19.2514	0	0	0.68986
MAPK1IP1L	mitogen-activated protein kinase 1 interacting protein 1 like	protein_coding	24.9395	17.646	0.162	0	0.0391483	29.64	1.08175
MAPK6	mitogen-activated protein kinase 6	protein_coding	2.01493	4.99582	0	8.43125	18.0865	10.9665	0.870159
MAPK8IP1	mitogen-activated protein kinase 8 interacting protein 1	protein_coding	0	0	0	4.0751	5.05013	15.1425	0.606878
MAPK9	mitogen-activated protein kinase 9	protein_coding	0	2.45409	0.0648	9.69594	11.6662	0	0.599901
MAPKAPK2	mitogen-activated protein kinase-activated protein kinase 2	protein_coding	0.0380175	0	2.9484	1.82677	0.861262	5.73786	0.279223
MAPKBP1	mitogen-activated protein kinase binding protein 1	protein_coding	3.40256	0	0	6.32344	29.4395	0	0.814752
MARC1	mitochondrial amidoxime reducing component 1	protein_coding	11.2912	17.5292	27.4104	0	0	0	0.971823
MARCH6	membrane associated ring-CH-type finger 6	protein_coding	10.2647	17.9382	0.2592	13.6305	22.1188	0.814845	1.03494
MARCH8	membrane associated ring-CH-type finger 8	protein_coding	72.9745	15.3673	6.318	0	0	0.407422	1.19988
MARCKS	myristoylated alanine rich protein kinase C substrate	protein_coding	28.4941	17.4123	4.374	11.8037	29.9093	131.835	1.57176	top10
MARS	methionyl-tRNA synthetase	protein_coding	0	20.9182	11.8908	19.3919	4.85439	0	0.978144
MARVELD1	MARVEL domain containing 1	protein_coding	68.3554	10.722	4.2768	3.3725	72.6592	0.645085	1.42605	top20
MAT2A	methionine adenosyltransferase 2A	protein_coding	0	0.0876459	17.2368	7.02604	1.72252	0.0679037	0.63917
MAT2B	methionine adenosyltransferase 2B	protein_coding	0	1.5192	0	23.3265	0	14.4635	0.816342
MATR3	matrin 3	protein_coding	7.45142	66.8446	115.344	5.90187	67.8048	33.7821	1.69479	top10
MAVS	mitochondrial antiviral signaling protein	protein_coding	30.2809	0.0292153	0.2268	22.0618	0.0391483	60.0608	1.27377
MAZ	MYC associated zinc finger protein	protein_coding	0	0.116861	6.5772	10.8201	0	19.8958	0.794836
MBD4	methyl-CpG binding domain 4, DNA glycosylase	protein_coding	0	4.11936	19.764	14.4736	13.8193	0	0.939322
MBNL1	muscleblind like splicing regulator 1	protein_coding	0	7.04089	0.324	2.95094	0.782965	12.4603	0.594008
MBNL1-AS1	MBNL1 antisense RNA 1	lncRNA	0	11.0142	0.0648	18.6893	0.469779	11.4757	0.842128
MBTPS1	membrane bound transcription factor peptidase, site 1	protein_coding	8.99113	92.1159	10.1088	0	6.57691	0	1.29297
MCCC2	methylcrotonoyl-CoA carboxylase 2	protein_coding	0.0950437	3.09682	5.7024	0	25.4072	0	0.757162
MCFD2	multiple coagulation factor deficiency 2	protein_coding	13.4772	2.62938	0.0972001	39.9079	0	11.9511	1.05476
MCL1	BCL2 family apoptosis regulator	protein_coding	40.3175	60.3296	40.338	28.8068	37.7389	0.237663	1.53943	top20
MCM2	minichromosome maintenance complex component 2	protein_coding	1.5207	48.8188	32.238	17.5651	0	41.6589	1.37353	top20
MCM3	minichromosome maintenance complex component 3	protein_coding	0.0760349	28.0175	40.9536	13.209	103.704	21.6613	1.53912	top20
MCM3AP	minichromosome maintenance complex component 3 associated protein	protein_coding	51.5517	14.7537	22.4532	0	0	0	1.17006
MCM4	minichromosome maintenance complex component 4	protein_coding	0.0190087	0.905675	44.6796	17.4246	12.6057	35.1402	1.26629
MCM6	minichromosome maintenance complex component 6	protein_coding	10.5118	10.9557	30.1968	0.562083	15.9725	17.8247	1.15647
MCM7	minichromosome maintenance complex component 7	protein_coding	0	7.80049	96.7789	1.12417	12.684	7.06199	1.32032
MCMBP	minichromosome maintenance complex binding protein	protein_coding	0	0	20.1852	6.745	41.8887	0	1.05956
MDC1	mediator of DNA damage checkpoint 1	protein_coding	0.114052	46.2771	43.2216	38.2217	21.375	0.0679037	1.39584	top20
MDH1	malate dehydrogenase 1	protein_coding	12.3557	0	2.6568	8.29073	0	0	0.589264
MDM2	MDM2 proto-oncogene	protein_coding	10.7399	4.93739	100.181	0	1.68338	1.69759	1.29827
MDM4	MDM4, p53 regulator	protein_coding	0	13.9357	17.0748	5.62083	0	0.101856	0.786908
MDN1	midasin AAA ATPase 1	protein_coding	4.39102	32.3998	0.907201	11.2417	0.626372	15.4481	1.03486
MEAF6	MYST/Esa1 associated factor 6	protein_coding	0	7.42069	0	4.35615	49.7575	0	1.01097
MECP2	methyl-CpG binding protein 2	protein_coding	9.46635	2.30801	0	1.82677	3.95398	3.05567	0.535943
MED1	mediator complex subunit 1	protein_coding	0.0760349	55.1001	32.8212	6.60448	26.6208	31.0659	1.40452	top20
MED12	mediator complex subunit 12	protein_coding	0	0.993321	0	0	32.5714	20.473	0.954545
MED13	mediator complex subunit 13	protein_coding	6.23486	5.95992	0	0.843125	0	4.75326	0.472053
MED13L	mediator complex subunit 13 like	protein_coding	0.0760349	3.73956	4.6656	0	5.95054	0.0679037	0.383206
MED4	mediator complex subunit 4	protein_coding	1.21656	2.19115	0	0	9.82622	0	0.343537
MEF2A	myocyte enhancer factor 2A	protein_coding	0	3.27212	0	11.5227	30.888	0.611133	0.887373
MEF2C-AS1	MEF2C antisense RNA 1	lncRNA	0	0	1.782	2.6699	0	1.08646	-0.0347704
MEG3	maternally expressed 3 (non-protein coding)	lncRNA	8.13574	0.0876459	19.4724	19.6729	0.978707	0.237663	0.908352
MEGF8	multiple EGF like domains 8	protein_coding	6.88116	43.1218	8.0028	17.4246	20.9443	4.34584	1.22497
MEGF9	multiple EGF like domains 9	protein_coding	0	1.48998	12.5064	16.4409	0.743817	0	0.715741
MEPCE	methylphosphate capping enzyme	protein_coding	0	27.2579	10.4328	7.02604	12.6449	0	0.98047
MESDC2	mesoderm development candidate 2	protein_coding	0	17.1494	21.4488	26.2774	29.8701	29.9116	1.31757
MEST	mesoderm specific transcript	protein_coding	0.266122	2.65859	18.792	13.209	0.0391483	0	0.76548
MET	MET proto-oncogene, receptor tyrosine kinase	protein_coding	0.0950437	3.53505	6.7392	0	47.7217	10.6948	1.05935
METAP2	methionyl aminopeptidase 2	protein_coding	19.8831	15.3965	0.874801	16.0194	76.4957	32.7975	1.42993	top20
METTL17	methyltransferase like 17	protein_coding	15.4351	2.77545	0	0.281042	0	17.3834	0.77664
METTL9	methyltransferase like 9	protein_coding	15.9673	3.35976	0	2.38885	0	0	0.558628
MFAP1	microfibrillar associated protein 1	protein_coding	0	6.63188	35.2188	10.258	5.83309	0.407422	0.987884
MFAP3L	microfibrillar associated protein 3 like	protein_coding	0	0.175292	3.8232	1.96729	5.79394	10.6609	0.572496
MFGE8	milk fat globule-EGF factor 8 protein	protein_coding	61.8164	85.1626	54.8532	22.7644	26.2685	82.9104	1.7453	top10
MGA	MGA, MAX dimerization protein	protein_coding	0.0950437	5.81385	1.1016	29.2283	0	25.1923	1.01024
MGAT1	mannosyl (alpha-1,3-)-glycoprotein beta-1,2-N-acetylglucosaminyltransferase	protein_coding	17.7542	0	0	17.003	3.28845	64.1351	1.23122
MGAT5	mannosyl (alpha-1,6-)-glycoprotein beta-1,6-N-acetyl-glucosaminyltransferase	protein_coding	0.0760349	7.6252	16.5564	6.32344	0	47.0233	1.11174
MGEA5	meningioma expressed antigen 5 (hyaluronidase)	protein_coding	2.37609	37.1327	47.628	18.2677	9.90451	3.6668	1.29731
MGLL	monoglyceride lipase	protein_coding	33.1702	31.8155	22.7448	13.209	23.489	0.101856	1.31712
MGST3	microsomal glutathione S-transferase 3	protein_coding	0.0190087	46.1018	0	6.60448	12.8406	0	1.03853
MIA3	MIA family member 3, ER export factor	protein_coding	24.8064	26.5567	14.7744	15.4573	0.782965	0	1.13766
MIAT	myocardial infarction associated transcript (non-protein coding)	lncRNA	1.14052	1.95743	0.486	3.51302	0	0.203711	0.0852122
MIB1	mindbomb E3 ubiquitin protein ligase 1	protein_coding	47.1036	20.4799	5.7348	4.21562	0	38.807	1.28758
MICAL3	microtubule associated monooxygenase, calponin and LIM domain containing 3	protein_coding	6.71008	2.71702	0.3564	6.18292	33.4718	0.0679037	0.916507
MID1	midline 1	protein_coding	0	1.75292	0	2.6699	0	55.2397	0.99755
MIDN	midnolin	protein_coding	0	12.8255	17.7228	9.55542	2.03571	3.63285	0.882452
MIEF1	mitochondrial elongation factor 1	protein_coding	7.48944	0	0	2.24833	0.90041	1.05251	0.289689
MIER1	MIER1 transcriptional regulator	protein_coding	79.0193	17.091	25.2396	14.4736	12.3709	0	1.39268	top20
MIF	macrophage migration inhibitory factor (glycosylation-inhibiting factor)	protein_coding	0	0	0	17.1435	15.0721	5.77182	0.801489
MINK1	misshapen like kinase 1	protein_coding	10.5118	7.56677	0	6.60448	0	6.79037	0.719793
MIR3648-1		miRNA	0.655801	1.41694	3.16386	6.582	5.79512	0.752034	0.485858
MIR3648-2		miRNA	0.655801	1.41694	3.16386	6.582	5.79512	0.752034	0.485858
MIS12	MIS12, kinetochore complex component	protein_coding	5.4365	0.93489	0	36.5354	0	13.9203	0.976404
MKI67	marker of proliferation Ki-67	protein_coding	37.7513	103.451	40.7916	44.2641	30.5748	62.5733	1.72619	top10
MKL2	MKL1/myocardin like 2	protein_coding	3.02239	0	6.5448	4.35615	5.24587	0.203711	0.509044
MKRN1	makorin ring finger protein 1	protein_coding	0	32.2537	0	4.49667	0	10.0497	0.892096
MLEC	malectin	protein_coding	51.5137	0.292153	49.1508	35.8328	5.44161	54.8323	1.51645	top20
MLKL	mixed lineage kinase domain like pseudokinase	protein_coding	0	41.8655	85.8276	0	37.504	6.82432	1.45743	top20
MLLT4	afadin, adherens junction formation factor	protein_coding	0.0570262	4.61602	0.5184	0.702604	66.5129	7.3336	1.12353
MLXIP	MLX interacting protein	protein_coding	2.71825	41.8071	22.0644	0.421562	0.117445	1.15436	1.05616
MMP14	matrix metallopeptidase 14	protein_coding	174.063	63.9231	258.39	40.751	80.8412	66.0024	2.05689	top5
MMS22L	MMS22 like, DNA repair protein	protein_coding	54.5361	7.47912	0	0	0	21.5255	1.14375
MOB1A	MOB kinase activator 1A	protein_coding	0	16.6235	0.0648	0	12.1751	55.0699	1.14578
MOB1B	MOB kinase activator 1B	protein_coding	0	2.71702	22.032	0	4.85439	14.5314	0.86663
MOB3B	MOB kinase activator 3B	protein_coding	0	4.23622	0.1296	2.10781	16.2465	22.2385	0.874662
MOB3C	MOB kinase activator 3C	protein_coding	0	6.69031	0	1.68625	1.99656	0	0.237758
MOK	MOK protein kinase	protein_coding	1.15953	0	1.9764	4.63719	0	13.7845	0.555449
MORC2	MORC family CW-type zinc finger 2	protein_coding	0	1.60684	11.4048	24.0291	0.0391483	0	0.790987
MORF4L1	mortality factor 4 like 1	protein_coding	72.4613	55.626	23.0364	29.6499	43.2588	3.49704	1.57889	top10
MORF4L2	mortality factor 4 like 2	protein_coding	30.9462	3.00918	17.5932	1.54573	16.2074	0.950652	1.06851
MOV10	Mov10 RISC complex RNA helicase	protein_coding	0.0380175	0	2.4624	3.09146	16.4423	0	0.564945
MPDU1	mannose-P-dolichol utilization defect 1	protein_coding	1.3116	7.6252	19.116	2.95094	0	0	0.713263
MPHOSPH8	M-phase phosphoprotein 8	protein_coding	0.15207	20.7137	12.2796	16.722	0	51.471	1.22762
MPP1	membrane palmitoylated protein 1	protein_coding	0	3.12604	0	0.281042	22.4711	26.5164	0.941135
MPRIP	myosin phosphatase Rho interacting protein	protein_coding	95.1197	54.3405	63.18	6.18292	18.7912	45.0541	1.67313	top10
MRC2	mannose receptor C type 2	protein_coding	85.4062	25.0375	57.7368	24.5911	68.6661	52.4217	1.71858	top10
MRE11A	MRE11 homolog, double strand break repair nuclease	protein_coding	2.69924	1.02254	7.0956	9.97698	16.0508	0	0.788229
MRFAP1	Morf4 family associated protein 1	protein_coding	45.792	34.737	81.5184	15.0357	56.8041	39.486	1.6586	top10
MRFAP1L1	Morf4 family associated protein 1 like 1	protein_coding	0.209096	20.1586	0.0324	15.1762	3.91483	21.6273	1.00802
MRGBP	MRG domain binding protein	protein_coding	0	0.847244	10.53	12.0848	0	1.01856	0.610671
MROH1	maestro heat like repeat family member 1	protein_coding	0	0	31.6872	3.3725	0	2.54639	0.797107
MRPL16	mitochondrial ribosomal protein L16	protein_coding	0	26.3522	0	6.60448	11.627	0	0.871025
MRPL19	mitochondrial ribosomal protein L19	protein_coding	0.0380175	17.7921	0	0.562083	12.8406	27.2633	0.988976
MRPL20	mitochondrial ribosomal protein L20	protein_coding	0	4.3823	0.907201	0	0	17.8587	0.586366
MRPL24	mitochondrial ribosomal protein L24	protein_coding	0	15.7178	8.91001	8.57177	4.14972	113.908	1.40157	top20
MRPL28	mitochondrial ribosomal protein L28	protein_coding	18.5145	29.6535	0	0.421562	0	47.1931	1.20314
MRPL3	mitochondrial ribosomal protein L3	protein_coding	28.1709	12.212	0	20.0945	0.0391483	14.124	1.09482
MRPL30	mitochondrial ribosomal protein L30	protein_coding	0	2.45409	9.72001	3.3725	27.6778	8.08054	0.932008
MRPL4	mitochondrial ribosomal protein L4	protein_coding	33.4174	7.30383	0	11.9443	26.5034	24.1737	1.23613
MRPL51	mitochondrial ribosomal protein L51	protein_coding	19.1038	5.90149	0	0.140521	0	5.66996	0.710622
MRPS18A	mitochondrial ribosomal protein S18A	protein_coding	0	30.3839	0	0	10.9224	14.7012	0.970095
MRPS2	mitochondrial ribosomal protein S2	protein_coding	28.4751	1.66527	0.0324	0.281042	7.55562	0	0.80174
MRPS25	mitochondrial ribosomal protein S25	protein_coding	4.29597	8.06343	0	12.7874	11.4704	0	0.785534
MRPS34	mitochondrial ribosomal protein S34	protein_coding	62.2156	10.5759	16.3296	47.0745	0	18.5717	1.41153	top20
MRPS5	mitochondrial ribosomal protein S5	protein_coding	0.228105	0.292153	32.2704	13.49	6.42032	41.0478	1.19381
MRPS9	mitochondrial ribosomal protein S9	protein_coding	33.3223	10.7512	0	14.7547	0.0391483	0	0.991723
MSH6	mutS homolog 6	protein_coding	59.1172	3.33055	23.328	1.68625	5.01098	6.85828	1.21893
MSN	moesin	protein_coding	83.5434	37.9507	67.4244	72.7898	50.2272	22.7138	1.74644	top10
MST1L	macrophage stimulating 1 like	protein_coding	6.88116	0.321368	3.0456	38.5027	0.0391483	5.22859	0.954392
MT2A	metallothionein 2A	protein_coding	0	42.0408	76.8852	8.57177	0	17.8247	1.38418	top20
MTA2	metastasis associated 1 family member 2	protein_coding	13.078	15.8931	16.524	20.516	33.6675	0.882748	1.22428
MTA3	metastasis associated 1 family member 3	protein_coding	14.5037	1.1394	0	4.21562	4.85439	0	0.614775
MTCH1	mitochondrial carrier 1	protein_coding	22.1452	10.0793	37.908	1.54573	0	25.4299	1.2091
MTCL1	microtubule crosslinking factor 1	protein_coding	0.589271	0	12.8628	2.52937	2.46634	0	0.487793
MTDH	metadherin	protein_coding	0.133061	12.5042	3.9204	4.91823	10.1003	12.6301	0.867332
MTF1	metal regulatory transcription factor 1	protein_coding	0.266122	6.07679	15.2604	2.24833	6.02883	14.124	0.865345
MTHFD1	methylenetetrahydrofolate dehydrogenase, cyclohydrolase and formyltetrahydrofolate synthetase 1	protein_coding	9.61842	38.3889	0	6.18292	40.2444	0	1.19698
MTHFD1L	methylenetetrahydrofolate dehydrogenase (NADP+ dependent) 1-like	protein_coding	0.893411	2.89232	35.2512	0	1.37019	0	0.828307
MTHFD2	methylenetetrahydrofolate dehydrogenase (NADP+ dependent) 2, methenyltetrahydrofolate cyclohydrolase	protein_coding	0	0	8.6184	12.2253	0	25.5318	0.888137
MTIF2	mitochondrial translational initiation factor 2	protein_coding	0	0	29.7108	0	36.8385	10.8985	1.11086
MTMR1	myotubularin related protein 1	protein_coding	31.3454	3.44741	0	0	7.47732	0	0.847882
MTMR3	myotubularin related protein 3	protein_coding	0	9.11518	0	2.10781	7.20328	11.4078	0.696562
MTMR4	myotubularin related protein 4	protein_coding	0	9.69948	7.0308	3.93458	0	0	0.537081
MTPN	myotrophin	protein_coding	5.08484	0.233723	32.3514	21.5699	0	4.73628	1.02787
MTR	5-methyltetrahydrofolate-homocysteine methyltransferase	protein_coding	4.10589	2.27879	30.5208	0.281042	0.0782965	6.28109	0.860796
MTSS1	MTSS1, I-BAR domain containing	protein_coding	0.0380175	3.33055	0	1.96729	11.1964	0	0.440181
MTSS1L	MTSS1L, I-BAR domain containing	protein_coding	62.5197	5.78463	100.926	0	40.401	12.3585	1.56818	top10
MTURN	maturin, neural progenitor differentiation regulator homolog	protein_coding	0.0570262	12.4165	0.1944	11.5227	12.2926	58.4991	1.19949
MUC12	mucin 12, cell surface associated	protein_coding	7.43242	1.5192	4.1148	36.1139	11.4704	36.0229	1.20716
MUC16	mucin 16, cell surface associated	protein_coding	0.494227	13.4098	23.9112	18.4082	8.41688	0	1.03235
MUC2	mucin 2, oligomeric mucus/gel-forming	protein_coding	0.133061	9.46576	0.1296	52.1332	3.09271	21.9329	1.1608
MUC3A	mucin 3A, cell surface associated	protein_coding	4.353	1.05175	1.4256	16.0194	8.45603	0.101856	0.718884
MUC4	mucin 4, cell surface associated	protein_coding	0.874402	1.19783	0.972001	5.05875	0	0.339519	0.14832
MUC5B	mucin 5B, oligomeric mucus/gel-forming	protein_coding	0.133061	1.7237	0	3.93458	2.15315	0.101856	0.127448
MVD	mevalonate diphosphate decarboxylase	protein_coding	0	2.77545	22.8096	9.69594	3.79738	0	0.813785
MVP	major vault protein	protein_coding	0	0.262938	2.592	2.52937	0.0391483	28.5535	0.753033
MXRA5	matrix remodeling associated 5	protein_coding	0	4.87896	1.8144	1.68625	7.04669	4.04027	0.511138
MXRA7	matrix remodeling associated 7	protein_coding	28.5891	0	12.7008	21.7807	0	0	1.02168
MYADM	myeloid associated differentiation marker	protein_coding	35.6034	19.7496	10.7892	22.4833	41.9278	105.59	1.59502	top10
MYBBP1A	MYB binding protein 1a	protein_coding	0	0	0	1.96729	13.5845	11.4078	0.652562
MYBL2	MYB proto-oncogene like 2	protein_coding	0	1.899	21.9996	22.0618	8.65177	0	0.959138
MYC	v-myc avian myelocytomatosis viral oncogene homolog	protein_coding	0.0190087	81.5107	12.9924	14.3331	8.29943	43.2886	1.42717	top20
MYCBP2	MYC binding protein 2, E3 ubiquitin protein ligase	protein_coding	26.099	2.16193	0.0324	0.281042	0	3.36123	0.726124
MYDGF	Myeloid Derived Growth Factor	protein_coding	65.181	15.2504	6.9336	9.83646	79.6667	33.9519	1.54576	top20
MYH10	myosin heavy chain 10	protein_coding	3.06041	30.2086	6.9336	0	0.0391483	11.2381	0.933486
MYH9	myosin heavy chain 9	protein_coding	138.612	189.929	211.929	132.371	126.371	70.7896	2.16137	top5
MYL12A	myosin light chain 12A	protein_coding	14.2185	0.525876	19.0836	17.2841	28.6565	0.305567	1.12534
MYL12B	myosin light chain 12B	protein_coding	11.3292	2.13272	5.994	13.209	21.9622	27.8405	1.13813
MYL6	myosin light chain 6	protein_coding	44.9176	185.459	80.5788	41.7347	53.868	99.7166	1.92623	top5
MYL9	myosin light chain 9	protein_coding	0.950437	0.0584306	0	0.281042	1.72252	1.12041	-0.161902
MYLK	myosin light chain kinase	protein_coding	0.0380175	0.525876	1.5876	23.0454	27.5212	0.101856	0.944647
MYO10	myosin X	protein_coding	5.77866	51.7111	21.9996	17.7056	45.5294	38.0261	1.47893	top20
MYO18A	myosin XVIIIA	protein_coding	102.058	50.1043	1.1664	2.6699	0	25.7695	1.48137	top20
MYO1B	myosin IB	protein_coding	7.12828	15.8347	0.8424	5.76135	53.9072	0	1.1434
MYO1C	myosin IC	protein_coding	0	59.7453	0.0972001	3.09146	38.4045	16.6364	1.29364
MYO1D	myosin ID	protein_coding	7.81259	0	0	0	6.65521	7.94473	0.57234
MYO1E	myosin IE	protein_coding	151.766	59.9206	12.2148	2.38885	68.6269	0	1.69155	top10
MYO5A	myosin VA	protein_coding	0	0.0876459	16.4592	10.8201	0.430631	13.8524	0.841463
MYO9B	myosin IXB	protein_coding	113.748	45.0208	34.6356	3.79406	0	0	1.51675	top20
MYOF	myoferlin	protein_coding	20.4914	15.338	13.284	22.6239	7.28158	22.9175	1.23018
MYT1	myelin transcription factor 1	protein_coding	1.80583	0	0.1944	8.15021	0.0391483	1.29017	0.281781
N4BP1	NEDD4 binding protein 1	protein_coding	0	0	1.2636	0	2.15315	22.6798	0.638433
N4BP3	NEDD4 binding protein 3	protein_coding	0	0.175292	1.1016	0	10.6875	55.8508	1.05318
NAA15	N(alpha)-acetyltransferase 15, NatA auxiliary subunit	protein_coding	0.0760349	7.80049	6.1236	0.843125	33.3543	7.16384	0.965056
NAA20	N(alpha)-acetyltransferase 20, NatB catalytic subunit	protein_coding	0	8.91067	0	3.3725	0	51.5729	1.02705
NAA25	N(alpha)-acetyltransferase 25, NatB auxiliary subunit	protein_coding	12.6978	0.964105	17.7228	4.35615	0	7.19779	0.854698
NAA30	N(alpha)-acetyltransferase 30, NatC catalytic subunit	protein_coding	7.16629	0	2.3328	1.26469	16.4031	0	0.655889
NAA50	N(alpha)-acetyltransferase 50, NatE catalytic subunit	protein_coding	0	19.0192	10.3032	4.49667	29.7918	30.3869	1.19497
NAB1	NGFI-A binding protein 1	protein_coding	0	0	18.1116	23.8885	50.1881	0	1.18652
NACA	nascent polypeptide-associated complex alpha subunit	protein_coding	0	41.7487	166.277	51.0091	73.7945	89.3613	1.84736	top5
NACC1	nucleus accumbens associated 1	protein_coding	3.11743	0	39.0744	0	0	26.4485	1.05843
NACC2	NACC family member 2	protein_coding	3.25049	43.2094	0.0972001	13.209	0	8.82748	1.05813
NADK	NAD kinase	protein_coding	0	14.4908	2.1708	0	0	1.18832	0.473485
NADK2	NAD kinase 2, mitochondrial	protein_coding	24.2932	3.33055	1.1016	0	0	0	0.680113
NAMPT	nicotinamide phosphoribosyltransferase	protein_coding	0	16.5651	20.412	9.97698	0	0	0.893522
NAP1L1	nucleosome assembly protein 1 like 1	protein_coding	53.6046	86.6234	79.1532	78.5511	107.227	36.3624	1.8668	top5
NAP1L4	nucleosome assembly protein 1 like 4	protein_coding	14.4466	34.8539	43.8048	0	89.0232	26.4145	1.54104	top20
NARS	asparaginyl-tRNA synthetase	protein_coding	40.6597	3.33055	34.83	0	0	40.0632	1.29697
NASP	nuclear autoantigenic sperm protein	protein_coding	36.8199	67.7211	7.5168	4.49667	34.1373	5.94158	1.41673	top20
NAV1	neuron navigator 1	protein_coding	0.209096	0	0.1944	16.3004	29.831	3.87051	0.924326
NAV2	neuron navigator 2	protein_coding	0.15207	48.6435	88.6141	0	0	16.0932	1.40797	top20
NBL1	neuroblastoma 1, DAN family BMP antagonist	protein_coding	118.843	3.68113	4.4388	0	15.7768	33.6123	1.46823	top20
NBPF1	neuroblastoma breakpoint family member 1	protein_coding	69.2087	10.8956	0.131544	0	0.0391483	15.0882	1.20123
NBPF10	neuroblastoma breakpoint family member 10	protein_coding	18.1921	6.01485	0.648	0.768649	41.6729	10.7413	1.11415
NBPF14	neuroblastoma breakpoint family member 14	protein_coding	140.895	19.6637	13.5756	27.7964	65.515	13.9498	1.67117	top10
NBPF15	neuroblastoma breakpoint family member 15	protein_coding	0.313834	1.86014	0.997921	0	30.2589	35.0981	1.05772
NBPF20	neuroblastoma breakpoint family member 20	protein_coding	30.8753	1.93493	0	0.140521	9.67784	0.0682432	0.852245
NBPF8	neuroblastoma breakpoint family member 8	protein_coding	0	1.83794	10.5634	0	8.7974	1.52783	0.578382
NBR1	NBR1, autophagy cargo receptor	protein_coding	0.171079	38.7687	82.1988	2.95094	32.3756	69.9748	1.5768	top10
NCAM1	neural cell adhesion molecule 1	protein_coding	0	21.3272	0.0324	17.8461	5.24587	0	0.869736
NCAPD2	non-SMC condensin I complex subunit D2	protein_coding	0.0760349	17.4708	4.698	22.7644	35.8207	6.14529	1.16124
NCAPD3	non-SMC condensin II complex subunit D3	protein_coding	40.2415	0.818029	0	0	11.8228	22.578	1.09957
NCAPG	non-SMC condensin I complex subunit G	protein_coding	0.209096	15.7763	0	26.1369	0.508928	15.0067	0.982557
NCAPG2	non-SMC condensin II complex subunit G2	protein_coding	0	18.9607	18.5976	13.3495	0	0.0679037	0.929212
NCBP2	nuclear cap binding protein subunit 2	protein_coding	8.4969	0	15.6492	0	4.42375	0.407422	0.683907
NCKAP5	NCK associated protein 5	protein_coding	0	0	1.7496	2.81042	0	4.37979	0.173177
NCKAP5L	NCK associated protein 5 like	protein_coding	21.5559	16.7696	0.0324	0.421562	6.30287	0	0.875855
NCL	nucleolin	protein_coding	117.018	246.314	174.02	67.0284	160.899	142.53	2.17984	top5
NCOA4	nuclear receptor coactivator 4	protein_coding	0.15207	28.222	33.9876	27.5421	0	1.35807	1.18214
NCOA5	nuclear receptor coactivator 5	protein_coding	0	20.8597	38.4264	0.421562	0	5.36439	1.03524
NCOA6	nuclear receptor coactivator 6	protein_coding	0.0190087	0	5.5404	12.5064	0	2.7501	0.540243
NCOA7	nuclear receptor coactivator 7	protein_coding	0	3.56427	7.776	4.49667	0	0	0.42152
NCOR1	nuclear receptor corepressor 1	protein_coding	12.5648	16.3314	50.6412	20.9376	1.60508	80.398	1.48306	top20
NCOR2	nuclear receptor corepressor 2	protein_coding	73.5448	16.1853	21.4164	76.7244	22.0013	16.195	1.57609	top10
NDE1	nudE neurodevelopment protein 1	protein_coding	22.2402	18.4056	0	0	0	15.55	0.971553
NDEL1	nudE neurodevelopment protein 1 like 1	protein_coding	12.0135	2.1035	0	8.15021	3.4059	0.0339519	0.631902
NDFIP1	Nedd4 family interacting protein 1	protein_coding	3.06041	21.6193	9.65521	2.6699	0	32.2543	1.06233
NDRG1	N-myc downstream regulated 1	protein_coding	13.5152	70.8471	26.8272	4.91823	90.9023	13.8184	1.5659	top20
NDST1	N-deacetylase and N-sulfotransferase 1	protein_coding	30.433	0	32.886	58.1756	65.4559	0	1.49358	top20
NDUFA10	NADH:ubiquinone oxidoreductase subunit A10	protein_coding	0	0	5.67	2.38885	0	30.9641	0.813169
NDUFB11	NADH:ubiquinone oxidoreductase subunit B11	protein_coding	0	16.1269	0	0	34.6071	28.3838	1.12012
NDUFB7	NADH:ubiquinone oxidoreductase subunit B7	protein_coding	0	12.5918	45.4572	0	11.7053	0.441374	1.06816
NDUFS1	NADH:ubiquinone oxidoreductase core subunit S1	protein_coding	0	44.2904	0	4.49667	9.51303	0.0339519	0.987771
NDUFS2	NADH:ubiquinone oxidoreductase core subunit S2	protein_coding	0.0760349	0	9.03961	4.35615	4.5412	0	0.477434
NDUFS4	NADH:ubiquinone oxidoreductase subunit S4	protein_coding	52.0839	5.81385	0	8.00969	0.313186	0	1.04284
NDUFS5	NADH:ubiquinone oxidoreductase subunit S5	protein_coding	37.8084	9.61184	89.1973	9.55542	38.561	35.5136	1.56476	top20
NDUFS6	NADH:ubiquinone oxidoreductase subunit S6	protein_coding	3.7067	26.9657	53.0064	8.15021	16.638	3.7347	1.27185
NDUFV2	NADH:ubiquinone oxidoreductase core subunit V2	protein_coding	12.2416	4.46994	12.798	0	5.7548	7.29965	0.850891
NEAT1	nuclear paraspeckle assembly transcript 1 (non-protein coding)	lncRNA	318.491	323.53	331.744	162.442	282.063	296.909	2.45616	top5
NEDD1	neural precursor cell expressed, developmentally down-regulated 1	protein_coding	5.2274	1.92821	0	0	45.8035	0.271615	0.948011
NEDD4L	neural precursor cell expressed, developmentally down-regulated 4-like, E3 ubiquitin protein ligase	protein_coding	25.9279	3.85642	0	6.46396	3.56249	0.0679037	0.82259
NEDD8	neural precursor cell expressed, developmentally down-regulated 8	protein_coding	19.56	4.17779	0.0324	0	14.1717	37.5508	1.09975
NEFM	neurofilament medium	protein_coding	1.44466	4.03171	0.81	32.8819	0.0391483	0	0.815217
NEK9	NIMA related kinase 9	protein_coding	40.0704	76.0182	46.8504	0	0	0	1.43387	top20
NELFB	negative elongation factor complex member B	protein_coding	0	0	0	7.30708	21.2967	16.5346	0.876394
NELFE	negative elongation factor complex member E	protein_coding	9.59941	0	0.3564	0	67.4133	9.98185	1.16312
NENF	neudesin neurotrophic factor	protein_coding	0	16.0976	7.8732	9.97698	0	0	0.752661
NES	nestin	protein_coding	0.0760349	30.4131	0	15.0357	37.0734	15.3802	1.21298
NET1	neuroepithelial cell transforming 1	protein_coding	6.78612	12.4457	20.898	15.7383	3.79738	0	0.997573
NETO2	neuropilin and tolloid like 2	protein_coding	0	2.57095	0	13.0684	12.3317	34.7667	1.01938
NFAT5	nuclear factor of activated T-cells 5	protein_coding	52.6732	45.4006	0.5832	32.3198	12.7623	0.101856	1.37973	top20
NFATC3	nuclear factor of activated T-cells 3	protein_coding	0	11.9198	15.39	0.983646	0.117445	2.7501	0.715461
NFE2L1	nuclear factor, erythroid 2 like 1	protein_coding	60.2387	8.26793	6.7716	13.3495	47.0954	2.47849	1.36236
NFE2L2	nuclear factor, erythroid 2 like 2	protein_coding	0	17.3831	0	19.3919	21.9622	0	0.990762
NFIC	nuclear factor I C	protein_coding	42.2374	30.7929	28.674	18.6893	66.8652	0	1.49429	top20
NFIX	nuclear factor I X	protein_coding	9.92256	88.8438	21.9348	6.88552	3.91483	0	1.34078
NFKB2	nuclear factor of kappa light polypeptide gene enhancer in B-cells 2	protein_coding	4.06787	40.2003	10.3356	0	0	32.6617	1.16269
NFKBIA	NFKB inhibitor alpha	protein_coding	7.22332	24.8622	0	12.7874	8.96495	0.339519	0.955667
NFKBIB	NFKB inhibitor beta	protein_coding	0	1.48998	5.9292	9.4149	0	0.611133	0.463525
NFRKB	nuclear factor related to kappaB binding protein	protein_coding	0	0.409014	14.4828	7.4476	0.0391483	16.0932	0.806991
NFX1	nuclear transcription factor, X-box binding 1	protein_coding	0	0.146077	6.318	2.81042	0.117445	8.31821	0.470071
NFYA	nuclear transcription factor Y subunit alpha	protein_coding	0	2.74624	0	7.72865	4.85439	1.01856	0.435309
NGFRAP1	brain expressed X-linked 3	protein_coding	21.9171	1.40234	13.1868	2.52937	4.30631	0	0.858757
NGRN	neugrin, neurite outgrowth associated	protein_coding	9.86553	51.3897	15.0336	5.90187	35.0377	20.9483	1.36228
NHP2	NHP2 ribonucleoprotein	protein_coding	21.6509	0.847244	10.1736	0	7.47732	15.6518	0.96849
NHS	NHS actin remodeling regulator	protein_coding	9.94157	25.914	0	0	0	21.9329	0.98369
NID1	nidogen 1	protein_coding	0.0190087	65.2086	0.0972001	4.77771	7.59476	14.5993	1.18703
NIFK	nucleolar protein interacting with the FHA domain of MKI67	protein_coding	59.6114	55.4799	6.3828	12.5064	0	3.76866	1.36094
NIPBL	NIPBL, cohesin loading factor	protein_coding	44.5755	64.3321	55.242	2.10781	31.1229	30.2172	1.57902	top10
NIPSNAP3A	nipsnap homolog 3A	protein_coding	0	1.16861	0	9.4149	0	11.9511	0.574698
NKTR	natural killer cell triggering receptor	protein_coding	5.17038	1.57763	0.972001	2.24833	11.3921	41.6589	1.02132
NMD3	NMD3 ribosome export adaptor	protein_coding	28.8743	30.121	6.7392	4.63719	0	0.0679037	1.06967
NME1	NME/NM23 nucleoside diphosphate kinase 1	protein_coding	39.0249	32.6335	23.166	5.04189	0	0	1.22127
NME2	NME/NM23 nucleoside diphosphate kinase 2	protein_coding	84.4178	30.6469	93.2473	0	1.83997	0	1.54438	top20
NMI	N-myc and STAT interactor	protein_coding	28.0759	8.73538	0	4.35615	0	0	0.836402
NMRAL1	NmrA like redox sensor 1	protein_coding	4.27697	1.40234	0	0	13.9368	11.1702	0.710205
NMT1	N-myristoyltransferase 1	protein_coding	11.5573	4.70367	23.7168	7.02604	17.3427	0	1.03037
NNT	nicotinamide nucleotide transhydrogenase	protein_coding	56.8741	3.09682	0	0	0	7.74102	1.05251
NOC2L	NOC2 like nucleolar associated transcriptional repressor	protein_coding	43.7201	34.4449	27.054	15.4573	62.324	48.9586	1.58726	top10
NOL11	nucleolar protein 11	protein_coding	0	0	1.2312	1.96729	30.5748	22.8156	0.97458
NOL6	nucleolar protein 6	protein_coding	0	4.55759	28.6416	0.843125	0	3.97237	0.8018
NOL7	nucleolar protein 7	protein_coding	23.7799	6.54423	0	0.983646	2.89697	0	0.755935
NOL8	nucleolar protein 8	protein_coding	1.99592	1.11018	2.2356	3.23198	16.4031	2.98776	0.668457
NOL9	nucleolar protein 9	protein_coding	1.29259	1.11018	0	2.95094	0	0	-0.0494961
NOLC1	nucleolar and coiled-body phosphoprotein 1	protein_coding	60.7899	78.4431	28.2528	87.1229	25.603	95.1671	1.79632	top5
NOMO2	NODAL modulator 2	protein_coding	8.10095	35.9641	0	5.90187	22.1188	32.5259	1.24143
NONO	non-POU domain containing, octamer-binding	protein_coding	3.21248	42.6836	92.3401	56.6299	24.3111	59.2799	1.66661	top10
NOP14	NOP14 nucleolar protein	protein_coding	0	28.3973	16.5888	9.55542	33.4326	57.5484	1.38478	top20
NOP2	NOP2 nucleolar protein	protein_coding	51.7608	29.3322	19.9908	5.90187	5.79394	0	1.27408
NOP56	NOP56 ribonucleoprotein	protein_coding	0	21.2395	5.0544	0	23.8021	26.788	1.10769
NOP58	NOP58 ribonucleoprotein	protein_coding	0	38.9732	32.9508	3.09146	13.0364	17.8926	1.24693
NOP9	NOP9 nucleolar protein	protein_coding	23.1336	8.88146	22.7448	9.55542	0.704669	0.0679037	1.03535
NOTCH2	notch 2	protein_coding	96.6404	8.99832	0.3564	36.5354	2.66208	0.203711	1.3844	top20
NOTCH2NL	notch 2 N-terminal like	protein_coding	2.35708	1.7237	19.9908	14.8952	3.21016	11.985	0.955543
NOTCH3	notch 3	protein_coding	0.0570262	167.053	57.5748	0	0	45.2918	1.65318	top10
NPEPPS	aminopeptidase puromycin sensitive	protein_coding	36.5226	13.0885	0	2.95094	0	0	0.942521
NPLOC4	NPL4 homolog, ubiquitin recognition factor	protein_coding	36.5538	16.1269	0	0.140521	26.2293	3.29333	1.13748
NPM1	nucleophosmin	protein_coding	157.597	243.48	132.419	98.5009	207.016	258.577	2.26229	top5
NPNT	nephronectin	protein_coding	1.21656	0	0	4.77771	15.2287	0	0.548654
NPR3	natriuretic peptide receptor 3	protein_coding	21.4989	5.02503	0.0972001	19.3919	10.4134	0	0.973331
NQO1	NAD(P)H quinone dehydrogenase 1	protein_coding	0.0190087	65.4423	0	4.35615	12.0577	0.407422	1.13716
NR2F6	nuclear receptor subfamily 2 group F member 6	protein_coding	0	7.97578	13.1868	0	0	30.2851	0.933214
NR4A3	nuclear receptor subfamily 4 group A member 3	protein_coding	23.7799	9.49498	0	8.57177	0	0	0.84351
NRBP1	nuclear receptor binding protein 1	protein_coding	0	21.6778	0	2.10781	19.6916	0	0.86011
NRP1	neuropilin 1	protein_coding	51.0004	0.379799	45.522	8.00969	55.2774	73.5397	1.59056	top10
NRP2	neuropilin 2	protein_coding	0.133061	14.3739	2.8836	1.54573	0	1.79945	0.538569
NRXN3	neurexin 3	protein_coding	1.86286	0	0.0324	2.6699	1.91827	0	0.0336527
NSA2	NSA2, ribosome biogenesis homolog	protein_coding	0	15.5425	47.8548	53.1169	30.7705	15.5839	1.43369	top20
NSD1	nuclear receptor binding SET domain protein 1	protein_coding	24.008	11.5693	0.6804	1.68625	10.2177	0.0679037	0.905162
NSFL1C	NSFL1 cofactor	protein_coding	0	22.0868	0	14.0521	13.467	6.11133	0.967838
NSL1	NSL1, MIS12 kinetochore complex component	protein_coding	0.551253	1.66527	2.3328	2.10781	0	0	0.0451364
NSRP1	nuclear speckle splicing regulatory protein 1	protein_coding	23.0006	34.737	5.9292	3.79406	43.6112	48.2795	1.42421	top20
NT5C	5', 3'-nucleotidase, cytosolic	protein_coding	11.6714	3.85642	0	0.421562	0	40.1311	0.97066
NT5DC2	5'-nucleotidase domain containing 2	protein_coding	24.2932	2.60016	0	7.16656	0	0	0.754092
NTM	neurotrimin	protein_coding	0	3.91485	35.8668	5.19927	33.3543	67.1907	1.38479	top20
NTMT1	N-terminal Xaa-Pro-Lys N-methyltransferase 1	protein_coding	0	0	36.612	2.24833	4.93268	0	0.863254
NUAK1	NUAK family kinase 1	protein_coding	23.989	0	6.318	0.562083	31.8667	0	1.01936
NUB1	negative regulator of ubiquitin like proteins 1	protein_coding	13.5722	29.1277	44.1612	1.68625	44.9422	13.0715	1.38787	top20
NUCB1	nucleobindin 1	protein_coding	4.75218	113.122	11.4696	7.72865	13.7019	22.9175	1.46163	top20
NUCKS1	nuclear casein kinase and cyclin dependent kinase substrate 1	protein_coding	51.0385	48.848	51.354	12.7874	58.4092	23.5286	1.61272	top10
NUDC	nuclear distribution C, dynein complex regulator	protein_coding	170.851	42.2161	74.9412	63.6559	30.3791	35.9211	1.84299	top5
NUDCD3	NudC domain containing 3	protein_coding	0	1.81135	0	2.95094	5.36331	0	0.22727
NUDT16	nudix hydrolase 16	protein_coding	0	48.1176	0.0324	1.96729	79.3927	0	1.33415
NUDT21	nudix hydrolase 21	protein_coding	96.1272	13.9065	0	9.4149	0	0	1.29903
NUFIP1	NUFIP1, FMR1 interacting protein 1	protein_coding	0	15.9223	25.8228	26.699	2.50549	0	1.0728
NUFIP2	NUFIP2, FMR1 interacting protein 2	protein_coding	0.114052	37.863	7.9056	11.6632	38.0521	24.5472	1.30156
NUMA1	nuclear mitotic apparatus protein 1	protein_coding	3.0414	95.7386	113.886	11.1011	9.82622	35.7513	1.65216	top10
NUP107	nucleoporin 107	protein_coding	0	30.0626	8.2296	0	5.32417	0	0.861498
NUP133	nucleoporin 133	protein_coding	0	3.30133	0	7.16656	0	42.304	0.944252
NUP155	nucleoporin 155	protein_coding	3.97283	1.54841	0	16.8625	0	0	0.571781
NUP160	nucleoporin 160	protein_coding	0	23.1093	3.0132	0.421562	0	8.04659	0.760808
NUP205	nucleoporin 205	protein_coding	15.3781	15.5425	0.0648	21.6402	33.4326	0	1.15664
NUP210	nucleoporin 210	protein_coding	0	86.5942	0	6.60448	13.3887	13.1054	1.29992
NUP54	nucleoporin 54	protein_coding	0	7.80049	0	14.1926	0	5.05883	0.654047
NUP85	nucleoporin 85	protein_coding	0	3.56427	5.2164	0	26.6208	0.746941	0.779938
NUP98	nucleoporin 98	protein_coding	21.765	11.1895	26.3412	24.1696	2.15315	8.58982	1.19594
NUSAP1	nucleolar and spindle associated protein 1	protein_coding	30.395	4.93739	0.0324	7.72865	0	0	0.85626
NVL	nuclear VCP-like	protein_coding	0	22.6127	0	13.6305	0	65.4592	1.22918
NXF1	nuclear RNA export factor 1	protein_coding	0	4.79131	9.07201	0.140521	1.33104	0.101856	0.410404
NXN	nucleoredoxin	protein_coding	0	7.77127	0	9.83646	0	21.1181	0.809849
OAT	ornithine aminotransferase	protein_coding	0	0	0	2.24833	10.022	1.08646	0.34755
OAZ1	ornithine decarboxylase antizyme 1	protein_coding	40.9448	10.1961	0	6.46396	22.0796	0	1.12322
OAZ2	ornithine decarboxylase antizyme 2	protein_coding	33.1512	7.91735	4.86	6.18292	0	14.5993	1.04604
OBFC1	STN1, CST complex subunit	protein_coding	39.4051	0	0.0972001	2.38885	7.79051	1.05251	0.927149
ODC1	ornithine decarboxylase 1	protein_coding	0.0190087	22.5542	39.9816	28.6662	0	11.4757	1.23341
OFD1	OFD1, centriole and centriolar satellite protein	protein_coding	0	1.22704	0	1.68625	0	10.6609	0.354562
OGDH	oxoglutarate dehydrogenase	protein_coding	0	0	0	13.6305	35.9773	34.1216	1.14473
OGFOD3	2-oxoglutarate and iron dependent oxygenase domain containing 3	protein_coding	8.17376	15.5425	9.16921	0.421562	1.33104	40.6404	1.09852
OLA1	Obg like ATPase 1	protein_coding	1.3116	21.6485	47.5632	3.09146	0	2.24082	1.10184
OLFM1	olfactomedin 1	protein_coding	31.9727	16.1853	69.2388	0.140521	0	5.94158	1.31344
OLFML2A	olfactomedin like 2A	protein_coding	0.0760349	7.74206	0	8.43125	40.127	3.08962	0.996117
ONECUT2	one cut homeobox 2	protein_coding	0.171079	1.5192	0.0648	27.1205	15.9725	0	0.873593
OPA1	OPA1, mitochondrial dynamin like GTPase	protein_coding	1.99592	30.7345	0	10.9606	1.25274	0	0.874519
ORC2	origin recognition complex subunit 2	protein_coding	30.5851	1.3439	6.6744	8.15021	0	7.3336	0.954943
ORC6	origin recognition complex subunit 6	protein_coding	84.1707	9.61184	0	1.12417	5.40246	17.3494	1.29247
OS9	OS9, endoplasmic reticulum lectin	protein_coding	1.65376	55.9473	17.496	0	0	42.5077	1.29227
OSBP	oxysterol binding protein	protein_coding	39.12	33.247	31.5576	0.281042	0.548076	1.52783	1.24831
OSBPL10	oxysterol binding protein like 10	protein_coding	26.042	4.32387	0.3564	3.3725	4.07142	0	0.803527
OSBPL5	oxysterol binding protein like 5	protein_coding	20.7385	4.03171	5.2812	1.82677	0	0	0.725343
OSBPL9	oxysterol binding protein like 9	protein_coding	44.6705	11.4232	24.138	5.19927	0	0	1.15346
OSMR	oncostatin M receptor	protein_coding	0	2.77545	0	11.3822	6.30287	0	0.532765
OTUB1	OTU deubiquitinase, ubiquitin aldehyde binding 1	protein_coding	16.7657	0.0292153	0	9.27437	5.83309	17.2475	0.913372
OTUD4	OTU deubiquitinase 4	protein_coding	0.0190087	39.207	13.3164	23.467	0	0.848796	1.10754
OTUD5	OTU deubiquitinase 5	protein_coding	0	46.1894	37.1952	0	9.94366	0	1.19186
OTUD6B-AS1	OTUD6B antisense RNA 1 (head to head)	lncRNA	36.896	2.92153	0	0	4.73694	0	0.87074
OVCA2	ovarian tumor suppressor candidate 2	protein_coding	22.7725	4.99582	0	0	1.87912	0	0.693835
OXCT1	3-oxoacid CoA-transferase 1	protein_coding	27.4486	30.6761	27.0864	0	0	0.135807	1.15304
OXSR1	oxidative stress responsive 1	protein_coding	19.2558	3.71034	1.0044	2.81042	1.87912	3.87051	0.734141
P3H1	Prolyl 3-Hydroxylase 1	protein_coding	0	36.1686	2.916	0	19.1435	0.271615	0.989002
P4HA2	prolyl 4-hydroxylase subunit alpha 2	protein_coding	27.4296	13.7604	8.586	0	31.1229	0	1.12979
P4HA3	prolyl 4-hydroxylase subunit alpha 3	protein_coding	0	1.16861	13.0572	20.6566	0	0	0.764455
P4HB	prolyl 4-hydroxylase subunit beta	protein_coding	21.2708	27.7838	30.0672	51.4306	24.7026	13.8524	1.45001	top20
PA2G4	proliferation-associated 2G4	protein_coding	3.13644	49.929	98.2045	13.209	50.1489	8.04659	1.56952	top10
PABPC1	poly(A) binding protein cytoplasmic 1	protein_coding	32.657	25.8263	22.7124	24.7317	69.6448	20.0995	1.51338	top20
PABPC4	poly(A) binding protein cytoplasmic 4	protein_coding	62.5387	24.0442	13.3812	26.1369	4.65864	42.2701	1.45997	top20
PABPN1	poly(A) binding protein nuclear 1	protein_coding	5.68361	6.28129	0.960337	8.85281	6.18543	60.9436	1.17079
PACS1	phosphofurin acidic cluster sorting protein 1	protein_coding	0	21.2103	10.206	9.97698	0.861262	2.30873	0.870826
PADI2	peptidyl arginine deiminase 2	protein_coding	0	4.0025	0	5.76135	0	13.9542	0.596928
PAFAH1B1	platelet activating factor acetylhydrolase 1b regulatory subunit 1	protein_coding	0.228105	3.73956	48.0816	2.24833	0	3.32728	0.982459
PAGR1	PAXIP1 associated glutamate rich protein 1	protein_coding	0	14.3739	13.0248	20.0945	0	0.271615	0.900957
PAIP1	poly(A) binding protein interacting protein 1	protein_coding	0	6.33972	0	40.8916	38.287	0	1.15391
PAK2	p21 (RAC1) activated kinase 2	protein_coding	4.77119	1.46077	0.0648	29.7904	5.91139	0	0.845083
PALB2	partner and localizer of BRCA2	protein_coding	0	4.90817	0.0324	0	27.4429	6.72247	0.814092
PALLD	palladin, cytoskeletal associated protein	protein_coding	58.0337	2.36644	0	3.93458	20.0048	24.2416	1.2576
PALM2	paralemmin 2	protein_coding	0	0.876459	0.4536	9.27437	0	3.76866	0.379399
PAM	peptidylglycine alpha-amidating monooxygenase	protein_coding	0	1.98664	0.4536	0	4.81524	6.00948	0.344555
PAMR1	peptidase domain containing associated with muscle regeneration 1	protein_coding	0	0	0	37.238	8.84751	7.4015	0.950097
PAN2	PAN2 poly(A) specific ribonuclease subunit	protein_coding	1.57772	3.15525	0	0	4.14972	0	0.170394
PANK3	pantothenate kinase 3	protein_coding	0.361166	8.82302	0	25.2937	1.057	60.7738	1.20551
PAPD5	poly(A) RNA polymerase D5, non-canonical	protein_coding	0	0	0.972001	4.49667	0	27.7387	0.743083
PAPOLA	poly(A) polymerase alpha	protein_coding	48.3582	11.4232	30.7476	0.983646	29.1263	4.31189	1.31859
PAPPA	pappalysin 1	protein_coding	0	0	41.3748	18.4082	17.2644	4.04027	1.1308
PAPSS1	3'-phosphoadenosine 5'-phosphosulfate synthase 1	protein_coding	94.9676	4.70367	0	0	27.9127	8.55587	1.35583
PAPSS2	3'-phosphoadenosine 5'-phosphosulfate synthase 2	protein_coding	0	4.32387	0.874801	0	28.8914	9.167	0.857906
PAQR4	progestin and adipoQ receptor family member 4	protein_coding	0.0190087	45.9265	0	8.00969	23.0583	0	1.10842
PARD3	par-3 family cell polarity regulator	protein_coding	0	29.712	12.2472	16.4409	63.8508	1.9013	1.3158
PARD3B	par-3 family cell polarity regulator beta	protein_coding	0.0190087	0	0.972001	1.68625	1.99656	0	-0.108479
PARG	poly(ADP-ribose) glycohydrolase	protein_coding	20.5104	1.37312	4.7628	2.81042	0	12.9357	0.849137
PARK7	Parkinsonism associated deglycase	protein_coding	2.33807	17.5584	0	1.54573	1.48763	0	0.58225
PARP1	poly(ADP-ribose) polymerase 1	protein_coding	31.6115	22.2913	53.2332	72.2277	11.4704	4.85512	1.51342	top20
PARP14	poly(ADP-ribose) polymerase family member 14	protein_coding	39.082	0.175292	1.5228	2.81042	11.9011	1.56179	0.97813
PARP2	poly(ADP-ribose) polymerase 2	protein_coding	0	1.84056	11.9556	6.32344	1.33104	4.07422	0.628812
PARP4	poly(ADP-ribose) polymerase family member 4	protein_coding	37.1621	40.4924	0.2268	19.954	13.741	15.2444	1.32504
PARP6	poly(ADP-ribose) polymerase family member 6	protein_coding	0	0.0292153	0.939601	5.19927	6.10713	0	0.310878
PARVA	parvin alpha	protein_coding	0	20.4215	38.0376	9.13385	0	10.0837	1.11214
PAWR	pro-apoptotic WT1 regulator	protein_coding	0	25.9724	2.268	18.1272	49.0528	40.9459	1.35656
PBXIP1	PBX homeobox interacting protein 1	protein_coding	13.5152	44.1151	68.4936	4.21562	1.09615	0	1.34056
PC	pyruvate carboxylase	protein_coding	0	24.9207	19.44	9.69594	2.46634	37.1433	1.19343
PCBP1	poly(rC) binding protein 1	protein_coding	22.3733	80.1376	22.2912	5.76135	0.0391483	98.4604	1.5818	top10
PCBP2	poly(rC) binding protein 2	protein_coding	0.285131	38.2721	11.7288	35.8328	5.44161	9.71023	1.22733
PCF11	PCF11 cleavage and polyadenylation factor subunit	protein_coding	21.784	0.49666	0	9.27437	1.80082	0	0.745021
PCLO	piccolo presynaptic cytomatrix protein	protein_coding	0	3.38898	6.8364	5.05875	1.057	11.0344	0.659211
PCM1	pericentriolar material 1	protein_coding	75.6167	37.5709	34.4736	9.4149	0	0	1.41796	top20
PCMT1	protein-L-isoaspartate (D-aspartate) O-methyltransferase	protein_coding	0	22.2329	0	0	48.5047	1.73154	1.082
PCNP	PEST proteolytic signal containing nuclear protein	protein_coding	0.0190087	0.0876459	5.8644	29.0878	27.3646	27.2633	1.17458
PCNX	pecanex homolog 1 (Drosophila)	protein_coding	2.66122	0	4.8276	6.18292	0	1.29017	0.396836
PCYOX1	prenylcysteine oxidase 1	protein_coding	19.541	1.11018	0	0	0	63.7276	1.14808
PDAP1	PDGFA associated protein 1	protein_coding	35.5653	25.4758	54.0108	56.4894	60.993	130.511	1.78181	top5
PDCD11	programmed cell death 11	protein_coding	16.8988	0	7.614	12.6469	0	12.2566	0.915719
PDCD2	programmed cell death 2	protein_coding	0	17.7337	0	3.09146	0.0391483	18.6056	0.818115
PDCD4	programmed cell death 4	protein_coding	15.188	6.45658	53.0388	3.3725	63.5376	49.5018	1.5031	top20
PDCD5	programmed cell death 5	protein_coding	0	18.727	4.86	0	6.85095	3.53099	0.752931
PDCD6IP	programmed cell death 6 interacting protein	protein_coding	23.7419	21.8531	10.3032	2.95094	3.4059	8.14845	1.06944
PDDC1	Parkinson disease 7 domain containing 1	protein_coding	0.0380175	7.30383	11.826	2.10781	9.70877	30.4209	1.01005
PDE2A	phosphodiesterase 2A	protein_coding	24.6733	4.73288	0	1.26469	10.8832	0	0.840463
PDE4DIP	phosphodiesterase 4D interacting protein	protein_coding	1.53971	0.116861	0.4212	34.7086	0	5.97553	0.852906
PDGFRB	platelet derived growth factor receptor beta	protein_coding	60.1056	39.9665	0	9.69594	9.74792	0	1.29927
PDHA1	pyruvate dehydrogenase (lipoamide) alpha 1	protein_coding	67.0818	6.57345	20.5416	34.9897	25.5247	59.7892	1.55328	top20
PDHX	pyruvate dehydrogenase complex component X	protein_coding	15.0549	3.18447	0	20.7971	0	4.85512	0.86423
PDIA3	protein disulfide isomerase family A member 3	protein_coding	154.969	162.081	98.6581	53.2574	158.374	272.023	2.17578	top5
PDIA4	protein disulfide isomerase family A member 4	protein_coding	12.3937	20.3046	18.7596	38.2217	56.6476	68.6846	1.55431	top20
PDIA6	protein disulfide isomerase family A member 6	protein_coding	26.2321	54.5158	24.1056	14.7547	80.2931	25.2262	1.57428	top10
PDPK1	3-phosphoinositide dependent protein kinase 1	protein_coding	0.0570262	0.204507	8.74801	2.6699	2.23145	6.349	0.528486
[truncated: 1,350 more rows]
