# Supplementary material for: Sex dimorphism of IL-17-secreting peripheral blood mononuclear cells in ankylosing spondylitis based on bioinformatics analysis and machine learning
Source: BMC Musculoskelet Disord. 2024 Jun 24;25:490. doi: 10.1186/s12891-024-07589-6 (PMC11194900; doi:10.1186/s12891-024-07589-6)
Supplement: Supplementary file 3 — Supplementary Material 3 [file 12891_2024_7589_MOESM3_ESM.xlsx]

## Sheet: GSE221786_matrix
gene_id	gene	Ctrl_F_0	Ctrl_F_1	Ctrl_F_2	Ctrl_F_3	Ctrl_M_0	Ctrl_M_1	Ctrl_M_2	Ctrl_M_3	AS_F_0	AS_F_1	AS_F_2	AS_F_3	AS_F_4	AS_F_5	AS_F_6	AS_F_7	AS_F_8	AS_M_0	AS_M_1	AS_M_2	AS_M_3	AS_M_4	AS_M_5	AS_M_6	AS_M_7	AS_M_8	AS_M_9	AS_M_10
ENSG00000006075.11	CCL3	9663.9	3052.24	16218.6	6620.88	38368.3	23412.5	8822.05	7454.76	6082.15	22471.3	17598.8	3100.49	10577.2	16057.2	16600.8	9558.92	14875.7	11998.5	15322.2	9220.97	35214.7	15990.8	11926.3	15582.3	23546.2	26132.2	67043	9459.57
ENSG00000177954.7	RPS27	12641.1	7615.14	5145.75	11401.1	20970	4709.77	23038.5	25265.9	6466.9	6396.61	6748.06	10467.7	10539.2	4014.26	6043.15	5765.97	5016.83	18796.8	15563.6	4901.07	67201	31924.1	4970.58	25105.6	53084.2	6561.31	45056.5	4673.93
ENSG00000213741.4	RPS29	7530.9	6978.84	4074.66	6302.51	13584.9	3316.15	17903.2	18128.4	4693.74	5296.05	4844.52	7774.49	6727.24	2738.5	5660.4	4202.98	4278.24	12506.2	12280.8	3812.14	78953.1	20748.9	3980.43	19753.3	44748.7	5194.12	54247.8	4742.4
ENSG00000167996.11	FTH1	5524.94	3218.26	7876.31	6396.54	25730.4	18974.7	5658.99	6661.27	4458.41	12328.7	7624.4	5786.48	11026.3	14915.4	12240.6	8010.26	12441.2	9729.12	11091.7	8829.44	17029.3	9536.44	21452.9	9274.54	16378.1	30075.7	20716.8	27312.4
ENSG00000171858.13	RPS21	3233.82	3637.43	2256.24	3861.96	6861.01	2165.51	9281.42	10676.2	2985.65	2449.57	3168.62	4591.49	3617.54	1373.02	2658.54	2493.56	2344.09	6837.23	7603.53	2563.57	67855.3	13025.6	2491.28	11020.4	26018.6	3565.22	33671.6	2256.82
ENSG00000129277.9	CCL4	5637.77	1982.24	7933.85	3572.21	19139.4	12217.7	4605.85	3750.43	3499.28	14172.4	8284.82	1486.2	7663.94	9189.76	9952.3	7158.79	10358.3	7117.08	8034.51	5372.26	11220.2	9253.78	4267.29	6830.17	10331.9	12626.1	26435	4239.27
ENSG00000125538.7	IL1B	7103.71	2235.05	14070	5326.52	15284	19271.1	3372.76	3408.81	3979.85	11438.1	7800.29	4087.23	7589.37	15422.5	9623.06	7124.59	11038.3	6592.67	4971.38	4686.43	2826.64	5895.22	7755.09	8507.79	5164.47	13476.4	4775.27	9023.23
ENSG00000034510.4	TMSB10	2153.37	1661.35	3021.8	2474.7	17924.6	5189.4	2571.34	2591.93	2529.38	4691.54	4498.42	1580.18	4493.62	3113.87	3229.86	2544.51	3355.03	6568.15	7957.15	2916.16	58722.4	13224.4	1563.21	4080.84	10894.2	6263.72	33702.1	1494.32
ENSG00000167526.9	RPL13	1904.53	2695.62	1444.95	2077.25	4420.57	1498.58	4919.92	5855.77	1799.36	1189.33	2529.94	3220.96	1689.97	945.403	2268.35	1589.45	1666.32	3271.29	4840.7	1446.09	66058	8412.45	1996.62	6855.79	18622.6	2931.95	28878.4	2326.04
ENSG00000166710.13	B2M	5319.54	4326.98	5487.27	3679.13	10514	6872.72	3536.78	2828.48	4968.47	7680.06	6647.34	4121.65	5745.47	6452.54	5366.05	5566.04	6820.12	6023.85	6394.81	5142.54	14317.5	9551.75	2519.21	5170.3	7453.92	4478.56	15933	3930.94
ENSG00000105372.2	RPS19	2139.2	2658.95	1632.19	2181.71	4344.35	1650.05	4249.53	5413.72	2366.42	1521.38	2424.48	3033.62	2083.98	1142.04	2096.53	1785.71	1877.61	3265.54	4603.21	1756.37	45906.6	8652.88	1866.54	5458.74	15202.3	2685.11	23801.4	1867.68
ENSG00000109475.12	RPL34	2597.25	3045.52	1825.4	2707.79	4558.17	1473.44	5747.02	5959.82	2423.49	2024.57	2155.3	3193.94	2256.45	1251.98	2055.91	1947.3	1865.33	3788.73	4253.49	1791.96	39001.5	8060.15	1453.76	6601.65	15311.3	2031.05	19126.8	1693.51
ENSG00000177600.4	RPLP2	1501.68	1808.91	1228.59	1756.08	3430.02	795.912	3908.33	4609.07	1316.56	1368.42	1468.68	2006.9	1539.71	593.407	1699.97	1284.27	1120.51	2674.33	3893.59	1309.31	52220.4	6945.44	1380.43	4486.65	14463	1955.38	24770.3	1838.72
ENSG00000265150.1	RN7SL2	6163.09	887.206	1201.64	9320.73	9054.02	1763.3	8607.45	6364.51	4884.39	9278.62	1663.1	1841.81	16036.1	1472.61	1392.19	1199.17	1511.96	6805.94	6234.2	1246.76	11730.2	7988.42	1712.48	8505.06	6901.48	3446.62	7604.8	590.376
ENSG00000198918.7	RPL39	3051.4	2957.14	1721.3	3179.72	5269.85	1758.48	7408.25	7288.5	2713.98	2351.06	2237.61	3312.42	2718.54	1352.86	1977.54	2347.17	2068.1	4765.29	4393.37	1801.77	22234.1	8361.77	1501.49	7707.08	14728	2140.92	14673.8	1566.57
ENSG00000087086.9	FTL	2929.33	1014.06	1197.46	1676.86	13268.5	2813.8	1813.24	2386.9	2680.18	7393.89	3856.31	968.507	4317.3	4721.48	3301.96	2582.52	4538.27	5062.88	6301.13	4936.71	6794.05	2851.22	3963.86	2622.58	6622.97	13407.9	17043.3	5726.71
ENSG00000169429.6	IL8	7475.5	927.176	10830.6	2326.56	4673.14	9347.01	1771.87	1534.41	1095.41	6039.97	2376.45	3736.93	4619.02	17095	4562.29	2738	7435.44	2118.57	342.833	3963.49	266.078	1615.57	6593.22	5948.55	2120.76	8479.17	1073.47	8270.1
ENSG00000108691.5	CCL2	5327.43	842.921	2591.25	1752.7	4741.43	1684.08	2766.34	2976.94	1322.5	9377.09	2426.47	19.4934	4530.94	10955.6	2780.64	2071.23	4622.85	2223.54	1370.7	3587.91	1164.49	1296.92	5048.67	3189.61	5561.93	24884	5118.18	7443.7
ENSG00000075624.9	ACTB	2502.58	2182.05	2252.39	3576.98	8057.58	4385.89	2470.52	3134.2	2474.38	4120.58	4148.35	1716.52	4603.89	2983.94	3241.07	2664.37	4205.33	3890.56	5723.05	3690.5	12015.6	3701.25	2690.74	2929.4	5619.16	4424.15	10594.6	2973.35
ENSG00000232810.3	TNF	3847.65	1384.1	6388.83	3156.47	9365.34	8198.12	1877.31	1302.1	2333.05	5084.22	3992.85	1790.72	3847.64	4432.94	5992.75	4018.84	4531.05	3682.65	5346.32	3171.55	3985.38	3302.32	1313.6	2805.66	2659.85	8297.41	5200.09	1097.33
ENSG00000137331.11	IER3	3004.7	832.99	4171.17	2440.91	10344.3	6250.61	1825.79	1684.59	1381.08	4297.77	3095.89	1530.66	3009.31	5588.26	2930.52	2547.78	3285.76	3116.35	4719.23	2040.97	4438.58	4067.86	3337.26	5005.06	4061.17	9459.02	7021.03	4239.56
ENSG00000112096.12	SOD2	3304.75	1101.71	4474.55	2938.89	8403.44	6766.12	1422.37	1957.9	2116.58	4902.06	3349.93	1486.17	5383.03	6460.53	4041.77	2556.3	4681.42	3255.37	2844.91	2901.35	5332.77	3698.57	3520.89	2421.94	2752.89	7473.49	6147.26	3977.58
ENSG00000105193.4	RPS16	2066.74	2124.2	1638.51	2136.1	4246.91	1509.71	4024.16	4622.01	2000.51	1637.43	2522.15	2917.9	2357.11	1077.56	1843.76	1549.74	1564.45	3208.8	4287.84	1671.9	17160.9	6918.33	2007.2	5360.88	10442.5	2389.61	13464.2	1763.05
ENSG00000136942.10	RPL35	1599.52	2237.58	1087.46	1731.34	2900.3	1178.36	3135.4	4083.9	1663.43	1263.28	1513.39	1995.36	1566.83	813.991	1589.22	1313.79	1335.04	2794.72	3918.07	1487.43	27680.3	5666.79	1428.32	4050.98	10687.5	1942.53	14302.8	1438.42
ENSG00000205542.6	TMSB4X	2684.27	2042.42	2406.2	3006.35	7332.05	2565.33	3282.38	4173.93	2082.6	2631.47	3028.47	3118.94	3861.5	3300.05	2279.77	2408.1	3206.06	3998.08	4934.89	2305.75	5561.61	7880.2	2742.13	4399.93	6504.43	3252.3	7767.73	3056.42
ENSG00000258486.2	RN7SL1	3992.44	891.914	1009.31	7093.85	6684.26	1456.8	4439.32	4534.24	3229.53	6353.48	1193.2	1178.62	12815.1	1061.53	1333.43	1155.19	1440.9	3949.64	4515.03	1172.4	7772.63	6477.88	1513.17	6192.69	5729.02	2592.91	5432.57	544.754
ENSG00000105640.8	RPL18A	1601.28	2185.02	1233.11	1892.43	2846.19	1142.24	3332.44	3998.31	1594.5	1243.72	1958.05	2177.47	1510.43	857.505	1668.88	1336.71	1433.7	2458.56	3491.36	1455.56	25350.4	5699.4	1310.24	4264.78	9943.69	1826.65	11938.2	1459.04
ENSG00000231500.2	RPS18	2339.97	3223.35	1788.95	2689.35	3153.21	1581.27	4821.45	5182.03	2766.96	1809.23	2195.12	3777.86	2220.23	1184.01	2169.28	1910.83	1936.38	3719.72	3807.74	1889.66	11356.2	5528.94	1711.68	5570.03	10281.4	2056.48	8541.76	1871.78
ENSG00000112306.7	RPS12	1684.59	2197.12	1323.81	1806.74	2522.86	1011.71	3877.15	4216.01	1711.99	1137.9	1618.16	2134.44	1548.82	749.28	1746.63	1306.5	1329.51	2709.15	3288.73	1339.6	19940.8	5657.73	1246.19	4866.49	10940.2	1651.13	11834.9	1691.97
ENSG00000156508.13	EEF1A1	3324.57	3994.93	2588.41	3737.38	3257.48	2703.03	4167.76	4958.93	4125.05	2775.87	3909.36	4692.88	3449.61	2175.13	3038.97	3027.05	3032.16	3981.97	4135.88	2935.66	2441.78	4303.19	2263.07	3867.77	4072.04	2978.65	2561.37	2752.62
ENSG00000241343.5	RPL36A	1704.36	2016.62	1306.71	1909.63	3167.74	1145.36	3896.95	3984.17	1631.08	1243.31	1445.82	2183.23	1627.1	802.884	1392.08	1280.9	1332.96	2486.08	2896.94	1172.86	20787.3	5753.8	1072.93	4590.22	9748.89	1621.08	11949	1016.19
ENSG00000197756.5	RPL37A	1592.83	2330.58	1256.78	1274.01	2732.45	1095.2	2917.7	3178.32	1780.87	1054.96	1638.4	1737.33	1227.27	863.747	1907.46	1400.49	1459.05	2619.3	3038.89	1393.6	22328.3	4913.3	1166.72	4137.24	10028.2	2007.07	11822.4	2010
ENSG00000169245.4	CXCL10	3391.25	918.694	1977.24	1616.03	9737.45	3322.61	477.638	171.479	3620.7	11482.2	6428.87	167.745	3163.95	1298.48	5292.85	3277.59	6817.2	3375.97	7715.47	2103.55	1350.11	2522.27	108.305	114.921	690.355	8147.15	4184.08	83.2571
ENSG00000142541.12	RPL13A	1376.37	1745.01	1098.53	1560.53	2462.85	986.298	2714.48	3401.54	1530.08	878.52	1566.9	2239.85	1178.09	750.927	1310.01	1067.31	1094.26	1871.4	2607.39	1256.98	26845.2	4936.89	1137.21	3468.52	9117.21	1480.85	11831.5	1317.36
ENSG00000234745.5	HLA-B	2380.74	1230.89	1447.97	1630.28	4685.77	3066.17	2768.51	3068.78	1498.43	2070.09	2632.99	1620.18	1569.83	1595.64	1808.46	1231.34	1903.23	4624.57	4108.2	2649.76	13056.6	6795.57	1498.5	3021.18	3885.82	3059.53	11992.3	1377.76
ENSG00000229117.4	RPL41	1877.72	2324.95	1593.86	1775.41	3832.92	1666.48	3615.39	3703.19	2094.14	1440.82	2167.68	2375.3	1684.94	1225.44	1804.26	1528.86	1745.25	2860.98	3196.79	1741.09	11595.7	5917.93	1478.44	4872.77	9643.39	2338.91	8447.98	1377.4
ENSG00000133112.12	TPT1	2724.6	3332.97	2303.31	2662.71	4439.41	2683.55	3626.2	3755.04	3082.11	2297.52	3096.94	3518.33	2819.59	2045.03	2638.45	2655.61	2665.63	3560.09	3721.06	2032.86	3732.13	4966.61	1787.43	4730.91	6186.31	2522.07	3642.01	2472.55
ENSG00000185215.4	TNFAIP2	2365.85	635.331	3616.92	1798.85	8769.59	5513.64	1531.65	996.875	1513.64	4520.76	2925.74	709.82	1990.95	1740.94	3510.85	2498.02	4187.56	2690.21	4091.84	1706.39	6901.21	3437.73	1094.07	1934.18	2654.12	4575.42	8814.96	848.006
ENSG00000142534.2	RPS11	1685.02	1911.59	1261.89	1738.19	3177.02	1312.45	2987.06	3355.45	1685.79	1291.07	1795.31	2116.26	1670.5	1086.19	1563.16	1371.9	1511.56	2150.69	3166.05	1477.73	14340	5214.06	1274.32	3684.7	7987.68	1904.57	8362.44	1559.32
ENSG00000163739.4	CXCL1	5609.28	570.593	2634.22	1894.11	3329.76	2381.49	2150.77	2232.13	628.619	6814.53	918.825	760.901	2426.98	4552.43	2773.98	1702.61	4220.7	2147.4	488.371	3712.62	892.198	231.86	6094.92	5103	2276.75	7932.88	2578.26	4530.44
ENSG00000134419.11	RPS15A	1567.83	1836.34	1083.92	1781.38	2767.67	890.995	3366.22	3693.43	1508.24	1287.43	1456.42	2163.78	1500.96	708.797	1258.19	1205.3	1165.27	2534.16	2768.22	1034.08	15778.4	4706.01	922.087	4066.56	8943.33	1250.16	8814.29	1245.11
ENSG00000108107.8	RPL28	886.178	1655.65	967.211	1158.04	2112.66	1013.11	1889.34	2551.85	954.936	1018.61	1451.26	1648.84	1159.92	721.11	1350.37	1095.31	1114.81	1525.27	2806.68	1258.1	22054	4766.64	1137.96	3112.71	7343.6	1827.77	10355	1307.56
ENSG00000138326.14	RPS24	1604.04	2480.74	1285.1	1803.36	2904.82	1256.14	3168.2	3271.88	2247.83	1624.35	1809.53	2054.18	1683.24	1073.93	1650.23	1692.82	1699.64	2769.86	3017.48	1448.44	11038.6	4476.08	894.114	3392.09	7430.03	1922.15	8394.62	1190.56
ENSG00000163735.6	CXCL5	3285.68	270.37	6892.43	1129.77	685.004	4159.57	934.302	1519.12	64.3351	1305.96	636.892	2277.32	1795.55	10721	377.406	310.334	863.547	340.449	17.5716	922.304	50.5283	330.637	9211.69	7567.99	1342.72	5059.26	157.389	16034.4
ENSG00000137818.7	RPLP1	1453.17	1996	1206.54	1592.54	2179.28	1045.9	2902.58	3352.91	1545.14	1210.02	1467.29	1882.61	1284.82	803.702	1647.05	1155.86	1201.87	2289.67	2754.21	1511.75	13321.2	4214.49	1060.96	3480.33	7576.69	1416.43	9476.31	1547.53
ENSG00000115009.7	CCL20	1439.42	4224.91	4822.9	2363.77	2444.23	3905.16	2769.38	2627.52	3677.35	1650.56	3122.16	2485.42	636.005	4000.11	2403.27	2891.7	3579.72	1057.72	1649.76	1765.17	434.066	2864.62	2089.98	3500.91	3168.53	3706.98	1347.07	1645.46
ENSG00000122026.6	RPL21	1268.85	1789.69	1058.82	1151.81	2089.35	910.253	2331.44	2384.93	1344.15	915.434	1206.08	1545.53	1041.49	730.847	1186.1	1069.58	1129.2	1689.45	1992.4	978.427	18337.5	3757.39	675.594	2706.51	7057.77	1104.85	8957.17	1116.76
ENSG00000131469.8	RPL27	1334.28	1945.63	1161.68	1542.04	2569.24	1130.14	2887.38	3033.07	1706.2	1252.55	1550.78	1967.51	1416.77	897.857	1391.98	1256.04	1349.87	2232.61	2638.01	1286.14	11447.2	4077.3	1011.73	3288.44	7044.26	1707.9	6929.77	1307.24
ENSG00000166441.8	RPL27A	1152.3	1433.53	901.204	1067.84	2033.98	677.933	2355.95	2457.72	1140.03	776.386	1062.69	1583.29	1052.11	604.482	1149.43	956.209	932.917	1488.69	1851.28	851.536	18170.5	3732.38	936.466	2834.61	7223.19	1058.28	10119.8	1022.35
ENSG00000026025.9	VIM	2273.55	973.99	2539.91	1860.87	6093.06	4314.9	1737.39	1659.84	1574.54	2869.71	3051.04	714.015	3417.73	2700.27	2601.78	1467.59	2600.17	2255.49	2239.36	2276.45	2073.39	2634.35	1605.78	1737.68	2224.05	4901.62	3890.06	1342.8
ENSG00000161016.11	RPL8	1136.78	1313.75	775.565	1216.26	2135.86	754.133	2133.3	2612.09	1142.91	835.054	1093.26	1596.31	1063.07	615.309	1008.04	824.535	928.81	1879.38	2295.12	966.882	16377.6	3475.12	1080.22	2893.65	6993.27	1629.24	8758.57	1020.74
ENSG00000108298.5	RPL19	1458.13	1690.84	1073.71	1526.04	2526.08	1012.66	2787.08	3036.33	1447.2	1091.74	1499.27	1750.89	1352.5	808.758	1348.11	1174.97	1190.8	2303.9	2709.64	1161.44	10786.1	3663.7	998.28	3260.93	6770.73	1545.48	6851.39	1192.33
ENSG00000170889.9	RPS9	899.041	1142.37	871.795	1028.89	2472.57	865.028	1717.07	2224.61	1052.97	1035.11	1172.47	1118.11	1200.39	746.285	1270.65	851.329	947.474	1643.56	2193.45	932.453	16482.9	3484.81	927.092	2284.9	7084.51	1407.28	9218.26	1077.79
ENSG00000145425.5	RPS3A	1234.12	1442.54	1074.25	1316.08	1754.77	955.232	2411.04	2355	1513.84	945.601	1333.4	1751.01	929.598	778.276	1145.68	1042.18	1165.54	1546.18	1848.75	962.16	16326.8	3445.77	673.772	2922.77	6225.29	1075.12	7621.14	993.984
ENSG00000019582.10	CD74	1676.59	798.776	1347.54	2112.42	6487.32	2615.68	919.174	1108.37	1316.06	3343.05	2531.67	693.197	3308.95	2506.96	2075.32	1934.89	2269.26	4674.26	3840.23	2621.77	3947.47	2751.35	1090.32	1017.64	1525.04	3177.02	3111.23	912.129
ENSG00000130255.8	RPL36	576.599	723.641	482.348	586.875	1473.38	372.844	1424.01	1602.84	579.141	453.43	575.985	848.067	512.558	275.659	639.242	437.576	472.185	1073.61	1528.01	514.044	25075.3	2894.21	493.95	2266.9	6909.08	783.684	11374	612.159
ENSG00000115268.5	RPS15	1015.38	1280.86	856.595	1063.82	2178.8	862.701	2141.85	2325.27	957.396	764.275	1084.4	1480.99	1097.53	588.206	1138.02	768.954	883.877	1606.08	2652.12	1005.39	13766.6	3746.99	912.905	2841.17	6948.01	1489.4	8080.09	852.51
ENSG00000147403.12	RPL10	1424.71	1705.68	1165.84	1465.01	2649.27	1018.7	2387.7	2761.77	1522.14	1219.44	1616.58	2349.8	1331.46	823.258	1421.23	1253.24	1270.87	2061.97	2582.04	1224.25	7637	3839.09	1061.83	3179.77	6077.06	1597.18	5465.49	1342.2
ENSG00000136689.14	IL1RN	1686.14	882.498	4842.77	1737.82	5108.05	5947.53	1023.03	1093.54	854.776	3817.9	3433.43	2991.39	1311.79	1790.81	1630.07	1389.57	2128.62	3638.08	2060.17	769.002	1469.6	3588.9	1512.11	2602.03	1900.21	1978.59	1618.79	623.36
ENSG00000100906.6	NFKBIA	1569.41	1529.81	2564.91	2171.09	4737.77	3588.53	1445.57	1444.88	1440.5	2928.66	2329.35	1564.51	1853.4	3039.13	1727.23	1529.29	1890.3	2337.78	3403.13	1483.04	1220.16	3095.23	1611.51	2179.48	1767.9	4558.54	2894.76	1398.83
ENSG00000122862.4	SRGN	1827.63	1170.13	2347.49	1467.7	3827.53	4830.93	976.117	954.183	1913.52	4233.83	3093.93	1388.56	2745.68	5438.65	2025.7	2256.08	3593.63	2160.75	2458.14	1848.38	803.536	2175.84	987.5	1649.81	1453.05	2471.13	1184.58	1951.6
ENSG00000140988.11	RPS2	1364.06	1593.28	1077.45	1383.69	2075	772.953	2359.91	3170.57	1377.87	1287.14	1373.24	2119.18	1379.09	569.797	1501.08	1039.5	959.527	2034.52	2920.66	1168.89	8093.21	3470.76	1214.46	2807.26	6450.63	1855.57	5159.81	1569.63
ENSG00000008988.5	RPS20	1180.42	1286.31	922.425	1102.02	2547.38	952.374	2142.31	2266.9	1124.89	930.055	1166.45	1351.16	1120.46	760.956	1060.72	870.227	1043.92	1725.41	2033.3	900.452	12154.4	3816.54	754.988	2934.45	6126.85	1460.13	7370.51	970.112
ENSG00000187608.5	ISG15	751.822	160.223	1057.69	363.691	3469.38	1251.67	400.387	437.592	598.129	2587.46	797.943	170.493	599.838	420.303	1343.65	845.879	1031.58	1911.16	5216.01	959.298	15244	1242.71	344.71	828.28	1971.13	1308.83	15389.4	121.111
ENSG00000124614.9	RPS10	1001.75	1236.23	721.237	1038.81	1910.42	666.461	2144.63	2191.19	1003.29	793.966	1014.85	1290.35	941.142	508.583	933.518	800.415	794.349	1635.66	1897.96	767.107	15019.9	3185.52	708.477	2539.58	6059.56	973.182	7898.3	890.25
ENSG00000221983.3	UBA52	870.685	1174.17	722.86	840.889	2185.39	838.822	1714.52	1691.88	1026.72	811.866	1204.99	1260.95	889.546	685.854	941.698	866.207	888.283	1337.71	1705.9	840.402	12297.9	3154.24	725.47	2206.34	5068.57	1217.57	7710.35	854.935
ENSG00000142676.8	RPL11	1280.52	1635.75	1104.63	1321.12	2074.93	931.036	2463.75	2647.29	1413.23	1004.29	1209.83	1747.86	1165.18	787.228	1221.41	1109.43	1165.95	1744.69	2116.71	1127.78	6053.82	3320.63	841.154	2885.86	5710.27	1255.3	4819.34	1070.71
ENSG00000197958.8	RPL12	1092.49	1531.13	886.143	1357.56	1933.56	929.343	2154.38	2658.81	1453.55	880.171	1178.73	1814.81	1141.96	636.68	1137.27	1021.69	932.397	1882.23	2173.2	932.407	7416.73	3278.62	809.792	2522.37	5863.01	1195.3	5423.86	822.427
ENSG00000161970.8	RPL26	1592.9	1661.09	1054.56	1653	2206.65	992.146	2567.46	2828.55	1443.44	1190.05	1328.12	1963.78	1528.82	772.083	1162.6	1125.33	1154.92	2181.01	2224.28	960.758	4698.89	3804.47	816.35	3077.72	5054.21	1180.99	3754.99	1003.15
ENSG00000163682.11	RPL9	998.867	1518.93	891.707	743.577	1695.09	794.903	1846.96	1379.21	923.648	907.198	1095.05	1389.88	871.349	490.035	789.539	733.995	1013.48	1301.38	1221.93	645.05	17953.3	2299.76	466.274	1605.64	3969.82	749.891	5360.85	698.444
ENSG00000102265.7	TIMP1	660.522	276.053	1087.27	466.749	4382.2	1446.81	509.295	645.955	601.249	1442.85	835.543	1259.82	744.811	1529.86	548.457	429.407	514.366	1699.6	1043.65	412.632	9708.59	2565.68	1927.5	2395	3869.77	2268.7	7661.77	2485.39
ENSG00000114391.8	RPL24	831.84	1148.95	681.073	965.447	1871.83	678.8	1703.51	1879.21	985.212	845.186	839.723	1148.76	837.306	528.289	921.749	756.154	793.195	1404.61	1731.99	737.648	11970.9	3005.05	572.223	2084.89	5017.57	1113.09	6486.96	724.696
ENSG00000156482.6	RPL30	1263.66	1523.79	915.646	1361.05	1980.44	891.008	2047.08	2513.02	1197.67	1044.52	1200.25	1638.28	1283.15	678.862	1107.36	963.776	1055.25	1876.01	2143.16	946.617	5692.47	3694.99	795.514	2734.09	5307.83	1106.71	4121.54	996.365
ENSG00000100316.11	RPL3	987.898	1113.72	720.058	1066.82	1645.87	670.755	1852.04	2139.38	954.714	705.275	867.187	1391.78	843.517	544.403	944.213	703.958	743.845	1371.62	1801.75	710.305	11069.3	2621.18	733.099	2156.32	4659.04	932.067	6527.43	844.249
ENSG00000149273.10	RPS3	1028.42	1917.09	1084.56	1098.66	1449	941.879	1832.57	2198.66	1386.95	724.554	1358.11	2005.89	1019.04	682.009	1448.22	1158.25	1109.58	1283.35	1911.58	1157.66	5778.46	3188.62	1210.7	2067.14	4977.82	1314.02	4005.43	1536.1
ENSG00000206503.7	HLA-A	788.964	547.34	1044.89	1067.61	4187.64	2183.06	847.848	1068.44	1144.47	1741.19	1231.23	1008.5	1074.69	742.356	1236.01	634.297	752.856	1355.19	2188.06	1065.83	8105.99	3189.73	913.505	1069.15	2800.31	1607.02	6084.13	1045.48
ENSG00000051523.6	CYBA	585.81	308.651	580.05	518.429	3323.2	946.775	651.794	726.348	345.063	971.447	845.355	362.366	961.576	762.03	713.707	555.92	733.341	1075.26	1870.75	710.801	13951.4	1786.05	1040.88	1195.2	3161.07	1978.34	8871.11	900.725
ENSG00000142937.7	RPS8	1068.5	1502.06	834.242	1273.99	1779.09	780.524	1984.49	2615.58	1232.46	873.074	1058.21	1552.66	1029.79	647.441	1104.38	986.383	940.183	1723.17	1987.79	914.937	6549.78	2847.3	684.077	2421.42	4642.82	1110.51	4484.59	922.536
ENSG00000083845.4	RPS5	727.963	1133.25	576.157	931.585	1347.23	531.779	1635.4	2071.44	864.358	609.162	908.583	1199.84	763.937	406.861	918.025	751.173	657.634	1178.13	1838.67	791.189	10508	2357.85	721.71	1946.97	5323.22	1053.91	5988.21	764.9
ENSG00000081041.8	CXCL2	2389.16	172.598	3526.69	710.098	3519.36	2613.95	799.973	720.112	272.84	1756.03	1010.01	1006.26	1218.3	4458	1202.86	588.423	1274.29	921.879	411.013	1309.98	636.614	709.328	2108.76	3354.85	1700.63	5075.25	1761.88	2401.07
ENSG00000025708.8	TYMP	306.092	167.264	443.538	430.407	3248.93	904.808	356.992	486.296	284.124	976.571	525.53	179.928	679.823	809.474	603.921	366.861	658.567	725.642	2224.01	557.61	13670.8	1110.27	489.487	706.037	2274.52	2280.2	11490	535.425
ENSG00000162244.6	RPL29	897.44	1248.65	754.347	1031.7	1524.8	660.324	1882.64	1989.68	1091.88	671.748	998.712	1408.29	844.401	557.728	975.716	859.708	734.717	1362.38	1737.38	874.5	7426.17	2710.8	697.328	2306.67	4795.15	994.495	5368.63	835.339
ENSG00000163734.4	CXCL3	1890.76	255.522	3794.2	799.453	2010.11	4251.67	806.874	963.031	211.052	1670.97	566.197	1233.81	946.598	5129.15	831.298	645.867	1337.81	847.581	183.247	1276.22	211.442	386.466	3158.88	4254.71	1402.02	3684.76	561.932	3870.05
ENSG00000111640.10	GAPDH	1028.86	865.592	1212.2	890	3346.7	1444.9	1917.04	1482.4	969.264	1089.43	1399.07	1475.81	1088.11	1197.15	781.834	841.116	872.865	1521.66	1287.63	711.612	4403.63	2905.09	1511.19	2128.22	3482.83	1704.95	3265.9	1640.07
ENSG00000089157.11	RPLP0	860.528	1072.21	623.997	922.845	1110.12	471.769	1664.09	1862.77	977.825	649.936	827.84	1236.64	852.844	374.605	784.675	645.29	602.856	1277.71	1543.77	646.779	11881	2191.61	589.362	1746.02	4045.42	683.905	5444.17	672.716
ENSG00000265681.2	RPL17	935.677	1436.28	821.436	920.464	1490.71	691.249	1677.73	1727.91	1128.86	782.755	981.466	1408.53	854.93	594.886	970.039	801.012	883.557	1244.39	1450.55	770.685	7464.14	2668.24	612.575	1972.42	4394.14	949.377	4780.92	859.379
ENSG00000186468.8	RPS23	1129.1	2246.4	1257.24	1368	1278.31	988.338	1726.19	2273.69	1672.21	1151.59	1383.48	1958.53	1113.58	840.859	1512.11	1440.67	1231.23	1524.95	2115.36	1234.31	1873.08	2759.35	1056.52	2271.6	3329.72	1313.04	1781.74	1399.29
ENSG00000063177.8	RPL18	620.796	806.502	598.891	618.132	1412.66	477.462	1459.41	1421.4	649.136	521.91	745.429	960.995	475.653	392.259	690.849	499.594	543.873	1035.69	1437.64	561.382	11460	2517.8	546.174	2059.16	5110.28	698.676	5876.87	603.836
ENSG00000166920.6	C15orf48	803.819	362.585	1346.86	1003.2	5548.93	2685.06	583.138	565.605	615.068	1886.39	1212.91	735.674	1768.42	1987.2	1157.86	1030.67	1849.68	2006.61	2040.5	928.02	2352.12	2002.54	635.492	1318.89	1697.42	1853.61	2726.08	776.862
ENSG00000172809.8	RPL38	536.802	996.333	648.7	538.617	1140.43	482.601	1101.79	1218.26	633.454	712.156	707.847	891.423	555.975	376.567	989.316	585.381	634.067	731.949	1419.92	524.616	10439.2	2468.02	532.539	1581.11	4703.96	870.618	6370.7	1054.04
ENSG00000148303.12	RPL7A	1015.74	1262.76	812.122	1168.01	1627.53	752.503	1833.15	2203.32	1178.08	803.265	1128.18	1418.51	998.485	588.66	1041.24	917.77	827.891	1539.68	1775.24	891.193	4483.72	2503.94	765.309	2005.39	3935.98	1153.47	3622.72	825.539
ENSG00000216490.3	IFI30	886.399	206.392	610.639	603.029	4043.23	1533.39	377.3	587.088	661.587	2472.3	1549.71	122.669	1618.74	1617.72	815.953	894.574	1625.87	1826.25	3138.65	1229.2	2341.53	1235.69	1032.71	862.274	1246.1	4204.63	4016.68	1520.34
ENSG00000110700.2	RPS13	955.244	1321.66	814.644	1076.98	1666.79	741.907	1726.73	2142.88	1046.31	914.516	1004.7	1336.49	960.025	594.732	971.268	869.287	864.941	1629.78	1700.35	803.002	5370.37	2349.95	678.667	1883.63	3800	1075.41	3725.46	809.076
ENSG00000168028.9	RPSA	688.42	984.109	541.135	697.946	994.165	382.17	1466.38	1528.77	886.839	534.338	659.947	950.192	627.903	318.595	696.423	636.18	569.298	963.277	1292.91	533.886	11858.4	2296.2	507.183	1620.86	4260.7	551.048	5066.23	681.241
ENSG00000144713.8	RPL32	524.464	900.506	495.79	601.559	1117.43	466.836	1271.72	1409.95	757.163	457.053	720.434	827.022	468.108	334.235	670.295	607.033	564.5	817.286	1309.67	545.514	12024.2	2309.74	433.143	1672.13	4506.21	674.021	5692.72	604.891
ENSG00000143947.8	RPS27A	1015.96	1417.59	857.121	942.11	1566.91	808.615	1697.22	1762.4	1111.34	820.056	937.507	1198.54	823.577	678.214	985.361	911.448	918.12	1382.23	1510.91	822.862	5996.47	2715.99	533.104	2095.73	3731.96	956.693	3652.84	812.42
ENSG00000196262.9	PPIA	1349.84	1809.74	1148.28	1340.17	1577.2	1093.1	1773.88	1914.45	1497.15	1542.43	1300.74	1285.01	1310.74	1055.43	1593.64	1358.62	1365.61	1725.12	1922.86	1239.72	1836.6	2045.38	816.012	1739.46	2370.48	1505.01	1960.5	1006.59
ENSG00000145592.9	RPL37	770.603	1081.22	671.696	645.104	1323.6	462.333	1483.65	1599.1	753.292	571.868	681.305	1087.86	651.415	409.294	1003.32	561.152	652.362	1158.51	1480.73	651.698	6801.44	2323.29	702.643	1863.04	4016.02	786.14	4528.05	1118.4
ENSG00000198755.6	RPL10A	746.051	1381.51	776.204	1064.05	1223.64	732.351	1686.56	2052.43	1241.35	714.178	1113.49	1462.62	800.524	510.873	1015.37	918.267	853.62	1286.91	1720.63	908.69	4392.21	2094.97	651.769	1806.7	3510.59	989.143	3361.67	718.831
ENSG00000118181.6	RPS25	914.635	1276.27	818.329	930.458	1517.29	747.76	1649.43	1886.15	1050.75	682.485	958.52	1109.24	864.745	587.594	1019.99	890.392	894.9	1413.68	1604.02	862.564	3583.91	2531.29	715.075	1983.31	3691.2	1137.23	3318.91	909.989
ENSG00000092841.14	MYL6	760.868	432.235	635.479	646.493	2869.73	1022.37	826.897	888.049	662.109	986.748	866.571	527.58	1011.07	945.326	671.711	647.594	892.311	970.423	1297.04	723.181	7006.79	1892.78	809.445	1393.78	2660.57	1587.68	4811.16	915.884
ENSG00000204287.9	HLA-DRA	1107.44	540.891	1060.33	1263.3	3166.54	2162.92	476.28	445.944	1114.69	2347.45	1833.91	399.414	2453.66	2180.14	1475.64	1674.87	1976.72	3011.46	1967.98	1623.8	748.859	1428.23	428.907	514.256	595.731	1832.03	935.813	499.237
ENSG00000163736.3	PPBP	1901.59	32.715	852.619	336.684	1428.89	431.896	825.55	1261.33	79.0277	553.282	233.447	228.963	575.371	1837.86	103.489	112.02	451.928	184.442	35.9304	694.237	1885.03	160.655	1639.72	6383.27	4517.79	5611.49	3872.62	2700.73
ENSG00000125691.8	RPL23	876.941	1108.62	678.726	979.046	1503.17	705.348	1387.3	1643.73	968.356	841.87	898.49	1170.15	883.73	629.277	835.117	769.006	822.945	1220.78	1447.5	666.002	5055.53	2064.65	601.302	1734.8	3369.17	1075.82	3588.07	783.495
ENSG00000149806.6	FAU	594.599	689.573	504.736	639.815	1577.65	488.349	1285.35	1497.72	599.296	613.354	730.451	767.273	714.237	394.76	673.898	517.11	525.7	1064.88	1538.27	573.284	7479.5	1997.99	552.154	1545.46	3281.71	981.363	4385.74	585.11
ENSG00000182899.10	RPL35A	729.529	1253.56	773.128	770.02	1275.22	697.329	1412.76	1495.66	1042.38	634.832	946.18	1231.04	668.825	515.479	897.2	756.9	826.947	1060.71	1179.38	734.813	4732.72	2146.73	557.676	1792.56	3510.46	891.485	3027.06	781.987
ENSG00000074800.9	ENO1	773.229	1394.35	895.912	1017.01	1883.4	897.717	1463.05	1696.84	1150.68	962.805	954.414	1476.8	816.302	706.812	1008.91	857.236	723.282	1547.99	1472.12	888.065	2888.81	2148.55	670.311	1414.15	2470.79	1048.45	2024.04	825.102
ENSG00000104904.8	OAZ1	611.043	598.253	574.037	613.405	1964.53	898.694	902.169	1149.46	616.407	788.954	844.804	500.396	763.518	802.733	806.508	570.728	694.143	924.019	1380	647.548	5666	1732.08	717.819	1267.02	2598.87	1663.38	4759.96	965
ENSG00000164587.7	RPS14	685.646	1012.97	614.006	710.894	1107.32	524.7	1408.01	1526.2	831.015	515.13	782.701	1016.52	598.006	394.057	784.659	531.637	600.694	801.453	1267.22	614.797	6362.44	2236.04	606.607	1620.62	3777.53	785.71	3232.31	931.75
ENSG00000240972.1	MIF	310.788	616.926	488.634	461.649	1715.99	495.964	976.938	1241.29	364.026	404.976	546.631	855.225	376.133	248.825	510.259	353.274	259.692	864.985	1088.66	429.796	9394.96	2627.05	527.44	1359.22	3550.84	641.155	4573.75	485.988
ENSG00000137154.8	RPS6	690.42	1254.8	683.944	829.349	952.941	630.375	1207.39	1348.43	1071.14	603.684	897.515	1053.31	583.183	518.065	897.36	734.056	769.056	1022.62	1297.13	687.204	5981.53	1971.77	469.257	1529.87	2696.71	764.947	3641	765.937
ENSG00000090382.2	LYZ	679.765	641.535	1494.6	711.369	4019.28	2881.17	504.38	214.604	1105.68	2238.17	1986	195.298	1325.96	3534.68	1675.9	2025.62	1483.9	1407.21	1082.93	1028.94	513.299	1329.5	149.352	482.846	351.859	1231.74	849.431	263.682
ENSG00000187514.10	PTMA	1121.28	1561.93	998.904	1431.54	1351.8	972.663	1440.24	1792.78	1435.46	1165.79	1245.81	1138.35	1078.03	857.897	1366.81	1033.08	1189.22	1600.63	1475.29	1174.14	945.372	1699.82	567.646	1400.81	1662.02	1171.43	1114.96	801.161
ENSG00000186827.6	TNFRSF4	502.878	738.419	380.493	733.315	819.354	327.054	1237.71	2027.37	626.944	308.982	746.567	1241.45	513.28	136.717	575.07	396.541	362.041	588.67	1372.68	680.707	6448.58	1762.16	668.529	1492.19	3503.29	504.321	5509.75	297.362
ENSG00000130066.12	SAT1	824.51	330.006	1203.88	512.356	2928.2	2740.39	417.408	448.325	673.535	1724.1	860.897	745.416	1125.9	2149.03	773.735	723.26	894.835	1461.51	1009.19	890.961	1397.35	1470.23	1259.08	1505.15	1166.2	1271.5	1696.06	1461.97
ENSG00000171863.8	RPS7	753.17	1149.27	623.181	886.975	1215.68	671.257	1414.39	1700.1	989.554	661.329	869.985	1084.25	800.003	447.164	798.068	750.384	718.692	1186.79	1332.4	707.793	3163.55	2156.25	541.614	1591.01	2958.12	958.656	2482.9	728.82
ENSG00000188846.9	RPL14	782.836	1219.83	738.826	853.226	1109.08	641.369	1279.42	1480.36	1023.77	635.9	880.949	1095.85	763.144	503.315	819.19	733.624	827.116	1101.78	1150.47	766.854	3475.6	1961.71	474.625	1542.45	2394.24	748.188	2822.04	613.176
ENSG00000197956.5	S100A6	636.435	204.203	476.796	451.621	2292.78	712.419	567.217	710.635	332.277	488.62	532.817	165.523	1027.34	792.258	383.159	327.844	481.704	768.509	913.372	405.093	5902.6	1368.54	561.753	931.714	2016.99	2383.79	5383.02	839.394
ENSG00000173812.6	EIF1	877.603	1073.94	1017.06	918.296	1640.07	1253.06	964.968	1152.61	1052.16	1084.99	1131.98	861.77	872.303	1039.01	1206.42	884.214	972.338	1114.51	1268.8	884.387	1923.18	1549.25	654.772	1146.88	1618.15	1194.73	1817.01	804.814
ENSG00000147604.9	RPL7	794.527	1230.71	679.221	878.222	992.754	590.073	1289.13	1386.57	1000.78	665.64	749.88	985.918	722.266	529.767	791.334	755.208	753.987	1023.81	1167.02	655.168	3306.51	1706.97	425.687	1436.24	2581.84	685.999	2437.08	630.764
ENSG00000131669.5	NINJ1	622.344	320.264	576.642	505.137	2074.61	1043.5	652.801	685.023	420.808	1183.36	953.633	536.746	1092.88	831.006	825.22	585.291	829.014	1053.75	1664.01	658.746	2614.76	1361.84	607.904	931.067	1350.57	1718.99	3659.42	555.895
ENSG00000198242.9	RPL23A	478.464	775.603	503.561	491.854	916.532	420.755	1004.14	998.415	612.121	339.568	679.843	694.909	474.209	329.854	545.216	475.205	453.638	652.279	869.091	478.043	5921.07	1848.72	445.516	1304.96	3052.62	587.495	3570.63	497.405
ENSG00000108518.7	PFN1	701.135	622.48	622.521	736.257	1803.02	890.459	952.142	1149.67	686.282	856.535	1115.29	493.921	897.636	811.825	936.261	736.25	967.44	1080	1554.54	819.445	2005.09	1250.07	713.237	1122.11	1705.17	1627.88	1762.67	773.212
ENSG00000123689.5	G0S2	355.675	240.054	763.568	554.041	5194.2	1670.55	228.975	288.242	507.766	589.048	717.794	495.824	608.047	1284.85	233.71	249.569	546.922	1153.95	1993.84	359.996	2924.66	1161.91	487.153	1429.57	1335.26	688.975	2404.53	741.068
ENSG00000071082.6	RPL31	640.192	1063.78	597.867	622.601	1008.55	509.17	1100.03	1222.5	785.839	483.909	704.915	1008.24	573.131	393.487	736.343	632.374	647.097	798.029	1111.52	575.191	3866.68	1746.08	502.597	1314.11	2943.37	684.523	2063.48	750.306
ENSG00000205021.9	CCL3L1	946.938	225.025	774.056	400.002	3303.11	814.655	347.314	259.996	28.8645	1958.8	1997.17	332.568	628.974	1300.59	651.656	878.476	1248.39	1359.74	925.152	388.333	1961.7	926.921	937.622	345.802	2256.18	14.0261	2980.36	430.889
ENSG00000174748.14	RPL15	788.107	1007.67	739.012	809.511	1062.83	665.415	1117.94	1315.46	987.399	743.448	977.232	1179.6	774.76	550.59	853.004	732.379	815.678	996.875	1169.3	749.939	1445.55	1596.18	609.266	1302.4	2010.12	996.66	1409.76	727.917
ENSG00000101160.9	CTSZ	783.063	180.002	544.867	491.615	2660.54	1449.1	335.464	472.68	474.164	1401.01	946.873	190.89	913.57	892.401	974.892	468.265	980.268	1034.14	1625.36	647.847	1725.05	1606.46	429.329	573.347	979.172	2038.46	2601.26	713.834
ENSG00000100097.7	LGALS1	556.607	129.401	491.666	290.265	2370.1	626.942	454.196	446.868	283.519	638.198	642.886	284.608	827.309	629.412	326.842	359.065	596.593	702.589	816.027	383.12	4750.05	1096.78	786.138	1063.59	1696.05	2129.31	3881.86	805.768
ENSG00000163191.5	S100A11	727.333	250.925	739.157	573.373	2773.57	1319.4	538.864	533.78	440.332	1043.62	932.95	229.045	1160.68	1200.28	690.327	577.926	901.447	890.305	1036.88	780.897	1630.68	976.256	788.588	1032.38	1242.84	1920.64	2093.12	924.032
ENSG00000204525.10	HLA-C	1354.95	580.827	959.119	426.847	1695.31	1584.68	1068.06	1126.26	207.483	931.163	1388.66	827.429	564.003	320.431	554.558	369.517	950.37	1797.33	2184.28	309.358	984.152	2112.59	303.818	676.298	1514.24	631.094	1791.31	274.309
ENSG00000188820.8	FAM26F	863.487	169.353	554.129	561.162	3486.78	1207.4	277.343	105.96	700.684	1669.1	960.038	116.48	1737.75	944.504	636.887	486.804	850.522	1516.68	1539.26	1378.92	1004.72	611.903	258.705	359.59	521.053	2371.72	2299.96	119.315
ENSG00000171223.4	JUNB	691.73	518.851	621.53	786.092	2209.88	902.633	587.393	779.858	538.393	786.078	838.319	670.318	772.949	746.965	633.366	590.632	661.542	1007.35	2030.72	544.786	1127.04	1545.1	595.971	867.332	1180.58	1979.7	2403.23	659.288
ENSG00000204592.5	HLA-E	858.157	675.532	690.646	678.861	1412.23	861.775	720.724	988.766	744.521	888.599	921.484	913.748	943.327	819.639	843.035	643.381	719.295	931.581	1116.84	734.082	1789.85	1405.8	685.453	914.517	1397.61	1187.67	1645.77	871.441
ENSG00000163220.10	S100A9	263.307	381.037	292.891	537.83	2185.73	799.313	578.649	901.521	302.077	1171.47	101.18	33.6994	1061.41	1667.23	222.481	343.906	213.433	1387.26	156.949	409.608	3000.96	242.669	1239.77	1893.82	2640.54	1000.31	1613.61	2181.33
ENSG00000089009.11	RPL6	728.627	992.213	624.765	846.956	959.499	573.803	1235.69	1398.43	870.3	604.722	740.361	774.376	698.57	474.523	716.831	663.585	623.399	952.372	1069.93	631.999	1826.36	1567.99	403.754	1286.6	2056.21	750.462	1650.45	536.683
ENSG00000158869.6	FCER1G	487.747	294.976	889.949	619.145	2022.64	1676.95	397.79	509.559	379.357	1268.12	535.89	271.072	1231.06	1933.18	474.208	580.537	863.443	868.402	515.705	699.803	479.224	447.975	1548.43	1467.62	1195.92	1986.69	743.408	1849.36
ENSG00000170315.9	UBB	616.91	543.662	558.629	498.811	1732.57	776.041	725.686	748.885	542.959	752.201	671.219	499.022	775.691	524.609	772.633	520.122	584.723	878.16	1234.27	593.851	2959.86	1295.36	470.892	913.101	1408.35	881.513	2812.99	546.665
ENSG00000135047.10	CTSL	1003.8	203.328	584.925	395.523	2311.45	731.121	327.074	403.158	524.708	1011.15	760.262	217.386	1107.74	1445.39	452.326	291.877	665.076	770.82	366.873	629.114	1380.09	1087.22	701.818	712.654	1083.13	2738.71	2492.61	1227.05
ENSG00000197632.4	SERPINB2	1833.78	134.613	1389.89	324.136	397.792	403.648	421.473	414.819	138.576	1572.24	726.177	285.265	2664.3	3125.72	1057.59	560.694	902.464	185.665	42.7737	907.343	20.1424	237.069	1105.35	836.415	453.928	3239.11	188.168	1898.46
ENSG00000164733.16	CTSB	554.556	340.052	335.665	668.613	2367.51	1253.03	389.642	558.158	641.216	1723.54	898.163	90.3348	1043.12	1347.41	598.785	578.582	834.427	1001.91	1046.17	1081.71	496.32	529.78	1237.46	248.986	619.405	2546.07	1568.85	850.44
ENSG00000198355.4	PIM3	631.42	652.628	682.909	821.83	1560.17	944.928	765.025	1117.97	718.139	899.269	1219.08	667.842	681.171	631.886	1172.79	731.21	907.015	1023.03	1418.11	887.03	721.109	992.519	700.919	721.705	909.417	1531.27	1074.05	444.095
ENSG00000140105.13	WARS	708.493	412.227	797.887	681.731	2117.14	1378.28	351.341	352.742	851.482	2025.04	1155.44	333.224	881.917	794.053	1242.14	942.107	1231.61	1217.62	1206.21	950.246	855.863	769.028	452.162	349.943	372.026	1121.3	872.185	401.489
ENSG00000204628.7	GNB2L1	497.546	685.275	419.621	530.599	787.622	358.278	918.981	1066.36	604.702	496.406	484.046	821.369	494.671	323.043	539.828	455.942	449.96	732.066	877.42	441.012	4610.49	1153.98	412.176	979.592	1799.22	563.489	2441.4	514.306
ENSG00000011600.7	TYROBP	395.65	145.599	418.284	309.227	2250.5	764.292	241.762	369.295	301.246	1320.73	678.391	123.678	619.344	1053.82	712.038	436.212	694.064	742.44	1698.97	539.669	1881.87	756.875	500.448	717.463	1120.53	1782.2	2878.19	914.208
ENSG00000087074.7	PPP1R15A	792.178	216.33	975.482	443.498	2697.45	1441.96	293.701	370.808	508.506	1263.64	920.699	301.064	543.512	1137.33	971.754	478.686	598.325	839.091	1533.14	496.636	1010.67	806.128	440.118	705.886	856.746	1688.61	1443.03	433.883
ENSG00000254772.5	EEF1G	591.299	751.179	453.114	668.184	751.83	373.234	1065.67	1227.49	629.326	441.762	546.072	803.903	538.882	316.684	577.836	446.179	456.837	779.534	898.882	475.055	3219.88	1188.15	507.11	1107.51	2131.51	512.164	2191.04	533.034
ENSG00000123349.9	PFDN5	459.618	351.866	337.076	387.897	1423.16	461.001	638.793	754.735	390.74	534.256	435.545	414.638	505.361	492.922	411.506	376.635	528.284	592.546	773.771	376.169	4479.79	1295.21	309.505	932.718	1995.43	770.178	3322.72	376.518
ENSG00000124762.9	CDKN1A	772.909	366.962	660.789	756.824	1922.73	933.301	257.502	284.063	618.028	1548.24	1341.51	480.449	1199.94	692.461	1010.47	668.079	1221.41	1035.41	1317.65	648.782	952.964	1043.2	375.134	361.225	432.543	1253.85	1106.74	446.104
ENSG00000125743.6	SNRPD2	305.344	247.001	169.791	203.315	819.417	141.997	703.328	607.624	222.446	192.774	206.569	269.51	200.08	144.098	213.67	176.522	158.898	434.27	539.42	162.206	7783.11	1216.64	142.559	950.258	2584.39	228.831	4222.73	151.087
ENSG00000136810.8	TXN	1067.39	331.079	438.439	564.971	2025.41	694.954	270.262	239.794	824.017	1156.03	1314.73	434.912	1126.69	396.147	778.365	427.539	874.168	1190.82	1552.34	1078.1	830.017	1460.66	272.723	447.49	582.54	1013.65	1741.34	242.945
ENSG00000184009.5	ACTG1	654.392	594.864	528.654	818.638	1346.24	924.145	704.494	843.529	657.604	886.291	899.785	510.268	835.36	557.861	761.489	602.837	757.225	809.569	1172.26	797.199	1446.06	936.464	540.13	729.79	1000.74	805.267	1427.43	652.059
ENSG00000128016.4	ZFP36	878.175	361.903	874.59	958.588	1452.19	1429.09	253.52	312.585	567.093	1327.44	970.162	746.337	950.828	1537.24	570.486	554.274	510.49	1036.39	1352.24	598.161	92.2029	680.358	667.164	503.526	253.834	2620.01	370.348	723.472
ENSG00000135404.7	CD63	533.831	205.513	449.929	349.636	1828.2	777.528	345.748	349.075	339.296	827.642	634.186	209.188	806.216	721.468	524.045	372.691	630.056	789.568	804.793	464.357	2538.06	1062.87	690.546	692.747	954.104	1225.03	2649.08	896.002
ENSG00000067225.13	PKM	591.242	592.308	594.67	600.816	1293.87	716.006	682.24	785.096	624.713	651.396	702.675	666.645	591.699	655.293	643.055	537.188	531.405	898.371	800.921	521.275	1959.94	1213.82	533.992	722.439	1204.26	901.875	1676.54	566.515
ENSG00000132432.9	SEC61G	457.797	393.233	459.878	366.448	1620.42	495.039	630.691	590.226	405.542	713.563	465.036	438.379	630.077	387.821	374.015	442.968	448.464	789.557	866.995	394.056	3368.27	1422.9	259.959	836.818	1530.86	738.874	2649.78	266.011
ENSG00000122406.8	RPL5	626.658	914.253	525.491	643.579	716.98	422.092	940.5	991.848	783.841	524.471	561.161	817.718	522.353	386.062	602.206	539.783	589.892	793.284	832.752	499.464	2160.07	1316.22	314.441	1060.49	1842.48	464.558	1499.63	465.177
ENSG00000117228.9	GBP1	826.642	335.267	1150.48	703.633	1663.13	2170.24	240.727	212.706	766.624	1597.06	1091.52	358.33	1083.87	787.599	1197.16	879.645	1382.75	912.257	739.851	788.531	185.348	409.55	317.644	276.099	223.628	1307.86	420.749	327.439
ENSG00000140379.7	BCL2A1	517.991	396.278	754.749	507.143	2096.21	1077.49	279.335	364.554	588.67	1179.8	866.235	397.025	679.685	1020.83	746.017	569.541	1078.81	902.199	1283.08	547.015	1021.16	950.451	325.179	606.875	925.449	910.502	1207.24	418.794
ENSG00000140264.15	SERF2	326.59	322.037	361.554	291.992	1218.43	460.284	450.393	531.986	341.211	468.838	531.487	312.638	395.852	407.476	471.427	331.798	420.303	516.708	834.748	444.403	4199.44	1218.35	352.563	612.305	1525.35	1018.68	3233.94	431.28
ENSG00000138755.5	CXCL9	1094.23	495.765	570.904	858.82	1346.1	1127.26	122.125	39.3666	1149.8	2273.97	1327.26	111.413	1951.01	382.077	1511.38	980.04	1213.74	1043.25	959.286	1071.28	180.172	408.406	67.6007	30.3385	77.6278	1137.29	227.47	50.0319
ENSG00000131203.8	IDO1	838.871	270.143	757.581	709.683	2241	1201.17	240.209	146.061	433.546	1823.74	886.232	88.9985	1430.42	682.364	951.07	865.332	1297.68	1160.29	1156.57	844.525	321.958	807.751	175.274	116.083	128.445	1251.61	632.115	201.67
ENSG00000026508.12	CD44	726.434	649.655	988.112	780.667	776.578	1345.63	410.444	518.783	622.537	831.075	698.15	1036.88	942.643	1338.1	813.556	641.311	910.574	650.858	452.421	704.767	879.676	552.45	700.289	476.454	567.528	841.092	796.716	652.127
ENSG00000158050.4	DUSP2	476.888	324.507	605.005	562.44	1749.16	819.146	311.745	465.457	553.844	818.8	745.044	567.041	709.681	823.88	605.42	466.386	587.056	699.945	1551.19	508.847	785.211	947.553	494.526	570.901	657.055	1777.55	1595.8	406.724
ENSG00000132475.4	H3F3B	555.047	565.549	620.617	615.96	984.775	759.471	566.965	793.876	594.617	773.446	767.524	638.192	774.408	608.949	736.757	440.42	572.04	894.568	1139.61	611.21	1037.09	854.584	687.082	664.108	827.21	1279.65	935.912	818.451
ENSG00000100453.8	GZMB	524.025	801.08	520.839	495.432	503.112	294.902	311.231	269.491	271.575	241.859	1014.03	531.42	2069.77	137.75	515.945	165.653	149.534	944.509	1376.04	185.06	3572.63	2853.36	415.637	429.664	567.24	282.337	1343.41	256.943
ENSG00000111669.10	TPI1	275.759	567.958	570.233	393.115	1700.9	701.311	600.829	697.398	373.815	423.33	524.407	960.06	307.255	433.681	324.785	362.738	247.303	678.424	546.836	258.842	3032.85	1686.97	428.158	946.823	1599.74	452.341	1440.02	461.742
ENSG00000026751.12	SLAMF7	648.377	276.861	945.228	639.281	1456.57	1248.03	180.838	149.133	687.106	1885.7	751.699	210.336	1257.32	701.411	1389.45	674.007	1292.67	964.492	967.485	1013.51	492.49	436.597	177.576	120.839	215.671	871.135	859.687	189.072
ENSG00000182853.7	VMO1	122.869	84.5672	121.345	202.75	573.106	304.116	125.114	243.125	111.193	881.923	221.996	186.906	290.086	516.907	449.632	216.98	293.502	449.779	679.808	237.984	6488.87	325.41	203.004	158.852	979.072	300.525	5457.71	308.395
ENSG00000112116.9	IL17F	93.0317	2680.4	327.105	1133.33	54.3267	195.723	1249.46	914.978	1138.77	207.985	290.521	4047.99	451.889	177.456	252.847	623.603	255.933	708.241	434.553	381.44	187.435	948.687	622.004	923.684	985.244	208.255	271.703	546.926
ENSG00000197728.5	RPS26	240.302	1002.89	435.895	587.644	1062.1	383.61	451.862	1084.61	824.391	292.75	605.917	1086.44	884.495	343.505	274.328	231.123	703.068	780.607	913.6	230.72	1354.6	1745.39	132.862	1384.01	898.901	502.824	1110.81	544.348
ENSG00000233927.4	RPS28	298.242	363.334	237.533	278.47	616.812	194.527	608.53	670.726	275.497	282.879	256.009	382.283	280.648	165.683	332.354	239.879	241.019	412.862	593.502	230.125	5056.23	1203.79	234.236	820.955	2296.58	318.898	2868.84	289.078
ENSG00000126709.10	IFI6	280.538	53.1607	84.3104	85.3359	1223.26	70.6168	45.7601	43.994	93.1307	1343.12	308.649	36.8539	514.066	189.04	178.205	123.185	284.525	989.266	3142.7	465.805	2829.45	296.729	40.4151	53.4688	928.752	684.755	5431.3	64.6657
ENSG00000115008.5	IL1A	843.376	140.27	1265.98	413.049	1001.63	2175.26	241.463	195.879	301.71	988.574	683.952	321.015	680.283	1933.85	792.663	860.005	1480.06	379.421	260.488	465.023	192.291	324.35	485.261	707.544	392.693	1143.57	239.808	861.399
ENSG00000108700.4	CCL8	902.032	182.813	195.199	290.173	921.04	297.782	342.115	288.703	261.865	2976.53	482.02	0.783264	1780.31	931.732	362.778	381.952	843.494	677.199	412.36	954.663	74.3689	135.97	310.692	124.991	688.511	3695.7	498.028	682.799
ENSG00000114942.9	EEF1B2	442.751	711.309	384.863	517.636	590.775	344.834	783.385	962.453	607.836	372.755	524.63	623.785	425.309	278.845	536.556	415.404	435.137	729.592	783.275	419.46	2338.79	1003.52	287.854	919.306	1737.6	451.678	1600.3	377.949
ENSG00000073756.7	PTGS2	597.696	221.566	2668.54	348.041	529.679	3030.44	217.132	143.663	423.371	1191.66	495.723	542.136	403.432	1646.96	789.354	918.605	1325.62	393.697	213.344	433.516	97.1684	232.18	797.997	490.33	203.756	487.937	117.258	629.376
ENSG00000090339.4	ICAM1	694.66	247.196	614.477	494.508	1395.07	1008.43	226.863	244.215	449.293	1055.08	1036.38	403.185	921.207	666.562	770.198	449.947	976.886	694.377	785.462	515.275	975.977	577.965	455.422	401.443	427.592	1257.68	1236.74	428.294
ENSG00000172216.4	CEBPB	416.435	180.294	604.142	436.344	1554.71	1015.2	381.692	504.27	248.224	850.015	671.509	183.056	523.867	836.03	585.421	427.977	741.904	667.889	825.445	487.781	463.916	752.287	924.71	800.376	684.868	1601.57	902.381	730.598
ENSG00000112115.5	IL17A	231.281	3235.39	364.671	1011.89	65.3329	568.885	571.229	675.213	1712.96	363.071	450.956	2285.93	221.089	428.21	333.758	961.212	521.287	421.115	571.577	724.544	65.0397	773.553	401.897	456.999	508.692	298.669	335.502	348.438
ENSG00000096384.15	HSP90AB1	609.799	1175.44	599.393	800.743	484.511	598.036	713.582	883.663	1032.73	691.786	654.812	778.306	617.057	465.188	937.983	775.725	706.103	860.689	835.11	739.994	326.613	668.605	342.233	588.835	643.621	488.775	472.533	392.409
ENSG00000131143.4	COX4I1	320.138	334.337	295.96	290.843	839.47	336.237	487.737	588.421	285.444	293.49	386.903	435.138	355.673	265.304	306.873	247.793	302.406	426.334	657.984	290.073	4071.02	1109.32	324.722	720.68	1482.29	495.926	2448.33	392.063
ENSG00000196154.7	S100A4	348.529	175.86	320.512	288.267	1402.33	414.874	352.924	382.41	274.222	438.199	277.716	142.395	691.191	516.316	263.17	232.066	372.776	405.588	594.503	229.156	3999.6	824.907	123.186	342.98	968.052	942.513	3145.06	182.632
ENSG00000198034.6	RPS4X	550.533	954.411	595.652	539.89	506.112	298.368	633.97	677.651	765.416	497.788	579.485	970.518	535.017	340.434	736.187	583.994	576.731	495.595	545.895	376.989	1581.38	822.36	366.947	691.755	1233.15	353.024	1125.6	512.649
ENSG00000132507.13	EIF5A	478.901	670.872	417.683	562.061	752.202	447.021	639.529	860.515	571.249	564.259	588.428	519.763	543.783	414.206	683.304	509.502	536.563	708.991	922.826	525.975	1153.46	770.943	392.236	618.611	1186.2	691.83	1292.93	383.899
ENSG00000149925.12	ALDOA	310.524	382.79	390.389	340.595	1461.24	520.244	516.555	620.632	236.303	412.452	453.404	708.578	381.363	450.713	325.562	292.017	270.525	641.597	590.378	307.249	1985.79	1257.84	520.83	799.967	1468.74	684.984	1503.11	480.335
ENSG00000156127.6	BATF	252.875	324.042	176.36	341.713	564.301	152.685	538.3	801.596	232.849	188.247	301.98	411.571	295.031	87.0085	253.877	183.72	165.378	355.543	715.806	202.168	4614.32	1085.54	176.995	655.62	1937.85	253.878	2788.09	163.067
ENSG00000109971.9	HSPA8	500.381	781.239	392.88	494.102	789.046	612.637	708.563	747.721	624.853	721.718	565.399	311.624	488.929	408.256	773.974	659.651	624.638	744.412	912.175	535.605	1063.81	684.776	261.94	611.446	944.846	532.359	1261.55	348.526
ENSG00000129538.9	RNASE1	168.958	110.368	137.689	118.608	4680.23	769.223	166.601	207.131	181.874	364.535	866.589	5.42932	102.531	262.12	239.476	301.999	463.348	45.6653	923.548	36.3678	1776.48	1161.67	5.92172	201.69	564.883	1031.21	3024.32	46.2273
ENSG00000174444.10	RPL4	390.594	546.964	349.247	467.444	580.419	292.593	730.351	818.266	508.362	334.48	415.334	598	374.43	248.466	454.336	397.077	362.737	563.705	663.27	331.67	2577.3	1006.69	252.367	840.057	1601.15	375.49	1511.84	306.088
ENSG00000197746.9	PSAP	528.71	172.245	361.028	410.562	1424.98	831.772	216.66	323.884	424.119	1045.76	624.498	113.282	1084.58	997.151	551.737	392.148	803.158	686.773	1023.95	676.479	612.47	368.69	362.499	265.146	470.897	1463.94	817.143	492.256
ENSG00000142227.6	EMP3	302.604	182.384	269.425	194.307	978.832	355.999	328.229	337.228	237.52	386.929	505.348	194.605	368.328	376.221	284.852	230.987	342.649	285.073	619.66	248.106	3597.08	813.15	231.875	348.072	901.395	904.246	2902.95	293.932
ENSG00000165502.6	RPL36AL	350.495	372.003	314.568	332.949	883.597	357.504	443.758	520.268	356.93	325.448	407.116	308.084	361.789	314.095	363.226	273.99	329.305	462.125	598.34	327.599	2803.38	947.67	200	612.138	1306.84	479.304	2197.75	267.043
ENSG00000161570.4	CCL5	486.435	115.999	795.349	258.692	1183.07	947.205	375.57	127.585	357.39	1159.14	749.712	230.312	521.792	225.238	455.796	412.767	638.388	476.253	1043.83	470.512	1454.49	1037.03	145.261	334.518	605.718	646.311	1338	113.902
ENSG00000118503.10	TNFAIP3	659.116	396.315	869.915	612.538	611.65	1105.99	205.267	226.279	729.643	1197.91	721.218	578.138	742.651	1175.71	707.307	615.671	880.132	685.68	662.547	674.223	72.8024	290.027	538.386	269.228	150.994	774.288	179.396	357.972
ENSG00000099860.4	GADD45B	417.817	632.269	346.781	469.988	913.921	354.497	409.833	596.77	545.334	394.497	525.756	552.3	434.665	292.245	449.718	385.797	343.442	560.123	888.529	308.976	903.602	1338.06	510.414	533.22	946.769	804.475	1477.03	339.51
ENSG00000211772.4	TRBC2	437.279	393.009	309.025	379.238	498.594	238.036	964.997	840.357	409.755	189.916	539.387	528.606	268.67	138.627	357.316	390.873	324.272	297.49	419.875	293.315	1528.61	1756.78	437.341	769.128	1869.01	303.265	1303.1	458.234
ENSG00000105373.14	GLTSCR2	287.635	286.922	192.134	301.867	568.417	184.088	490.296	680.848	236.967	148.411	246.437	488.839	257.261	125.901	238.291	183.355	192.087	359.925	629.922	238.045	2929.23	1133.22	320.276	705.939	1873.25	296.071	2521.44	277.464
ENSG00000173762.3	CD7	237.673	332.854	215.21	306.76	332.69	132.213	542.443	871.93	227.525	188.146	206.007	665.303	227.383	91.3766	234.704	193.631	143.95	340.745	436.942	210.038	4096.88	810.939	271.41	613.724	1789.21	231.815	1768.13	346.439
ENSG00000243678.7	NME1-NME2	303.433	468.481	228.657	367.351	409.875	214.511	732.223	808.014	374.807	263.607	334.617	383.43	310.562	152.539	387.537	163.99	243.91	521.163	733.029	352.361	2615.55	781.526	298.99	693.89	1526.56	417.927	1659.56	303.431
ENSG00000107223.8	EDF1	207.232	166.565	169.393	193.519	858.345	236.318	324.687	345.01	180.541	228.05	269.57	213.897	225.42	185.982	233.14	172.898	201.675	354.152	586.99	205.203	4469.37	922.066	172.91	452.142	1135.58	409.729	2646.56	179.422
ENSG00000197262.8	CCL4L2	694.706	99.1448	584.87	295.721	2051.01	732.457	240.679	123.596	67.7505	1055.2	1028.44	30.4226	594.752	1191.93	619.796	679.841	1062.53	881.942	354.589	333.286	293.891	466.913	542.4	200.219	479.039	224.807	686.982	304.113
ENSG00000065978.13	YBX1	472.041	713.297	409.467	562.004	594.591	424.264	626.415	802.491	650.202	523.501	520.217	482.525	537.884	395.8	669.568	496.192	540.538	738.293	730.859	535.121	489.409	617.289	281.647	565.142	756.584	643.872	634.664	383.314
ENSG00000161960.10	EIF4A1	365.567	620.293	349.651	475.942	584.722	331.668	558.811	714.34	599.388	441.73	438.491	425.539	378.491	338.081	503.959	397.499	429.022	550.218	673.454	401.508	1511.04	704.226	251.309	558.513	1055.79	510.678	1235.85	333.125
ENSG00000108688.7	CCL7	689.762	152.505	315.273	248.881	657.005	318.761	359.191	397.164	80.8653	1025.71	200.15	2.53626	1495.8	1681.27	134.913	177.842	302.166	347.697	53.6147	788.395	64.3015	133.893	559.312	372.42	610.576	2896.82	417.818	1075.37
ENSG00000204642.9	HLA-F	399.625	162.742	347.002	297.06	1240.13	517.494	365.345	314.683	259.874	462.403	476.931	335	446.369	321.19	403.03	276.535	343.897	498.681	816.257	363.002	1618.81	996.085	368.811	548.758	805.563	620.252	1599.32	313.049
ENSG00000167658.11	EEF2	492.217	564.851	378.311	607.409	528.513	395.103	643.827	891.709	544.291	438.601	492.898	813.562	546.385	289.137	548.49	417.442	408.762	685.603	745.314	471.155	585.045	573.879	442.145	617.89	739.503	583.478	642.63	400.934
ENSG00000104529.13	EEF1D	200.265	208.806	156.1	220.405	583.434	159.234	364.349	515.747	204.317	177.939	255.902	281.478	216.786	139.54	221.827	156.122	165.626	313.934	541.941	183.61	4170.65	865.188	210.237	525.922	1478.29	326.264	2403.45	213.954
ENSG00000119922.7	IFIT2	731.653	164.507	1193.33	260.226	875.3	1217.18	111.175	99.1822	651.321	1461.54	809.708	82.8239	490.212	988.762	736.877	650.335	777.573	611.018	663.62	756.114	57.8861	264.823	127.297	97.2543	116.946	748.225	151.371	111.389
ENSG00000011422.7	PLAUR	323.411	132.26	428.672	278.764	1191.5	809.639	210.287	264.863	231.667	682.483	350.362	143.582	426.885	693.673	527.032	386.357	648.612	491.188	538.508	346.702	703.515	476.746	965.401	586.861	523.934	958.668	924.001	712.563
ENSG00000120129.5	DUSP1	363.759	101.082	327.751	312.07	1208.76	781.316	112.963	140.18	306.976	799.894	638.791	161.44	643.082	1260.3	404.94	237.579	495.919	667.919	798.739	395.637	206.369	357.394	602.208	412.231	259.339	1850.33	544.568	523.763
ENSG00000102794.5	IRG1	717.225	244.091	899.771	378.32	1006.36	596.532	196.34	196.882	398.32	1440.11	854.453	430.765	870.232	635.514	607.233	304.891	425.379	880.119	284.057	606.582	131.355	316.776	335.668	195.933	221.202	1215.05	229.702	227.435
ENSG00000105835.7	NAMPT	417.705	558.97	769.092	631.741	403.438	885.762	187.009	261.079	628.203	1126.38	420.642	635.925	585.587	1389.53	566.198	539.208	813.139	550.493	203.079	489.993	39.8715	204.922	636.086	307.824	176.638	484.252	70.3457	844.45
ENSG00000169442.4	CD52	168.525	277.748	376.981	207.508	942.488	487.155	419.373	294.223	496.283	385.756	679.558	270.614	484.084	343.608	679.019	434.274	617.432	494.079	596.805	331.763	1222.34	863.227	99.473	352.598	693.875	676.001	1669.96	114.563
ENSG00000196531.6	NACA	327.907	606.759	341.204	374.849	470.187	334.533	598.008	674.749	493.668	320.875	447.877	539.378	315.017	281.288	427.397	362.617	362.261	445.397	589.569	355.976	1120.13	830.151	264.457	655.538	1142.81	405.157	1037.63	354.858
ENSG00000106803.5	SEC61B	369.175	288.813	313.423	361.719	926.474	350.396	535.875	557.69	347.501	488.339	459.63	294.193	511.903	279.817	357.586	338.897	345.142	620.886	719.043	382.338	1048.45	887.297	241.088	559.365	890.991	593.629	1167.17	231.793
ENSG00000169020.5	ATP5I	227.025	222.37	169.089	150.84	657.157	132.109	461.319	407.652	192.188	216.384	204.947	192.192	239.256	160.012	194.243	141.699	165.38	336.019	414.306	180.715	3767.22	769.498	171.142	583.639	1129.43	366.554	2380.92	231.013
ENSG00000178719.12	GRINA	319.013	119.276	333.242	301.127	1245.83	477.879	204.771	255.205	180.961	586.328	354.987	189.029	384.331	432.641	334.324	269.996	365.684	486.845	666.121	250.606	1986.93	522.117	386.261	414.032	648.426	776.371	1573.89	340.334
ENSG00000143119.8	CD53	439.626	294.325	521.319	360.861	926.705	847.413	250.456	259.659	403.575	770.526	745.677	314.467	645.055	944.745	542.63	547.245	623.403	534.631	531.96	405.772	186.466	568.888	343.193	361.3	330.745	706.674	362.998	473.923
ENSG00000112149.5	CD83	531.124	309.598	597.791	417.72	991.291	786.554	246.651	222.527	346.376	642.921	704.781	336.548	584.238	804.561	537.5	475.986	669.829	388.899	626.224	484.333	439.848	592.645	231.459	298.036	335.021	757.46	537.509	237.687
ENSG00000197982.12	C1orf122	191.132	86.8861	278.3	188.829	1381.16	556.851	185.748	283.122	131.281	339.472	311.171	98.5953	345.241	401.814	395.129	156.777	248.377	335.495	560.452	234.919	1696.11	553.851	234.785	415.067	663.896	779.271	2834.63	198.385
ENSG00000176340.3	COX8A	316.154	223.476	287.89	283.271	989.063	459.292	401.188	456.487	296.113	475.005	455.066	225.756	530.776	360.008	332.222	324.19	418.17	538.815	666.537	340.954	939.202	667.592	388.97	582.104	769.299	881.9	1099.4	347.28
ENSG00000198258.6	UBL5	288.824	247.401	221.16	249.05	974.651	376.637	376.241	419.327	231.168	342.018	354.775	233.301	418.162	328.266	289.088	257.992	329.8	461.917	576.262	255.244	1748.8	856.252	295.09	497.854	935.896	672.923	1492.78	299.94
ENSG00000108294.4	PSMB3	227.443	231.584	205.801	223.494	933.065	276.436	309.194	320.942	244.18	367.972	306.004	156.265	327.131	268.113	273.764	232.44	287.302	377.383	584.259	265.801	2877.09	622.56	199.885	380.374	787.468	484.206	1945.77	225.044
ENSG00000162645.8	GBP2	403.722	398.019	454.733	380.205	735.225	519.148	351.436	368.726	429.044	479.668	306.324	420.776	454.022	412.276	530.773	383.392	496.012	464.423	503.598	345.677	1461.24	515.699	191.141	330.971	601.41	400.132	1063.16	266.476
ENSG00000115956.9	PLEK	564.649	231.285	512.57	477.651	921.16	879.65	136.03	129.455	460.806	937.751	850.254	280.661	903.449	583.696	670.685	409.403	852.654	576.644	457.625	438.469	111.558	245.473	186.995	173.017	146.056	900.159	269.289	304.575
ENSG00000158710.10	TAGLN2	453.038	294.332	488.415	393.192	740.386	563.834	503.299	524.053	284.795	319.524	457.232	366.529	392.026	418.651	391.744	323.672	343.244	392.291	557.108	280.318	838.819	828.167	445.811	545.855	739.74	648.477	590.313	457.876
ENSG00000186891.9	TNFRSF18	151.805	254.354	170.276	231.455	370.623	122.513	474.035	538.828	261.257	99.343	275.022	314.848	124.75	78.3096	232.051	183.513	129.505	137.463	459.737	218.906	3621.18	783.456	229.207	436.371	789.053	175.704	2552.83	111.127
ENSG00000130522.4	JUND	293.744	206.908	274.962	266.652	1031.31	320.639	453.284	556.611	163.946	212.063	557.792	321.942	332.222	308.162	290.994	225.889	210.811	355.109	578.708	325.478	929.372	1048.18	571.212	538.725	721.517	740.575	1101.03	413.993
ENSG00000185262.7	UBALD2	242.309	243.788	239.828	283.677	855.718	367.959	345.197	517.736	194.644	414.515	317.623	322.304	373.366	196.242	330.607	234.569	222.274	430.707	785.365	282.327	1476.98	754.205	306.746	468.11	811.588	492.473	1521.17	200.815
ENSG00000125995.11	ROMO1	160.847	129.887	101.152	127.803	607.999	137.474	296.772	336.448	110.597	145.285	167.203	139.925	194.504	120.433	148.17	107.772	137.36	302.268	395.948	117.408	4132.57	711.877	152.031	392.416	1102.53	321.221	2239.69	169.594
ENSG00000135486.13	HNRNPA1	415.666	749.247	461.262	503.57	347.891	404.14	550.018	597.007	681.115	445.819	510.413	509.837	408.192	352.501	530.515	417.58	509.313	514.93	518.606	480.45	319.716	532.748	272.655	496.144	488.135	393.881	344.335	346.54
ENSG00000162511.7	LAPTM5	330.605	156.343	375.644	287.815	772.575	846.519	200.874	234.195	275.16	576.39	388.275	165.898	553.558	1032.14	334.596	377.393	447.601	356.672	305.068	299.275	827.835	252.137	437.274	450.466	434.133	722.443	891.403	766.941
ENSG00000180879.9	SSR4	217.344	264.054	177.168	199.487	555.389	222.739	324.559	371.376	263.858	299.519	343.174	245.341	281.252	169.824	266.163	225.739	250.711	348.627	495.38	298.714	2527.95	723.391	203.37	446.279	1062.3	448.275	1485.66	219.235
ENSG00000241468.3	ATP5J2	303.177	298.655	251.806	349.158	733.325	271.772	484.611	500.859	330.966	338.738	378.753	199.001	356.438	331.215	308.631	294.366	352.165	403.491	555.993	275.598	1132.03	594.331	225.017	468.422	979.013	535.213	1311.72	211.325
ENSG00000196126.6	HLA-DRB1	57.8138	319.673	352.357	92.146	2786.81	817.45	215.076	221.49	45.4402	900.653	161.539	38.7561	151.8	714.84	143.629	491.989	83.2452	311.378	165.615	112.302	2895.5	213.432	226.789	55.1231	85.8407	860.318	157.566	91.2823
ENSG00000181163.9	NPM1	365.999	885.344	425.592	574.73	257.006	354.794	536.192	685.689	758.197	438.666	438.475	539.336	368.279	350.796	597.375	479.701	444.095	645.414	495.035	495.217	160.285	408.756	189.167	494.296	505.18	309.874	234.579	322.696
ENSG00000164111.10	ANXA5	482.101	150.903	584.414	284.516	820.729	936.798	148.036	160.064	288.036	682.267	568.351	161.424	525.256	715.807	490.788	426.396	805.859	439.199	436.077	332.872	185.058	358.211	324.113	323.821	254.568	934.069	388.505	476.591
ENSG00000168394.9	TAP1	421.109	240.73	331.718	382.049	830.184	490.833	259.172	320.587	374.101	530.866	457.705	274.222	572.048	378.068	537.324	360.26	483.902	518.092	636.722	446.648	544.985	438.312	311.661	275.198	403.225	691.871	804.875	294.482
ENSG00000117984.8	CTSD	383.941	40.0561	46.946	133.167	1290.49	145.33	117.743	232.357	136.377	416.094	399.236	16.5229	433.535	252.505	131.892	90.0815	348.976	251.779	550.885	345.35	622.401	118.609	547.641	174.344	675.282	1533.31	2580.74	513.696
ENSG00000211592.2	IGKC	277.569	190.773	59.0129	169.102	226.441	67.0005	105.265	138.649	58.5518	115.889	220.121	131.787	477.359	227.33	506.149	734.559	52.7027	929.911	671.208	380.074	2768.31	316.062	240.161	1029.48	436.218	169.512	1459.72	322.439
ENSG00000143546.5	S100A8	89.2548	128.668	157.9	255.06	842.538	519.848	287.111	526.918	73.9735	354.654	52.1254	11.5932	594.352	1065.68	91.9381	180.709	98.7573	396.285	68.0499	186.341	737.567	148.868	938.461	951.297	1109.94	423.805	510.661	1645.24
ENSG00000163041.5	H3F3A	368.187	325.448	417.974	413.829	755.246	693.196	315.456	422.569	343.548	475.78	453.274	312.188	585.719	682.691	392.521	381.922	431.17	534.306	439.533	344.214	60.0143	446.529	502.764	519.542	306.584	703.216	142.543	643.864
ENSG00000126264.5	HCST	147	106.342	129.085	131.241	845.676	210.188	247.917	253.326	135.233	343.593	266.426	185.211	290.763	198.662	175.652	168.954	174.543	327.409	511	147.199	3064.69	750.786	102.544	323.368	842.703	321.203	1833.5	177.768
ENSG00000089280.14	FUS	317.126	494.855	367.318	396.982	588.15	362.721	411.64	578.809	427.939	390.878	419.813	380.437	308.415	348.701	489.161	328.629	371.96	432.541	646.329	436.763	345.412	611.573	300.121	461.773	700.558	571.573	519.738	350.808
ENSG00000128272.10	ATF4	308.575	398.767	352.665	350.244	505.485	338.983	496.959	561.146	379.448	336.554	401.741	408.789	298.887	286.03	386.32	266.898	307.868	397.588	448.008	331.303	910.543	657.114	224.549	537.593	856.897	335.959	788.779	243.97
ENSG00000070756.9	PABPC1	473.728	473.451	394.845	498.748	346.711	320.069	427.935	552.115	498.29	296.085	389.777	679.056	385.372	256.922	410.821	369.903	388.469	365.668	353.968	330.934	749.696	487.999	235.804	629.678	693.312	263.277	431.684	322.289
ENSG00000142102.11	ATHL1	411.612	464.397	252.419	390.078	284.694	192.651	561.591	819.993	237.677	139.424	245.365	555.242	103.852	94.7195	320.674	214.271	135.509	259.884	204.485	237.329	1956.37	666.547	347.053	411.807	819.633	157.525	1251.78	253.783
ENSG00000173915.8	USMG5	303.353	256.258	202.997	274.761	655.167	215.442	475.848	464.493	298.871	336.686	252.849	232.733	334.783	238.475	220.376	220.995	262.834	477.15	394.137	205.956	1659.13	637.097	166.891	518.185	886.929	321.2	1269.03	200.169
ENSG00000186010.14	NDUFA13	120.403	147.537	123.964	126.266	430.866	169.988	222.411	254.863	150.16	144.376	179.706	139.295	152.124	128.839	160.453	113.35	150.226	188.845	310.862	148.716	3776.62	595.859	160.254	344.037	960.736	329.738	2060.67	173.673
ENSG00000150991.10	UBC	359.857	272.06	335.864	262.738	565.374	418.631	300.337	297.585	304.96	338.589	306.577	324.499	488.546	391.423	417.927	250.94	309.503	468.954	398.46	337.198	1149.64	585.779	304.826	404.395	461.678	622.96	898.226	349.01
ENSG00000101439.4	CST3	162.468	55.3446	141.798	116.778	1326.21	342.217	92.5646	95.9134	109.847	391.38	374.325	70.148	298.952	246.45	194.406	145.203	251.04	490.541	739.072	213.862	1638.54	486.715	85.1424	369.555	535.571	633.014	2172.82	125.843
ENSG00000106153.12	CHCHD2	280.903	311.488	243.128	294.725	605.84	281.167	454.305	563.998	308.057	313.501	349.859	336.669	372.9	220.032	343.317	282.906	263.482	438.423	634.733	278.227	978.078	597.067	240.635	471.308	824.58	439.174	915.806	226.553
ENSG00000125148.6	MT2A	101.166	117.943	469.339	198.911	1006.53	267.429	235.398	205.936	80.7913	491.315	104.843	205.974	258.183	82.7292	175.263	107.782	73.6769	466.961	457.186	180.183	1928.85	713.073	784.576	545.024	512.175	208.141	1633.43	248.122
ENSG00000108654.7	DDX5	437.494	471.616	450.986	476.539	457.229	602.34	296.679	354.498	487.231	513.518	506.531	462.928	433.235	631.191	562.125	472.279	555.692	453.028	369.712	415.412	123.849	366.012	306.83	314.55	276.197	375.066	181.175	419.642
ENSG00000166794.4	PPIB	237.128	156.991	186.421	176.913	759.154	238.299	309.157	296.361	191.961	271.38	257.7	162.184	273.203	223.793	222.512	193.01	200.189	355.707	497.015	222.159	1992.66	555.814	168.852	397.664	793.767	553.34	1677.15	198.246
ENSG00000145741.11	BTF3	307.374	479.222	306.778	351.316	434.599	286.703	518.593	565.524	441.339	300.911	394.14	417.631	299	248.293	376.452	311.262	348.948	425.43	495.239	301.516	634.303	621.334	186.199	565.243	870.183	316.288	644.4	253.114
ENSG00000183648.5	NDUFB1	205.355	134.509	123.341	156.513	725.876	172.402	314.664	362.04	133.456	273.318	184.848	146.507	242.05	205.406	133.259	167.858	188.264	309.55	356.966	157.407	2753.88	445.715	207.157	426.634	934.846	305.696	1700.12	216.506
ENSG00000127318.6	IL22	46.046	858.747	210.568	463.7	19.8011	228.798	261.152	246.413	318.15	71.6339	170.039	4216.26	194.803	129.465	197.641	499.271	131.963	724.666	432.452	228.907	10.0912	362.273	356.365	579.851	242.33	40.1339	196.024	172.692
ENSG00000213145.5	CRIP1	186.456	115.144	164.007	214.981	435.541	400.741	369.582	380.478	158.461	71.2745	232.739	124.08	220.024	130.752	173.048	117.626	150.603	197.218	311.268	199.629	2694.91	608.539	191.217	408.391	920.727	251.646	2001.28	179.671
ENSG00000141522.7	ARHGDIA	269.393	201.049	207.196	271.412	663.204	241.818	357.533	451.253	175.742	311.292	288.909	274.165	281.41	198.893	286.662	187.282	189.692	399.853	486.673	252.083	1765.26	470.198	270.373	358.42	590.424	435.662	1447.57	222.375
ENSG00000197747.4	S100A10	319.525	124.49	477.541	218.733	1173.94	791.559	231.924	206.785	129.201	178.065	385.804	144.112	336.166	455.513	168.539	156.856	252.41	266.372	230.244	178.064	775.08	825.034	259.845	568.36	591.63	711.96	981.221	316.174
ENSG00000115523.12	GNLY	59.388	108.281	148.076	97.7846	228.258	103.153	54.0134	26.3743	35.5878	117.976	587.409	361.503	495.744	40.8893	61.0414	90.7934	29.214	226.722	603.424	133.265	4075.75	2608.32	192.871	216.395	129.904	83.359	396.994	119.042
ENSG00000134333.9	LDHA	276.24	640.834	497.738	362.096	552.1	422.727	376.506	395.609	486.474	411.292	446.198	761.357	329.119	363.184	380.051	435.106	290.644	460.814	326.661	301.822	272.793	590.92	280.393	382.151	463.667	268.663	223.975	369.961
ENSG00000104951.11	IL4I1	230.088	136.951	246.563	265.473	1162.61	359.554	154.883	192.118	160.941	571.35	262.295	131.73	374.259	286.414	215.657	171.27	285.748	488.097	977.428	361.924	1308.56	452.278	167.004	191.254	270.488	489.171	1259.83	120.541
ENSG00000219200.6	RNASEK	260.309	138.231	256.925	203.978	834.371	390.088	232.833	230.441	169.697	430.863	361.955	139.848	361.906	339.798	338.162	227.348	379.374	293.947	458.582	279.089	1060.48	534.088	293.19	392.212	501.753	667.421	940.23	422.325
ENSG00000189067.8	LITAF	369.428	203.566	412.645	450.119	548.877	671.715	133.476	136.342	409.483	680.767	583.237	192.741	1014.48	301.685	679.705	441.95	532.098	512.087	383.516	447.164	141.405	250.388	319.304	122.213	141.788	535.772	210.277	288.718
ENSG00000154451.10	GBP5	425.658	197.53	430.928	410.558	782.616	826.75	93.7304	140.591	513.621	758.318	486.978	245.512	485.275	616.525	607.174	448.071	519.526	433.807	382.287	390.644	89.8881	303.251	307.737	176.738	122.303	497.614	175.836	218.443
ENSG00000205020.7	CCL4L1	34.3204	259.721	490.787	10.4354	74.9376	25.4816	12.038	4.81908	349.89	93.9348	67.7137	910.056	1506.35	53.4993	912.432	49.2862	63.0989	552.407	1037.57	22.5263	54.6362	49.1127	24.0408	580.442	3523.58	3.99118	48.552	220.481
ENSG00000100911.9	PSME2	201.45	143.473	178.304	176.843	835.302	293.264	236.224	210.326	180.265	387.11	251.83	97.6311	213.464	231.241	239.035	224.555	249.216	369.247	513.975	206.779	2037.2	458.777	110.934	276.051	594.81	376.53	1593.05	112.544
ENSG00000145779.7	TNFAIP8	395.078	419.418	499.394	367.043	511.017	754.488	258.17	244.218	456.192	585.086	554.196	306.765	438.376	510.866	499.119	518.368	763.676	347.229	341.699	375.575	91.0032	324.439	149.207	206.668	202.87	363.001	158.329	189.035
ENSG00000117450.9	PRDX1	282.761	299.445	222.555	244.874	453.903	252.074	324.414	337.599	325.764	374.751	314.045	234.054	296.125	292.281	329.054	287.393	329.963	326.821	381.635	318.589	1234.6	388.614	152.59	327.923	619.585	415.441	1206.5	195.975
ENSG00000115738.5	ID2	337.797	801.526	412.81	551.984	262.818	377.509	384.242	481.752	674.79	192.903	505.225	796.2	409.163	202.092	331.802	304.822	281.018	307.398	364.684	351.099	93.6872	442.853	477.697	362.915	271.311	284.233	220.878	235.7
ENSG00000168003.12	SLC3A2	249.347	406.543	269.657	329.605	285.427	276.4	427.44	551.799	433.637	334.458	344.776	408.785	283.267	237.439	372.678	251.508	253.801	412.777	430.766	350.83	698.27	439.268	294.167	369.62	689.96	403.109	607.68	284.492
ENSG00000233276.2	GPX1	166.093	64.5731	150.692	135.458	896.548	285.763	153.51	183.287	127.362	335.868	367.524	49.9898	261.182	303.518	259.18	157.159	310.779	267.946	561.93	173.086	1326.37	264.934	214.987	320.177	495.025	819.656	1745.19	273.253
ENSG00000185883.6	ATP6V0C	246.39	175.942	217.31	236.833	571.581	299.236	296.913	380.468	187.591	311.81	332.794	183.226	323.48	262.053	258.831	187.439	243.473	294.73	409.056	269.047	687.924	441.6	370.383	398.803	559.263	729.864	1214.82	363.732
ENSG00000143384.8	MCL1	410.06	280.618	534.528	365.065	417.143	721.859	171.105	205.318	344.488	472.144	383.636	446.715	475.053	788.972	390.844	362.427	444.062	359.739	213.8	336.699	120.117	293.393	410.721	228.83	145.317	437.302	176.878	503.127
ENSG00000127184.6	COX7C	286.111	295.922	222.607	254.374	489.603	236.597	420.759	447.884	255.363	293.286	262.616	298.027	290.736	223.644	256.236	242.845	253.304	370.73	377.202	215.809	924.034	595.465	162.835	479.796	854.264	294.218	847.001	232.099
ENSG00000172428.6	MYEOV2	143.408	136.582	95.8723	141.941	427.295	118.769	306.581	352.869	127.204	116.046	159.446	132.942	168.865	88.7996	122.82	102.022	112.514	257.258	344.363	126.33	2778.92	572.869	122.164	406.05	943.738	254.902	1525.85	115.181
ENSG00000186480.8	INSIG1	318.741	480.817	544.357	306.572	276.304	717.492	271.214	226.037	285.035	592.328	370.967	650.648	263.152	709.725	488.75	463.151	595.013	355.423	180.902	344.535	112.389	265.46	268.662	304.37	182.062	250.592	183.829	281.2
ENSG00000136167.9	LCP1	340.679	233.853	289.865	374.62	442.747	493.242	166.084	168.171	376.102	487.516	459.059	144.256	497.231	708.2	444.026	466.392	671.061	383.626	459.028	383.621	295.698	153.079	244.209	150.688	165.456	393.532	352.24	524.362
ENSG00000232112.3	TMA7	227.823	298.477	217.37	206.918	472.046	217.898	344.927	386.393	248.385	194.42	241.801	200.419	214.59	202.445	264.893	183.868	231.401	344.914	410.704	240.404	1184.9	622.855	172.933	484.397	918.901	332.374	928.776	218.917
ENSG00000170458.9	CD14	62.606	36.9911	185.405	104.445	1020.32	456.822	113.484	313.155	62.6444	252.048	52.5399	17.3801	167.996	1103.84	80.3996	73.4723	76.1504	138.789	107.31	100.041	732.211	31.9093	762.724	756.291	796.175	839.538	777.783	970.21
ENSG00000211895.3	IGHA1	119.047	77.3573	8.04911	74.6631	83.9	8.08002	40.189	64.4044	18.0489	36.2585	81.9039	68.0246	132.692	49.1872	347.98	442.092	23.3381	660.453	253.116	132.033	4036.13	111.939	180.9	797.897	207.757	59.5521	1964.83	97.5579
ENSG00000119917.9	IFIT3	474.426	117.564	843.191	154.943	442.478	566.291	130.464	125.734	402.958	1097.8	368.809	47.8607	308.451	421.156	665.993	471.814	656.706	349.439	432.509	608.47	107.426	126.774	193.067	163.246	112.426	506.339	197.744	74.9405
ENSG00000130303.8	BST2	143.417	68.5533	99.3004	106.503	815.998	216.813	102.962	99.5056	119.057	463.787	218.057	46.3401	212.09	204.601	206.793	176.906	182.213	331.515	750.478	193.316	1655.81	339.455	115.116	143.848	448.902	446.776	2056.16	119.533
ENSG00000111678.6	C12orf57	142.128	100.506	118.685	117.487	377.759	110.706	332.255	289.369	113.399	99.9094	154.67	178.856	110.745	73.3207	151.562	112.012	110.243	205.161	277.205	102.994	2863.13	514.377	124.014	370.474	997.162	195.395	1568.86	128.459
ENSG00000101182.10	PSMA7	217.326	235.809	154.907	238.444	459.767	184.703	367.51	445.144	222.791	217.723	259.976	209.917	254.697	158.152	215.733	184.926	189.988	333.089	469.447	215.879	1329.11	501.038	196.795	395.908	697.283	367.669	1113.01	194.894
ENSG00000179218.9	CALR	269.398	229.651	205.272	269.706	594.903	266.562	297.911	344.842	271.132	432.157	282.477	199.506	330.256	285.783	246.871	218.88	301.16	432.815	421.126	352.886	695.787	383.847	181.895	324.96	554.281	672.329	670.384	291.356
ENSG00000146278.10	PNRC1	303.611	149.133	513.642	296.515	603.571	864.9	114.106	120.024	290.967	549.025	372.018	186.14	457.068	861.754	253.559	284.611	491.359	401.046	352.814	326.666	74.1198	232.476	302.032	303.422	171.208	658.12	149.728	314.797
ENSG00000111775.2	COX6A1	234.097	246.462	188.184	248.962	517.574	265.574	372.882	427.937	266.981	281.126	317.587	233.161	316.85	230.767	275.145	234.166	240.672	363.009	436.425	233.411	824.119	505.973	244.186	406.444	630.387	477.891	722.541	253.097
ENSG00000117525.9	F3	368.833	112.258	762.442	189.672	494.725	1147.55	122.385	91.3388	188.248	728.519	378.156	180.692	245.312	815.454	616.178	472.148	720.698	331.839	192.851	314.447	78.73	178.968	106.882	193.996	157.485	508.656	181.797	98.945
ENSG00000175061.13	C17orf76-AS1	220.703	377.98	225.491	260.662	287.473	190.749	436.722	469.504	339.158	215.976	270.175	352.616	187.901	145.258	244.435	219.263	238.169	297.436	379.381	210.46	1055.41	552.524	148.633	457.465	938.608	185.058	727.683	239.794
ENSG00000227507.2	LTB	155.618	143.301	103.034	216.864	250.882	74.9679	413.499	446.489	218.495	43.8489	329.145	188.638	110.217	39.6901	247.947	209.174	125.393	121.542	391.332	139.914	2393.55	549.653	169.368	247.713	730.976	137.653	1567.26	95.7192
ENSG00000119655.4	NPC2	291.877	66.0502	177.602	160.819	1024.17	343.547	138.259	168.119	189.883	524.268	325.79	29.7878	421.071	443.561	237.985	178.075	367.734	308.144	419.972	299.616	520.024	239.005	194.748	236.412	371.54	846.539	882.482	352.426
ENSG00000240065.3	PSMB9	176.069	142.752	170.515	148.649	844.8	257.715	185.081	242.206	143.389	290.988	245.552	153.253	260.893	257.999	197.456	133.978	210.965	321.17	473.492	244.187	1013.95	437.52	261.56	369.339	578.463	514.94	1073.16	246.209
ENSG00000172183.10	ISG20	124.727	73.5359	143.145	96.9517	406.699	126.578	110.237	92.8721	71.6221	297.86	187.612	112.482	196.759	79.7373	251.989	127.727	126.426	272.318	829.79	188.856	2029.99	534.533	129.813	144.711	431.246	222.345	2082.52	99.9987
ENSG00000213719.4	CLIC1	224.199	101.464	159.701	161.827	780.054	259.827	166.265	188.594	158.111	342.658	249.719	116.285	328.18	315.263	197.164	165.872	202.056	330.391	436.396	185.288	1199.27	391.823	207.361	289.856	480.695	475.035	1209.03	264.403
ENSG00000122566.16	HNRNPA2B1	360.925	429.883	407.775	372.501	374.067	502.252	254.629	299.193	378.356	441.421	358.695	331.561	320.876	442.77	447.479	409.028	463.778	352.125	361.102	360.245	83.9395	311.516	231.334	263.907	221.618	366.389	141.98	294.132
ENSG00000169100.8	SLC25A6	204.611	223.288	149.402	234.591	321.043	145.546	367.069	525.695	227.054	151.069	218.127	309.743	206.853	111.985	256.011	174.952	168.03	296.201	464.428	203.648	1172.7	549.123	224.574	442.337	827.744	300.716	896.502	206.202
ENSG00000111229.11	ARPC3	249.418	169.622	243.945	196.631	699.444	380.019	220.904	231.724	228.543	395.782	276.327	148.371	303.54	424.102	276.14	252.741	354.568	325.195	376.606	248.77	696.45	400.148	179.119	362.125	476.186	493.88	702.692	264.343
ENSG00000092199.13	HNRNPC	302.491	487.702	368.217	370.683	316.128	377.9	282.66	369.33	475.778	424.532	417.614	386.178	369.177	312.205	421.556	327.212	420.201	407.44	365.573	371.805	110.497	335.134	188.026	259.676	267.132	349.34	145.535	241.94
ENSG00000159377.6	PSMB4	215.328	184.995	176.411	206.18	569.486	262.466	273.18	305.499	205.454	303.734	294.367	177.238	289.66	230.853	227.715	184.271	236.346	278.059	428.588	230.426	1002.46	455.376	222.964	316.02	546.021	426.871	951.342	222.449
ENSG00000125347.9	IRF1	275.663	190.059	312.246	310.906	591.872	387.453	197.349	212.438	295.292	364.712	388.566	238.02	320.048	257.472	297.933	218.243	271.549	277.941	478.197	207.2	387.159	412.743	289.926	271.036	248.619	694.285	576.265	319.109
ENSG00000125835.13	SNRPB	211.539	300.302	187.977	238.029	387.876	193.451	341.076	458.579	250.384	220.957	218.224	279.161	239.659	155.132	254.02	180.112	179.048	307.483	419.263	202.223	1010.6	471.223	177.414	373.191	691.556	272.526	874.745	167.214
ENSG00000167468.12	GPX4	201.135	89.0061	141.928	140.552	674.451	210.377	201.17	257.784	112.729	144.61	271.187	142.539	205.282	142.605	132.2	124.879	186.541	204.954	375.752	143.302	1553.25	589.104	176.483	310.312	662.215	401.238	1272.34	184.564
ENSG00000117410.9	ATP6V0B	194.058	113.372	171.867	155.812	653.383	277.431	194.444	203.717	148.613	276.067	256	110.989	255.247	256.248	215.366	153.061	245.518	257.253	331.369	210.126	1084.22	357.284	243.077	287.963	497.041	591.809	1241.36	261.29
ENSG00000110047.13	EHD1	222.249	88.2216	256.404	223.353	655.113	438.638	156.538	198.444	158.491	419.413	227.617	107.358	285.661	282.155	225.783	195.922	285.638	404.286	431.773	204.199	942.781	391.226	300.47	290.398	301.093	507.613	805.579	194.932
ENSG00000160789.15	LMNA	203.514	152.855	193.114	245.477	502.14	289.45	351.695	350.238	148.376	187.848	203.662	142.187	281.66	239.022	278.394	161.197	197.124	241.416	231.307	218.702	1134.92	339.971	141.665	197.382	444.287	431.068	1555.96	118.756
ENSG00000175602.2	CCDC85B	45.9623	26.9471	42.4116	63.7103	125.946	45.3115	127.545	216.51	52.1003	34.6423	64.7258	71.5555	42.3501	20.3216	73.9422	44.1431	38.2174	77.6896	195.555	60.1449	4422.58	443.531	67.2072	206.325	861.995	59.0507	1457.21	66.4424
ENSG00000183696.9	UPP1	127.778	69.733	155.526	104.131	494.13	261.937	106.029	110.937	59.3228	129.83	144.983	105.646	217.822	159.774	156.545	108.397	165.572	156.983	189.581	92.1963	2241.08	482.602	168.622	238.993	533.26	285.528	1789.74	157.255
ENSG00000123416.11	TUBA1B	276.59	326.791	197.432	271.116	439.233	268.867	371.579	360.597	260.191	321.861	272.856	162.262	469.718	266.388	342.609	195.416	230.963	388.098	350.861	302.502	426.247	302.313	218.076	329.039	457.312	372.017	508.48	300.334
ENSG00000126561.12	STAT5A	280.643	301.204	238.098	335.614	204.631	213.484	254.814	396.144	235.25	171.748	241.818	542.544	253.931	97.2945	242.877	180.207	192.714	271.573	309.487	228.736	1248.82	499.706	212.79	260.982	505.134	175.375	699.541	149.201
ENSG00000105202.3	FBL	125.689	204.02	100.877	164.097	192.049	82.3363	275.118	358.661	162.008	127.364	129.141	226.094	129.865	66.9518	180.964	123.204	106.673	235.611	292.765	121.519	2442.23	430.222	99.2185	296.032	809.205	145.341	1160.1	143.416
ENSG00000255026.1	RP11-326C3.2	656.081	681.371	471.602	658.401	63.7993	347.225	400.395	576.756	339.834	184.257	156.731	855.501	165.152	201.028	437.519	370.746	196.484	281.825	116.576	373.457	122.736	107.594	402.756	174.727	72.0947	135.736	65.7362	308.327
ENSG00000229124.2	VIM-AS1	268.848	154.936	441.674	183.973	482.231	702.984	152.025	167.589	196.831	298.436	456.375	118.044	424.813	441.131	526.183	185.697	429.627	236.168	343.957	449.144	23.416	225.561	367.076	165.057	113.291	914.367	75.7724	322.687
ENSG00000170296.5	GABARAP	221.974	65.4056	134.984	168.718	859.794	292.202	175.774	186.753	96.5252	450.201	156.857	63.0685	298.165	361.462	204.458	130.902	211.29	286.954	453.192	151.053	921.5	358.303	171.385	298.775	449.583	415.139	1031.69	249.045
ENSG00000184557.3	SOCS3	320.328	180.867	309.698	358.818	570.448	386.624	98.0791	155.944	205.532	455.327	336.754	495.679	405.573	365.398	230.449	182.6	237.017	489.782	428.561	188.1	53.1712	388.534	411.279	173.189	128.87	813.166	155.372	321.872
ENSG00000182718.12	ANXA2	323.817	126.505	276.058	233.086	628.223	415.367	181.036	189.302	242.193	383.057	321.801	116.548	391.972	428.533	221.959	217.265	342.951	320.821	332.589	244.197	237.952	330.52	224.001	255.078	297.899	681.602	583.222	281.94
ENSG00000002549.8	LAP3	238.218	121.775	282.586	216.077	826.668	536.74	90.761	109.001	240.565	600.155	349.742	96.2981	338.306	518.703	308.084	307.336	454.055	338.167	410.155	285.428	235.536	272.357	127.367	175.452	164.119	532.776	453.924	193.634
ENSG00000169976.5	SF3B5	145.249	193.37	141.272	155.958	384.082	149.228	295.058	303.121	195.658	137.3	238.515	193.444	182.921	136.225	193.021	140.736	156.788	220.483	354.833	195.62	1537.82	521.582	157.221	344.715	734.397	305.43	954.996	150.054
ENSG00000090266.8	NDUFB2	168.334	148.249	118.829	162.825	395.269	144.19	301.693	357.28	165.268	135.556	212.851	145.933	149.091	92.7236	149.212	143.744	138.988	223	411.201	160.332	1544.53	468.46	157.179	321.048	736.483	308.35	1212.42	132.037
ENSG00000166825.9	ANPEP	218.027	69.9053	389.985	223.444	653.178	428.226	111.866	186.191	85.087	280.379	287.8	201.597	288.29	387.271	160.141	93.9407	359.096	274.363	262.626	254.669	449.833	465.335	272.093	299.792	314.887	637.374	840.216	198.298
ENSG00000102144.9	PGK1	171.682	342.67	341.071	220.373	705.467	528.259	239.281	247.438	245.499	351.792	315.091	550.313	217.581	369.987	222.16	245.068	214.261	365.381	240.584	197.082	135.686	512.987	243.865	335.304	359.192	266.266	178.699	310.349
ENSG00000163466.11	ARPC2	250.401	197.01	253.715	223.832	554.699	422.81	206.341	241.899	243.461	336.807	371.179	190.126	319.086	411.319	303.929	268.727	376.552	294.823	337.647	275.533	304.263	301.085	212.058	263.784	301.886	508.587	376.634	305.523
ENSG00000169248.8	CXCL11	259.589	55.3128	82.4674	113.098	490.96	100.855	13.8118	2.47481	333.952	1215.41	732.206	4.34026	296.24	88.4046	519.792	319.752	773.538	356.643	1487.08	259.361	177.911	233.611	1.19819	1.11459	22.0918	306.815	370.543	0.688612
ENSG00000169508.6	GPR183	147.21	332.855	296.259	250.248	484.511	597.519	138.059	150.964	446.814	596.403	394.723	239.499	279.408	619.796	291.376	398.545	567.49	361.334	441.167	297.386	117.188	248.029	55.843	113.358	152.682	175.623	221.418	86.1152
ENSG00000110651.7	CD81	165.679	159.042	175.905	201.824	623.819	266.755	232.932	276.906	183.435	326.145	283.78	198.041	223.893	147.324	224.599	150.875	177.618	339.386	432.92	209.9	883.478	385.717	175.065	263.422	499.443	336.595	793.451	156.228
ENSG00000008517.12	IL32	181.816	194.592	112.115	174.045	215.188	106.727	358.844	259.544	159.974	126.702	179.427	269.756	157.113	44.5762	226.346	136.413	125.393	303.254	305.355	114.25	1555.54	611.158	160.475	400.82	748.965	80.1299	1028.23	102.218
ENSG00000181029.7	TRAPPC5	100.741	64.4623	67.9345	96.5488	552.701	118.11	178.885	172.463	72.5198	123.771	141.644	86.8118	156.774	119.954	98.6304	73.8991	96.3484	206.138	307.368	120.637	1962.82	351.448	118.114	293.4	570.829	332.55	1723.57	128.435
ENSG00000170525.14	PFKFB3	330.347	163.184	426.177	313.662	401.817	388.27	107.455	152.294	325.018	584.502	314.859	333.189	418.494	659.314	210.416	256.128	319.54	311.686	209.409	279.397	73.2005	177.106	381.33	171.219	121.729	527.928	129.642	349.808
ENSG00000140968.6	IRF8	300.821	181.972	366.485	210.808	461.445	509.493	98.0062	131.726	275.994	488.681	476.587	176.6	323.704	222.389	520.074	304.212	473.282	352.623	405.69	321.079	194.615	318.292	201.31	112.203	132.256	413.396	268.279	169.886
ENSG00000243449.2	C4orf48	61.4195	81.0619	69.318	81.8077	320.64	94.563	189.998	247.868	71.9883	75.3373	89.7036	87.3613	110.288	67.2336	99.3301	66.7267	69.998	147.607	253.772	85.021	2677.84	363.294	125.587	321.541	656.637	222.884	1567.47	100.862
ENSG00000231389.3	HLA-DPA1	223.634	117.059	210.457	175.538	649.527	506.686	110.923	107.208	173.696	550.146	517.791	105.314	338.777	250.199	386.451	411.586	487.942	557.084	470.575	631.609	102.956	228.614	61.8188	100.94	141.89	439.087	149.88	147.37
ENSG00000178982.5	EIF3K	134.507	167.736	130.224	150.232	336.578	130.605	260.043	289.456	155.884	147.191	161.325	167.259	154.642	107.756	162.425	115.924	151.006	215.793	303.554	134.068	1800.62	434.197	117.227	281.367	678.073	230.337	1090.26	127.153
ENSG00000179271.1	GADD45GIP1	76.8485	85.8417	61.5935	86.0014	268.432	68.3671	167.777	207.481	77.6337	82.3701	113.384	85.9845	90.614	54.8926	88.1379	57.2065	70.7999	144.75	267.067	82.9917	3056.45	358.907	81.317	231.984	679.044	168.82	1413.73	69.2786
ENSG00000089327.10	FXYD5	119.531	111.977	121.865	138.601	338.211	150.176	234.553	274.17	102.669	87.6477	148.713	122.893	113.075	89.592	120.49	100.431	115.775	116.931	183.911	100.615	1994.01	321.264	145.48	340.772	747.412	184.682	1517.07	148.622
ENSG00000066336.7	SPI1	156.792	45.925	136.633	127.99	758.904	311.791	92.0329	143.706	88.6137	324.144	218.121	38.3316	233.029	360.2	182.543	136.447	220.865	276.732	377.725	218.896	640.035	248.707	242.644	254.163	374.206	670.309	1154.2	245.502
ENSG00000100902.6	PSMA6	203.522	226.985	260.02	198.641	462.267	348.032	204.162	230.958	260.153	314.59	285.001	180.324	229.403	364.129	218.221	222.012	371.263	280.566	268.952	226.721	477.818	292.931	172.442	283.384	367.687	479.825	599.216	220.556
ENSG00000003402.15	CFLAR	310.029	282.774	334.971	317.571	318.967	395.421	192.542	247.77	266.567	394.906	297.634	388.049	364.839	323.924	382.3	311.823	419.369	277.235	341.776	308.744	243.736	278.739	192.063	182.861	256.503	260.215	179.988	163.331
ENSG00000132341.7	RAN	220.749	455.028	227.339	287.98	224.666	228.593	323.463	405.247	427.66	232.361	330.408	331.434	244.776	188.199	325.009	296.556	274.516	339.743	365.155	307.5	172.497	373.381	152.637	315.452	416.369	240.581	262.463	210.669
ENSG00000056558.6	TRAF1	332.072	210.566	315.855	339.589	249.406	479.599	177.2	217.401	238.953	407.497	263.532	280.976	295.127	270.087	517.21	413.987	658.76	268.341	322.25	362.32	234.671	218.073	207.238	153.897	175.592	202.223	224.964	128.122
ENSG00000136244.7	IL6	114.007	82.8935	409.308	91.461	148.427	109.974	73.7477	255.845	6.37493	118.178	23.222	395.251	193.669	882.092	82.7327	36.6961	63.007	104.146	46.83	69.6706	78.1297	52.8866	1532.77	1196.35	810.091	218.975	91.213	861.376
ENSG00000229164.5	TRAC	312.719	361.212	179.307	285.678	260.682	151.903	446.07	444.069	331.071	118.529	412.076	329.853	243.109	102.164	236.62	296.361	261.079	226.931	265.675	183.636	349.607	516.417	186.486	339.262	457.027	158.239	453.019	212.907
ENSG00000160932.6	LY6E	111.519	104.156	60.8845	90.6267	439.075	63.6105	133.735	164.274	104.334	374.925	144.198	87.9306	140.896	79.6607	134.323	105.563	97.6645	463.448	925.317	197.444	1351.24	165.534	78.5881	125.994	483.859	222.795	1567.85	84.927
ENSG00000030582.12	GRN	187.909	55.0211	150.225	140.575	766.723	351.782	98.206	136.877	105.273	357.847	216.725	37.3695	323.246	337.18	195.74	135.706	218.405	296.469	564.89	206.613	576.222	226.778	299.947	171.738	273.744	558.766	805.349	270.304
ENSG00000143761.9	ARF1	259.019	209.026	257.41	245.701	408.569	320.68	237.712	283.186	235.324	308.479	337.962	241.892	344.584	265.481	308.121	223.955	279.234	312.41	350.08	303.201	173.806	297.681	285.77	278.061	291.63	468.109	272.888	258.089
ENSG00000167004.8	PDIA3	182.158	228.122	314.635	208.448	252.147	299.213	229.207	233.098	308.893	397.522	308.979	188.335	223.863	277.674	476.969	220.828	346.812	245.209	362.012	475.077	97.1424	198.656	362.114	171.525	149.072	735.08	129.465	403.206
ENSG00000228474.1	OST4	215.615	157.435	152.999	186.44	509.046	205.901	281.048	343.428	149.306	228.892	260.055	217.111	265.41	159.119	205.531	170.301	190.734	307.366	432.024	154.908	477.008	476.556	227.802	360.923	543.55	373.516	539.871	229.179
ENSG00000137265.10	IRF4	334.628	573.345	309.907	531.761	101.454	181.733	326.609	423.297	457.621	171.229	315.116	748.951	269.94	131.218	296.453	376.151	184.157	261.309	208.099	272.762	132.715	227.407	260.027	236.899	256.567	114.946	120.303	189.937
ENSG00000130429.8	ARPC1B	178.096	84.1379	149.387	169.753	595.201	246.612	196.12	251.076	138.981	248.964	217.216	120.198	251.128	278.537	184.845	150.194	207.406	268.151	394.311	207.797	672.315	330.215	259.504	285.211	408.548	515.535	745.825	244.912
ENSG00000141574.3	SECTM1	159.607	51.9967	115.826	120.567	747.529	175.89	93.057	98.7067	102.836	377.438	276.453	57.2621	269.082	221.261	282.42	135.134	201.08	205.795	452.017	162.312	985.155	227.039	122.581	175.228	254.558	535.105	1182.14	177.693
ENSG00000163131.6	CTSS	261.545	122.132	298.877	230.595	414.415	558.021	72.9015	80.6886	223.892	572.595	366.272	78.0501	560.336	500.362	491.396	283.078	501.396	323.508	350.398	403.424	28.1077	155.905	160.625	89.0023	57.7458	443.047	69.3913	231.23
ENSG00000103257.4	SLC7A5	206.314	383.171	269.895	368.177	149.726	285.377	318.974	433.633	414.115	331.203	253.403	479.54	230.291	174.958	371.001	252.004	225.773	404.81	328.519	319.761	147.195	229.458	258.825	232.427	260.901	232.224	145.091	189.122
ENSG00000182117.4	NOP10	158.122	170.706	114.795	159.124	433.295	151.893	222.01	255.125	172.907	191.014	191.046	151.056	201.541	186.119	175.966	147.944	172.309	252.818	299.442	148.752	1017.69	412.336	151.702	302.381	614.532	307.539	874.398	212.217
ENSG00000152082.9	MZT2B	70.6654	101.073	69.8329	79.1553	201.139	63.8427	176.216	229.822	73.9856	50.0386	96.3978	133.68	74.6474	40.1352	92.0265	69.0319	58.2229	138.854	222.873	86.8536	2639.14	407.488	111.292	259.933	820.072	140.949	1231.87	108.186
ENSG00000102760.12	RGCC	175.892	172.512	302.307	189.428	588.997	362.796	337.019	371.057	158.103	154.527	381.022	170.07	196.914	234.463	228.729	139.996	175.099	218.456	208.256	159.879	319.869	580.093	129.504	322.713	478.956	328.511	618.381	136.922
ENSG00000204472.8	AIF1	118.686	42.0567	82.2331	85.9409	727.582	164.889	102.777	116.386	111.326	368.24	130.357	23.8734	214.2	325.053	125.956	131.387	213.299	227.882	281.23	147.684	1465.03	201.051	71.275	158.567	453.291	423.249	1127.91	175.143
ENSG00000105401.2	CDC37	159.9	170.749	128.149	171.15	381.268	158.048	237.087	311.199	173.602	170.896	193.867	174.376	160.438	121.504	210.605	132.705	152.204	239.738	367.009	156.532	955.217	609.478	129.988	282.022	539.581	244.695	964.229	102.41
ENSG00000161547.10	SRSF2	236.207	482.053	295.536	360.527	173.647	280.805	285.066	331.035	409.09	274.951	390.674	369.445	219.955	220.076	390.733	353.477	313.385	312.655	286.788	357.434	75.6805	268.702	170.908	222.212	193.905	208.326	97.2471	215.513
ENSG00000167286.5	CD3D	175.089	167.34	105.719	137.474	208.92	89.7335	315.32	298.484	155.984	79.2112	151.521	173.035	206.352	64.6837	125.077	120.225	115.533	161.012	186.092	121.061	1855.68	430.366	88.7625	254.113	696.668	103.585	1053.08	138.816
ENSG00000137193.9	PIM1	247.476	348.04	288.625	387.871	265.086	230.663	241.161	308.404	301.479	309.718	409.666	343.478	343.215	236.86	313.43	287.086	286.778	292.7	273.513	248.048	211.415	350.814	223.028	134.205	162.413	317.948	252.777	138.645
ENSG00000176845.8	METRNL	115.234	86.9414	134.838	111.537	707.775	187.838	104.501	145.702	72.331	184.967	198.305	134.587	220.627	230.26	99.83	81.3468	138.841	201.946	322.52	114.11	799.357	539.165	240.111	362.728	548.705	395.52	1032.97	197.991
ENSG00000130332.10	LSM7	102.776	165.768	87.1615	118.414	238.334	96.8883	236.277	282.799	141.216	96.1357	118.863	122.244	91.72	81.1313	138.562	91.7264	96.7822	208.511	243.459	108.833	1855.86	380.227	81.2959	286.691	797.672	154.381	1193.94	91.157
ENSG00000101336.8	HCK	199.364	61.3632	233.68	192.755	687.353	448.561	96.7771	164.354	146.758	447.705	181.439	69.4808	276.015	410.984	233.531	142.961	285.792	327.124	298.969	209.517	217.42	114.458	324.866	253.527	267.3	706.797	399.85	309.504
ENSG00000145901.10	TNIP1	207.417	102.631	228.87	187.074	501.071	348.869	156.242	176.977	137.735	288.507	182.604	153.134	280.163	231.132	209.217	158.833	234.746	256.317	265.093	183.339	863.173	297.339	270.69	260.769	281.766	306.468	760.557	164.703
ENSG00000123146.15	CD97	240.805	125.062	271.119	234.246	433.274	356.271	226.246	236.465	162.555	245.384	281.329	189.161	279.187	233.566	295.033	216.08	246.349	238.752	289.962	199.915	795.655	356.802	140.178	134.431	223.619	359.385	540.931	130.89
ENSG00000174886.8	NDUFA11	98.3723	128.758	87.3102	100.192	314.02	107.055	200.084	210.147	112.077	107.794	137.68	120.936	127.885	88.7078	123.369	86.9374	105.212	154.15	232.463	113.767	2065.49	346.207	105.656	242.415	619.438	220.484	1193.06	117.3
ENSG00000142089.11	IFITM3	121.661	44.931	43.7917	58.1627	446.519	64.7737	26.5953	21.532	74.753	718.74	165.725	38.4879	314.27	109.18	115.807	99.8327	144.742	714.134	1117.72	257.161	770.088	133.165	43.3623	46.498	233.338	230.293	1458.97	40.2909
ENSG00000169564.5	PCBP1	245.83	249.059	209.971	263.039	356.636	243.357	299.104	355.073	243.73	315.823	321.1	221.516	259.309	261.553	256.351	230.675	258.795	343.062	368.784	276.427	136.396	272.425	231.21	271.554	259.803	387.208	192.579	294.679
ENSG00000129226.9	CD68	237.839	56.0787	143.436	140.313	563.372	276.421	111.761	139.849	156.898	443.217	276.777	39.1595	362.601	411.491	194.268	138.969	256.355	219.504	385.444	216.13	212.636	181.282	283.138	162.756	234.822	781.486	554.738	416.69
ENSG00000196924.10	FLNA	245.369	69.1223	193.93	173.428	622.921	327.209	183.574	206.353	132.016	241.802	291.791	100.723	212.704	265.716	214.795	153.174	221.128	202.361	303.525	185.454	416.741	322.392	251.789	254.374	350.124	553.715	615.637	225.533
ENSG00000092010.10	PSME1	204.421	147.24	170.089	189.153	547.989	238.23	212.761	229.962	146.954	311.34	178.912	127.454	243.064	209.854	207.423	173.336	218.914	331.463	424.082	214.348	509.832	361.389	137.295	260.201	386.541	340.171	647.331	152.477
ENSG00000169045.13	HNRNPH1	273.412	390.35	295.869	299.572	237.378	265.998	275.885	353.648	318.369	235.29	304.518	305.311	179.045	224.888	316.879	285.332	275.078	238.299	292.811	243.282	103.112	387.6	132.546	291.174	360.453	173.955	201.333	193.468
ENSG00000067560.6	RHOA	274.932	207.911	280.759	236.413	367.8	375.997	190.781	196.645	243.021	392.196	335.939	201.315	297.659	374.863	275.878	263.496	362.519	254.759	266.562	254.795	145.21	254.164	183.151	190.499	183.225	372.115	191.372	279.265
ENSG00000204264.4	PSMB8	157.916	114.801	124.013	134.324	529.246	175.034	160.275	191.575	132.782	328.249	223.278	105.177	224.642	172.957	169.111	132.359	158.152	233.698	337.294	149.28	989.111	310.199	114.236	209.046	379.595	368.81	916.588	188.517
ENSG00000119705.5	SLIRP	116.849	231.331	106.378	146.353	290.738	128.919	232.149	304.597	180.465	162.771	100.57	162.362	148.448	124.416	162.334	122.557	167.619	298.784	329.349	168.284	991.716	391.206	102.451	283.692	651.97	240.789	894.19	123.134
ENSG00000168899.4	VAMP5	83.1719	32.8963	77.3755	76.2625	803.542	153.367	47.85	50.2753	74.2821	142.94	158.927	11.522	183.238	193.176	105.666	58.9748	96.4303	217.945	318.032	169.321	1756.36	262.137	88.1037	101.147	285.32	357.48	1338.91	118.135
ENSG00000143774.12	GUK1	101.328	96.6676	106.216	95.7139	512.06	152.402	160.895	187.289	81.872	116.994	136.59	172.986	134.265	112.935	118.011	91.1284	95.7163	180.503	245.02	113.038	1515.74	485.216	137.212	243.053	572.334	221.049	967.435	119.015
ENSG00000050730.11	TNIP3	252.993	209.851	580.418	272.122	288.479	539.049	102.226	131.571	288.928	713.391	195.344	188.77	270.838	370.869	329.761	227.191	432.969	408.793	147.741	255.645	127.071	102.854	155.119	122.236	140.09	184.576	109.208	117.432
ENSG00000116288.8	PARK7	193.317	208.236	173.405	179.585	329.371	191.313	266.782	283.392	189.956	144.462	228.613	230.245	179.907	136.379	186.843	171.592	201.986	231.638	272.336	165.393	673.614	467.578	117.704	300.784	508.887	229.329	638.735	159.011
ENSG00000155130.5	MARCKS	229.709	128.813	303.988	196.867	338.947	568.019	75.0646	71.7344	235.713	604.026	241.056	100.846	384.221	486.011	310.984	267.084	567.261	285.888	240.24	314.923	70.985	99.7638	141.748	132.026	116.385	357.89	143.884	218.003
ENSG00000101294.12	HM13	173.481	120.121	163.357	141.903	451.902	225.939	147.968	159.323	140.936	268.949	198.083	127.622	213.427	188.066	188.429	152.523	174.809	235.267	312.021	163.832	862.029	294.859	160.31	181.315	351.513	371.181	834.442	197.706
ENSG00000104852.10	SNRNP70	119.88	154.479	119.211	162.106	277.97	119.627	208.46	296.314	137.163	102.485	143.981	167.856	93.5298	89.9107	171.299	112.229	114.928	191.235	313.961	153.922	1225.33	397.421	133.742	263.461	639.491	203.271	959.661	114.514
ENSG00000133639.3	BTG1	247.093	380.086	348.635	250.993	342.378	408.967	184.973	184.526	311.735	294.198	412.785	318.115	242.805	402.05	244.07	271.042	311.546	218.384	165.984	215.457	63.375	299.095	155.239	222.784	165.206	217.609	99.3096	195.3
ENSG00000105374.5	NKG7	181.89	97.3434	153.915	108.416	242.33	100.703	262.072	51.6723	38.9128	101.38	482.706	259.449	383.987	46.3318	66.245	66.802	49.9695	249.14	419.986	143.321	1627.77	912.982	157.969	167.713	188.278	105.297	369.027	134.099
ENSG00000109471.4	IL2	170.303	811.184	163.374	370.608	45.1538	407.41	193.514	432.936	304.719	146.867	195.782	408.896	145.178	335.468	386.452	218.13	284.993	215.775	103.82	233.51	17.5545	311.897	199.292	377.742	173.74	204.173	135.118	149.084
ENSG00000263934.2	SNORD3A	181.412	26.0601	94.8815	144.049	307.856	133.186	60.6361	89.4906	212.053	148.552	188.571	43.942	60.9288	77.0594	84.3018	80.5732	62.2701	0	245.927	15.7765	3652.74	40.3643	34.9516	141.157	23.7125	167.476	683.831	120.065
ENSG00000137575.7	SDCBP	246.861	136.152	307.713	202.281	386.34	501.311	93.558	101.037	263.65	446.182	378.919	119.52	307.225	494.317	294.85	241.195	456.579	249.93	201.601	244.224	69.7382	147.91	162.249	137.423	109.523	394.351	137.828	284.512
ENSG00000142669.9	SH3BGRL3	159.888	88.3277	132.534	128.058	479.337	184.371	182.059	222.25	102.057	191.489	249.147	68.8718	198.556	208.154	185.225	116.862	188.532	193.656	320.211	145.625	715.596	278.33	182.422	243.268	467.422	441.166	824.647	217.784
ENSG00000162772.12	ATF3	211.016	76.6531	254.082	208.864	735.119	462.832	71.7864	89.7583	243.807	449.953	431.574	107.634	211.259	341.02	246.526	192.247	301.427	218.487	381.513	244.193	174.556	210.694	117.955	111.265	94.2908	471.661	320.574	124.4
ENSG00000151726.9	ACSL1	216.936	113.749	361.871	196.007	530.368	616.403	66.3742	97.7045	189.169	546.483	265.238	136.982	227.595	488.081	291.162	261.597	494.048	287.963	188.172	242.132	74.0241	170.622	108.68	96.3451	93.8608	367.54	199.283	167.683
ENSG00000080824.14	HSP90AA1	256.418	357.334	223.266	253.28	263.095	382.013	189.493	219.219	308.043	335.923	234.024	175.478	273.277	255.912	368.458	345.122	341.153	315.452	280.873	267.528	181.897	179.99	122.753	154.394	164.601	218.702	228.218	177.883
ENSG00000067082.10	KLF6	325.641	200.981	301.379	271.337	295.014	389.969	80.5914	106.632	228.412	408.79	308.213	244.039	433.116	584.634	301.093	238.191	369.445	249.206	178.577	288.331	78.9229	168.495	226.446	98.9193	88.7561	298.213	126.126	176.712
ENSG00000128228.4	SDF2L1	91.6054	115.261	78.2254	106.348	272.263	82.4918	199.52	274.804	100.15	114.372	127.262	99.1535	145.439	75.3131	110.17	77.1852	90.7122	212.341	321.155	136.37	1514.54	367.929	104.99	243.407	640.069	284.639	926.695	105.431
ENSG00000126457.16	PRMT1	160.222	254.307	128.872	202.862	146.622	118.509	274.362	374.787	208.311	126.473	166.346	227.567	139.655	100.448	216.766	154.591	135.95	271.386	350.318	183.138	798.564	360.48	156.244	292.4	563.998	185.196	560.557	150.107
ENSG00000099624.3	ATP5D	76.8649	80.8621	72.6893	94.7218	212.608	65.31	182.122	199.244	69.85	65.2592	112.975	109.781	84.1766	48.0801	78.673	76.5886	72.5116	122.154	212.094	88.9719	2139.16	384.206	104.146	249.194	589.642	168.311	1155.22	92.9692
ENSG00000121797.9	CCRL2	240.255	63.9908	281.468	127.393	525.263	504.646	82.3483	61.9856	190.198	520.548	368.33	36.2796	271.943	405.254	409.987	231.103	448.603	226.868	270.45	257.508	143.485	122.381	111.345	104.136	126.43	416.222	314.538	102.875
ENSG00000077150.13	NFKB2	216.051	160.979	202.454	229.883	364.97	239.479	202.924	301.57	143.083	229.189	176.768	247.712	214.383	169.239	258.652	163.646	221.627	243.458	369.442	194.531	475.062	324.126	186.716	226.727	332.795	289.699	427.236	141.525
ENSG00000251230.1	RP11-701P16.5	158.254	45.6388	148.617	125.902	323.96	160.106	56.7208	42.4044	132.473	273.522	119.996	39.556	241.654	131.137	188.841	116.048	192.682	197.872	253.871	114.28	2057.8	196.061	77.3766	47.5952	199.061	188.755	1092.61	28.1245
ENSG00000169136.4	ATF5	116.668	86.6171	179.198	135.56	576.542	218.238	105.895	113.746	148.527	513.943	268.673	114.819	209.844	203.051	223.214	181.887	183.064	264.841	424.085	228.395	818.729	275.758	115.976	114.487	155.345	307.911	566.712	93.5618
ENSG00000165119.14	HNRNPK	260.486	367.772	279.348	305.584	182.212	282.792	221.716	254.813	343.08	314.22	267.234	287.353	273.628	295.658	312.025	281.735	321.823	280.958	225.271	253.062	80.3498	188.776	170.489	185.229	148.608	215.249	95.1634	247.371
ENSG00000169230.5	PRELID1	126.077	146.909	138.984	155.757	431.865	195.506	196.771	245.231	179.69	191.083	164.623	127.959	177.399	160.013	185.425	116.46	141.663	273.13	305.585	167.919	795.608	309.708	166.016	276.066	397.562	273.136	674.455	165.593
ENSG00000135390.13	ATP5G2	156.63	227.962	153.342	169.167	289.567	158.709	312.581	323.561	171.1	165.058	211.138	190.208	166.27	139.385	191.624	152.685	147.553	227.396	296.748	159.901	603.87	358.362	167.788	314.96	524.244	268.795	451.101	176.022
ENSG00000198931.6	APRT	111.664	162.341	104.299	138.768	204.035	88.3717	251.826	308.11	127.674	99.673	129.918	155.945	74.6247	52.2546	132.062	99.4771	93.9888	177.04	296.01	113.609	1555.2	355.763	114.859	261.593	665.259	173	720.43	103.659
ENSG00000028137.12	TNFRSF1B	144.552	220.268	255.994	270.451	206.745	275.911	146.904	240.971	173.074	212.899	127.347	360.1	258.396	264.24	159.138	133.731	130.773	259.355	117.263	154.139	519.464	213.939	495.677	256.478	322.766	222.315	321.759	400.318
ENSG00000177606.5	JUN	345.014	155.968	299.512	147.423	504.499	381.784	120.978	112.473	182.29	223.261	423.723	172.844	239.874	362.246	296.936	196.496	287.938	216.515	221.182	189.584	41.2452	266.593	252.519	214.121	146.89	528.299	120.543	210.444
ENSG00000100219.12	XBP1	222.611	192.013	268.12	196.734	373.663	397.859	180.678	201.907	195.07	333.848	328.308	209.668	274.88	238.913	273.245	234.142	289.211	258.975	273.263	213.943	209.619	216.84	148.166	214.639	204.477	285.56	219.868	193.017
ENSG00000164713.5	BRI3	107.275	57.8337	112.67	100.867	491.365	176.595	120.697	155.025	76.5736	187.139	181.649	60.6489	183.529	174.334	144.52	88.9939	134.15	143.019	244.978	132.988	609.537	289.989	389.412	234.254	378.881	581.495	949.881	328.793
ENSG00000078808.12	SDF4	174.124	133.528	124.09	170.123	392.17	155.847	193.63	277.919	140.601	206.967	190.593	203.837	218.797	126.562	204.554	132.536	162.001	203.726	343.458	184.035	555.012	376.087	148.346	233.09	418.753	312.612	736.315	107.17
ENSG00000100985.7	MMP9	189.811	69.4805	284.782	261.52	189.216	500.49	345.885	353.546	63.8249	319.53	54.7557	13.2929	409.09	173.199	80.3011	83.2951	91.1545	134.441	16.0909	201.466	237.222	78.6547	276.557	442.006	317.901	1042.38	279.071	313.474
ENSG00000160888.6	IER2	161.57	97.4383	127.876	149.251	526.021	182.186	105.294	140.407	101.154	148.964	239.195	135.212	207.569	153.344	157.718	129.812	146.354	210.654	383.324	118.657	697.68	388.723	186.888	196.672	260.253	513.905	804.357	146.061
ENSG00000141526.10	SLC16A3	72.1084	64.7089	164.433	83.8986	818.879	266.27	83.497	113.668	49.8088	213.748	156.339	174.176	124.011	286.353	85.9336	107.015	98.2589	209.913	228.118	132.247	721.1	407.199	281.308	287.695	336.086	345.405	591.264	291.035
ENSG00000214736.3	TOMM6	154.46	215.767	130.772	164.826	298.412	144.563	301.624	295.386	190.632	159.452	193.441	190.165	181.911	120.656	205.515	159.643	177.128	244.418	307.283	150.968	576.631	392.614	113.164	304.874	546.112	208.134	539.233	119.035
ENSG00000123144.6	C19orf43	146.619	130.518	122.899	146.98	331.813	159.376	183.157	249.939	133.995	113.984	211.43	154.789	165.195	110.303	174.388	105.75	130.428	194.496	301.646	157.433	839.482	400.376	140.25	283.374	537.578	254.495	740.288	147.26
ENSG00000100650.11	SRSF5	223.026	250.606	255.232	239.932	314.555	332.798	159.74	210.359	268.425	281.183	320.43	272.767	203.952	336.466	272.453	252.498	271.817	224.941	244.962	233.05	90.0014	300.498	182.43	213.583	195.368	247.151	106.213	256.16
ENSG00000145912.4	NHP2	126.859	222.473	120.395	171.467	147.697	86.3182	293.263	349.089	183.349	106.538	129.802	149.362	121.166	63.805	185.327	133.726	116.804	219.794	280.473	137.866	1107.7	336.37	94.2823	290.271	650.64	132.258	654.158	113.054
ENSG00000103363.10	TCEB2	101.29	89.8004	76.9795	71.9748	302.144	84.8099	171.986	189.861	85.186	83.6016	94.5632	79.8298	111.799	86.0081	92.6413	64.8587	84.7116	117.489	212.23	78.889	1715.67	360.455	108.93	213.908	571.738	208.168	1038.84	125.826
ENSG00000110446.5	SLC15A3	139.569	45.3441	117.611	130.317	564.348	253.612	74.9377	95.7692	99.9921	383.13	258.16	34.3702	251.377	199.307	288.493	144.526	280.634	206.986	369.027	242.584	472.428	147.358	156.963	104.396	181.662	514.208	690.94	112.318
ENSG00000109332.15	UBE2D3	237.982	276.821	246.01	234.995	217.586	293.933	151.769	179.494	302.108	323.736	291.227	253.742	294.579	289.074	293.824	273.092	294.927	276.197	211.702	226.766	80.7333	201.053	188.382	173.22	151.669	249.081	109.786	198.407
ENSG00000143185.3	XCL2	755.085	38.0231	188.789	68.2108	236.011	47.8856	56.3157	18.5773	34.7799	17.9987	597.849	265.559	504.078	27.8812	39.4448	43.3532	68.6015	68.6212	208.635	88.326	122.687	2514.61	60.2438	101.463	83.1966	105.084	134.121	20.942
ENSG00000205220.7	PSMB10	86.2268	53.0352	76.8016	91.0166	498.271	115.148	126.089	153.162	62.5394	142.337	105.929	51.0739	108.47	116.221	94.3537	81.1603	87.3122	161.388	264.013	94.3837	1592.73	251.201	92.8909	198.84	381.214	234.701	1091.87	102.841
ENSG00000141682.11	PMAIP1	284.133	166.316	478.313	153.043	238.618	529.474	94.4627	85.2872	294.827	555.608	416.629	109.992	211.548	375.755	353.051	288.411	360.387	215.445	186.768	308.033	26.8623	139.323	105.273	109.929	54.7628	193.571	39.9201	92.8274
ENSG00000197249.8	SERPINA1	75.7016	91.992	283.121	181.054	456.835	492.104	127.99	155.408	73.5269	171.961	69.6094	118.125	220.381	448.891	143.262	142.793	147.285	314.813	95.1174	121.202	276.243	156.163	370.387	469.812	343.204	289.093	179.072	448.64
ENSG00000163584.13	RPL22L1	125.764	236.187	102.092	127.239	192.769	110.198	218.703	270.712	147.099	132.179	157.276	152.324	98.6064	96.4091	158.002	131.233	124.678	191.457	219.468	94.9097	987.038	354.487	77.6977	269.396	652.196	134.292	801.088	95.1584
ENSG00000115541.6	HSPE1	144.81	331.588	143.578	174.038	196.189	148.97	234.97	305.549	249.22	183.77	201.899	183.216	135.79	105.499	278.828	235.845	183.435	249.194	357.392	197.038	391.191	313.733	99.1275	224.42	410.011	200.827	445.686	128.7
ENSG00000140511.7	HAPLN3	164.852	103.836	140.411	168.356	442.234	198.059	148.124	192.177	141.772	198.248	204.784	130.671	152.252	74.1616	204.403	151.425	177.086	199.343	403.637	158.298	857.194	254.815	177.621	189.186	300.724	366.289	434.349	100.395
ENSG00000164687.6	FABP5	178.328	270.04	141.963	165.168	250.06	99.0765	253.976	321.364	310.892	185.559	274.131	138.696	150.555	138.126	214.603	176.272	194.249	234.93	275.689	188.388	318.585	362.339	70.5407	222.298	432.516	286.621	472.406	107.012
ENSG00000243927.1	MRPS6	167.063	121.91	219.071	148.201	489.73	316.444	154.381	187.627	96.1381	340.053	294.892	171.294	294.231	209.846	173.195	133.812	319.619	247.22	214.286	182.364	221.948	294.533	64.9807	261.178	345.426	319.337	354.245	77.277
ENSG00000196843.11	ARID5A	148.086	140.888	124.988	167.186	369.472	111.096	167.144	285.3	96.6956	147.226	169.093	210.595	153.309	82.4863	139.083	104.706	98.4201	200.856	327.343	117.148	977.389	364.742	131.325	225.128	488.888	178.757	577.107	109.821
ENSG00000126267.4	COX6B1	103.956	89.9332	86.6985	92.8685	411.842	111.538	195.963	186.847	98.8632	121.616	122.528	84.0892	126.487	111.734	113.916	91.5173	111.113	150.293	202.079	97.4181	1253.71	305.765	90.5479	223.99	502.71	220.521	981.22	114.291
ENSG00000256515.3	CCL3L3	113.325	10.088	159.172	14.4346	518.401	22.1409	15.4839	5.08871	143.613	193.261	22.8473	272.165	286.034	12.8081	380.361	132.204	149.776	516.062	52.2356	5.68223	26.7002	10.0536	55.8257	833.201	2153.35	7.87821	38.3341	237.398
ENSG00000099622.9	CIRBP	177.448	206.137	178.933	209.994	247.837	184.446	202.664	258.487	216.096	168.932	212.282	246.488	161.837	142.057	173.531	160.163	149.763	197.908	233.985	180.016	603.387	341.459	179.024	220.751	335.276	227.125	376.911	174.994
ENSG00000075415.8	SLC25A3	203.438	242.093	199.178	241.159	193.874	188.601	268.623	292.328	256.607	235.801	236.36	245.8	241.221	194.794	228.926	200.862	219.979	268.624	234.502	218.688	263.153	227.235	173.503	214.806	223.256	229.804	214.934	207.14
ENSG00000072778.15	ACADVL	197.008	44.1087	230.872	164.26	465.705	317.921	119.027	130.828	137.181	243.378	184.802	112.328	205.979	168.658	246.53	171.769	223.255	185.332	257.349	230.82	318.652	222.868	174.183	170.001	237.256	472.258	533.051	196.425
ENSG00000180817.7	PPA1	163.838	318.486	199.232	245.784	362.667	241.065	196.136	229.374	365.372	334.542	209.899	199.283	255.101	165.233	248.159	207.768	230.459	344.452	294.731	215.905	127.865	237.123	89.7148	196.784	213.438	172.197	184.882	103.385
ENSG00000087460.19	GNAS	222.361	170.028	167.999	182.581	346.993	189.099	274.561	318.457	162.607	161.678	215.177	202.008	177.619	166.863	193.999	146.74	181.109	204.568	251.254	185.211	224.88	338.981	203.041	289.976	375.364	256.268	303.35	232.114
ENSG00000185885.11	IFITM1	160.827	113.828	88.2861	111.068	213.604	54.9208	183.844	131.866	112.418	288.237	194.234	125.984	172.915	67.9108	147.927	152.69	101.358	386.613	685.734	191.941	662.948	238.085	99.535	150.755	401.176	118.594	874.585	108.803
ENSG00000182087.8	TMEM259	127.289	138.525	115.646	150.675	257.253	136.852	182.132	262.535	129.377	129.793	158.356	174.998	94.3644	108.749	165.791	118.888	117.395	166.476	268.502	144.463	958.023	338.263	170.505	219.019	470.046	197.344	699.341	127.922
ENSG00000134802.13	SLC43A3	171.061	235.055	208.331	223.857	242.708	209.369	160.661	227.92	200.49	228.505	168.996	250.043	193.463	204.121	207.379	175.433	200.947	243.647	189.656	212.903	434.555	231.793	168.434	185.401	281.891	232.994	447.936	167.811
ENSG00000176170.9	SPHK1	144.35	48.3257	141.743	114.357	496.97	201.49	94.1807	97.8968	79.2182	228.506	193.795	68.9196	185.516	124.538	167.358	98.8444	162.165	199.57	337.606	130.742	879.466	351.876	181.64	166.335	239.462	273.772	747.687	116.041
ENSG00000172354.5	GNB2	102.067	62.6872	85.4675	89.0005	439.521	124.673	126.829	158.901	71.6813	146.946	150.362	72.0941	156.08	136.266	105.595	82.3413	105.301	144.829	254.327	103.608	1102.92	257.562	166.56	200.727	357.575	329.179	953.558	174.252
ENSG00000108639.3	SYNGR2	133.765	140.123	141.065	161.102	235.403	154.859	213.881	263.323	122.145	126.865	204.986	194.662	185.004	124.393	177.237	124.521	136.45	188.187	325.894	175.278	788.608	270.383	203.012	217.252	362.026	203.466	490.972	187.523
ENSG00000106211.8	HSPB1	42.7087	25.1494	33.3044	36.4185	508.467	82.9864	68.8	58.7235	36.4531	186.599	114.815	21.0685	85.0851	45.5627	125.188	51.6534	91.3813	153.599	675.5	99.9157	1630.06	217.765	58.8125	68.5097	206.362	142.633	1331.44	48.2404
ENSG00000173486.8	FKBP2	100.567	73.8638	80.2305	81.8484	372.999	88.5313	132.784	154.126	71.5758	113.726	119.827	76.6833	138.305	90.5486	106.841	73.7698	91.785	144.23	250.982	112.349	1363.1	289.352	93.0229	174.813	486.657	258.665	993.579	88.3517
ENSG00000183283.11	DAZAP2	175.287	229.765	299.934	192.532	193.605	263.927	162.556	144.743	250.811	306.689	231.191	204.119	250.894	349.666	301.517	243.896	271.329	150.161	133.848	241.342	92.462	144.766	326.476	147.593	128.28	235.879	119.684	400.358
ENSG00000163463.7	KRTCAP2	126.992	127.843	123.385	120.689	307.823	131.501	234.539	222.68	108.036	131.94	169.908	139.183	162.365	97.185	115.969	105.351	118.939	190.128	259.166	122.509	824.963	362.481	137.674	257.79	471.313	225.234	626.934	135.38
ENSG00000224877.3	C17orf89	103.004	154.438	88.7354	117.221	146.897	64.5309	195.366	257.967	110.327	99.202	120.021	80.7249	78.8823	47.7487	146.237	90.8272	73.61	175.005	235.176	114.659	1368.03	310.861	88.0176	262.367	516.957	161.747	838.648	101.748
ENSG00000171222.6	SCAND1	53.8235	42.9831	46.0423	53.5964	229.332	45.329	93.3741	102.382	39.2253	51.0525	101.171	57.5848	65.4741	43.6028	60.2755	48.6857	42.6308	73.6182	169.03	74.7243	2199.18	286.108	88.8137	179.206	458.936	173.751	1182.74	76.699
ENSG00000172270.14	BSG	162.341	126.714	147.426	127.5	379.347	180.619	175.411	207.489	123.56	172.363	196.423	127.849	175.047	156.35	163.469	118.449	149.061	191.23	269.676	162.804	459.803	305.177	182.397	227.575	342.827	365.907	480.289	191.98
ENSG00000088832.10	FKBP1A	185.735	195.616	197.148	176.966	298.818	229.637	160.986	173.513	213.855	285.854	274.688	175.892	236.227	218.701	222.382	192.926	267.24	237.236	225.919	204.54	273.592	205.629	137.75	170.22	216.971	246.528	242.412	192.098
ENSG00000118680.8	MYL12B	192.601	126.017	163.39	139.043	408.634	223.941	202.018	169.081	150.608	212.996	232.14	126.443	198.081	222.485	175.186	152.203	205.15	192.733	228.75	152.996	351.096	325.263	137.373	225.296	290.163	275.018	400.591	176.18
ENSG00000175756.9	AURKAIP1	77.6808	82.1692	62.7202	80.3387	217.212	62.4329	160.263	207.398	72.0901	77.4415	92.7619	78.6274	81.7402	57.8579	88.9153	61.7936	60.8496	119.287	222.1	83.0681	1794.13	260.539	89.0946	203.892	500.024	165.268	909.002	81.0047
ENSG00000128340.10	RAC2	151.755	142.516	173.6	185.199	259.904	173.191	293.258	260.646	131.716	127.235	141.091	252.97	214.334	144.09	166.096	149.153	110.45	278.38	217.326	151.546	343.439	326.923	243.054	309.22	365.319	174.079	296.014	229.444
ENSG00000177410.8	ZFAS1	96.1062	159.419	107.993	98.98	227.886	111.855	181.052	215.574	164.887	93.9411	152.686	151.898	71.5933	89.4626	115.779	97.6944	104.888	131.979	202.658	104.585	1050.61	378.52	82.0781	268.648	615.428	143.396	668.85	118.557
ENSG00000164924.13	YWHAZ	235.89	241.111	250.386	238.605	180.219	328.555	142.251	136.936	241.289	294.591	303.163	177.004	306.16	349.748	256.738	256.855	322.963	194.594	150.89	258.917	44.5604	134.797	151.441	136.144	79.4154	231.892	64.0182	247.528
ENSG00000126353.3	CCR7	231.531	300.329	194.933	274.294	110.585	87.2033	370.158	437.952	193.523	130.708	192.296	278.754	187.438	66.797	143.062	217.129	145.174	191.108	221.738	153.061	298.764	216.478	239.389	222.65	346.425	89.6697	244.813	138.491
ENSG00000023445.9	BIRC3	296.13	307.865	386.329	301.862	84.377	355.333	127.215	90.5511	321.928	245.102	265.503	258.771	225.899	252.447	281.603	392.216	511.973	130.936	117.477	206.849	62.8054	162.617	109.452	87.2073	70.7865	91.886	70.3102	108.652
ENSG00000008018.8	PSMB1	143.884	108.044	101.744	139.681	345.326	149.189	152.186	184.145	140.1	181.558	128.911	116.472	173.939	159.076	145.252	122.55	136.173	191.712	250.39	119.878	851.074	260.629	109.124	191.648	359.489	207.597	638.43	109.791
ENSG00000176978.9	DPP7	68.5621	92.5862	74.4846	79.2971	275.511	75.6365	144.643	191.938	70.2606	79.7668	72.3844	104.791	70.6055	60.0605	90.5233	59.0418	62.8292	108.439	226.032	78.2557	1632.25	294.192	87.2226	159.902	522.301	148.18	899.584	79.6941
ENSG00000162654.8	GBP4	236.79	157.034	244.332	183.897	487.958	278.498	105.633	91.1793	229.275	417.058	266.503	122.374	246.214	244.077	165.681	245.967	288.423	223.663	367.9	182.645	75.7316	214.642	82.0109	104.905	109.953	197.9	241.618	86.0718
ENSG00000185624.10	P4HB	141.185	110.495	144.085	124.767	421.963	183.294	150.862	171.675	129.865	201.614	165.966	169.902	177.009	145.589	147.046	115.716	135.116	210.352	246.816	157.596	551.594	278.562	156.176	189.672	353.177	298.814	465.167	149.555
ENSG00000147168.8	IL2RG	210.772	168.91	192.245	197.141	283.7	220.446	254.76	204.479	205.078	166.998	276.694	262.474	219.587	144.349	193.989	191.636	196.202	195.579	234.308	152.616	289.96	343.947	107.166	194.121	275.352	149.816	241.152	117.619
ENSG00000116824.4	CD2	265.557	311.994	199.041	281.785	116.205	157.421	288.919	283.487	348.217	122.896	192.075	274.077	165.977	89.0665	233.099	232.987	200.537	180.168	156.615	166.914	287.038	272.441	101.01	225.808	286.872	87.4536	262.136	96.5695
ENSG00000101017.9	CD40	175.614	82.4221	145.84	150.798	528.178	264.871	63.1405	65.4177	156.439	407.853	271.22	65.1594	345.788	169.643	307.094	188.835	317.577	251.274	441.732	238.82	209.845	195.529	76.6659	70.0775	102.568	262.281	244.248	57.7447
ENSG00000142634.8	EFHD2	133.876	87.8067	126.684	157.365	342.757	224.702	150.059	185.466	116.803	193.771	196.231	95.6963	194.79	199.252	176.464	128.314	168.47	234.068	236.676	160.759	658.168	240.613	153.346	156.155	231.64	286.173	455.938	136.047
ENSG00000152795.13	HNRNPDL	230.623	328.218	224.833	254.913	159.957	211.374	203.485	226.675	295.892	219.866	206.531	272.487	187.826	214.949	265.007	249.005	258.925	267.922	203.918	212.986	82.3086	186.449	112.498	191.709	157.776	159.031	95.5864	139.953
ENSG00000105329.5	TGFB1	128.065	116.716	127.84	141.775	396.266	175.989	174.381	185.721	108.801	173.462	140.536	92.7748	100.521	123.967	166.803	128.86	130.538	212.131	285.02	137.116	799.171	233.002	116.898	151.348	272.939	222.259	659.822	97.6259
ENSG00000074842.3	C19orf10	130.755	105.554	103.89	111.911	356.874	126.66	152.584	161.724	121.076	172.936	169.33	93.9412	150.744	92.2255	140.508	101.264	132.279	155.828	294.341	152.991	833.932	274.022	93.6349	111.363	380.436	275.323	703.705	81.2745
ENSG00000104964.10	AES	132.382	90.7451	84.4487	95.5966	245.298	95.8466	192.432	208.395	64.7873	70.5897	147.564	142.019	134.485	68.5818	80.7111	66.2428	66.4984	152.481	199.928	107.099	1096.83	391.657	144.558	239.911	424.798	140.891	746.767	134.939
ENSG00000081237.14	PTPRC	276.49	236.659	277.4	295.834	101.62	396.594	97.3798	103.949	315.512	302.481	261.823	267.208	288.969	409.407	290.875	327.465	344.015	168.056	88.1348	200.971	10.9818	81.7736	132.369	69.2243	34.9698	155.091	16.8933	211
ENSG00000044574.7	HSPA5	171.848	296.746	181.948	190.142	208.695	207.194	167.7	207.017	280.206	230.207	208.413	206.614	219.36	231.962	211.208	185.564	211.844	255.167	226.114	228.043	151.349	181.523	114.62	179.395	208.933	254.551	152.49	179.017
ENSG00000155368.12	DBI	170.502	105.988	141.664	131.3	428.012	227.408	164.071	171.496	139.03	195.814	172.329	90.9472	230.292	155.245	159.056	119.484	201.723	235.522	311.498	160.499	303.202	292.062	125.824	233.948	298.834	301.613	355.209	119.615
ENSG00000128524.4	ATP6V1F	164.916	73.2362	125.61	112.155	473.908	187.412	128.049	136.397	136.919	245.041	215.743	58.2186	253.715	225.059	170.935	120.361	203.169	205.385	258.242	150.169	189.19	193.646	166.311	183.283	250.524	510.13	376.036	221.159
ENSG00000163479.9	SSR2	132.023	93.9582	122.145	102.052	382.521	137.983	152.79	155.299	113.517	187.803	173.523	129.165	182.781	160.085	126.644	111.352	143.378	170.132	213.161	140.593	633.089	281.541	124.715	204.202	386.083	267.679	522.065	163.267
ENSG00000183617.4	MRPL54	73.0594	66.5225	64.9714	70.4584	283.886	76.5688	136.944	139.854	73.9416	71.1678	89.5315	49.6048	72.4332	58.7127	78.6296	57.8753	69.3705	119.469	190.36	72.6726	1886.91	222.488	55.1525	157.819	392.421	133.449	892.96	53.1836
ENSG00000177105.9	RHOG	144.538	134.45	125.172	147.228	250.082	144.325	179.605	231.031	125.842	179.514	187.093	173.749	203.043	127.845	182.567	133.688	164.261	190.87	246.557	180.784	496.936	268.69	173.648	202.859	342.532	218.257	382.795	169.39
ENSG00000112695.7	COX7A2	160.24	127.944	113.822	136.569	350.09	133.544	188.327	191.86	125.935	197.598	144.539	114.306	163.175	133.482	141.89	110.569	146.491	212.018	247.548	110.026	695.227	286.221	96.2591	239.598	369.211	206.3	450.611	112.175
ENSG00000123610.3	TNFAIP6	178.114	74.8387	415.264	210.204	281.629	814.303	64.2216	85.8462	43.1224	174.761	113.906	157.222	547.612	571.051	245.514	164.039	321.548	78.4717	93.8991	133.939	10.9419	49.7801	110.935	115.691	53.5041	341.225	35.6482	217.719
ENSG00000125534.5	PPDPF	132.879	71.7976	97.3067	94.7211	353.88	99.9104	144.178	187.719	66.265	106.168	154.787	131.226	117.453	36.3581	113.76	70.4339	60.7966	155.068	228.618	90.7049	751.073	312.152	200.014	274.062	447.908	242.941	838.607	121.822
ENSG00000125753.9	VASP	154.653	108.631	167.069	186.326	301.359	208.948	137.945	188.916	134.935	221.929	225.931	146.058	274.445	231.561	239.892	135.236	209.132	234.353	244.479	215.436	171.718	182.767	220.911	177.707	149.764	445.159	173.836	207.307
ENSG00000130755.8	GMFG	74.9941	52.3722	64.5425	60.462	376.243	107.771	95.3007	92.4013	57.3222	78.96	92.7545	73.1346	92.1892	124.922	77.6615	77.9992	81.4649	95.4096	132.706	62.7767	1506	303.553	74.9688	178.983	397.151	158.036	975.309	94.2787
ENSG00000005022.5	SLC25A5	159.232	240.226	146.03	185.406	200.412	153.211	236.787	279.656	216.267	177.432	183.887	186.753	171.361	144.553	216.469	189.75	169.917	223.803	256.575	166.272	241.616	254.565	126.164	221.448	289.312	205.005	268.113	149.042
ENSG00000116514.12	RNF19B	180.991	65.1751	196.85	132.935	442.897	308.486	64.9362	75.6879	150.328	418.786	262.119	93.0084	244.092	235.381	184.312	131.627	257.168	246.939	249.956	178.38	120.117	172.665	150.101	151.464	133.125	363.838	314.513	121.232
ENSG00000084207.11	GSTP1	118.648	61.3469	71.9742	92.8123	309.419	98.9538	151.354	177.665	91.1147	103.59	145.339	51.3198	108.571	80.1141	103.171	69.8148	103.392	129.939	279.066	98.3974	931.018	284.199	113.799	210.066	444.556	247.062	858.966	90.3942
ENSG00000165168.6	CYBB	158.65	64.3941	193.122	167.382	239.102	480.572	44.062	56.0379	163.661	467.917	153.131	17.5138	300.239	827.674	302.494	251.408	381.051	195.786	116.286	231.218	46.6274	33.8716	95.363	49.593	50.8903	293.559	90.6629	153.406
ENSG00000101421.3	CHMP4B	171.124	107.545	154.046	139.072	406.388	214.712	128.886	169.533	137.359	177.814	216.053	134.58	190.194	177.993	173.501	117.18	187.442	170.287	272.812	139.98	361.351	316.857	136.386	190.369	273.479	269.756	358.782	129.794
ENSG00000165527.5	ARF6	218.605	238.436	207.752	203.124	203.884	192.953	230.705	241.813	235.674	167.517	290.604	219.093	196.779	128.874	233.269	173.077	188.587	195.313	233.628	223.845	99.2463	249.555	181.698	186.711	196.976	189.128	122.578	167.038
ENSG00000239672.3	NME1	88.2964	245.871	99.1073	140.436	107.586	75.563	238.226	292.115	213.657	117.054	135.604	146.784	94.8553	61.8498	189.335	140.375	131.667	200.505	280.545	138.769	661.204	250.38	73.1169	211.106	463.253	143.222	577.142	95.5428
ENSG00000110955.4	ATP5B	187.686	221.585	158.113	203.034	215.867	175.953	222.086	233.806	223.211	220.666	193.539	196.088	210.07	179.054	200.094	185.931	191.561	236.281	220.436	173.294	232.754	200.556	138.68	191.51	210.321	197.197	212.395	157.546
ENSG00000110324.5	IL10RA	190.818	67.6468	244.635	138.695	257.104	263.981	77.8487	72.7722	196.76	481.576	274.889	84.2909	273.552	172.2	394.356	217.152	318.723	261.601	323.076	317.548	134.924	99.7007	107.741	55.1685	67.5808	222.999	191.996	71.4816
ENSG00000104870.8	FCGRT	81.3434	24.1043	88.2323	66.3763	564.053	183.023	50.0191	90.697	55.1733	186.155	158.817	23.2474	122.53	179.052	119.743	80.5913	168.96	132.136	335.089	107.405	666.347	153.947	159.277	156.258	249.68	365.418	798.968	199.439
ENSG00000089351.10	GRAMD1A	214.07	90.7774	219.634	206.597	312.355	331.65	98.7691	161.245	151.953	164.825	168.187	141.861	282.728	95.7908	204.493	121.533	271.093	221.115	266.893	166.936	215.534	119.292	218.654	182.116	188.383	328.945	329.82	87.2534
ENSG00000106178.2	CCL24	130.034	22.7519	110.642	432.706	55.4621	1016.04	42.855	165.522	70.8891	314.158	150.862	73.9607	446.996	330.836	459.011	316.628	304.079	205.081	228.457	216.134	0	48.6063	41.7557	31.2729	12.5852	285.091	18.1362	28.7012
ENSG00000085117.7	CD82	189.573	109.6	207.024	155.35	183.373	297.707	152.832	222.381	183.038	142.581	205.123	237.232	137.234	215.402	211.577	151.038	176.834	111.156	153.458	142.502	238.239	184.219	251.669	214.412	285.46	295.388	229.231	264.172
ENSG00000185507.15	IRF7	84.9305	28.6713	81.8388	54.9835	452.227	110.82	52.1125	59.7225	34.3748	199.76	107.917	55.7757	111.044	84.9943	97.8536	56.9173	66.4341	171.045	364.254	75.4238	967.913	269.53	70.6436	99.046	270.11	235.274	1207.48	72.641
ENSG00000241553.8	ARPC4	138.807	107.662	115.884	132.943	361.667	172.442	128.723	152.842	130.935	231.093	204.321	96.9607	170.617	202.825	154.713	129.827	164.975	176.011	265.202	151.393	498.726	234.448	118.302	155.311	274.672	291.703	445.911	132.757
ENSG00000111716.8	LDHB	131.801	319.8	147.105	190.095	107.563	126.577	251.316	289.018	248.719	146.374	136.213	284.624	139.272	114.603	180.785	201.957	157.464	240.366	174.279	160.207	327.413	238.422	95.9854	256.095	389.552	98.3779	223.267	163.432
ENSG00000157227.8	MMP14	128.181	36.376	257.37	154.107	258.04	370.758	99.4322	153.727	47.8075	231.826	64.2155	44.1006	193.509	280	93.2663	81.1168	136.551	116.69	61.7869	107.736	58.9706	27.0369	743.357	404.74	174.57	425.81	123.873	608.725
ENSG00000110719.5	TCIRG1	104.103	36.2524	98.3394	87.6971	356.096	176.473	90.2816	118.704	50.5995	132.323	92.4513	63.7704	130.607	164.323	103.545	70.3746	98.7993	121.427	144.464	114.218	917.615	152.845	215.231	163.507	292.933	357.708	812.36	205.283
ENSG00000135821.12	GLUL	83.058	78.9234	101.34	154.715	274.178	261.853	50.1914	100.41	136.727	331.552	154.535	60.3525	246.536	828.664	80.2857	110.5	91.9332	257.939	106.419	253.48	67.0266	150.236	205.856	76.3	93.8963	508.633	122.581	484.138
ENSG00000160255.12	ITGB2	108.875	56.8527	131.339	148.768	584.089	340.66	119.164	129.591	90.3826	257.06	150.138	58.827	238.4	280.154	200.816	154.493	174.396	252.272	270.086	165.21	244.386	166.57	110.528	121.142	160.582	313.383	287.789	154.843
ENSG00000101608.8	MYL12A	150.98	93.4169	147.735	115.182	435.212	260.282	124.177	116.491	127.761	230.239	222.9	66.2428	187.645	302.29	160.728	182.744	203.593	199.397	212.087	142.036	178.471	231.951	158.271	205.624	242.103	264.275	287.876	220.734
ENSG00000170542.5	SERPINB9	183.815	133.242	344.588	172.616	184.247	466.852	84.384	67.947	173.22	426.301	205.461	174.696	194.5	420.62	240.186	292.594	336.551	190.855	135.836	184.913	26.2693	124.96	169.12	93.6366	53.4962	173.312	45.386	157.6
ENSG00000174021.6	GNG5	144.721	105.237	146.155	143.408	372.551	180.938	182.902	197.594	137.301	182.582	233.369	114.125	203.403	156.196	163.65	124.289	162.602	212.496	276.616	151.296	172.099	272.889	156.503	216.834	263.518	323.808	299.386	156.143
ENSG00000158517.9	NCF1	90.9994	28.8638	151.454	160.401	596.969	452.928	92.0261	78.8442	51.3547	249.271	89.0107	18.0126	134.577	218.353	232.627	211.109	170.019	220.675	282.35	155.942	350.281	118.471	70.3087	115.616	182.483	266.649	582.091	66.6516
ENSG00000196683.6	TOMM7	125.279	134.446	116.132	132.23	258.494	101.629	215.837	220.282	133.789	134.673	136.838	172.567	129.735	91.1224	125.821	120.318	125.933	170.431	179.417	87.3497	561.529	354.761	94.6798	332.14	543.672	115.54	391.132	127.183
ENSG00000168653.6	NDUFS5	73.6304	125.896	75.3024	110.123	242.417	114.941	161.35	165.196	85.0752	84.2715	124.673	98.4131	150.872	93.1786	62.2658	102.161	68.6796	172.453	170.374	100.827	1153.77	231.345	88.9204	244.921	401.716	165.81	647.846	116.192
ENSG00000126756.7	UXT	134.714	129.979	104.193	121.184	270.256	102.166	202.447	221.78	109.092	113.309	131.041	134.367	148.762	90.9608	127.317	85.3958	101.412	177.682	221.737	101.488	681.048	293.84	122.463	259.295	459.212	167.798	482.649	134.629
ENSG00000115053.11	NCL	165.61	339.095	176.838	255.459	107.679	151.525	212.869	286.025	309.916	162.162	160.138	230.914	165.945	151.527	263.888	193.792	178.562	250.007	213.154	210.188	112.191	189.895	99.0243	186.703	215.348	147.338	138.118	140.086
ENSG00000120708.12	TGFBI	211.52	26.7242	68.3094	93.8608	520.786	108.956	82.294	107.21	97.914	373.773	237.451	5.71235	242.779	292.156	59.5272	69.4979	166.268	86.5927	120.654	196.518	100.917	88.4008	95.1125	84.574	414.976	678.173	537.369	243.693
ENSG00000131446.11	MGAT1	126.057	69.3153	107.996	116.991	430.731	143.513	93.7574	108.96	109.883	217.506	230.108	82.7811	184.601	170.151	183.403	118.356	221.803	158.593	306.289	161.801	494.145	178.989	122.34	104.453	167.789	283.331	560.651	140.442
ENSG00000242485.1	MRPL20	80.9666	113.096	71.1062	104.504	165.869	62.6958	163.23	190.069	110.038	82.0791	97.5965	74.8154	90.9286	57.0217	97.3766	73.2185	80.0373	148.268	193.467	84.9483	1340.13	215.15	57.8171	176.656	405.439	113.866	822.454	73.4279
ENSG00000042753.7	AP2S1	62.2287	30.1137	50.2097	47.2387	383.134	105.65	78.984	79.7008	40.655	87.1992	96.9225	30.695	48.3556	73.3075	58.3646	57.0455	84.0622	79.9373	120	52.4902	1514.79	174.412	65.7162	154.243	367.859	281.1	1016.62	103.816
ENSG00000100300.13	TSPO	81.7037	58.236	79.1116	74.6059	326.255	130.216	122.719	133.8	63.9279	80.4597	146.943	86.9666	151.768	141.863	99.5058	71.0068	98.0141	155.678	212.202	85.759	904.463	191.177	139.428	165.593	359.551	267.548	751.442	154.477
ENSG00000105669.8	COPE	110.034	67.6985	77.7993	101.439	361.42	114.937	131.517	169.394	75.8212	135.945	113.882	78.2278	145.69	87.4704	112.782	78.5973	89.582	174.082	250.622	103.241	736.967	262.526	116.836	192.681	403.89	257.467	656.27	108.193
ENSG00000117091.5	CD48	118.832	140.041	147.479	116.593	317.013	177.86	133.905	148.015	173.761	293.559	143.801	205.22	150.317	223.976	177.393	145.016	178.548	208.519	184.224	129.464	172.851	199.206	172.382	179.791	321.421	248.407	299.746	199.366
ENSG00000131979.14	GCH1	164.405	80.9606	268.253	134.36	380.099	438.568	65.9944	68.443	162.126	412.221	221.767	61.743	222.721	296.204	256.077	209.612	311.843	189.601	176.436	201.285	55.2498	114.59	124.003	90.4939	82.6577	258.993	119.049	134.758
ENSG00000179344.12	HLA-DQB1	102.498	160.297	167.143	167.367	253.179	343.893	90.4233	91.0623	145.96	442.644	85.3897	1.87771	339.402	36.7538	111.54	232.372	3.55134	435.086	143.915	99.3433	300.381	2.26336	81.0158	45.0406	360.161	614.854	381.301	63.0875
ENSG00000164405.6	UQCRQ	62.4801	114.347	83.8315	70.5426	190.892	70.9947	179.515	182.052	102.265	84.3127	99.1089	75.8495	95.9978	76.2908	103.45	74.0135	91.6043	132.35	181.182	78.8404	1217.94	256.824	68.2708	201.987	488.908	167.987	663.728	80.9819
ENSG00000185338.4	SOCS1	117.294	117.031	147.711	139.085	290.6	141.033	143.329	193.841	129.733	211.142	200.977	131.886	121.218	79.2	135.178	133.157	146.035	231.535	499.209	174.945	283.468	303.64	164.892	178.321	207.236	206.623	346.628	113.422
ENSG00000173457.6	PPP1R14B	77.8868	133.605	94.7631	100.517	150.569	74.5025	200.95	243.844	96.4164	63.6008	121.149	141.934	78.27	58.6462	119.392	81.0571	77.6877	129.247	175.82	112.094	843.054	327.074	115.889	226.433	601.569	157.784	560.135	108.772
ENSG00000135046.9	ANXA1	215.665	104.744	131.08	111.087	345.653	197.719	128.349	138.609	109.751	195.738	406.949	69.9561	269.378	252.092	119.865	87.8639	203.644	217.51	225.556	198.071	43.1266	314.311	81.6053	123.476	143.776	458.682	182.098	189.981
ENSG00000136286.10	MYO1G	113.212	59.388	147.049	144.445	341.539	199.233	91.9316	113.155	75.4586	159.123	100.996	187.1	171.577	130.266	99.2959	75.007	111.38	190.514	206.767	96.996	812.741	253.827	174.238	168.972	204.381	204.022	513.595	109.789
ENSG00000162783.8	IER5	164.215	157.69	188.487	177.183	285.872	275.375	156.897	197.599	126.703	149.742	205.797	226.749	167.251	119.357	182.987	173.743	169.838	191.483	244.103	148.083	105.225	298.699	179.79	195.176	205.077	220.071	179.221	144.469
ENSG00000115919.10	KYNU	171.718	47.8591	180.064	100.576	375.411	364.5	52.8617	61.3725	154.133	395.761	222.767	48.7681	236.879	500.161	203.033	166.482	353.19	122.781	159.115	175.635	52.3528	81.2866	93.4367	94.5252	83.8106	401.977	135.897	167.338
ENSG00000225663.3	FAM195B	76.4089	81.9626	68.2612	85.9334	233.337	72.0039	134.661	186.471	88.2248	86.1102	108.845	88.7394	81.6843	49.143	97.0845	62.4749	76.0833	120.382	203.919	87.9585	1310.06	232.563	89.5101	148.17	419.594	134.498	697.62	81.0421
ENSG00000160201.7	U2AF1	114.413	158.719	96.3113	134.846	263.795	125.873	177.045	238.794	139.628	142.729	144.213	122.306	128.993	117.614	152.852	121.435	128.19	173.75	260.868	128.56	390.895	290.218	83.3049	196.045	377.964	196.295	479.279	114.9
ENSG00000102317.13	RBM3	177.821	265.627	196.927	195.619	165.269	198.939	158.471	197.525	265.062	234.954	208.451	185.251	199.072	151.148	222.69	193.973	214.672	199.553	215.03	176.281	157.424	167.809	107.258	138.877	159.773	166.877	142.526	129.339
ENSG00000137309.15	HMGA1	130.86	199.724	115.931	164.695	132.947	87.8774	238.376	302.591	164.053	136.095	178.534	159.982	97.745	83.8508	203.237	152.204	157.072	217.382	214.655	155.88	454.518	192.945	108.596	165.322	339.399	145.836	363.763	104.983
ENSG00000109320.7	NFKB1	214.894	230.262	253.44	275.884	140.684	255.33	132.411	165.211	207.427	222.332	208.07	258.474	199.19	165.142	260.957	223.595	315.525	179.924	186.681	219.58	53.0422	134.33	141.623	98.0382	91.5214	147.354	72.2076	110.343
ENSG00000215788.5	TNFRSF25	80.0543	188.885	101.804	174.302	109.016	73.4544	299.25	339.309	177.057	63.2897	125.505	239.113	66.044	35.3779	149.83	110.703	75.3153	127.121	186.394	143.562	525.327	285.807	121.056	213.21	524.343	75.5598	464.847	78.9897
ENSG00000143933.12	CALM2	174.623	266.823	164.46	185.818	206.775	198.224	168.264	191.418	219.769	214.256	206.243	173.368	182.237	225.658	196.514	188.768	207.408	188.746	197.008	180.898	92.9623	206.929	86.444	178.379	181.503	180.019	120.805	168.188
ENSG00000129562.6	DAD1	143.097	65.1529	124.517	99.2478	350.906	125.699	151.548	167.436	110.63	210.848	169.9	114.701	148.076	148.83	137.066	95.8265	151.683	154.219	196.59	107.804	372.496	234.126	143.29	202.96	323.03	304.358	434.199	163.032
ENSG00000130811.6	EIF3G	89.8083	108.252	75.2953	103.616	207.162	66.5049	166.015	215.074	100.89	77.8058	103.351	112.208	100.301	68.4803	104.995	82.076	80.4971	152.659	212.452	95.7915	921.421	271.078	71.7257	201.354	436.245	153.198	648.066	86.5048
ENSG00000144802.7	NFKBIZ	158.271	112.879	300.643	208.765	197.48	386.636	58.0618	63.2884	179.575	330.325	208.751	147.206	197.701	464.521	194.719	222.16	232.731	157.302	127.488	202.157	24.4676	81.4987	165.567	97.9499	44.516	279.978	53.67	176.309
ENSG00000041357.11	PSMA4	131.251	117.442	134.02	118.924	333.151	173.474	103.388	91.6401	144.346	225.129	128.866	73.1403	141.277	209.134	159.855	164.21	213.326	158.842	203.249	144.453	496.004	155.235	81.8175	117.009	194.401	208.26	477.401	134.911
ENSG00000102962.4	CCL22	191.897	126.436	146.644	240.583	52.2938	264.329	70.7123	171.386	485.189	124.798	364.521	76.595	98.7041	76.804	121.486	276.162	330.041	81.2788	204.157	237.678	298.467	112.388	211.203	118.362	170.39	177.276	93.7784	101.249
ENSG00000135940.2	COX5B	90.019	72.7562	79.0807	75.1182	320.053	100.142	128.897	131.557	84.1491	103.07	117.304	73.2548	131.051	94.0795	94.7398	78.2475	82.6797	131.637	193.667	83.5455	928.14	275.728	84.7343	173.786	363.306	186.202	636.404	109.708
ENSG00000211450.5	C11orf31	90.8171	89.8744	67.9983	104.641	249.159	81.0782	149.677	187.006	84.4295	80.395	118.048	69.2801	91.3047	71.6717	98.061	75.3783	79.4369	149.386	271.817	100.114	906.962	248.654	93.0122	170.894	440.15	191.754	558.143	103.239
ENSG00000168961.12	LGALS9	98.1216	47.0971	90.6527	100.2	365.341	137.29	42.3775	58.9209	118.102	309.071	157.786	19.4409	180.644	198.164	184.341	103.801	162.517	231.199	288.179	157.101	598.194	131.217	52.2944	44.155	124.699	366.553	591.779	50.5396
ENSG00000143543.10	JTB	112.347	143.34	106.747	130.834	204.775	106.757	183.835	229.572	124.479	123.512	134.599	129.686	119.39	104.183	118.19	98.4539	104.464	173.806	177.833	120.211	565.983	257.211	106.958	216.263	395.424	180.285	393.654	124.513
ENSG00000124145.5	SDC4	157.479	87.4383	195.418	171.26	260.248	326.755	67.7505	58.6679	120.138	320.67	337.448	78.8511	254.646	157.41	280.441	220.438	415.532	210.493	192.209	242.262	114.392	115.751	42.9144	67.9223	70.5351	214.519	141.638	55.8099
ENSG00000164919.6	COX6C	110.666	137.896	98.3781	112.197	209.435	101.775	168.077	189.694	113.268	107.55	116.994	120.219	92.5775	72.9676	118.125	101.915	115.346	161.829	158.08	104.073	841.823	271.362	87.2195	186.689	308.544	144.034	489.714	134.981
ENSG00000105404.6	RABAC1	103.899	42.8934	63.8819	57.5674	259.256	83.617	104.823	121.496	46.6475	66.9859	96.267	72.5209	95.1447	81.007	53.3859	56.4466	62.5349	88.1237	141.151	73.4386	1070.8	285.924	159.496	186.308	355.563	202.337	776.575	158.364
ENSG00000103569.5	AQP9	164.007	74.4782	305.422	114.726	256.039	361.431	61.1063	78.7739	119.39	259.92	268.512	112.056	199.215	395.581	154.143	127.581	305.561	183.947	138.548	129.558	73.1646	147.021	178.699	94.0443	97.1709	206.422	97.0835	261.999
ENSG00000069849.6	ATP1B3	172.607	163.283	205.168	157.644	210.786	215.344	124.047	169.343	190.344	214.348	201.462	145.573	191.095	248.658	178.515	171.036	219.225	178.538	166.329	176.003	109.992	202.958	82.2071	171.924	171.561	169.811	212.928	132.214
ENSG00000163874.8	ZC3H12A	170.662	109.994	201.396	174.697	260.124	323.701	113.173	155.209	120.972	246.53	154.156	145.905	178.562	146.039	202.951	171.218	222.529	248.701	164.693	169.79	59.1502	125.386	236.198	180.52	133.124	249.744	119.571	164.681
ENSG00000133321.6	RARRES3	106.104	40.1226	89.1247	81.0376	497.775	179.994	69.7618	61.319	71.1999	192.968	149.96	45.6241	129.318	125.441	119.931	89.6017	99.4831	153.772	269.801	100.672	660.565	230.231	54.0074	121.658	212.396	277.365	632.095	85.1523
ENSG00000177156.6	TALDO1	133.341	39.8266	63.3653	79.7028	403.486	127.767	67.2617	76.9164	99.0221	251.36	121.035	43.2263	123.104	165.787	192.108	100.063	172.575	130.031	246.716	149.503	440.847	117.943	82.0797	91.2133	167.78	401.756	764.671	91.6868
ENSG00000148834.8	GSTO1	121.779	92.5892	114.335	74.9607	385.033	175.168	87.9605	74.568	77.5075	128.753	136.595	32.2732	172.991	177.765	75.4624	73.7274	121.082	123.518	128.04	80.7606	453.424	228.325	142.617	184.513	334.645	311.684	602.852	218.061
ENSG00000166595.7	FAM96B	88.4814	110.571	77.6979	95.1849	232.625	96.4173	149.429	194.57	98.3275	101.065	98.0874	105.713	105.166	79.0651	114.588	77.13	94.2168	151.259	221.576	93.6218	694.03	253.714	86.3749	206.582	397.156	154.4	652.768	91.3002
ENSG00000166598.8	HSP90B1	127.174	215.307	135.829	171.264	176.622	171.143	140.704	144.528	204.621	170.982	137.554	147.457	151.793	212.182	161.849	191.706	184.784	216.628	184.452	197.076	309.6	158.704	83.0135	139.699	218.566	232.057	216.806	117.579
ENSG00000116251.5	RPL22	122.834	182.733	113.58	130.607	164.424	86.3424	172.896	200.506	150.886	107.619	114.186	157.836	104.03	81.2527	141.434	117.492	123.014	149.413	167.846	102.787	579.592	249.217	65.5212	219.056	384.068	97.5278	497.311	120.146
ENSG00000124882.3	EREG	151.738	35.5939	518.164	122.199	160.504	791.309	47.7296	41.5115	56.5636	148.708	113.504	130.501	143.864	1012.22	96.7848	106.079	213.097	86.5996	13.4252	80.1467	10.1807	37.8176	161.913	127.341	48.8803	209.441	25.541	206.913
ENSG00000120217.9	CD274	229.625	145.066	233.011	221.748	205.519	300.787	46.5874	60.9221	206.849	372.276	246.775	180.127	326.684	198.828	186.369	184.626	271.419	236.994	143.012	167.643	40.9427	136.486	100.924	61.8124	47.7047	176.761	64.9189	88.3366
ENSG00000104856.9	RELB	117.589	96.8688	95.3945	121.84	267.301	104.168	179.857	217.098	91.3556	110.45	144.168	105.631	102.833	61.4038	120.498	80.1774	94.8856	150.557	244.763	108.044	552.293	276.976	112.052	190.379	355.399	152.694	525.734	76.3633
ENSG00000011304.12	PTBP1	154.464	216.316	156.911	191.631	152.061	137.357	199.149	242.782	209.663	153.561	212.724	194.214	160.079	117.014	211.985	159.912	156.194	188.368	211.892	185.077	117.405	179.194	142.867	169.03	189.698	176.389	126.865	141.212
ENSG00000130810.15	PPAN	69.4911	126.746	68.4749	116.918	102.847	57.3528	147.935	236.977	127.04	58.1409	76.7613	120.717	70.8647	39.6696	111.438	79.7033	67.158	122.803	177.932	96.7474	1104.44	250.621	53.4164	149.586	411.38	79.5809	667.254	60.3574
ENSG00000178127.8	NDUFV2	131.512	157.271	121.771	128.954	281.94	132.145	156.917	182.368	151.941	146.561	136.828	140.224	148.164	163.25	133.821	142.787	168.63	150.296	164.074	118.544	347.873	231.658	68.337	182.644	284.534	207.152	369.15	94.6576
ENSG00000159388.5	BTG2	146.267	186.655	189.463	208.589	241.629	305.931	123.451	130.186	173.464	221.325	213.841	183.858	149.173	291.12	157.071	223.264	189.166	148.415	153.552	154.354	68.4274	119.305	92.0268	126.049	96.9445	237.799	123.37	164.001
ENSG00000111679.12	PTPN6	87.6508	71.153	78.8901	90.9913	335.346	131.967	108.764	121.47	77.2027	123.961	107.859	60.6112	98.9349	118.166	134.146	94.9654	119.687	161.442	154.714	84.0182	710.057	205.943	93.3238	148.681	305.825	208.425	674.513	109.621
ENSG00000138821.8	SLC39A8	124.731	131.258	356.581	191.034	212.781	422.331	105.765	98.696	143.05	163.652	66.3726	71.235	284.078	581.086	90.5528	117.483	318.923	239.848	45.9658	219.614	34.4974	81.928	104.617	111.966	83.2508	280.022	65.381	68.4037
ENSG00000131981.11	LGALS3	148.24	52.687	120.952	112.181	394.348	187.997	103.23	98.6947	113.673	276.576	250.543	61.0599	211.286	192.275	173.869	102.286	207.328	146.331	241.847	177.448	108.234	124.221	165.415	107.093	153.78	360.873	251.874	160.106
ENSG00000172590.14	MRPL52	57.0658	81.6149	70.8918	52.0939	168.131	63.1279	127.345	138.771	63.5055	60.7655	77.8096	41.9119	62.9295	53.8012	66.473	41.3811	54.3491	94.8398	121.556	64.2776	1405.48	133.014	73.6845	164.469	377.84	129.69	862.564	90.3592
ENSG00000156587.11	UBE2L6	124.367	85.852	99.7475	107.321	344.442	145.54	138.786	129.227	120.418	239.894	167.622	87.8797	186.396	165.17	171.565	113.734	140.786	193.539	290.084	130.052	236.607	137.079	128.827	130.572	179.09	313.259	283.699	186.058
ENSG00000106588.6	PSMA2	125.487	136.092	123.656	110.92	285.682	166.875	115.678	110.356	159.276	178.64	158.69	129.762	135.37	138.67	148.423	147.584	172.89	144.137	188.639	120.01	437.186	230.002	61.0265	148.534	252.011	159.013	391.968	83.418
ENSG00000140564.6	FURIN	125.984	231.315	136.845	255.734	105.152	134.956	243.852	275.519	235.335	97.1767	143.221	283.013	141.575	84.4929	176.804	141.465	104.072	203.93	139.52	168.386	180.106	131.384	224.903	157.088	208.242	119.168	158.026	148.38
ENSG00000143977.9	SNRPG	140.934	145.789	123.956	151.465	292.56	128.156	190.177	204.179	135.498	169.742	142.578	124.043	165.872	132.102	140.535	122.318	152.157	212.771	233.088	125.674	165.677	234.89	73.3471	210.703	283.985	171.072	275.622	96.9702
ENSG00000163399.11	ATP1A1	166.569	184.82	164.719	175.414	187.904	204.504	116.951	149.258	226.84	237.832	199.957	207.725	201.627	186.023	232.097	173.717	247.901	135.656	196.343	204.351	56.153	142.721	127.562	98.4245	96.9404	184.622	91.1081	140.718
ENSG00000085265.6	FCN1	59.5936	73.4144	47.7216	129.137	593.809	363.011	51.78	109.592	59.2344	131.994	39.6735	36.1349	434.083	139.603	131.408	90.5726	71.4668	360.458	196.101	106.221	585.471	347.328	2.96507	60.4049	148.934	133.42	216.447	8.79078
ENSG00000142168.10	SOD1	135.283	179.623	100.892	132.437	160.189	108.722	173.874	265.296	126.852	93.765	114.316	186.859	131.263	70.9121	116.991	102.464	89.4041	134.073	170.398	105.352	471.775	263.775	82.9754	253.814	390.517	109.332	352.479	103.211
ENSG00000168894.5	RNF181	86.8046	52.7019	72.8425	63.3066	406.017	108.632	93.5702	113.314	64.1776	124.893	110.475	80.5335	113.561	128.078	65.7686	60.105	83.7766	114.569	160.941	62.0287	705.665	259.031	97.4042	170.658	303.359	221.939	656.064	137.919
ENSG00000157873.13	TNFRSF14	97.0487	58.5003	91.1821	79.3771	297.404	119.461	122.497	123.497	55.6132	133.063	128.642	103.701	102.797	90.5928	115.088	84.1861	117.432	131.869	186.635	99.4438	671.052	265.687	109.934	111.536	276.069	205.802	637.508	81.785
ENSG00000223865.6	HLA-DPB1	137.142	60.5716	100.598	145.565	492.128	158.444	49.2628	55.803	99.1098	242.55	122.556	39.1252	248.121	73.212	146.511	161.595	138.291	401.541	286.419	252.143	402.988	226.395	51.2257	50.5688	90.9915	229.67	153.814	78.5349
ENSG00000138668.14	HNRNPD	167.038	219.668	169.913	194.652	157.401	187.184	145.443	197.735	205.807	166.846	179.872	174.941	144.367	180.56	211.308	171.811	175.111	201.831	196.919	192.013	60.3197	155.512	110.668	154.161	145.655	173.991	106.479	139.51
ENSG00000099901.12	RANBP1	100.761	179.959	94.7611	142.495	121.802	76.3934	212.461	269.542	170.704	99.2206	119.941	130.007	96.0302	67.7273	151.981	112.212	102.984	176.988	221.486	133.517	422.851	226.18	79.7624	208.295	399.791	125.243	352.32	79.3033
ENSG00000161921.10	CXCL16	100.045	49.2378	137.76	144.506	330.037	371.371	56.2779	88.5082	71.4579	302.181	131.325	45.6931	163.598	426.133	175.784	126.156	176.161	171.52	158.898	126.267	150.581	104.01	163.98	110.939	104.563	244.164	183.299	257.791
ENSG00000226979.4	LTA	103.679	251.65	105.558	175.326	61.2197	91.6734	189.771	251.767	236.497	85.537	174.837	163.602	186.746	49.9775	326.971	199.999	166.343	131.627	194.965	143.829	278.459	197.972	93.3532	150.446	221.816	99.7005	287.495	47.4724
ENSG00000118785.9	SPP1	23.0707	83.9307	688.975	50.613	1339.2	197.816	20.7555	34.8743	9.46099	167.152	42.3702	273.744	38.1113	39.6887	4.3519	17.1447	24.2236	340.222	3.94582	7.68304	124.214	632.263	120.348	105.693	68.1543	62.8054	62.088	74.8149
ENSG00000171314.8	PGAM1	156.39	182.531	162.185	151.015	231.12	151.578	198.995	187.219	162.184	142.166	191.639	300.648	143.017	98.3317	166.547	145.628	129.601	213.588	169.927	136.116	80.2447	259.477	108.304	172.305	238.819	129.983	115.109	129.219
ENSG00000166002.2	SMCO4	114.954	40.1957	120.317	74.8798	469.863	190.245	61.2887	58.9244	72.4912	207.829	173.61	31.2059	132.723	190.639	169.691	118.372	162.768	134.564	207.193	95.2154	245.657	178.949	68.0321	118.933	166.356	413.505	528.289	97.2035
ENSG00000142507.5	PSMB6	93.74	92.3298	75.8262	96.0459	224.334	89.6328	142.899	164.37	97.0085	114.975	114.312	71.0523	129.409	82.4773	95.5069	74.9317	86.8819	131.74	182.276	90.7515	710.567	218.096	96.5819	164.609	326.267	180.614	597.503	96.7296
ENSG00000197111.11	PCBP2	168.368	196.987	137.967	177.349	191.41	144.356	180.217	225.375	175.911	173.487	201.913	180.372	151.608	139.476	167.061	144.208	144.631	204.726	213.026	158.736	74.331	186.909	130.323	160.891	179.276	165.341	111.398	131.123
ENSG00000167703.10	SLC43A2	97.692	35.2473	142.371	144.27	286.781	248.142	54.1522	92.0528	71.8557	267.631	105.084	47.2227	163.446	233.78	140.065	97.7217	173.242	232.44	238.292	126.851	189.463	92.3259	235.594	124.176	119.16	313.386	304.089	221.462
ENSG00000168906.8	MAT2A	160.313	251.03	165.477	203.341	116.485	152.813	120.198	144.404	256.494	173.329	173.14	296.201	128.754	144.09	251.576	240.779	209.415	123.496	167.4	200.283	111.537	150.72	99.1495	101.185	115.244	101.788	114.429	123.47
ENSG00000136653.15	RASSF5	177.56	177.208	194.773	173.993	134.347	264.528	111.731	143.948	199.424	228.731	208.572	170.518	192.521	153.357	306.687	218.135	289.13	188.282	154.468	169.279	76.2848	104.512	86.9792	77.6639	86.5788	124.94	85.7062	93.0218
ENSG00000139572.3	GPR84	98.0436	81.7357	175.738	108.831	397.677	354.486	61.2123	70.9889	57.4131	226.857	111.821	50.3991	116.599	304.175	130.353	131.729	154.907	124.332	123.314	55.006	152.201	62.0003	265.725	328.622	124.415	328.615	168.837	213.603
ENSG00000197451.6	HNRNPAB	129.208	253.642	134.271	200.53	126.532	142.085	169.88	259.942	199.474	120.762	159.345	219.573	141.51	109.065	215.65	134.112	157.205	210.711	211.546	174.541	86.0976	173.011	95.6031	159.651	189.562	146.008	146.924	113.183
ENSG00000135124.10	P2RX4	111.015	40.5709	118.614	90.1133	415.235	196.583	62.3556	62.1637	99.3647	216.409	139.361	23.7546	176.639	191.061	153.932	112.149	167.113	116.908	240.008	106.088	313.204	146.177	75.9817	87.6602	139.938	332.645	543.149	95.5665
ENSG00000120742.6	SERP1	99.9104	115.569	102.892	110.714	192.728	147.377	140.737	174.108	112.509	112.846	172.835	121.909	180.961	120.875	152.294	106.218	121.99	160.024	244.254	156.883	216.306	236.543	148.56	176.545	296.813	263.034	261.705	124.048
ENSG00000231925.7	TAPBP	162.53	100.538	147.99	162.517	247.669	168.991	123.259	143.177	103.901	213.584	158.331	107.937	111.195	135.792	161.418	145.031	161.452	179.428	219.034	162.395	266.466	169.186	145.249	125.668	178.068	199.607	261.17	107.386
ENSG00000169813.12	HNRNPF	155.877	231.207	151.384	197.094	129.436	138.794	155.113	196.4	214.719	175.631	195.07	210.483	184.954	140.448	199.298	168.888	181.33	192.396	202.597	176.756	62.1743	142.858	115.634	129.406	114.902	165.2	81.0885	154.418
ENSG00000167553.10	TUBA1C	128.544	174.166	99.3083	135.818	206.533	127.504	185.638	184.819	155.811	122.695	148.878	112.829	194.174	125.418	162.726	96.15	112.848	141.658	179.151	131.492	223.04	163.698	130.258	177.812	285.579	206.163	284.533	158.921
ENSG00000188229.5	TUBB4B	124.385	144.109	92.6403	115.428	271.572	123.861	173.837	208.447	93.4973	93.1805	131.94	109.512	180.726	92.2729	152.587	75.2242	82.3499	140.305	178.069	112.444	260.739	211.115	131.984	204.43	355.208	201.375	355.305	128.337
ENSG00000116649.5	SRM	72.9284	158.376	69.5623	130.018	79.4545	60.461	199.478	278.741	109.264	84.6415	91.3992	118.771	77.2925	34.7823	130.702	93.6646	71.6952	151.366	220.409	96.5898	683.572	188.089	83.7576	170.241	410.811	102.267	487.334	74.1779
ENSG00000115310.13	RTN4	167.231	70.8983	158.475	123.965	314.665	296.646	63.4182	66.4169	129.763	283.295	244.93	65.3693	196.988	287.188	186.946	159.288	228.269	156.05	136.721	155.848	62.5824	126.134	112.645	86.3827	71.0893	286.588	119.209	161.012
ENSG00000167978.12	SRRM2	177.423	157.751	219.68	190.827	126.663	176.738	155.81	189.075	157.083	170.098	160.846	250.042	124.974	183.21	204.685	187.011	157.178	139.091	160.596	168.169	62.6119	126.763	225.147	132.536	89.1764	176.437	72.8354	167.539
ENSG00000196735.7	HLA-DQA1	2.73388	125.848	115.291	108.354	673.879	233.743	41.7856	37.6792	98.5955	309.106	397.941	2.09134	799.616	274.985	154.159	164.754	4.88059	347.311	5.64215	4.93759	75.0396	5.61462	109.673	0.629147	3.66342	279.792	1.97014	109.909
ENSG00000103187.6	COTL1	91.7819	98.3206	80.9499	117.845	224.077	156.14	146.358	168.107	114.992	133.866	134.446	78.9311	151.263	176.974	164.459	122.6	180.345	122.693	181.481	135.114	360.019	118.744	108.036	138.132	234.28	251.136	345.138	144.936
ENSG00000202077.1	RNU1-60P	0	0	0	1413.03	1453.46	0	0	0	0	0	0	0	0	0	0	0	0	852.731	0	0	0	0	0	0	0	0	749.749	0
ENSG00000166136.11	NDUFB8	105.086	119.003	88.1884	110.839	224.144	88.8526	191.664	215.333	98.2763	102.708	106.251	126.182	100.802	81.9143	106.489	89.7174	89.0983	162.37	184.176	88.7472	408.234	292.897	81.7264	216.55	371.767	158.325	355.615	97.2565
ENSG00000160326.9	SLC2A6	103.937	31.8	109.139	97.5243	363.079	208.421	62.2711	76.8112	66.3058	179.28	113.704	36.6525	175.721	124.306	161.741	86.0425	153.342	138.032	207.868	123.067	525.678	111.917	85.5803	79.501	159.152	277.357	549.289	47.4404
ENSG00000173113.2	TRMT112	135.903	154.267	104.778	115.022	214	100.795	180.466	166.904	122.134	121.059	144.449	114.908	134.81	94.6269	163.372	107.808	117.229	179.47	217.058	115.269	287.015	231.268	114.514	153.386	295.467	166.424	263.201	116.281
ENSG00000159128.10	IFNGR2	103.829	74.8558	120.282	92.6543	375.899	211.135	72.3146	114.069	99.7746	206.281	178.336	67.8164	139.208	264.791	158.739	130.956	239.286	145.587	222.642	114.212	131.312	143.531	80.5075	135.229	172.289	292.231	227.854	107.967
ENSG00000115415.14	STAT1	169.303	106.64	163.462	162.079	178.18	246.766	80.8658	79.6218	161.352	286.907	121.317	108.345	198.334	336.229	188.138	193.592	287.874	172.5	119.826	194.692	54.6562	61.6962	115.851	72.3575	58.8069	192.508	107.948	181.51
ENSG00000146457.10	WTAP	155.03	109.603	177.699	124.828	216.658	279.877	95.4819	93.7379	133.359	242.997	182.714	92.2526	160.786	303.624	229.664	173.165	313.127	121.17	107.569	166.348	54.891	120.323	90.233	108.958	110.063	206.356	106.358	106.854
ENSG00000213886.3	UBD	141.099	24.6508	119.914	81.2449	527.811	194.313	43.6135	23.0532	160.501	335.104	332.751	21.0845	168.103	49.0003	146.631	113.973	273.034	149.207	306.685	148.348	203.056	134.149	20.819	35.0348	77.6999	301.041	226.015	15.3318
ENSG00000123342.11	MMP19	143.698	26.2868	150.819	78.379	217.351	162.479	73.0138	102.048	77.5404	215.994	222.865	58.4443	222.081	325.52	105.56	58.4765	164.396	88.5546	103.843	98.429	91.147	125.874	166.352	124.146	111.592	519.17	190.939	340.598
ENSG00000173660.7	UQCRH	113.316	137.719	90.7686	109.15	192.728	92.6436	176.115	212.921	109.215	109.427	114.042	113.717	108.042	82.5664	123.086	94.5785	95.0419	171.952	179.365	84.7951	304.149	235.861	71.69	213.155	409.2	136.233	365.613	113.777
ENSG00000204389.8	HSPA1A	111.556	63.0444	57.5427	41.6425	441.488	267.929	54.971	50.434	33.3905	142.823	91.6935	35.7707	75.9347	39.9611	176.77	269.392	117.673	163.268	355.455	69.7432	226.036	166.968	114.416	44.7011	116.441	121.595	851.674	55.9806
ENSG00000184840.7	TMED9	117.092	98.0767	105.833	109.104	323.615	130.606	129.668	139.377	107.534	186.117	132.914	100.084	166.498	124.223	132.528	89.0614	113.703	170.813	206.984	136.194	234.678	179.307	100.505	142.202	233.968	250.788	281.886	101.193
ENSG00000204673.6	AKT1S1	75.7476	52.1968	109.732	96.4584	511.823	130.349	75.8929	49.2051	42.1176	260.432	151.238	45.3578	102.779	66.8017	84.8652	142.747	73.3429	199.266	351.293	165.784	519.89	458.462	32.4768	36.7916	70.101	92.2353	325.441	20.3435
ENSG00000198814.8	GK	174.391	88.9174	208.329	162.817	171.176	309.956	37.1483	54.9837	152.914	243.684	164.33	161.37	227.272	301.956	178.821	141.734	252.052	118.656	63.8879	134.834	37.9455	75.1864	197.813	95.0353	51.9236	202.585	71.1874	259.158
ENSG00000128284.15	APOL3	114.035	41.4285	97.4913	91.2866	529.852	197.502	35.3208	41.1942	89.6392	243.22	158.164	26.8063	156.972	151.08	125.511	119.951	166.593	165.288	271.567	152.921	217.599	158.106	50.8394	63.7585	74.7095	308.985	399.746	72.0815
ENSG00000170906.11	NDUFA3	51.6123	57.5899	44.5857	29.5073	218.416	50.3678	121.31	68.5451	44.1065	56.8053	72.7309	69.5404	49.3682	50.8669	59.6662	43.6428	39.1465	101.413	91.2805	50.5393	1296.73	191.486	64.1981	127.783	420.821	101.653	662.742	84.883
ENSG00000142657.16	PGD	155.28	52.212	93.2632	109.634	346.068	199.28	59.8683	66.1763	125.361	228.805	161.466	41.9395	183.588	227.116	183.925	108.454	180.782	192.582	182.158	175.96	160.536	88.5828	82.9619	85.0872	82.8088	339.469	264.226	125.79
ENSG00000135624.11	CCT7	95.1449	166.603	75.7545	119.274	139.954	79.2057	158.937	190.554	136.455	105.475	108.186	122.339	98.0026	74.2618	117.005	94.3188	96.9643	154.245	202.692	101.252	503.749	209.107	69.678	150.263	339.17	117.279	375.603	95.0395
ENSG00000100567.8	PSMA3	129.564	141.037	119.418	118.768	220.046	145.104	133.788	146.293	153.898	183.589	148.269	94.7131	142.946	158.982	159.403	139.246	179.262	157.489	169.396	160.307	157.575	148.025	68.7171	132.932	200.481	221.535	261.612	103.198
ENSG00000173442.7	EHBP1L1	71.5874	38.8051	82.4976	75.5981	241.378	153.453	53.8311	72.0719	53.1888	124.536	60.2547	56.6761	73.7844	139.186	89.3325	71.5158	89.9567	110.021	156.295	80.5952	937.355	205.513	85.5025	115.339	227.555	165.255	570.053	86.124
ENSG00000013364.14	MVP	95.4809	37.9725	82.7493	90.3302	389.321	139.959	82.341	95.3336	59.6288	153.267	95.0284	61.4456	121.32	116.685	97.721	72.8801	78.753	133.07	203.56	79.6607	502.678	169.59	92.0015	117.856	209.348	218.214	589.669	94.8056
ENSG00000141480.13	ARRB2	96.9922	44.749	106.043	96.4945	363.276	198.01	71.5111	101.085	71.2715	193.36	130.31	63.1507	133.198	245.235	124.072	94.0377	119.281	122.411	155.1	88.6617	228.714	162.209	158.635	158.535	169.55	301.963	277.48	204.372
ENSG00000168209.4	DDIT4	118.759	219.228	157.031	161.852	142.125	196.457	129.428	156.938	180.161	139.788	98.4263	208.619	92.6298	137.213	128.212	160.594	138.057	164.199	194.569	86.5877	110.518	186.625	159.344	184.289	172.472	114.053	171.803	164.859
ENSG00000143549.15	TPM3	157.978	123.432	134.001	144.152	202.95	177.807	113.637	120.426	169.335	206.439	190.295	85.1258	195.595	228.519	174.363	144.888	182.793	175.117	152.586	168.852	72.1142	112.107	124.178	107.652	99.4444	210.451	106.156	182.476
ENSG00000070831.11	CDC42	158.559	141.125	163.098	147.371	178.276	192.021	110.15	113.983	157.961	232.402	191.377	119.176	193.54	249.362	164.575	154.279	213.832	152.357	130.884	155.305	77.5004	124.797	103.417	116.634	91.6756	169.006	85.4221	167.934
ENSG00000168685.10	IL7R	188.567	282.972	186.374	215.794	65.8851	283.621	94.3175	97.1754	251.955	212.329	178.59	165.946	145.039	196.521	142.485	204.527	297.714	150.647	76.8456	133.438	21.0709	81.0338	117.587	69.3713	63.2189	130.16	32.7153	169.035
ENSG00000196230.8	TUBB	163.785	158.028	112.894	117.949	189.909	162.655	127.695	122.628	120.475	149.37	132.335	83.807	250.56	143.113	189.587	122.648	183.705	132.155	168.261	152.664	198.931	114.568	127.39	116.887	141.451	207.253	178.173	182.951
ENSG00000086300.11	SNX10	161.138	82.289	212.547	150.05	178.992	372.885	47.9775	36.4244	140.392	348.292	182.721	37.6461	251.234	308.555	161.379	213.401	326.016	187.053	106.676	217.006	15.1908	52.5582	70.071	42.0269	26.588	204.184	31.6607	85.4324
ENSG00000023191.12	RNH1	105.209	79.8118	80.3081	94.8813	280.916	96.6896	118.041	169.101	77.7519	124.107	110.042	97.215	138.188	83.2654	102.154	70.653	93.6585	154.763	241.85	104.988	375.712	229.749	96.1768	122.778	270.926	217.103	424.89	86.3469
ENSG00000099795.2	NDUFB7	64.3992	50.9936	40.0527	54.207	157.102	44.086	129.766	130.938	49.6698	52.7799	60.1771	44.4907	68.7822	43.3607	46.2177	37.852	40.4827	96.273	158.993	51.7287	1263.25	200.644	70.698	155.378	364.535	113.722	586.484	61.259
ENSG00000105223.14	PLD3	130.312	23.0483	90.8046	56.9043	528.238	137.84	37.2023	75.1848	73.2372	250.308	155.801	16.4194	212.344	163.023	147.211	84.3458	121.026	140.258	292.646	159.142	239.682	70.6822	35.7978	37.2337	107.308	430.918	350.675	70.1111
ENSG00000100644.12	HIF1A	155.977	195.258	168.86	195.666	49.9779	221.908	63.0614	88.6987	230.769	267.679	125.46	119.103	210.066	437.672	164.325	166.289	220.077	155.267	85.5111	154.531	15.8422	47.866	156.534	77.3084	47.5108	132.795	27.1547	254.9
ENSG00000262814.2	MRPL12	46.2565	89.3057	45.3101	69.1969	108.177	46.1916	113.999	163.154	88.7494	48.3366	82.39	75.3647	61.9467	38.5268	75.5446	51.2555	47.8543	109.346	159.387	75.1877	1162.63	176.911	45.7443	137.698	357.908	90.4028	602.523	56.0722
ENSG00000196419.8	XRCC6	126.121	151.762	109.389	128.148	184.293	116.072	153.847	164.879	145.592	126.691	121.128	123.407	120.216	120.978	131.349	114.409	128.671	150.18	163.927	114.11	350.765	179.979	75.3373	149.239	248.367	137.009	282.203	94.8235
ENSG00000002586.13	CD99	116.612	66.8799	121.136	78.6203	249.227	182.974	137.535	135.368	98.3104	100.835	160.05	163.263	117.018	82.8507	114.669	93.2699	86.8662	131.8	182.463	95.2689	255.32	274.561	115.358	156.627	254.804	241.789	259.426	129.037
ENSG00000068079.3	IFI35	73.2453	31.2192	55.5585	54.3719	336.401	101.71	48.2299	51.679	55.4674	200.221	95.9717	21.5633	101.8	100.171	89.4871	67.3426	82.5055	128.727	276.348	95.1031	548.534	116.678	52.9159	68.9265	199.834	245.149	816.664	80.7697
ENSG00000156976.10	EIF4A2	160.069	260.412	179.361	161.746	104.289	181.571	139.05	155.373	232.776	139.244	174.413	205.208	106.994	127.01	200.402	195.655	207.509	142.606	121.963	149.283	34.0798	192.69	91.2257	120.643	123.647	92.6502	57.2546	119.148
ENSG00000123685.4	BATF3	80.0675	125.726	80.1767	80.515	180.578	78.1366	109.643	159.697	84.1621	74.3564	131.985	131.648	174.687	39.1039	83.5962	40.6769	58.7912	198.951	251.843	92.535	423.634	375.577	73.5379	153.63	332.479	102.53	406.321	47.4606
ENSG00000065911.7	MTHFD2	127.92	256.857	168.535	189.845	104.448	172.909	132.442	146.457	251.71	209.52	199.714	153.25	156.643	133.274	213.651	183.84	184.737	164.72	168.001	175.163	46.9886	99.3468	65.3012	94.1107	77.6552	124.397	49.7159	95.4294
ENSG00000062582.9	MRPS24	75.5607	78.2627	80.7314	73.628	212.217	80.6174	132.054	163.19	79.1584	100.315	91.2326	62.216	94.1085	70.1121	94.8629	65.8945	112.746	114.882	224.117	81.0664	489.69	168.231	66.1294	160.09	304.823	190.021	612.129	58.9871
ENSG00000175390.8	EIF3F	114.534	126.095	85.7738	115.995	155.902	81.5351	167.669	198.411	111.517	76.1728	111.804	168.263	112.766	58.8289	107.36	85.5851	88.3469	120.426	152.993	85.9965	412.125	225.149	90.3858	209.413	322.542	113.461	342.173	87.9264
ENSG00000130726.7	TRIM28	88.822	115.825	95.8822	124.034	130.897	119.718	161.094	219.171	88.855	86.7164	90.8745	121.136	92.3893	54.7072	126.823	93.3008	100.073	128.051	163.152	102.827	522.54	192.413	86.0501	148.563	287.32	100.891	411.056	69.1559
ENSG00000162704.11	ARPC5	154.17	88.3001	149.367	126.286	205.465	234.098	75.4824	74.0641	126.388	240.309	169.132	77.6429	211.573	308.276	149.657	152.155	229.494	132.591	135.442	144.409	79.8093	105.051	87.2281	90.8343	87.8181	187.735	109.856	184.545
ENSG00000132510.6	KDM6B	163.005	163.007	168.334	205.533	137.963	203.84	111.974	162.361	162.433	167.729	127.244	199.572	102.443	149.96	236.838	166.91	190.272	155.774	136.227	167.169	84.7063	106.999	135.134	84.4713	102.203	129.651	106.567	82.4064
ENSG00000147684.3	NDUFB9	82.9325	113.37	77.5458	89.7426	170.869	76.8034	158.569	160.816	99.9503	76.4337	97.001	86.1524	106.905	68.7636	93.4677	70.1493	80.6648	129.002	158.283	88.8555	545.652	231.844	73.1211	175.904	349.621	126.492	424.844	90.6398
ENSG00000075618.13	FSCN1	101.224	75.0829	72.9434	166.662	125.963	134.889	40.7685	70.5779	216.686	129.833	237.269	99.6948	211.488	39.0774	155.829	106.586	152.546	143.076	314.769	297.266	182.945	95.1302	308.69	96.4535	133.313	140.309	126.085	117.652
ENSG00000102879.11	CORO1A	64.5288	61.6519	38.2518	70.6172	143.693	51.7257	137.365	157.646	59.2321	52.459	85.4492	67.8196	63.9069	86.6843	56.7551	77.1456	47.9618	112.101	213.142	73.6244	974.77	150.839	120.48	152.261	300.78	121.549	369.501	177.913
ENSG00000169567.7	HINT1	120.629	178.558	121.463	120.619	170.521	120.549	172.955	172.572	135.711	126.484	141.721	152.708	101.565	104.718	149.047	121.196	119.84	144.06	165.669	116.818	123.091	244.879	78.4783	201.363	264.862	137.108	147.519	124.665
ENSG00000197272.2	IL27	104.336	41.39	104.35	99.2953	522.313	204.824	43.3911	39.4687	75.943	286.57	174.847	23.3098	150.992	48.4491	180.479	89.3167	138.396	254.419	399.375	129.718	222.417	199.998	32.6687	31.8436	74.3623	149.36	234.739	17.4989
ENSG00000167680.11	SEMA6B	59.0829	24.0493	110.2	63.0249	404.361	229.591	63.562	86.1784	51.1866	204.078	93.9272	27.2367	73.2906	208.559	97.8597	100.757	143.374	145.914	182.175	63.9055	366.672	139.498	151.565	149.605	201.897	237.338	274.351	108.448
ENSG00000101361.10	NOP56	74.2667	166.803	78.2293	111.302	90.9252	66.3546	162.023	172.143	131.16	72.1373	87.2909	110.867	68.6041	51.3817	135.127	96.4704	84.232	132.239	146.833	101.906	530.108	212.765	49.3001	164.328	399.181	72.2335	420.026	61.8171
ENSG00000134308.9	YWHAQ	162.939	237.4	136.587	170.19	94.0617	141.928	138.965	159.659	215.458	144.499	222.497	181.108	195.767	109.976	165.493	167.837	163.534	197.38	133.109	188.67	37.347	136.03	86.1588	93.9922	99.0277	100.858	66.6412	101.677
ENSG00000198563.9	DDX39B	101.939	143.971	120.554	137.086	145.728	125.328	105.925	119.345	132.93	111.955	95.0165	144.113	90.2095	102.708	136.347	121.872	146.588	114.104	136.246	107.025	402.83	217.259	87.4113	133.927	252.277	91.2837	320.955	101.634
ENSG00000071127.12	WDR1	130.962	94.2551	116.44	134.185	204.609	148.955	105.562	137.87	121.74	138.299	157.032	107.481	171.396	141.66	145.201	104.505	147.365	130.954	183.041	133.464	201.559	149.527	108.02	115.836	144.72	171.452	280.918	116.144
ENSG00000187109.9	NAP1L1	136.919	222.128	147.332	153.625	111.233	128.301	156.68	160.503	177.282	125.772	143.446	208.581	102.345	113.748	150.138	141.435	154.854	144.953	124.428	121.295	136.107	210.409	67.7923	167.493	218.215	79.4844	115.482	105.738
ENSG00000114784.3	EIF1B	139.927	101.54	205.782	92.2465	301.733	238.681	98.0916	102.19	98.4905	130.488	165.67	122.916	160.374	199.526	178.588	128.763	212.797	149.145	124.414	115.881	61.5658	142.854	74.1722	149.766	140.841	188.609	120.653	78.8187
ENSG00000122694.11	GLIPR2	127.655	34.7521	141.999	91.2176	324.555	261.551	46.5449	45.1703	93.1007	211.918	182.262	33.485	128.835	209.74	114.683	108.136	188.454	136.363	186.238	120.135	198.706	132.652	64.967	93.5825	91.0155	296.731	261.811	94.3783
ENSG00000182944.13	EWSR1	117.518	132.956	117.713	133.648	175.738	119.969	139.452	165.947	130.316	136.701	114.83	127.979	115.885	109.856	155.093	109.858	119.647	139.973	172.038	126.535	197.147	180.885	99.3301	144.569	228.361	145.913	255.994	101.044
ENSG00000086061.11	DNAJA1	122.776	153.216	161.724	124.138	227.776	282.495	101.048	105.327	137.437	169.194	155.143	95.3624	122.432	161.885	182.689	164.945	197.761	147.989	128.438	136.426	96.2185	114.875	69.1746	115.053	130.1	172.024	120.675	115.591
ENSG00000113387.7	SUB1	98.7464	152.001	89.3762	88.5212	196.3	118.186	100.958	145.721	153.245	113.029	154.153	105.11	106.459	113.669	132.362	115.683	129.421	130.109	212.316	113.003	276.75	199.448	61.2285	128.647	223.269	136.422	309.006	88.0894
ENSG00000169714.12	CNBP	119.145	215.49	122.091	170.699	112.053	104.594	159.513	215.946	191.582	132.262	136.477	143.376	122.518	103.486	165.092	150.985	123.913	171.677	142.318	142.658	131.646	143.425	82.7149	146.515	171.003	113.666	120.577	130.177
ENSG00000134460.11	IL2RA	152.558	246.826	157.078	210.939	75.8608	126.568	98.616	165.755	240.072	97.3099	114.311	321.78	140.848	57.5145	156.831	192.229	123.186	151.661	127.74	120.39	142.469	140.984	125.952	125.007	116.664	61.0522	99.7826	92.369
ENSG00000134825.9	TMEM258	84.8194	89.3547	89.3777	69.6087	254.101	117.895	123.21	121.666	86.3185	113.688	117.13	101.086	108.363	112.423	121.591	96.0765	111.297	130.589	146.986	97.3256	374.355	229.475	81.4503	165.378	269.328	161.511	303.982	100.267
ENSG00000185896.9	LAMP1	192.714	95.2838	116.26	97.4893	198.378	147.461	106.958	117.642	113.662	136.01	168.063	89.8505	211.409	170.202	135.017	95.0899	119.461	178.106	135.513	110.797	126.993	149.812	142.298	118.227	158.983	208.395	160.57	177.902
ENSG00000196776.10	CD47	149.874	146.224	161.845	140.627	150.659	215.87	88.9663	101.282	154.073	212.068	158.297	174.563	151.216	254.521	140.033	151.676	217.21	122.728	111.272	129.344	59.0437	110.376	81.3893	89.617	103.978	199.444	72.0432	125.745
ENSG00000099341.7	PSMD8	104.192	106.245	94.574	101.501	218.7	117.245	134.012	160.902	114.238	113.546	131.957	112.405	136.666	91.4533	122.359	91.2306	104.526	155.094	165.547	113.154	256.108	169.847	98.0206	149.831	232.938	186.574	277.434	106.342
ENSG00000171552.8	BCL2L1	127.222	159.988	101.776	157.053	93.9009	93.0147	125.516	184.72	130.299	95.3177	163.151	199.473	152.317	66.7515	151.675	123.754	104.053	124.428	185.869	133.864	314.811	186.083	103.322	116.848	164.409	100.215	213.987	76.2829
ENSG00000162734.8	PEA15	134.454	103.773	136.101	150.896	185.381	203.05	86.4564	110.773	131.43	229.029	128.653	123.992	196.378	204.631	206.882	176.312	188.261	174.115	127.989	140.22	93.3468	107.282	96.7931	71.2269	87.3851	155.379	91.8367	102.124
ENSG00000128383.8	APOBEC3A	62.2511	39.7461	16.3506	97.7835	437.733	73.5701	17.7715	9.46379	86.8692	572.356	113.892	12.583	220.884	130.931	58.9636	41.8309	107.622	370.59	498.599	117.919	169.224	72.8644	3.64894	6.36644	42.2158	128.339	428.531	4.52104
ENSG00000122641.9	INHBA	189.136	43.8886	159.035	197.003	113.42	323.213	14.4135	8.19985	117.145	277.228	184.177	76.4553	312.66	200.058	269.096	210.522	453.796	158.049	101.638	201.897	21.6844	52.9575	60.9997	14.3382	7.43004	106.5	23.5266	33.0085
ENSG00000170323.4	FABP4	81.2024	10.0331	6.06535	7.01666	188.087	48.1411	2.35802	3.77227	99.9853	163.434	176.012	5.20848	8.45969	24.0438	211.661	38.8417	518.845	45.536	170.049	34.2803	363.405	22.0276	0	0.90155	17.0544	239.219	1418.62	0.123029
ENSG00000171867.12	PRNP	138.619	223.631	122.22	150.554	86.1341	127.547	122.49	168.24	172.601	118.329	189.945	253.011	194.691	79.4267	143.588	109.943	124.707	168.923	155.163	131.536	139.4	148.057	69.7408	114.627	150.949	79.3185	119.47	99.5959
ENSG00000170144.14	HNRNPA3	149.741	228.485	166.688	181.618	97.6265	152.568	109.399	129.714	199.251	165.213	134.452	166.397	142.721	176.36	179.484	169.889	198.615	136.61	116.562	160.399	51.922	99.7964	88.4162	93.1455	80.335	130.948	64.0694	129.963
ENSG00000119335.12	SET	145.037	231.968	145.211	179.224	85.6246	119.588	156.237	174.455	204.782	146.15	149.511	159.182	129.854	125.133	174.918	156.691	149.113	171.526	145.727	151.57	58.7839	132.438	71.1091	133.703	130.741	93.4311	69.6593	108.668
ENSG00000106028.6	SSBP1	104.855	154.239	89.1167	111.113	168.446	95.9089	152.519	171.743	133.846	111.107	130.973	90.094	94.6019	89.5062	116.724	108.351	116.928	156.946	169.83	98.2313	264.91	182.374	53.2784	138.91	285.617	149.856	257.199	94.5537
ENSG00000138166.5	DUSP5	110.867	109.871	131.047	119.121	197.291	143.128	103.332	131.853	157.345	146.041	213.862	138.531	165.599	139.435	130.903	111.851	141.081	141.884	151.3	130.118	85.6413	160.784	125.274	107.012	110.678	228.886	163.512	88.2844
ENSG00000130706.8	ADRM1	75.8277	71.2677	65.1781	79.4157	190.041	73.9081	126.457	151.817	72.8034	75.7125	106.686	82.8796	113.816	55.5148	94.3407	62.2109	68.3421	116.842	178.617	94.5006	522.993	200.562	101.121	134.632	292.577	165.835	428.352	80.7555
ENSG00000108774.10	RAB5C	124.036	71.6674	99.0667	109.694	269.133	155.203	83.9234	117.284	102.269	181.528	147.504	70.6027	164.808	177.879	129.329	92.1113	139.216	128.638	184.153	119.44	95.0822	119.442	136.028	115.858	136.99	287.972	169.757	149.602
ENSG00000104312.6	RIPK2	149.498	59.4915	225.618	93.9372	238.002	300.005	42.0725	42.1271	114.022	216.972	230.19	94.7128	167.189	219.751	159.046	128.328	250.61	130.954	145.044	108.255	37.565	118.031	92.0464	88.9996	52.5846	205.711	82.4029	82.7032
ENSG00000110108.5	TMEM109	79.4828	63.5136	63.3674	75.9095	398.001	88.0492	90.3935	106.006	57.0267	104.901	100.256	56.9202	120.706	65.9122	94.6559	63.3494	69.7799	116.862	140.503	62.9043	540.526	214.303	45.5383	101.306	231.588	137.073	530.325	54.7792
ENSG00000204435.9	CSNK2B	89.3249	84.2077	77.531	83.5216	223.555	81.2166	123.813	123.662	79.0962	109.325	111.709	78.3268	101.163	82.5157	97.0681	73.8515	88.415	118.082	145.62	85.6911	462.636	184.732	66.2741	143.55	240.501	138.781	508.729	69.4186
ENSG00000143226.9	FCGR2A	88.6146	87.1863	196.692	80.5448	208.139	293.857	43.4456	56.8787	80.01	224.257	91.013	188.625	244.683	206.978	102.777	87.3665	113.413	222.072	80.4865	93.7871	45.5361	121.645	178.754	211.361	97.7784	141.8	69.52	211.34
ENSG00000104979.4	C19orf53	80.7141	101.518	65.0023	80.4558	163.526	74.6551	134.503	173.603	98.6271	63.8101	99.7902	76.4041	67.4776	64.3412	89.8552	81.7656	77.2396	97.3151	161.311	70.5429	571.406	184.345	60.3586	156.092	346.129	123.983	412.19	82.7753
ENSG00000180353.6	HCLS1	102.439	101.522	89.7998	114.372	237.62	111.705	117.58	153.131	108.756	129.792	115.916	100.191	120.23	173.348	131.808	104.117	117.711	133.281	162.698	107.687	209.459	156.803	101.738	134.829	188.937	194.131	217.109	121.305
ENSG00000113732.4	ATP6V0E1	91.1041	84.1023	87.4281	83.0504	229.225	135.254	93.9368	89.935	100.029	152.15	122.023	74.6161	133.538	180.115	109.988	100.077	141.973	97.3722	140.764	102.887	238.599	163.547	98.5502	118.117	189.749	197.328	316.552	185.849
ENSG00000178199.9	ZC3H12D	174.918	214.633	180.775	219.138	54.8352	63.2027	276.891	365.078	127.211	41.8241	104.104	506.234	66.5866	29.1482	122.93	119.132	85.0741	89.2974	67.1162	84.2739	39.614	129.608	153.788	206.878	160.489	37.9489	35.8088	101.063
ENSG00000142864.10	SERBP1	112.453	243.155	130.855	180.593	72.2298	115.47	129.633	155.193	230.512	129.356	121.479	185.132	131.012	109.496	179.823	163.244	145.729	175.006	126.025	162.093	109.639	108.251	71.9361	115.618	136.73	91.0489	103.111	106.889
ENSG00000087088.15	BAX	86.5941	73.6055	79.0327	86.865	218.935	96.8207	118.482	141.078	69.217	104.549	101.866	83.6132	93.6594	101.383	99.44	77.2148	83.5768	103.652	203.76	82.1009	354.215	200.084	107.076	158.598	264.716	199.463	351.906	95.4302
ENSG00000134248.9	LAMTOR5	92.2435	103.974	77.3646	96.1514	204.616	90.0511	126.571	149.517	112.032	110.217	107.428	106.856	102.261	81.6456	106.143	83.4379	82.7094	137.069	172.976	88.6344	341.967	234.399	78.4819	163.437	261.871	141.4	288.562	86.8372
ENSG00000148908.10	RGS10	71.3934	96.7161	80.2874	84.3553	257.392	95.1558	125.241	142.818	100.587	127.996	119.375	93.5314	95.9486	81.0914	112.317	84.6234	127.499	132.376	173.818	95.9362	345.74	185.821	46.8277	153.675	271.382	124.375	341.972	56.7439
ENSG00000165732.8	DDX21	136.76	318.233	183.088	222.7	42.1518	146.389	90.0209	113.003	291.229	147.892	146.564	234.842	147.64	138.26	219.996	206.557	196.884	156.063	89.3939	172.179	11.3561	50.59	68.0553	59.5314	41.2823	69.6069	20.4406	85.3471
ENSG00000204257.10	HLA-DMA	69.7429	30.9532	67.5157	76.5675	436.48	156.132	40.3847	39.6525	74.5794	194.897	151.424	17.9347	131.428	143.256	106.03	109.469	131.818	191.429	218.33	115.028	417.848	153.097	21.5447	48.0923	94.3813	174.034	360.75	30.5062
ENSG00000143621.12	ILF2	98.4538	160.763	102.789	129.877	141.158	93.6912	153.311	189.829	160.077	102.428	126.236	127.394	101.231	77.9263	122.007	103.277	107.779	146.448	156.019	109.296	217.402	178.06	67.2392	138.769	255.476	121.854	228.823	84.0133
ENSG00000135114.8	OASL	125.291	22.4648	143.616	38.999	207.622	107.392	39.6674	39.0569	121.131	447.09	174.982	13.6862	81.4976	54.3162	175.164	133.197	191.911	223.205	347.618	171.607	244.58	71.4175	28.7395	42.5036	88.4394	117.076	329.355	17.9406
ENSG00000105701.11	FKBP8	67.2893	35.2584	62.0242	51.4592	266.516	76.7346	86.1334	110.3	35.6309	64.8914	72.6866	85.5219	64.143	74.4935	48.2818	39.1669	41.728	79.0601	99.6559	51.9944	731.361	211.913	132.436	167.909	301.005	169.942	441.597	129.389
ENSG00000203747.5	FCGR3A	102.971	38.2598	123.657	100.381	339.317	302.16	40.8022	64.663	68.6346	200.049	96.0005	31.9686	116.095	315.454	50.1019	93.6247	111.253	170.405	101.346	117.876	131.089	91.3882	94.2465	156.257	144.705	273.691	171.988	145.467
ENSG00000004779.5	NDUFAB1	72.0444	101.449	76.9195	99.7066	136.137	72.5763	155.089	174.705	95.3538	95.2522	103.578	93.1676	89.3893	58.3176	83.5806	79.5022	76.6081	136.581	139.681	84.6344	492.612	196.31	59.0949	156.434	276.2	122.806	388.577	74.4131
ENSG00000129084.13	PSMA1	88.5783	112.687	78.7754	87.4552	197.763	103.255	116.752	119.898	122.327	127.41	113.365	87.8766	95.0314	100.234	106.765	96.8492	121.53	118.576	149.752	95.2298	322.192	175.973	63.3501	157.134	248.893	131.461	363.408	83.4628
ENSG00000126247.6	CAPNS1	105.638	69.1891	89.7861	76.1053	256.887	112.53	106.575	115.699	73.0943	104.137	119.947	71.3078	109.56	100.141	91.3206	66.3947	95.675	118.249	158.627	93.0523	346.599	165.172	115.715	148.262	200.785	207.535	337.1	130.095
ENSG00000064932.11	SBNO2	113.105	79.7465	97.4302	131.68	228.929	132.33	113.96	140.899	80.2279	134.586	102.223	121.606	102.969	85.0309	110.586	82.1011	86.2726	157.321	167.11	101.573	210.109	185.903	156.926	118.105	154.257	217.969	271.701	95.5912
ENSG00000099783.7	HNRNPM	117.439	132.395	105.897	136.533	168.648	125.118	117.713	149.952	140.427	149.811	135.054	88.5535	136.173	117.281	132.355	107.124	121.47	168.394	176.529	131.775	162.285	160.947	82.7946	125.12	166.104	165.201	165.567	91.8529
ENSG00000106682.10	EIF4H	137.174	145.618	136.119	153.856	146.351	151.577	124.365	155.428	156.892	164.579	143.023	163.639	163.847	150.906	153.092	126.194	144.886	153.741	138.782	142.373	43.2407	107.106	116.782	104.88	96.3157	167.406	65.508	123.752
ENSG00000243147.3	MRPL33	104.641	139.18	85.74	114.021	159.853	89.4638	155.308	162.272	138.635	79.3242	117.508	120.822	113.271	87.7241	111.499	116.414	107.355	143.944	169.516	93.4257	208.184	186.763	81.9562	171.343	266.724	126.094	229.911	95.7955
ENSG00000115414.14	FN1	105.826	24.4856	470.083	130.049	269.958	388.791	37.1487	29.6649	219.173	245.692	182.985	15.7262	27.1905	161.694	108.522	85.6158	456.553	129.178	98.6183	25.6103	59.5223	39.7986	1.20219	24.6537	38.029	255.051	142.528	3.33143
ENSG00000110321.11	EIF4G2	158.307	162.555	159.084	162.806	89.4856	176.054	102.653	115.694	198.152	177.552	170.672	126.931	174.059	183.776	181.974	157.818	187.488	138.828	96.6043	159.043	28.261	73.2282	114.103	87.4375	68.0899	132.113	48.865	143.673
ENSG00000188186.6	LAMTOR4	39.5031	36.8033	30.8532	45.526	214.99	44.0503	77.0258	87.7141	29.1634	45.9749	58.1452	32.5681	57.05	53.6073	49.6765	34.6288	38.2017	63.7598	114.274	37.2446	1199.56	190.712	58.0389	117.336	240.657	121.219	572.254	83.5534
ENSG00000113558.14	SKP1	113.544	129.762	113.186	106.334	190.039	138.165	138.689	135.781	135.566	131.868	136.71	105.084	114.991	141.702	125.629	105.088	127.976	123.175	142.774	101.957	147.495	196.539	72.3012	161.885	192.589	152.282	181.688	108.684
ENSG00000162191.9	UBXN1	74.6374	51.4183	58.628	69.0527	208.719	68.1041	99.9724	123.932	57.064	64.0828	82.1513	72.6928	83.7005	53.2127	70.6644	49.5466	56.9417	107.086	150.693	60.5843	735.839	220.961	63.7279	138.484	291.53	122.978	473.243	61.589
ENSG00000146425.6	DYNLT1	89.0414	59.8291	82.3387	83.9471	341.137	119.234	59.6784	64.5081	79.4647	215.116	114.725	64.6687	142.369	125.316	116.169	98.8846	130.444	132.682	233.881	102.905	224.235	172.569	78.4042	105.255	129.022	192.373	306.16	102.429
ENSG00000105993.10	DNAJB6	133.939	93.0526	184.92	103.453	171.405	290.202	83.072	73.8363	121.412	229.456	155.05	66.8813	173.697	141.482	208.874	176.279	257.592	137.506	119.243	133.269	64.3531	84.5135	77.1935	76.9976	75.1987	144.848	105.45	80.1501
ENSG00000130724.4	CHMP2A	62.5503	47.1556	53.5926	56.1745	274.368	94.1552	82.2927	88.1335	47.3719	89.4209	72.3415	51.2952	86.2328	99.6785	67.1736	49.1416	68.4927	96.9192	139.462	55.2357	673.904	183.753	49.3054	129.82	260.807	127.662	572.488	68.1545
ENSG00000180644.6	PRF1	186.296	55.9282	107.316	97.622	121.734	82.8409	95.1542	27.0518	22.0889	55.3106	335.029	198.881	261.934	40.5151	58.893	44.6695	26.4241	116.658	226.187	89.4577	460.1	454.344	116.643	93.0881	85.4615	87.3999	109.875	88.6282
ENSG00000105402.3	NAPA	93.9756	42.9158	71.1614	80.334	288.122	106.062	71.4859	84.09	67.6407	159.457	120.651	42.7188	146.385	104.19	113.645	72.4477	95.8245	146.343	206.606	92.0278	349.62	128.879	85.2557	84.7119	145.888	215.395	439.56	84.4467
ENSG00000173846.8	PLK3	116.843	96.7352	152.265	144.419	215.093	200.137	109.588	124.519	106.685	131.175	160.433	96.3391	127.23	123.144	167.619	110.527	156.467	121.03	156.3	139.135	100.617	136.982	114.484	99.0275	104.616	146.493	202.881	62.9743
ENSG00000183684.6	ALYREF	58.0918	88.0375	54.5086	77.6661	157.325	61.4985	130.048	180.901	55.6956	75.1969	89.4815	71.3084	75.4015	52.2194	87.378	57.1219	56.7157	99.6049	148.588	87.9188	531.663	213.226	66.9567	153.32	296.95	129.332	509.085	54.7876
ENSG00000134531.5	EMP1	206.526	44.155	138.768	125.043	142.252	118.885	36.1307	41.3665	87.3393	193.458	192.801	43.1157	234.34	260.867	148.417	126.246	159.637	119.966	48.6792	111.564	72.5701	128.626	38.9315	53.9402	79.2303	272.498	398.245	91.8019
ENSG00000196954.8	CASP4	109.466	60.5709	112.647	60.9916	314.084	183.371	51.7265	53.8933	104.618	211.375	127.631	50.5172	137.393	246.918	154.678	112.843	186.236	108.316	144.808	119.317	89.9816	90.5394	86.2852	101.14	105.079	271.004	164.175	145.008
ENSG00000115875.14	SRSF7	111.789	189.589	118.476	150.243	106.631	121.37	131.695	186.745	160.907	124.194	131.867	135.594	106.995	90.1858	179.584	132.72	135.136	144.168	151.074	130.32	125.252	155.633	67.916	114.736	157.539	113.717	118.798	104.55
ENSG00000254999.2	BRK1	95.0235	93.3903	112.339	94.5516	232.947	139.876	109.001	110.367	100.253	126.175	136.654	107.868	104.449	152.389	108.367	110.894	141.833	97.632	124.721	93.2976	180.86	198.124	90.5443	135.101	194.821	174.992	191.671	125.135
ENSG00000109736.10	MFSD10	84.4899	82.5907	87.6965	100.465	138.487	73.3922	126.906	171.774	69.3942	51.2936	101.317	144.931	76.4751	45.497	86.3219	65.3266	61.9008	78.6578	122.918	68.8941	548.397	270.912	111.832	129.176	264.001	88.9887	361.338	66.0321
ENSG00000118640.6	VAMP8	66.1945	31.3485	60.9067	49.8204	391.983	127.472	58.8144	77.2282	63.9752	108.517	92.192	19.2726	84.8687	138.025	75.9025	57.9271	110.898	77.4033	128.737	75.0222	492.65	101.9	47.8086	91.0602	189.886	240.175	491.094	115.052
ENSG00000211679.2	IGLC3	40.0568	23.4824	12.9787	13.608	32.6727	5.86827	16.2798	9.44739	5.29625	18.977	301.032	42.5896	116.53	28.0085	188.927	124.605	15.0283	374.375	104.325	52.1357	564.168	61.7067	32.1134	449.526	108.166	19.026	862.059	38.7945
ENSG00000168701.14	TMEM208	71.3451	70.2826	67.0885	81.8898	227.518	90.5319	106.817	114.304	82.4508	132.071	90.3594	70.2346	116.472	82.2617	85.2367	69.5788	95.8034	109.353	171.824	89.7054	461.607	190.168	60.3062	106.177	222.566	170.954	369.322	54.8599
ENSG00000144381.12	HSPD1	109.151	280.696	116.283	164.658	68.0535	110.295	139.487	180.696	213.881	130.553	108.232	141.302	111.643	94.0079	188.257	172.21	133.537	179.464	142.804	151.684	69.2365	113.532	59.9357	109.211	116.12	82.208	86.9193	85.5743
ENSG00000067057.12	PFKP	97.9932	133.05	114.284	128.621	215.211	111.266	139.174	171.833	150.735	113.481	114.369	245.318	102.096	56.2622	124.662	105.38	88.0965	180.815	157.144	140.136	107.121	220.233	81.0542	123.882	173.569	93.9852	104.589	63.3043
ENSG00000156411.5	C14orf2	71.914	59.5445	59.714	77.9138	160.826	63.8643	112.466	103.035	60.3826	68.9266	67.8	56.2977	59.5715	59.783	55.1851	58.4813	67.1939	93.7173	107.487	56.3044	651.65	196.653	46.7101	161.178	305.887	92.2664	609.045	72.8425
ENSG00000214026.6	MRPL23	40.2743	40.1884	29.1422	42.1496	111.772	32.6365	71.9639	99.0614	38.8282	33.6605	51.9541	33.5495	42.6152	31.9893	40.3593	31.3666	38.9751	65.6238	108.924	41.6854	1354.03	129.842	35.1562	90.303	270.263	87.7589	621.401	41.0154
ENSG00000213221.4	DNLZ	38.3544	60.1722	29.1963	46.6658	75.2647	31.1933	94.396	125.697	46.8183	26.9963	49.0623	74.5183	44.017	15.9182	52.1831	31.7327	37.5816	57.3431	99.9098	47.9843	1348.27	274.684	44.9137	100.247	301.041	54.2814	411.224	34.8435
ENSG00000146066.2	HIGD2A	84.651	77.1995	77.137	76.732	193.262	107.447	122.48	124.831	82.6358	87.547	138.876	100.694	110.697	80.1856	103.667	78.7117	95.3557	110.235	126.716	90.3633	320.479	217.473	103.023	154.847	249.417	173.897	254.415	106.864
ENSG00000125356.6	NDUFA1	71.8418	76.8598	67.3841	59.2755	187.331	84.3411	119.228	131.462	70.8221	78.339	91.2668	71.7806	83.416	69.0912	90.499	71.3536	73.513	102.571	136.737	82.5449	445.933	194.682	80.0805	139.013	272.576	174.93	415.29	103.967
ENSG00000135604.9	STX11	138.281	74.2186	168.648	117.684	190.28	228.402	78.4927	85.1895	129.916	204.364	213.769	87.0799	184.086	176.068	169.422	106.904	153.058	162.997	125.175	161.359	8.64744	72.7609	126.982	80.7623	41.1392	238.343	19.635	101.92
ENSG00000104408.5	EIF3E	122.29	203.019	122.612	131.807	106.878	104.831	158.827	145.644	164.752	115.747	134.265	187.116	114.815	102.973	120.33	141.214	146.22	130.731	120.579	107.861	127.319	152.514	60.0845	150.738	186.35	89.0066	100.05	95.6395
ENSG00000084623.7	EIF3I	87.5718	118.158	77.4927	101.056	155.725	92.8533	133.713	161.122	117.405	105.755	101.222	107.26	99.8703	76.2806	112.207	97.2889	93.7171	120.848	149.483	94.6932	391.773	149.069	72.2594	125.018	229.88	125.533	264.742	81.7636
ENSG00000173821.15	RNF213	138.239	76.119	123.621	127.697	209.039	185.976	70.1411	68.293	121.922	229.88	128.138	100.896	125.409	198.274	133.243	140.987	146.209	157.202	160.44	166.919	93.6155	116.872	76.2153	81.176	72.1281	161.34	141.753	90.7486
ENSG00000136930.8	PSMB7	81.6529	80.0095	61.1544	67.4633	162.122	64.2752	100.99	102.403	82.9067	96.7463	77.9844	52.2305	99.4875	77.0357	77.3374	71.6411	72.6376	102.285	133.28	69.6581	622.479	151.259	70.4335	116.389	237.935	133.53	499.337	76.7935
ENSG00000063244.8	U2AF2	122.355	150.239	106.658	142.206	116.468	108.98	144.682	203.209	150.12	109.794	135.111	148.667	115.032	97.5088	166.715	117.173	120.233	154.03	188.977	142.066	38.8907	139.415	128.544	124.753	121.732	162.357	65.8338	117.635
ENSG00000100836.6	PABPN1	121.152	136.125	102.454	125.346	145.774	103.428	128.389	171.924	121.346	92.9506	128.382	141.26	102.345	94.9463	142.005	105.97	106.459	133.688	137.374	120.845	221.458	165.097	96.1197	127.298	195.684	98.6648	167.035	98.1299
ENSG00000258315.1	C17orf49	76.5906	49.1789	64.1522	63.2178	218.279	101.453	88.6125	90.9213	51.3485	82.0346	87.1344	46.8932	71.6306	69.3448	76.7266	56.0318	80.4593	93.8722	167.003	68.5272	764.276	173.797	67.5167	116.334	196.175	120.776	416.773	70.311
ENSG00000198502.5	HLA-DRB5	0.559105	163.381	144.302	23.9821	807.863	328.627	96.5305	97.7215	3.88187	354.183	9.75441	0.0788141	0.141165	219.644	3.80678	241.028	2.49633	67.5069	1.38941	5.69851	620.125	0.230059	71.4768	0.317239	5.68253	355.422	2.27464	0.565709
ENSG00000114353.12	GNAI2	91.4908	48.9963	77.5846	79.8804	245.617	133.684	76.3517	96.165	71.8576	159.325	106.818	48.2374	133.972	193.524	86.6681	74.8914	115.267	133.054	130.164	104.806	195.449	106.112	161.208	132.59	154.806	262.057	203.776	200.766
ENSG00000126432.9	PRDX5	61.7051	57.7671	67.4999	49.5826	227.785	108.06	94.7889	86.038	54.9334	61.8669	76.2145	70.2473	79.8954	94.526	68.4284	67.7501	65.7636	84.5771	140.412	68.2072	572.733	212.486	84.6829	116.981	265.377	161.508	427.084	97.9638
ENSG00000160948.9	VPS28	64.5216	43.8854	44.4791	49.3771	191.838	55.9725	89.0652	97.0178	36.9053	57.588	92.0669	54.3997	56.0056	52.4079	51.7133	42.9867	48.743	76.4092	115.37	48.5402	883.693	229.813	62.5631	133.221	257.737	111.304	495.262	71.5865
ENSG00000131042.9	LILRB2	82.572	53.3749	103.239	112.314	203.128	150.157	45.4534	77.6109	63.547	322.325	72.9355	78.0159	168.471	304	67.2703	84.8539	86.2255	282.371	148.143	116.194	79.6002	75.177	163.049	69.2447	105.39	185.832	130.262	182.708
ENSG00000178860.8	MSC	94.0285	44.5113	111.088	105.199	238.552	261.265	88.1594	87.714	115.534	136.92	164.76	98.3824	119.041	94.9925	147.447	106.084	141.877	156.962	132.88	135.237	202.068	104.283	72.6112	89.5606	110.082	246.957	162.1	43.4156
ENSG00000175550.3	DRAP1	73.3649	50.8724	51.5893	54.3537	240.919	83.3606	95.0156	102.848	46.6776	80.3306	78.9659	54.8474	75.289	81.5704	60.3861	44.1867	58.4181	116.02	167.512	70.9816	466.628	185.63	70.292	143.9	257.851	162.838	561.53	75.3825
ENSG00000075785.8	RAB7A	133.054	123.327	132.541	132.708	146.921	162.681	82.224	98.0938	147.995	183.54	171.248	110.623	182.576	164.808	153.54	145.138	168.395	152.537	141.255	145.182	38.7261	93.0465	98.8532	79.0297	66.7596	176.645	60.133	118.582
ENSG00000135441.3	BLOC1S1	64.4459	30.346	46.5802	49.2597	291.527	81.4872	74.0173	90.7316	40.1503	64.3031	53.1717	35.7009	91.7412	107.99	52.7857	39.1449	57.4715	86.4661	124.497	51.1385	686.941	144.279	93.4771	137.138	236.27	147.96	512.687	118.163
ENSG00000177556.7	ATOX1	65.0678	35.8245	35.8512	56.1842	205.471	55.834	89.2327	77.6411	46.2746	118.18	57.5109	30.3171	122.175	70.8201	51.8848	47.9201	71.7766	96.3238	166.812	80.6428	532.902	102.345	64.0364	129.135	233.463	165.292	730.694	69.2639
ENSG00000137767.9	SQRDL	97.4256	28.6138	122.641	69.9219	288.317	186.472	58.0004	50.1969	68.7583	181.41	110.281	36.6663	119.655	144.346	123.563	84.3867	155.27	133.238	147.804	105.416	262.918	103.317	94.5586	105.368	108.694	208.283	312.541	100.769
ENSG00000110958.11	PTGES3	124.428	215.867	124.031	131.319	124.463	153.076	118.346	124.794	166.28	152.493	145.317	129.967	110.611	127.496	160.712	159.555	157.634	121.322	126.114	143.886	83.1525	122.177	66.9169	106.414	100.495	109.06	85.6305	109.365
ENSG00000148248.9	SURF4	123.291	147.898	124.886	131.998	114.975	115.835	116.378	130.011	143.94	126.922	146.4	187.141	170.966	109.761	133.728	110.249	114.614	138.792	119.561	143.691	113.941	145.13	107.403	97.5276	114.282	131.968	117.552	111.877
ENSG00000104824.12	HNRNPL	123.555	141.753	111.412	134.414	148.435	115.077	145.651	171.797	134.918	124.786	130.256	145.562	109.23	99.0978	131.971	114.713	109.537	157.567	167.148	112.267	72.0475	156.382	105.457	132.375	148.159	134.869	111.515	97.1175
ENSG00000213585.6	VDAC1	107.683	175.81	125.698	126.625	175.867	124.532	124.931	136.691	152.893	147.026	137.684	182.026	119.752	104.422	134.235	134.107	135.573	161.239	144.796	117.416	79.2115	155.534	66.714	117.027	129.192	104.94	81.2521	82.8995
ENSG00000152766.5	ANKRD22	98.0424	32.305	83.9526	80.868	312.268	165.638	18.7638	24.486	72.2088	201.062	125.564	15.8195	195.523	179.314	91.7617	74.5222	117.903	114.334	115.482	74.99	435.182	145.011	43.9253	47.1414	56.3742	195.802	389.975	68.0703
ENSG00000077549.13	CAPZB	107.255	75.2805	100.485	107.177	212.427	150.257	93.5088	112.133	104.951	143.006	139.15	76.3303	128.607	157.123	115.041	109.216	122.647	141.262	155.913	106.829	149.628	147.423	90.3096	109.886	147.567	182.951	164.84	118.297
ENSG00000115307.12	AUP1	83.0212	81.2503	73.1775	69.3252	173.925	77.7562	107.374	134.5	84.1436	108.062	97.4566	78.0192	81.8004	74.1225	98.9059	77.5748	84.7437	102.748	154.234	84.7071	412.15	159.016	76.0099	114.52	210.099	150.209	438.56	72.7585
ENSG00000185291.6	IL3RA	73.9828	30.9869	65.2036	68.0388	362.05	172.788	37.4014	50.624	38.1674	136.208	82.3996	109.927	176.36	86.0531	83.6656	72.5634	70.4915	158.631	140.231	117.363	446.12	151.57	34.6893	83.4859	151.704	140.183	363.719	44.5914
ENSG00000141759.10	TXNL4A	53.8927	60.4483	40.614	54.3553	134.383	40.0647	93.7923	120.958	53.0745	57.829	57.2698	53.1974	47.0229	35.5647	52.6549	43.0865	45.6916	88.8102	122.062	43.4525	886.418	160.3	32.9168	118.337	323.185	55.7464	626.874	42.565
ENSG00000121966.6	CXCR4	127.679	213.001	144.041	137.631	115.07	74.2177	208.358	149.537	89.8343	61.2947	246.933	212.309	98.9933	124.929	50.9124	121.453	72.6405	87.7611	109.656	74.303	151.306	185.72	114.159	130.108	139.144	65.0749	99.4413	134.789
ENSG00000136997.10	MYC	90.9307	210.773	102.886	187.339	47.9753	111.595	132.323	261.065	221.305	108.171	81.5335	150.221	76.6154	54.6837	157.71	111.848	87.7765	166.878	182.326	137.262	38.2374	83.2688	126.054	152.164	182.127	97.6132	96.1887	80.1802
ENSG00000134107.4	BHLHE40	124.259	113.634	133.592	154.681	146.593	193.258	80.8996	69.8742	142.433	157.648	165.193	107.804	183.949	221.43	85.4671	110.591	102.13	154.278	148.769	88.3152	55.1507	137.818	116.064	77.0046	56.7482	186.011	87.1957	129.298
ENSG00000108179.9	PPIF	78.4968	81.5196	93.9777	91.7211	200.076	136.773	83.6263	97.4248	124.233	199.06	84.2146	79.1005	110.322	263.262	120.62	94.9747	110.888	120.787	143.011	109.979	125.121	119.041	116.373	113.793	128.322	168.32	170.601	162.653
ENSG00000076944.10	STXBP2	73.7884	38.7828	74.9533	72.7834	265.591	120.578	69.9803	97.3885	51.3978	89.4292	73.4964	52.5281	79.1715	103.387	67.9117	58.8757	74.7282	102.369	112.395	71.3184	455.911	137.197	138.007	168.231	202.218	186.172	345.726	140.466
ENSG00000106565.13	TMEM176B	7.08201	3.8217	4.03029	58.2762	242.768	67.9813	63.5099	27.2865	53.3536	617.548	12.5464	21.1499	42.2805	432.625	85.6435	201.407	9.26882	117.628	204.944	131.137	298.192	197.433	49.9579	20.0008	67.9038	290.066	104.726	89.0949
ENSG00000110848.4	CD69	126.532	197.812	135.254	144.915	143.472	159.335	97.2681	101.132	277.113	128.765	181.151	183.739	82.0655	137.393	91.2645	138.61	121.425	129.634	151.662	124.58	26.9398	101.073	72.6024	87.7232	112.962	111.193	59.1672	80.6767
ENSG00000183484.7	GPR132	105.916	60.5358	105.534	110.586	262.479	178.47	62.1263	62.3003	84.4707	199.927	108.827	52.3903	130.943	113.375	123.642	102.762	134.84	150.791	194.728	95.5564	253.21	138.26	103.104	78.4365	82.0442	142.532	211.344	48.066
ENSG00000130511.11	SSBP4	49.1648	75.0092	52.3666	72.023	147.483	46.7848	111.507	147.306	71.5314	57.7975	86.8689	106.568	46.773	38.2652	82.1741	61.2782	48.0918	88.9818	129.751	72.1392	672.048	162.283	71.1075	126.949	239.283	110.659	448.89	61.0199
ENSG00000252531.1	SNORA73	0	146.025	0	0	0	337.312	550.232	0	186.807	275.409	0	259.441	0	0	0	0	0	347.538	551.911	154.842	0	0	0	533.866	0	0	0	140.561
ENSG00000043462.7	LCP2	132.852	76.731	130.046	111.508	150.152	170.857	80.9692	85.9491	133.841	269.588	177.013	61.1005	121.327	208.707	183.618	150.83	182.99	135.964	122.755	125.297	29.5631	74.6353	77.1324	86.021	61.1457	162.23	60.0634	106.436
ENSG00000161011.15	SQSTM1	130.439	44.0251	85.0762	88.2724	195.201	98.7247	83.1269	81.2572	60.745	116.724	188.511	63.5133	148.433	123.96	121.492	82.6637	138.323	87.2717	151.594	127.43	102.524	136.32	162.528	105.374	96.1241	305.062	177.018	166.468
ENSG00000111786.4	SRSF9	90.0619	112.055	92.1161	110.031	180.726	114.171	120.653	161.992	101.168	116.799	124.463	108.153	100.856	102.201	114.165	92.1739	100.587	129.461	151.156	99.9552	112.399	184.632	87.4482	144.314	197.634	152.608	142.775	118.469
ENSG00000143256.4	PFDN2	75.1933	126.037	71.8276	98.0181	144.115	104.004	103.627	169.794	106.703	73.949	94.144	102.544	87.6138	72.8194	108.012	83.6454	89.9311	139.644	186.596	91.6189	227.672	180.548	71.7104	149.424	223.869	132.771	278.142	64.3734
ENSG00000078369.13	GNB1	124.06	104.366	119.145	121.775	165.961	166.888	88.7258	95.1551	127.129	187.587	137.695	99.0208	150.187	162.84	134.179	121.309	158.728	127.312	126.192	126.431	51.4766	104.147	110.63	88.1339	81.4274	175.274	76.2959	125.914
ENSG00000167863.7	ATP5H	82.8547	66.6283	66.9498	81.9609	233.741	98.3812	101.001	113.811	80.9446	92.3502	108.112	80.9276	110.38	107.941	79.0586	75.3816	86.913	122.219	139.599	82.4708	311.651	162.77	67.0449	139.227	222.599	162.978	290.693	88.9737
ENSG00000108561.4	C1QBP	87.679	178.793	88.1708	133.576	70.4676	68.4934	183.017	213.336	149.162	84.9203	106.369	139.316	96.3641	56.8224	129.354	101.651	91.2387	165.5	171.3	117.562	102.052	155.735	63.2424	159.393	238.239	82.4741	147.036	69.0064
ENSG00000131795.8	RBM8A	66.6426	108.685	79.0777	79.7022	143.816	84.819	85.8483	117.464	109.831	76.7745	107.236	118.518	77.6599	74.4636	103.575	68.8186	85.1197	102.648	118.009	84.0344	391.431	162.987	55.4954	126.519	260.694	109.728	373.79	73.254
ENSG00000104894.7	CD37	93.2982	62.6832	92.9499	96.4184	171.278	122.235	110.587	118.538	58.7266	93.396	102.548	119.327	117.772	116.582	73.6454	101.651	76.4659	87.1627	138.681	77.5243	315.68	171.272	121.702	103.877	198.558	145.971	218.552	129.784
ENSG00000167615.12	LENG8	121.998	130.238	157.256	170.065	89.2976	123.553	90.9978	108.419	109.074	70.7913	91.3086	270.087	106.792	129.782	167.932	151.434	114.692	83.2563	86.7572	137.622	115.861	91.4718	257.147	72.3632	74.3833	102.486	94.9586	116.713
ENSG00000085514.11	PILRA	79.3293	23.3822	92.7238	63.4036	275.944	196.174	52.7859	73.7074	39.1504	157.014	73.0692	20.9602	149.889	230.88	101.746	73.9292	106.682	78.3227	95.2349	93.6499	117.339	51.0083	157.01	150.135	140.207	267.577	265.938	205.948
ENSG00000215301.5	DDX3X	142.006	174.962	204.217	161.043	58.215	162.974	53.0752	60.8199	195.969	200.448	150.749	172.971	165.2	249.394	191.421	165.67	211.746	94.6399	56.018	104.607	14.0572	48.6139	78.6207	50.227	35.3409	87.8855	23.3434	113.608
ENSG00000115091.7	ACTR3	136.552	114.504	137.398	143.705	70.0208	194.853	59.4808	72.5854	152.739	202.672	161.821	85.6971	178.677	234.071	182.135	155.784	233.994	126.05	78.7141	157.232	16.7468	33.9163	89.0989	45.5086	23.7012	166.772	21.8863	148.262
ENSG00000058262.5	SEC61A1	102.49	104.821	90.6043	97.3127	157.864	95.3995	106.411	107.53	108.134	131.856	113.24	116.568	144.155	93.4043	113.756	93.4689	102.385	127.744	151.597	123.13	196.83	164.501	75.8025	96.6573	163.125	133.063	227.846	79.7522
ENSG00000100368.9	CSF2RB	117.987	48.5993	135.288	154.376	183.735	193.747	24.6457	38.5729	115.035	239.451	147.386	60.831	210.768	196.286	118.557	107.681	132.133	223.11	111.724	135.037	44.7386	68.7644	86.4313	35.0272	34.9546	254.477	86.2476	109.832
ENSG00000205352.6	PRR13	94.6812	83.196	85.8434	94.4639	188.923	97.644	118.409	134.892	89.532	108.292	113.76	84.4171	114.405	119.208	93.7909	80.3726	95.0016	121.14	135.122	91.5557	210.506	171.787	83.2237	135.561	183.184	138.307	237.01	99.9644
ENSG00000099800.3	TIMM13	36.1937	80.2029	37.3167	48.4017	59.8041	36.4073	84.1422	127.034	66.2397	34.3048	60.6365	66.9887	39.6525	23.4124	65.7409	41.3765	33.6571	73.96	123.497	54.6215	977.316	119.07	32.424	112.919	324.192	67.5266	532.1	42.8917
ENSG00000149781.8	FERMT3	84.2417	63.2971	61.7739	90.9506	179.642	84.8909	81.7969	119.807	85.5838	142.239	83.2786	74.5144	105.491	127.466	115.008	88.7232	112.441	125.268	145.005	110.453	264.112	111.433	95.5706	98.4084	163.781	205.607	285.705	89.8814
ENSG00000034152.14	MAP2K3	116.159	65.2398	99.0264	90.9189	186.781	137.429	97.0116	116.23	97.1504	133.589	137.356	65.1616	108.166	97.6511	146.243	92.3126	137.564	118.538	134.357	114.888	169.295	124.803	95.1576	97.7806	142.674	169.22	221.953	81.5619
ENSG00000128335.9	APOL2	117.497	60.8686	95.7996	89.5784	312.036	128.454	58.6985	66.175	75.7081	148.748	118.164	80.4139	114.121	86.3569	117.834	92.3877	84.364	132.93	208.403	106.475	203.607	170.086	60.6869	64.1525	102.741	140.024	312.532	43.7061
ENSG00000140319.6	SRP14	128.026	101.614	94.7809	100.4	193.861	121.782	106.619	106.855	107.461	130.712	134.691	109.068	137.614	119.214	102.522	95.7043	127.945	133.719	122.309	96.6922	85.2189	163.123	73.237	152.051	173.755	119.025	152.383	88.6293
ENSG00000169223.10	LMAN2	76.9203	61.0951	72.1495	71.3731	191.686	100.889	81.0948	95.8997	63.9698	89.6997	88.6434	64.4979	118.879	86.5035	73.7755	66.0607	83.8849	119.297	133.851	92.5666	410.391	145.079	98.1781	101.118	190.755	185.36	315.858	91.3105
ENSG00000182154.7	MRPL41	38.9685	41.4841	32.5653	42.724	134.758	36.1994	84.4814	108.15	36.8816	28.9954	58.4274	59.7164	51.659	30.0631	51.1824	30.6015	30.8769	65.3788	90.3431	50.1563	843.03	203.319	58.312	126.028	309.111	96.1351	567.825	60.0543
ENSG00000261827.1	RP11-340F14.5	91.5654	25.6653	56.7795	48.5073	398.319	115.559	49.2517	26.1029	55.2113	187.757	118.765	4.89468	73.4402	94.7674	153.759	96.8518	159.309	81.2246	148.516	45.8695	168.937	200.118	11.2237	32.0432	105.27	245.902	538.991	20.7845
ENSG00000130204.8	TOMM40	61.4785	115.464	55.598	94.203	78.0607	46.814	141.691	200.108	110.417	70.2504	79.6416	114.814	69.336	38.5693	100.428	67.5807	56.3092	125.984	168.396	81.5988	420.313	139.824	62.5153	120.141	282.278	91.1743	296.387	59.0529
ENSG00000138071.9	ACTR2	132.335	106.103	151.859	125.438	101.831	216.205	57.3186	59.599	140.887	198.198	130.986	82.8048	161.143	289.094	136.025	160.589	210.249	99.2634	66.8092	127.96	23.7691	56.6336	84.033	60.272	39.1905	133.425	36.4184	153.599
ENSG00000148175.8	STOM	140.279	107.542	169.482	118.639	157.587	199.481	52.6552	45.6975	155.292	194.087	173.746	105.212	181.158	136.357	137.175	97.7997	133.24	166.507	106.046	107.863	49.9705	110.66	88.9628	58.4241	54.6356	119.495	57.1969	110.005
ENSG00000184897.4	H1FX	64.1839	31.9001	58.7609	51.3443	304.029	91.975	69.9784	79.6227	38.5653	54.4052	133.715	70.3116	66.8412	38.5937	59.3009	37.9265	53.6648	80.5155	112.764	53.8883	378.599	260.226	105.645	102.955	175.738	181.991	457.216	118.886
ENSG00000155307.13	SAMSN1	116.527	152.974	158.954	143.729	84.3427	187.809	104.957	85.3428	143.065	136.204	117.783	153.376	151.85	237.748	114.535	136.649	160.318	112.689	73.1466	130.147	21.6306	94.9435	81.9711	101.239	87.5457	93.0554	33.9719	114.842
ENSG00000136490.4	LIMD2	79.9405	63.5328	57.4936	72.5479	108.739	47.7171	135.85	159.699	53.4251	44.8964	94.3362	52.6089	52.3039	32.2658	65.3269	71.8558	43.2124	77.966	149.389	75.3986	672.206	212.255	80.7056	124.891	268.212	68.4256	282.498	77.9184
ENSG00000178952.4	TUFM	66.3298	114.73	65.1791	92.8871	99.5239	59.2516	123.913	169.179	99.4764	80.3601	88.7728	96.8833	72.4789	55.9575	98.8798	76.3957	69.891	122.271	144.115	85.2673	391.239	138.305	63.6586	130.464	237.189	107.088	306.98	67.3993
ENSG00000168884.10	TNIP2	96.0985	85.8486	85.1371	102.21	182.492	109.376	114.977	141.114	87.1476	86.7759	126.932	108.356	100.081	70.4451	122.601	88.7217	106.051	124.539	165.276	96.1862	179.244	186.945	73.8846	116.849	190.07	112.746	192.156	55.146
ENSG00000159352.11	PSMD4	71.9078	62.7928	65.6169	73.9243	200.964	92.4751	88.1324	104.348	81.9513	85.5781	98.0915	67.1395	98.5577	88.6009	86.709	66.5481	89.3217	98.545	151.006	79.1293	332.152	158.317	69.5186	109.016	188.897	161.312	341.03	73.0972
ENSG00000179010.10	MRFAP1	106.019	96.1809	89.5951	112.592	169.562	122.363	108.267	141.701	101.997	135.2	125.687	94.3949	136.21	97.7621	116.741	98.886	118.945	129.198	149.288	98.0659	82.538	142.97	96.7453	103.565	115.049	163.853	118.669	112.4
ENSG00000254087.3	LYN	103.341	48.2165	107.32	107.608	160.11	166.834	34.7207	57.3384	85.183	301.69	96.2465	25.9492	149.329	335.228	123.131	105.953	153.419	134.324	89.9612	153.723	31.9057	30.9867	113.582	59.5894	41.8352	228.608	54.135	183.091
ENSG00000175334.3	BANF1	61.7347	89.1591	76.777	72.3907	173.934	83.2372	115.763	120.202	77.0113	84.5129	108.782	62.3227	74.6457	72.2253	98.7677	78.4866	78.0437	101.877	155.726	92.8362	292.969	165.676	71.1182	125.464	228.865	148.64	297.858	72.915
ENSG00000178741.7	COX5A	57.3519	84.9327	57.5085	74.2232	150.337	50.8802	138.389	160.733	67.8434	76.58	80.6534	82.8257	75.4332	53.1274	91.4843	64.9069	66.0251	107.95	165.191	63.6846	301.807	185.303	66.2704	131.092	281.916	121.416	349.388	67.6084
ENSG00000179958.4	DCTPP1	55.6052	111.307	52.3027	95.7465	60.5129	43.4109	131.78	180.139	99.5147	53.1131	76.5885	96.0431	62.7838	37.3339	84.8617	70.4175	55.6235	97.8409	135.954	76.2172	544.965	148.313	51.2312	134.54	312.871	60.5633	284.189	53.4174
ENSG00000129351.13	ILF3	114.459	173.105	104.235	154.834	75.9595	84.1179	113.436	163.484	156.15	94.4841	92.6152	154.41	88.3105	81.5366	149.182	116.609	108.881	122.594	121.381	122.745	130.767	118.729	87.2038	90.2018	135.433	81.8748	128.879	82.7494
ENSG00000272273.1	XXbac-BPG252P9.10	33.9224	27.7067	114.298	17.173	218.885	161.284	23.783	16.6934	27.3312	56.6352	72.6233	23.793	28.7649	141.193	72.2181	52.6339	93.9658	33.4963	132.989	56.8993	471.814	150.474	64.7646	116.084	159.145	255.098	459.587	161.443
ENSG00000131236.12	CAP1	121.561	90.25	113.682	112.117	140.664	164.888	70.9366	81.8261	116.003	152.91	132.943	77.3879	168.344	224.223	127.638	121.573	154.637	118.42	98.6123	122.788	48.1342	66.7973	103.244	76.4708	58.6852	164.344	61.8492	151.603
ENSG00000172531.10	PPP1CA	78.7944	45.697	53.6162	62.9955	207.377	76.96	85.4935	92.8606	49.8141	69.1592	90.5868	43.2537	99.8252	80.0191	64.4045	51.6105	64.9305	91.179	129.491	68.673	484.418	155.572	87.8043	117.494	179.936	153.757	363.988	90.7066
ENSG00000171530.9	TBCA	104.811	101.96	93.0097	83.054	201.452	126.81	94.1675	101.489	105.318	114.594	106.358	68.8562	108.571	107.479	104.045	84.6896	122.595	145.412	136.392	94.2827	173.365	129.623	50.9035	123.782	155.198	173.283	161.615	65.4373
ENSG00000211675.2	IGLC1	46.9148	30.5561	3.81362	20.0714	27.9127	10.1039	12.6475	17.6094	14.6792	17.7748	365.639	33.5815	65.8616	21.1824	274.192	135.325	21.3197	165.05	111.386	10.2228	544.058	24.1268	211.813	285.082	114.026	18.022	597.248	35.4476
ENSG00000108106.9	UBE2S	46.21	59.8253	34.6161	53.4464	137.014	49.1491	75.4626	112.044	57.1895	64.438	60.3216	61.2363	67.103	45.2982	80.336	39.8019	41.7211	93.471	163.973	62.954	520.687	157.615	74.8103	112.815	314.647	120.065	458.621	68.194
ENSG00000144655.10	CSRNP1	121.351	75.3434	108.803	97.4708	191.432	138.194	63.2106	83.0695	102.685	170.473	146.928	105.204	143.24	147.385	141.328	77.2426	112.52	137.888	145.009	96.0521	58.396	101.02	109.073	82.772	96.3311	192.891	87.2678	99.3594
ENSG00000163902.7	RPN1	107.312	87.8895	80.0635	94.0473	167.681	89.7513	97.2017	107.857	102.19	131.934	119.844	97.4286	148.143	102.582	104.882	82.6495	103.431	141.205	138.45	100.146	174.046	135.999	68.3971	91.4246	138.604	143.808	188.014	85.3694
ENSG00000130202.5	PVRL2	62.0045	19.8068	61.7152	70.978	290.648	123.261	36.5902	51.4981	52.3668	153.096	74.2203	34.6405	124.658	98.3906	87.5952	57.9333	89.6583	128.828	163.21	85.4364	326.806	103.35	86.1617	79.3297	123.684	193.139	365.85	82.2482
ENSG00000228300.9	C19orf24	38.5966	52.4059	37.2574	49.8924	85.3267	25.9668	104.371	116.429	40.5732	38.128	59.5516	54.2607	44.8754	22.0892	59.697	40.3831	31.7921	66.45	126.103	52.7582	952.516	121.997	47.8394	84.0397	309.542	80.1812	442.423	39.5032
ENSG00000136634.5	IL10	77.1173	622.898	99.7994	146.627	37.819	112.938	62.4109	94.1236	221.365	118.967	77.4589	140.101	89.3015	83.2257	80.7333	101.547	136.665	144.154	102.154	125.897	12.8689	131.798	112.799	45.3725	74.6028	60.5156	32.5319	77.8266
ENSG00000166927.8	MS4A7	92.294	38.9251	158.383	69.8307	89.6223	335.762	28.5791	39.6584	64.0937	238.796	90.4268	78.9634	99.4717	394.272	132.824	118.55	160.409	69.6353	70.2723	135.93	16.8515	33.1168	124.591	86.2557	51.9952	168.783	26.4925	208.806
ENSG00000133872.9	TMEM66	131.07	112.526	111.968	104.597	131.827	137.656	104.716	106.297	95.3173	105.864	147.984	118.759	124.041	157.591	93.1549	112.422	105.347	97.4904	84.584	98.5665	118.908	148.005	87.6615	109.614	115.614	102.105	107.831	151.375
ENSG00000065518.7	NDUFB4	90.2328	92.8006	92.3371	81.7716	189.269	127.229	107.136	110.053	94.4859	124.927	138.471	91.8405	116.937	122.126	107.231	113.103	109.528	115.571	127.067	93.6944	95.6361	123.322	82.448	122.99	140.567	182.796	106.823	116.875
ENSG00000185022.7	MAFF	101.511	53.4062	110.495	81.9458	226.626	186.651	53.2512	57.1565	88.3514	147.194	176.637	59.9756	129.622	155.899	156.962	92.0901	146.428	111.3	139.351	94.0581	63.0114	100.439	107.12	79.4543	75.6391	232.39	88.5658	97.3477
ENSG00000143870.8	PDIA6	107.307	164.911	100.069	128.403	113.48	109.527	116.581	124.498	129.705	135.096	102.363	136.31	148.186	92.5348	86.3079	115.322	124.511	154.04	128.127	114.459	88.5674	127.382	59.8024	92.2587	100.632	151.727	82.7463	77.8858
ENSG00000023902.9	PLEKHO1	57.3995	30.4564	57.7437	51.2756	313.717	89.9917	54.8391	56.8258	37.7767	107.458	74.2886	25.2849	80.8534	93.7745	72.0008	56.7993	71.0639	79.6536	135.273	65.6547	503.192	135.507	55.0439	81.9405	133.146	152.103	468.235	71.2827
ENSG00000198668.6	CALM1	127.551	132.294	166	122.842	98.0961	153.816	88.9636	96.8501	119.093	152.096	142.637	99.9683	160.318	165.301	100.298	101.16	130.383	119.82	69.1148	110.379	49.4194	93.9265	88.9536	97.7804	92.0371	144.677	73.9539	114.836
ENSG00000155926.9	SLA	126.971	148.068	96.3647	140.392	93.1069	107.46	76.0947	111.04	171.53	127.423	114.915	178.242	159.45	87.9406	136.025	125.835	123.927	150.741	126.242	119.228	71.6076	96.5951	82.3434	75.5908	82.1934	91.1003	82.7551	99.4671
ENSG00000123136.10	DDX39A	86.142	111.657	68.9796	100.565	124.235	73.0236	123.885	181.005	97.8677	97.3567	89.659	74.7723	88.499	59.4715	110.45	78.1322	81.7267	132.163	174.488	88.9103	223.759	134.846	66.9182	113.18	194.325	114.322	246.459	63.7227
ENSG00000007080.6	CCDC124	59.1044	66.2541	44.8281	63.2901	140.531	49.2187	107.076	137.849	63.2519	52.4455	65.761	56.8274	60.5684	41.6698	72.3668	46.3707	50.4458	92.5737	141.93	66.5996	533.033	147.191	60.4235	120.75	251.224	142.904	413.306	49.2601
ENSG00000104783.7	KCNN4	75.3697	52.7777	79.924	78.8726	224.476	119.521	60.9111	79.4579	54.6371	122.228	66.6879	65.7507	106.524	73.1515	92.1548	71.7381	93.1448	112.319	127.154	68.2476	465.394	169.538	53.4692	60.8173	106.636	128.8	346.008	37.9864
ENSG00000027869.7	SH2D2A	77.2298	111.632	63.3257	104.347	71.2273	52.3348	151.277	159.009	98.0833	38.6458	99.8482	118.949	68.0337	29.0266	79.9857	67.4985	56.093	90.6655	129.62	78.5877	394.564	179.316	61.736	116.86	273.852	49.4906	305.184	64.4018
ENSG00000091527.11	CDV3	113.375	170.343	128.991	135.997	89.3572	132.939	97.1782	108.636	158.743	121.975	130.591	131.522	138.005	118.88	150.686	125.57	134.732	116.603	84.4428	139.841	48.5856	90.4338	72.3124	80.1696	86.3042	92.4255	81.4377	97.6385
ENSG00000160014.12	CALM3	65.4516	70.0275	66.7107	73.0881	135.365	74.3229	93.9772	92.5926	66.9973	88.834	87.0785	79.839	89.0466	82.5594	76.9732	70.4999	85.4285	87.17	95.2776	62.2545	461.788	112.157	88.9308	76.5235	171.374	123.772	380.6	109.446
ENSG00000107968.5	MAP3K8	90.6843	83.9749	112.826	71.8593	187.039	196.221	43.1361	47.4708	106.748	208.797	142.302	98.9177	106.595	164.378	143.609	149.303	263.122	125.095	128.458	110.355	45.9578	101.651	49.1676	61.9629	70.4494	128.686	82.2216	44.3569
ENSG00000105281.8	SLC1A5	77.51	99.3742	63.8524	105.14	84.1339	57.8317	114.718	167.439	123.561	84.4787	114.909	116.143	79.9261	40.462	112.676	89.4103	72.025	124.352	163.362	85.8462	348.23	152.257	52.6138	87.7582	218.119	68.5865	205.054	54.3215
ENSG00000108292.12	MLLT6	140.321	133.621	126.074	162.173	93.5598	103.687	106.509	146.147	130.139	116.407	100.502	215.132	101.794	86.3184	130.075	103.079	102.972	125.293	108.906	124.305	92.6089	105.106	98.258	81.9426	86.4759	84.5365	79.6516	73.1047
ENSG00000130489.8	SCO2	57.6927	30.5081	63.8786	45.8466	311.508	77.8049	61.7564	78.779	43.0497	103.114	83.1834	31.0632	55.9094	68.8167	73.2485	48.0971	49.4839	101.476	162.496	70.4408	365.85	160.674	69.2123	95.7365	204.907	142.754	448.156	51.7414
ENSG00000177733.4	HNRNPA0	120.07	180.031	132.585	138.133	83.6241	117.033	113.654	129.541	150.627	106.823	150.949	128.419	96.4471	97.7188	143.099	117.901	128.968	115.609	113.548	138.257	27.703	124.908	92.5109	97.1965	85.6914	88.9595	33.5805	102.594
ENSG00000136238.13	RAC1	77.579	51.5767	95.5123	64.2739	220.491	143.922	59.9429	52.6515	74.4796	120.986	119.686	40.0407	113.669	145.706	93.6065	78.8341	147.876	81.1863	94.6572	79.8669	323.27	84.3173	68.8652	83.6783	127.535	169.631	244.229	97.6332
ENSG00000125971.12	DYNLRB1	78.0604	51.0411	71.1802	70.3811	254.137	102.319	98.6948	86.2836	56.3701	99.5962	90.8581	56.0241	118.454	101.656	76.8879	68.0013	90.9914	109.135	118.138	73.8924	262.746	137.722	74.7508	124.785	178.596	148.919	250.4	98.4406
ENSG00000125740.9	FOSB	88.8824	35.7666	57.5682	71.9137	269.852	82.9766	39.4318	64.0461	46.3287	103.666	107.386	85.7946	129.241	287.418	66.9416	39.4089	62.0454	97.6389	74.2052	86.6087	120.133	89.4406	116.125	66.7408	63.7438	458.203	156.476	177.136
ENSG00000242372.2	EIF6	57.373	54.8722	47.7961	63.3567	150.094	57.0563	90.2241	122.91	71.1779	59.0954	77.0693	79.001	75.0906	49.6661	69.4241	53.2319	55.5211	96.6301	141.011	60.8837	571.998	154.091	62.6924	117.031	213.011	93.0564	344.269	54.6334
ENSG00000176788.7	BASP1	96.4155	40.9117	175	95.7958	63.8265	227.612	49.7662	84.649	102.368	91.2034	119.934	71.8262	126.985	159.787	72.6486	58.0888	106.364	85.5539	91.7833	102.471	36.605	55.3741	341.296	152.314	79.607	159.381	29.9068	257.856
ENSG00000185825.11	BCAP31	82.3739	45.6335	51.818	62.0739	224.396	67.7963	70.1647	120.929	58.5139	96.601	93.7226	44.0295	87.1067	70.2936	85.9947	55.729	73.7178	93.7312	129.948	74.8174	343.852	152.312	62.9587	90.1563	159.011	166.717	398.439	70.1286
ENSG00000139318.7	DUSP6	108.798	37.7676	72.3221	56.2273	215.879	102.052	19.2173	34.4102	100.99	245.746	213.087	54.184	222.245	321.113	124.993	54.7025	113.793	142.354	112.513	152.333	17.1139	51.1182	74.8351	36.7286	27.206	264.219	44.3755	98.9311
ENSG00000132963.7	POMP	84.7804	107.521	90.4027	68.7234	199.043	139.221	61.9775	61.3595	116.429	163.852	124.791	57.8906	96.4823	127.284	113.864	115.47	151.926	108.298	117.757	94.1365	150.583	136.441	44.6271	86.1446	128.075	135.192	155.791	79.2868
ENSG00000171159.4	C9orf16	56.8162	59.0833	42.4868	59.7868	108.05	37.5895	112.292	119.495	44.5534	27.3757	72.6739	72.2342	56.5826	23.8474	61.0101	47.6335	38.825	62.3909	99.149	46.7834	640.846	229.721	55.5153	115.776	337.522	61.5331	370.554	56.7469
ENSG00000179085.7	DPM3	67.0151	38.1401	33.6922	60.7519	216.699	57.3995	89.3322	87.4695	40.6243	54.527	72.3675	49.2156	79.008	48.6608	50.5436	40.7924	56.1728	94.7045	126.524	48.5965	512.339	232.926	43.8804	122.587	278.203	97.793	374.381	42.0109
ENSG00000102096.9	PIM2	99.8306	166.96	97.4616	147.447	56.5283	46.7147	163.063	211.717	95.5341	55.0305	112.277	238.105	75.5652	51.0776	108.644	118.37	69.8532	92.4746	87.1443	87.7211	137.631	142.664	99.2245	128.547	171.851	54.1938	121.608	76.6609
ENSG00000137496.13	IL18BP	86.1687	42.7832	102.056	83.6583	296.568	155.919	45.9391	28.7245	80.3161	263.714	128.752	64.6233	168.369	79.1208	131.002	82.71	93.5501	158.453	165.817	101.3	106.906	122.799	55.4897	39.7289	66.9945	158.977	158.887	42.3534
ENSG00000010810.13	FYN	132.814	159.17	106.948	128.852	71.9562	77.6988	143.95	188.464	128.679	76.1618	133.285	222.949	89.515	62.1737	117.099	93.4497	101.217	102.714	103.615	107.691	36.5832	153.597	93.2903	120.717	124.136	66.3808	58.3569	105.985
ENSG00000129824.11	RPS4Y1	0	0	0	38.227	161.819	87.5076	155.375	171.968	0	0	0	0.0206276	0	0	0	0	0	111.287	156.038	94.3239	621.095	256.941	65.1595	196.491	406.394	96.2852	374.675	94.7551
ENSG00000143162.7	CREG1	160.371	29.2046	164.108	71.968	184.417	212.079	31.4297	29.1501	86.0226	168.639	143.405	47.9232	121.337	189.287	98.9137	52.4777	146.849	79.619	93.9267	103.618	56.1353	101.146	85.5736	100.574	51.2066	220.244	106.191	151.758
ENSG00000071626.12	DAZAP1	93.7282	112.89	88.742	106.965	107.755	79.6789	117.545	149.699	109.216	94.2214	106.23	111.67	75.9563	71.319	112.524	82.4515	88.1925	117.96	143.172	102.964	157.872	153.677	77.9489	122.139	164.183	107.403	142.116	81.8151
ENSG00000185787.10	MORF4L1	109.17	103.061	113.084	101.666	146.026	155.235	80.1832	86.0121	115.742	131.139	149.314	97.9232	125.873	158.295	117.46	110.821	140.894	107.517	103.889	109.629	57.6917	104.741	70.9714	91.9586	71.6071	137.976	64.2694	116
ENSG00000178980.10	SEPW1	64.3533	44.5682	60.0885	56.4078	189.043	88.9466	88.2282	90.2781	51.0966	76.5933	83.4397	57.3091	67.0226	80.675	71.3392	58.5797	68.12	82.5093	125.75	68.2825	398.53	185.262	69.7443	126.334	206.942	136.356	290.362	78.0267
ENSG00000205937.7	RNPS1	86.0954	118.057	80.9196	106.744	107.593	66.2193	138.407	171.904	105.096	79.5706	100.319	113.315	76.1412	56.9725	104.398	78.0454	69.8945	119.544	152.574	89.6053	187.929	152.234	65.2517	138.207	205.886	86.3846	137.6	64.4526
ENSG00000104805.11	NUCB1	73.56	37.6561	60.9775	51.2457	232.682	93.1804	59.9465	78.2736	47.3465	108.673	82.8832	56.0367	100.511	75.7416	71.843	42.4568	51.2944	120.634	155.031	77.7988	342.901	111.196	108.219	98.1548	142.804	182.574	294.092	100.638
ENSG00000158615.8	PPP1R15B	144.179	89.0222	155.481	134.121	89.0383	194.174	40.6743	44.5598	141.385	146.625	189.115	123.515	150.393	182.812	151.324	121.552	243.117	94.8931	83.3953	125.852	13.0256	64.4251	71.6424	38.7158	25.5843	106.138	23.6016	69.281
ENSG00000054148.13	PHPT1	37.3328	42.5756	43.4343	34.3308	169.192	61.7604	52.383	64.6821	39.3149	65.2251	59.9754	50.2136	47.0529	39.6467	64.4621	38.7147	56.0601	71.6688	124.384	52.9816	754.178	158.258	38.6214	78.6225	214.837	113.209	443.648	38.5683
ENSG00000138293.15	NCOA4	117.442	62.8011	141.544	112.091	139.474	227.048	37.405	41.8864	110.419	190.65	139.951	48.7138	169.71	232.359	147.039	125.097	208.866	113.72	76.6279	124.109	17.7607	32.4611	58.7752	41.3216	29.5687	173.844	48.0525	83.167
ENSG00000162385.6	MAGOH	82.0334	121.826	77.8587	90.9293	125.233	80.7026	122.776	144.652	115	103.786	99.0767	74.8559	90.6094	87.9027	98.6881	87.2821	93.1806	117.599	140.471	80.5564	114.784	162.939	56.4897	117.18	199.384	118.085	173.418	65.3355
ENSG00000168066.16	SF1	101.238	139.915	102.118	140.171	83.2753	89.2554	138.457	161.748	121.003	92.1768	111.941	129.913	83.4305	79.9988	135.759	96.5026	85.6658	124.958	113.884	114.92	112.747	98.2331	82.605	105.805	121.585	82.8469	98.2082	88.1485
ENSG00000105364.9	MRPL4	47.3435	77.7993	41.7865	71.7478	79.8824	36.0665	102.073	148.848	71.0921	44.638	67.5133	89.0202	52.2647	29.4079	75.9979	53.9999	45.6477	93.0675	131.314	62.3172	555.031	156.011	55.8777	107.437	262.105	77.2756	346.508	45.8114
ENSG00000146112.7	PPP1R18	112.291	44.3783	67.5605	67.6333	173.972	102.913	59.4953	102.39	50.653	141.467	111.704	44.7795	117.732	76.4314	130.466	91.3754	133.319	114.827	167.979	90.1878	141.106	137.482	68.029	100.765	142.136	148.265	207.904	76.2445
ENSG00000130748.6	TMEM160	33.6745	23.7008	21.7999	19.3674	76.1694	22.3878	51.5924	56.3032	20.7762	17.0356	37.1249	28.0798	29.5426	17.7556	28.911	18.4908	23.594	34.9064	58.0438	22.9819	1316.3	137.314	39.8733	81.9838	216.973	59.3093	478.094	41.196
ENSG00000136732.10	GYPC	71.5604	41.9001	53.8677	59.9328	234.898	60.8473	78.4774	88.7288	63.1328	99.6647	73.8244	54.6921	67.4864	55.1778	81.0485	68.2547	71.9745	91.7872	176.895	54.0444	341.358	122.671	65.0085	86.4217	167.089	155.895	355.782	67.3186
ENSG00000115085.9	ZAP70	63.6435	76.6486	51.1487	83.704	78.3663	49.8321	131.007	189.632	72.3587	30.823	53.0452	71.5478	40.5566	22.5181	95.6434	59.1554	58.3894	90.3232	101.673	62.3729	564.282	102.835	52.399	123.783	247.659	46.3427	327.122	54.7668
ENSG00000162889.6	MAPKAPK2	102.96	100.898	95.5551	104.809	108.678	98.0935	100.181	118.057	105.894	78.5575	114.692	130.951	112.579	81.2403	99.2977	69.9808	80.5442	119.886	105.658	82.0399	180.251	130.355	118.041	105.771	134.218	92.2561	150.14	79.55
ENSG00000105677.7	TMEM147	60.0215	92.3932	56.055	75.7662	125.673	59.4862	111.389	129.18	84.6657	80.7907	79.9733	87.0443	69.0145	55.3595	84.8258	73.8215	75.5918	104.343	141.98	70.6901	287.201	146.801	55.8244	112.781	216.306	121.691	269.265	72.765
ENSG00000177700.5	POLR2L	55.2406	96.3378	33.5755	34.0864	61.969	40.4393	92.0812	75.6084	49.6835	38.821	77.0878	52.0176	63.6526	35.5724	89.8907	55.1904	38.5094	59.2135	151.131	56.0294	422.545	211.259	78.6428	98.4976	397.883	112.677	387.885	33.609
ENSG00000167460.10	TPM4	85.0984	72.8269	110.999	107.74	147.149	223.169	44.6215	64.0218	125.072	182.079	114.065	49.2894	110.915	237.307	119.553	120	187.878	112.294	112.185	133.848	34.5162	37.8145	77.8988	61.041	33.2667	149.773	34.4135	108.898
ENSG00000179950.9	PUF60	65.5972	78.2112	48.7264	74.0819	127.826	48.0416	108.735	133.881	69.3108	60.8495	78.1407	72.4417	70.9066	43.7893	77.7098	51.3309	50.8198	94.9127	145.308	69.7747	429.093	149.248	56.6513	103.77	232.289	89.533	314.868	51.7575
ENSG00000136156.8	ITM2B	88.6807	68.6674	105.423	81.0427	163.691	182.82	58.0087	56.7862	79.978	195.831	134.214	53.2879	137.5	205.042	109.237	105.444	143.13	124.632	137.017	105.643	41.4303	76.2617	85.1665	70.9534	53.6924	132.981	74.6225	125.507
ENSG00000184281.10	TSSC4	26.7491	30.2364	24.1802	31.6918	87.6899	20.9966	64.1704	71.2021	27.9716	28.4715	36.5738	37.1702	31.7653	14.7071	35.9377	19.0896	22.0717	42.3384	70.2525	30.4517	1159.25	118.271	30.4137	73.1504	251.669	49.2833	528.235	26.1198
ENSG00000160271.10	RALGDS	83.8764	69.3725	108.379	105.133	244.783	164.387	97.3743	106.806	68.2033	125.838	79.0904	96.0956	87.8191	138.363	81.3287	78.8073	115.125	134.314	106.871	72.8227	84.7651	106.979	95.0798	96.1929	109.06	134.066	129.289	67.2432
ENSG00000170345.5	FOS	56.0521	21.1018	50.6832	61.5549	351.42	71.4107	33.413	51.3713	37.2217	97.7534	74.6763	71.544	100.642	235.218	46.8043	38.297	45.1171	116.52	75.2683	59.8575	47.0921	79.4831	156.434	73.028	50.5722	484.969	125.257	266.524
ENSG00000088986.6	DYNLL1	71.8711	46.9233	70.5439	65.6085	232.248	106.714	82.2895	89.3858	65.4178	118.417	94.7888	39.584	85.5818	105.928	78.8273	69.3615	99.8284	97.5593	131.035	74.8634	106.775	112.468	79.3512	121.379	141.276	245.299	215.74	121.422
ENSG00000004059.6	ARF5	71.3952	56.1296	62.1731	65.5519	218.241	69.9294	96.1972	110.795	54.0505	68.634	88.0225	75.7571	80.8594	75.8545	69.0228	54.1198	56.9826	94.9777	119.895	65.0486	264.365	168.608	87.6078	121.605	194.607	124.804	268.602	81.7063
ENSG00000169439.7	SDC2	96.5309	16.7688	88.4576	57.5408	91.9309	127.851	23.0535	49.035	55.7008	156.11	173.649	18.9662	98.4935	245.263	99.0672	66.9973	210.98	42.4147	67.836	98.0299	40.6995	45.6182	233.781	66.0377	47.8531	316.323	124.357	205.302
ENSG00000100138.9	NHP2L1	66.2259	130.196	72.4725	91.8782	86.1774	62.457	130.856	154.592	107.536	73.221	81.5668	121.732	77.0953	58.2388	94.2794	77.3695	74.8623	109.183	113.556	85.2151	238.765	149.082	58.6471	122.746	184.958	92.1184	167.744	79.9651
ENSG00000163468.10	CCT3	75.6888	113.114	58.3768	92.8788	103.487	60.4845	112.911	134.649	107.265	85.3993	82.8007	87.2354	75.2676	56.2968	92.5412	80.9584	77.2835	122.741	144.56	81.1422	276.953	126.615	46.6285	99.4997	189.881	81.0546	231.886	62.6472
ENSG00000065427.10	KARS	87.9258	105.949	71.8131	91.4373	147.817	86.3901	105.006	107.041	106.033	113.346	87.0124	87.5474	98.2066	82.8378	95.0661	85.9204	94.9803	127.132	143.202	89.1911	188.124	110.983	50.8177	92.6878	140.315	110.026	174.038	71.2929
ENSG00000157557.7	ETS2	101.874	53.2231	123.476	77.9241	185.64	164.41	40.528	52.3722	78.7143	183.141	118.526	66.9242	146.23	280.264	105.172	76.2791	110.691	110.709	62.474	90.6166	22.2305	86.158	92.5939	76.0347	49.6504	208.803	59.0417	120.77
ENSG00000204220.5	PFDN6	66.7529	91.6147	57.4685	77.9843	141.299	59.7777	107.885	125.072	79.6744	68.7455	76.2604	69.7666	73.7266	63.9369	75.0468	63.274	65.727	96.8838	118.84	67.2143	287.393	177.649	45.3101	121.819	248.164	116.503	244.671	54.1479
ENSG00000244734.2	HBB	3.33481	471.191	18.8781	28.7241	13.811	13.2846	10.7665	2.53496	0	13.7969	80.9787	232.4	2.67856	350.895	0	4.68959	640.465	24.2548	10.044	0	369.409	145.806	97.9711	346.852	32.7691	13.0935	9.5058	4.44319
ENSG00000150977.9	RILPL2	78.9198	35.1203	69.3044	58.9259	199.998	138.687	60.8221	72.5156	59.5502	129.309	79.4983	36.561	102.133	103.647	126.65	69.5948	129.185	99.2787	130.745	90.1314	196.062	111.856	63.2408	97.3948	156.122	147.265	242.601	54.2523
ENSG00000182196.9	ARL6IP4	42.0597	32.1158	31.9046	37.2387	141.542	38.6108	58.4646	74.6673	33.8322	29.042	48.5285	36.7702	34.5063	34.8865	41.0778	27.0258	34.2785	58.9704	98.4341	37.228	750.928	154.83	39.073	101.793	260.001	81.1669	526.087	47.8275
ENSG00000148926.5	ADM	77.964	25.0553	109.981	82.2587	359.017	237.996	30.5502	39.3714	31.2152	91.2557	73.562	55.222	85.363	143.806	102.707	55.5502	90.5343	114.982	68.668	64.6028	58.4069	45.7357	116.483	123.255	82.402	300.633	110.762	153.594
ENSG00000111537.4	IFNG	315.242	147.605	192.178	78.7825	33.2761	131.263	22.7402	12.8901	86.9959	53.4672	269.655	124.456	145.527	19.5324	175.256	72.3697	35.1852	240.305	54.6761	60.8856	26.1543	335.347	43.7895	79.1396	46.3871	37.9187	52.449	32.8591
ENSG00000136938.8	ANP32B	80.7774	133.691	75.7556	103.062	98.6079	66.008	125.907	154.769	117.377	81.0615	88.4845	84.0674	68.5967	65.2905	101.147	80.284	78.1817	125.157	127.815	88.3981	159.562	148.917	46.4744	132.044	208.816	76.5674	143.202	65.9963
ENSG00000135127.7	CCDC64	129.524	123.549	79.8661	116.44	66.2391	55.5853	151.731	196.362	94.0313	64.1397	90.2549	174.576	65.2707	39.4621	101.662	75.8306	80.0665	112.298	117.034	85.345	112.726	172.535	101.101	125.389	168.638	59.2548	93.9543	68.5486
ENSG00000128271.15	ADORA2A	70.2193	38.6071	91.0642	73.8719	159.209	148.278	59.1657	77.0602	41.8623	113.178	58.8444	67.5958	102.419	108.63	99.8665	80.032	128.801	83.1628	79.6713	72.0495	260.8	102.835	110.404	101.578	128.068	136.959	233.326	92.1513
ENSG00000149923.9	PPP4C	53.4239	39.5566	48.7153	50.2192	204.135	63.1482	72.3684	85.7796	42.8349	61.7372	67.7089	50.5475	69.0231	64.3356	54.6167	41.9489	51.9061	78.3967	126.961	50.9796	465.909	142.281	68.6111	102.202	187.788	118.928	376.858	73.457
ENSG00000134470.15	IL15RA	97.7745	37.4982	81.692	70.7995	220.21	146.602	49.1167	54.5266	67.898	127.762	119.505	43.6574	107.553	66.4274	115.805	90.5545	128.195	102.948	209.279	94.0243	137.471	129.807	60.5131	61.183	83.5553	160.185	209.094	38.3423
ENSG00000161091.8	MFSD12	60.6935	46.7988	43.7635	71.4968	133.619	84.2927	65.8181	104.694	48.7979	73.4091	78.0055	59.6749	87.9848	56.5485	74.574	46.1415	63.01	81.7509	135.255	88.1682	463.716	117.961	66.9251	75.503	187.782	106.136	331.015	57.5555
ENSG00000084234.12	APLP2	103.782	35.6581	104.329	64.472	183.156	204.266	36.854	58.2877	61.5722	156.39	99.2885	38.0834	119.5	270.959	105.444	69.1196	135.337	82.6032	92.8101	93.2294	32.4976	52.5934	104.973	74.3285	57.4858	235.001	75.6691	161.618
ENSG00000103811.11	CTSH	70.7666	37.0482	74.0178	72.5253	224.441	153.432	46.9074	50.3217	70.4075	142.504	105.273	35.1911	132.462	97.732	84.8994	94.1367	108.593	180.523	127.286	94.3265	103.329	105.411	116.598	91.8853	101.788	152.431	124.315	110.624
ENSG00000204397.3	CARD16	37.527	32.8539	70.7526	28.2492	265.322	111.296	35.7715	29.0291	46.487	126.161	55.2358	22.8398	33.0686	184.082	130.308	65.8812	120.041	84.0784	112.183	33.8826	295.126	103.395	50.9639	66.2868	98.519	153.411	435.631	78.1349
ENSG00000105220.10	GPI	50.0492	88.2028	81.8738	66.8369	231.449	76.8281	96.8246	107.335	66.9892	74.969	74.1444	155.975	54.1432	56.4398	63.1459	58.3059	42.7411	124.744	92.0743	53.5602	280.594	201.34	68.3558	119.186	196.37	76.7206	183.322	62.1029
ENSG00000116044.11	NFE2L2	85.2095	73.3487	153.273	97.9445	146.571	239.722	64.6348	67.8595	88.681	160.097	118.34	59.7668	116.49	208.655	105.16	118.376	159.118	95.5808	79.5529	91.043	16.9294	72.3666	61.6656	84.2309	51.8563	136.459	37.304	95.4232
ENSG00000178927.12	C17orf62	52.5028	53.6397	53.9563	65.4048	177.347	72.6913	70.4132	97.03	51.9412	69.4079	67.1749	84.5146	62.5368	58.1658	50.5346	53.3358	45.0744	99.1545	153.917	65.1093	414.519	141.564	75.6872	97.5117	169.318	103.465	308.307	68.8372
ENSG00000069493.10	CLEC2D	148.912	178.745	129.799	160.495	34.044	90.2747	92.7824	98.4974	145.153	72.7381	112.225	220.676	122.578	74.3181	135.612	202.616	117.066	100.365	75.4406	97.1533	28.5475	97.6156	60.9779	55.0974	63.6459	35.2178	31.6461	85.0155
ENSG00000215021.4	PHB2	72.2997	103.175	58.7156	92.5116	90.9509	47.9487	119.959	149.958	96.8409	64.9872	81.822	103.448	89.5596	49.0691	79.6923	69.2217	65.1963	123.92	123.006	75.4391	270.5	129.527	67.9575	103.296	185.195	91.0888	194.481	67.1744
ENSG00000133313.10	CNDP2	87.1565	60.8138	64.4453	74.5492	260.063	104.654	46.5166	57.0183	63.9417	145.977	114.335	45.2016	139.437	96.73	92.8771	61.3621	101.832	127.559	158.935	83.6875	121.251	111.115	65.3814	57.6047	86.2822	184.716	168.243	84.9763
ENSG00000106263.13	EIF3B	64.9622	116.662	67.8305	91.3582	72.3512	58.5262	113.274	137.062	104.334	61.6743	75.7263	117.715	64.3882	49.5583	99.1247	70.8328	67.9294	102.775	116.966	86.2151	323.985	116.957	46.0677	103.223	193.25	71.2878	212.608	55.1227
ENSG00000153187.12	HNRNPU	104.771	163.079	105.588	125.952	75.2631	100.621	89.0944	111.859	141.301	103.127	102.226	117.424	96.8997	110.439	133.191	118.034	122.006	119.321	102.115	120.89	51.1866	90.4981	60.7976	81.9176	82.2106	82.5297	57.2327	89.9725
ENSG00000108953.12	YWHAE	93.5492	104.716	93.4154	95.3254	149.486	113.643	84.1508	96.1746	109.095	130.985	115.636	75.6935	106.023	103.851	120.358	93.6806	129.606	112.745	110.048	103.239	70.836	87.1109	56.1197	85.8505	96.3637	135.098	104.466	82.0248
ENSG00000134285.6	FKBP11	57.2456	82.5341	44.822	57.7919	66.0899	34.2648	100.41	108.738	55.8821	36.4188	72.3656	76.9593	63.5477	25.3795	62.5459	53.5491	41.625	79.0115	115.312	58.8392	545.278	217.598	44.1895	95.6359	251.577	41.3789	325.638	44.5108
ENSG00000164032.7	H2AFZ	75.2748	90.7763	73.7543	71.9264	136.244	74.261	101.088	115.332	83.2353	64.7424	94.6822	89.4905	76.9186	91.4587	77.0082	69.2356	65.3015	95.1614	113.468	66.7418	200.405	148.153	72.72	129.125	195.786	89.1007	174.274	118.133
ENSG00000115419.8	GLS	113.058	192.601	161.965	140.856	43.8578	148.369	64.3277	66.9671	148.846	167.795	127.719	138.994	104.415	129.317	144.677	183.227	174.45	89.8426	64.8088	121.693	7.96813	49.8383	55.1777	38.3967	25.6723	53.079	11.4111	79.3325
ENSG00000100632.6	ERH	77.032	120.737	82.9136	81.2142	111.279	84.8669	98.4053	112.366	111.911	92.3186	96.3665	88.2309	79.4007	96.928	96.6758	92.9465	98.4358	91.2601	105.841	99.699	133.218	135.218	59.1526	88.9193	147.524	109.527	161.763	93.0407
ENSG00000147274.10	RBMX	120.125	156.384	104.971	125.17	73.2695	98.7167	98.8349	118.545	149.384	108.708	98.1881	124.338	90.9866	100.812	128.433	112.85	110.9	110.141	92.0919	105.056	69.0525	97.7376	53.4575	89.3995	91.1876	71.8553	73.1236	73.4509
ENSG00000099817.7	POLR2E	67.0734	55.3762	45.8865	59.6641	114.29	50.3068	97.8435	123.779	53.8437	61.1887	69.6395	60.7173	66.3911	38.8562	59.6679	42.4699	56.3844	88.2203	113.432	60.0438	401.887	125.783	60.3294	110.203	237.536	115.292	355.087	55.8819
ENSG00000141552.13	ANAPC11	47.6644	49.2198	42.2037	41.6943	171.494	68.8668	70.5783	84.4267	41.6828	65.3965	65.6536	46.6059	60.9419	58.6879	58.8292	38.936	62.938	72.6446	119.47	54.863	410.035	154.699	61.5085	105.334	210.041	134.033	374.67	73.2262
ENSG00000108669.12	CYTH1	102.7	60.912	88.2919	82.1339	157.61	111.761	90.0175	123.64	57.3795	80.0307	104.054	105.612	93.9632	87.5046	102.789	76.727	79.454	86.6495	117.266	79.9942	132.696	143.201	91.3509	101.061	154.593	118.827	123.419	92.2617
ENSG00000211753.2	TRBV28	148.846	55.7464	57.2844	84.2185	9.71752	6.97752	238.569	173.071	77.5729	29.7293	75.17	93.2011	11.4148	45.8315	17.8991	128.557	109.576	49.4896	9.28141	73.9972	0	959.504	68.7477	92.5268	102.18	50.2411	24.8719	51.6369
ENSG00000101084.12	C20orf24	92.2497	54.7456	62.9871	66.8835	238.903	90.6045	80.0192	74.0476	71.8966	112.823	92.0683	44.801	105.093	113.623	77.469	59.1698	74.5614	89.8991	90.6916	91.8853	107.534	97.8491	78.2833	100.708	138.062	236.956	184.044	112.126
ENSG00000163599.10	CTLA4	60.4695	306.453	87.1998	127.22	43.0763	80.3435	70.5997	122.091	197.085	48.3267	61.3709	411.65	70.9204	55.3954	49.2973	85.7235	71.876	84.4139	86.0196	74.5303	68.2505	112.498	71.925	98.597	119.973	38.3077	64.3304	71.8232
ENSG00000182541.13	LIMK2	86.4485	39.4015	119.753	84.9455	189.563	179.503	34.709	41.7915	87.0088	194.204	66.9402	53.9566	116.322	129.746	87.1202	67.443	89.7347	136.954	84.8913	72.6149	76.4911	53.306	173.958	81.2951	61.9851	184.553	100.396	143.497
ENSG00000145494.7	NDUFS6	42.4053	64.0654	35.7712	56.2904	98.4286	50.1361	75.7161	95.9174	53.6589	57.1682	64.3706	48.7731	54.2806	35.503	60.2971	51.4062	50.6771	66.1188	106.579	59.9015	599.294	143.695	38.7901	92.2879	228.496	87.8767	366.312	53.4208
ENSG00000089692.4	LAG3	61.2359	84.7871	77.2723	76.2225	60.4734	34.998	108.921	83.495	86.4396	41.0366	100.955	150.576	140.942	15.8071	64.0335	52.9403	18.2402	102.588	147.504	64.1588	501.002	265.66	85.7103	68.7454	118.327	28.6702	150.265	45.9028
ENSG00000112081.12	SRSF3	91.5094	150.229	111.653	124.107	72.683	132.017	89.5866	104.394	152.35	117.032	125.865	97.4783	103.843	115.931	132.002	131.091	135.882	102.081	79.5549	118.36	37.9836	74.3078	61.0664	71.6336	66.3387	101.364	40.0584	88.2922
ENSG00000152558.10	TMEM123	120.511	126.03	131.028	90.9884	48.7676	124.054	53.9234	47.2	130.917	209.007	150.621	82.6227	136.394	147.198	166.855	179.331	219.149	92.7869	95.1997	116.79	25.5211	52.7063	38.0273	42.0842	36.8219	61.0502	39.3579	63.4187
ENSG00000187051.4	RPS19BP1	33.2401	39.943	26.4419	36.4952	87.9148	34.1853	76.8361	85.0294	44.2435	34.8585	56.9217	28.7695	40.193	28.4039	40.7273	32.3914	31.1959	57.3977	105.607	52.187	792.219	125.536	41.661	91.0572	213.222	94.5234	453.226	43.6356
ENSG00000137752.18	CASP1	61.6166	28.4097	70.9909	43.0517	222.48	115.566	34.145	30.1944	52.441	139.337	69.1367	21.2512	71.703	173.303	77.4377	75.9416	113.146	76.0226	78.6312	70.1231	298.499	77.4845	58.4663	60.2784	100.151	145.465	371.963	89.4463
ENSG00000127314.13	RAP1B	111.044	129.237	129.594	113.889	55.4048	184.182	61.4339	63.3642	150.835	127.459	150.539	97.7838	157.534	144.704	124.989	142.544	166.493	90.5509	60.086	124.219	17.0033	49.8134	79.1284	44.5991	27.268	93.9253	25.5281	99.7971
ENSG00000184922.9	FMNL1	83.0822	40.9848	71.6565	78.9661	185.118	118.48	73.2303	76.4732	60.1024	106.229	105.57	44.2231	77.2506	118.398	83.4789	71.6074	85.5255	91.8815	129.179	88.4293	157.672	126.93	118.343	101.115	98.0004	164.529	176.406	88.2403
ENSG00000082153.13	BZW1	101.703	132.323	135.268	110.572	93.4497	200.834	74.9226	71.7859	117.998	112.322	118.662	132.909	114.292	149.544	119.262	108.209	112.072	93.8701	62.9323	96.616	36.9315	96.3409	71.1904	72.4978	62.5889	80.2542	43.8353	97.4157
ENSG00000150753.7	CCT5	81.4691	133.616	75.1296	97.9494	100.219	86.1908	110.419	138.626	128.197	100.739	96.0849	86.9786	86.9479	87.1629	117.93	96.2281	107.341	113.367	122.156	90.4002	74.4786	99.4901	51.3436	100.337	139.58	106.53	112.478	76.5183
ENSG00000095794.15	CREM	95.6476	149.933	94.7113	103.484	90.3541	87.8449	83.5426	110.308	117.543	104.601	120.913	137.377	106.476	95.2971	86.4222	87.831	85.9503	80.9636	96.6366	85.0315	91.2272	137.439	67.0371	99.0425	110.669	86.7604	91.6774	111.53
ENSG00000125970.7	RALY	73.0165	53.6515	56.8902	61.5173	166.297	78.6527	87.9689	106.052	58.2744	61.8383	92.2324	60.5606	87.2499	65.0704	79.6812	57.1161	60.8222	94.5978	138.62	73.139	254.064	147.193	82.8678	100.166	162.342	128.481	250.46	77.4253
ENSG00000196396.5	PTPN1	114.45	94.9878	128.803	133.092	76.9565	171.958	61.7791	82.3536	121.14	133.433	100.049	155.86	128.606	116.153	126.911	104.854	124.78	112.934	78.1727	105.557	21.1447	77.8155	112.027	63.8982	46.3502	91.0742	29.5833	96.0786
ENSG00000126246.5	IGFLR1	42.2156	14.993	32.6824	41.5229	231.076	63.2701	49.9077	47.7892	41.5469	74.7441	64.052	33.2208	73.6515	51.7971	44.5361	43.1475	37.1992	60.1258	104.879	44.0866	718.72	155.933	38.2118	44.4074	37.3905	100.493	467.999	48.3835
ENSG00000099977.9	DDT	49.8699	31.7023	28.8292	49.0733	140.157	33.9464	93.5673	103.204	31.8207	41.0885	51.6626	61.9245	55.5851	30.3095	29.5487	23.4075	25.5185	60.0233	105.016	24.7231	682.639	186.877	35.2152	144.986	254.041	72.9433	333.953	24.5518
ENSG00000164442.8	CITED2	76.5921	24.4308	96.8149	35.6259	216.418	184.886	32.3244	30.2839	86.9427	176.264	200.723	27.2191	71.4003	120.271	144.891	92.0417	125.007	102.529	148.856	91.5192	48.1195	58.589	101.745	110.622	64.1029	139.667	70.6131	127.066
ENSG00000091317.7	CMTM6	112.888	82.8902	115.865	103.132	92.602	159.989	39.8779	39.0077	106.812	202.459	150.815	84.147	153.09	194.472	126.941	131.127	188.111	101.147	89.3053	123.614	15.6759	66.2295	49.5405	39.5484	30.005	98.0966	29.7415	77.2836
ENSG00000136888.6	ATP6V1G1	87.1916	95.8803	95.2585	80.7009	159.675	132.734	79.5772	83.4089	99.6207	142.001	126.314	60.672	108.104	144.973	104.785	94.9463	132.004	99.5597	105.122	96.1318	43.0163	98.8109	57.8341	85.2171	80.2397	133.497	63.7812	107.14
ENSG00000229833.5	PET100	46.0415	44.2333	40.3428	45.9427	219.108	46.7561	59.0346	51.9714	54.4055	44.2946	53.8972	28.641	41.2564	61.8779	60.4015	30.572	53.5758	62.9876	59.6426	32.5995	639.113	98.7287	52.5435	95.8509	194.202	107.537	382.232	86.7989
ENSG00000130592.9	LSP1	71.8446	33.5428	72.4946	69.8815	261.693	160.461	52.6343	68.3515	51.3023	107.815	112.751	30.6266	72.5773	81.7671	66.3071	61.2904	111.581	94.8422	158.364	73.7654	196.333	106.829	62.0475	67.9258	106.046	174.341	193.388	71.9173
ENSG00000136048.9	DRAM1	78.6723	45.8411	92.9708	81.0807	195.382	157.216	25.8272	23.1654	87.9998	260.144	108.827	25.5495	174.741	145.962	136.254	115.56	201.499	144.372	134.535	123.701	41.3033	44.2907	26.9165	21.1761	30.0352	155.649	77.4114	34.6158
ENSG00000163660.7	CCNL1	86.9945	88.0311	128.394	84.7242	159.293	167.633	59.1492	68.318	96.3881	102.573	109.638	91.5304	71.0955	131.803	126.619	99.2918	119.838	89.7199	79.6962	73.0716	53.2263	131.263	93.8812	95.5687	90.6264	96.4985	88.6313	94.7256
ENSG00000102119.6	EMD	84.4954	82.1945	76.6918	86.7837	159.189	71.8735	112.528	127.462	71.9754	86.119	98.842	100.281	91.559	65.4885	88.4372	71.4672	73.5933	95.2614	120.193	70.7342	117.305	163.731	68.1828	113.196	175.521	107.878	128.661	66.5969
ENSG00000177885.9	GRB2	81.8913	61.9095	100.423	89.3402	166.031	162.569	56.2315	73.3989	83.5091	127.421	78.0116	62.3896	99.9679	187.492	116.726	92.2496	111.106	114.841	114.069	107.571	43.4155	65.4492	96.3771	73.1861	70.3424	144.429	80.0817	113.149
ENSG00000143420.13	ENSA	93.6043	72.7243	77.3987	84.7568	124.395	82.5804	88.1528	97.1967	77.8315	80.471	90.5844	84.5343	103.3	82.9216	84.7563	67.7935	75.2421	99.7541	118.657	76.0443	209.898	143.332	54.0981	105.866	151.419	100.628	173.281	66.9186
ENSG00000145050.11	MANF	61.638	92.1717	53.9338	68.3658	153.119	65.1625	84.971	107.486	80.1988	75.283	75.8124	68.3098	78.8891	71.4652	62.5664	60.5647	60.3374	114.386	123.34	83.8346	208.978	122.986	50.441	110.003	208.178	146.81	207.823	71.0538
ENSG00000072274.8	TFRC	104.079	157.562	127.492	160.155	40.5936	115.252	59.4813	79.6863	153.817	185.814	97.5357	186.766	95.4826	83.393	117.846	144.397	126.078	137.159	56.168	87.1371	28.6249	54.4145	70.6843	61.7001	40.8363	44.6338	33.8936	109.908
ENSG00000155957.12	TMBIM4	90.1939	67.3738	111.662	74.1234	178.616	151.298	54.3008	57.7302	71.3093	172.796	103.782	50.4339	120.956	192.417	105.933	95.4128	153.384	86.7786	89.1458	83.4881	12.9315	57.1274	81.0425	82.4662	66.0613	151.798	45.0774	148.712
ENSG00000100450.8	GZMH	82.9616	22.3896	63.673	48.1363	80.6005	50.8729	65.2347	10.9525	15.5478	13.6403	161.544	108.659	112.348	9.20178	15.7657	12.8156	4.57884	51.909	83.135	28.2207	489.609	933.831	29.053	48.0726	26.0578	20.471	140.738	24.0851
ENSG00000204387.8	C6orf48	78.5598	102.402	82.2506	88.0611	92.5406	69.4613	113.041	138.135	121.538	65.2634	102.577	126.613	52.3182	48.6635	95.2264	81.0234	68.993	78.9962	113.914	82.1484	122.375	164.951	73.3181	131.844	195.308	70.3711	109.922	82.4363
ENSG00000166197.12	NOLC1	78.4421	207.859	97.8822	148.5	37.0106	80.5931	99.1992	145.298	181.19	78.1812	76.4931	169.725	82.0196	67.1579	153.031	120.601	97.0219	117.997	90.9209	123.078	41.6552	66.3664	61.9541	72.7092	81.2131	57.0205	47.7066	66.6501
ENSG00000188243.8	COMMD6	18.9474	25.8677	18.5203	14.9305	94.8074	17.9982	39.4684	38.6943	20.9934	12.4993	24.0731	22.7317	17.5684	19.2181	33.5577	16.8939	19.7595	31.0028	50.7033	12.0626	1166.77	66.0436	15.9959	74.7292	228.529	20.2671	569.875	50.4809
ENSG00000183813.6	CCR4	98.0544	242.735	99.2797	215.821	24.9811	71.6273	136.606	153.134	267.092	49.7914	100.891	291.346	59.358	40.4261	92.4292	148.646	116.022	47.5176	61.6043	115.203	6.92976	44.9886	59.9012	64.6198	31.7046	32.6434	8.47738	51.3612
ENSG00000077984.4	CST7	75.2777	50.9096	44.9327	42.2037	97.9947	51.8884	76.4934	35.9487	52.1876	28.4249	132.913	179.784	105.79	18.0033	46.4293	35.6803	26.5192	73.2716	148.341	40.096	253.687	481.932	77.4631	132.54	135.279	38.3026	161.424	84.3051
ENSG00000115758.8	ODC1	79.679	157.553	83.4201	111.348	44.7425	68.1572	109.732	146.383	165.054	82.9396	78.5658	126.039	88.2064	62.2643	133.028	106.831	81.6122	128.863	102.941	110.247	70.9434	109.102	52.408	97.1865	117.908	69.5197	75.2334	67.1081
ENSG00000160213.5	CSTB	70.3349	39.9016	78.1944	52.4364	233.785	113.124	60.0006	51.4086	60.6934	117.779	129.542	19.9035	133.577	112.893	65.8207	61.1867	91.2857	80.8976	94.7553	81.669	67.6916	122.744	147.341	98.4034	109.301	190.133	119.584	121.436
ENSG00000170515.9	PA2G4	74.2434	158.85	79.6346	117.963	57.874	67.5579	93.9475	129.244	149.36	77.7884	81.2945	121.7	83.7376	71.8366	119.512	98.2194	93.6656	125.165	101.063	96.2812	130.439	92.0768	52.4004	85.8943	125.363	68.8015	97.2862	71.7952
ENSG00000198805.7	PNP	66.2015	82.6577	59.5673	74.7134	185.073	62.4839	81.8472	109.237	72.4152	99.9443	97.8879	76.7642	100.102	88.2639	73.4746	68.8146	60.1224	116.834	93.9795	61.4793	120.459	150.463	91.7836	113.229	136.705	112.381	144.525	113.98
ENSG00000117448.9	AKR1A1	74.7106	67.1244	57.4396	71.6638	170.693	76.1328	74.8706	97.3314	73.3978	115.021	90.8834	55.3458	79.0819	86.4716	101.455	80.4891	95.9414	91.3874	133.022	92.1991	135.031	100.929	51.6508	74.9298	143.166	163.069	190.354	67.1106
ENSG00000188612.7	SUMO2	96.0446	121.956	89.4264	92.4267	109.672	116.669	89.3757	94.987	122.69	109.877	115.691	84.0713	95.5861	122.892	99.1992	104.38	120.835	91.6864	98.691	92.9464	40.8352	109.984	53.8854	100.687	96.8561	94.9163	54.3201	86.258
ENSG00000154723.8	ATP5J	64.4589	63.4665	50.7741	58.8875	156.382	67.3704	92.5692	109.009	69.5236	67.954	70.5589	54.8042	84.4884	70.1299	61.0505	57.8705	75.5104	89.9395	109.612	62.753	247.654	117.875	50.494	123.684	199.799	112.983	249.97	65.8517
ENSG00000147162.9	OGT	118.918	190.666	112.317	127.871	40.6173	113.714	73.9001	80.7381	173.38	78.011	110.433	207.558	77.2094	73.1408	142.91	161.404	138.544	70.8417	66.14	108.964	32.3108	78.9008	69.5679	54.1819	58.0036	35.9135	29.9979	76.533
ENSG00000131051.16	RBM39	94.8706	134.025	117.72	109.006	73.4987	126.9	81.2004	93.8596	134.704	100.941	109.404	125.233	81.1141	113.541	119.169	103.726	106.064	94.5745	88.1185	112.975	48.4026	85.2726	83.6342	78.2544	73.2973	79.5538	53.9859	78.5172
ENSG00000175768.8	TOMM5	64.2841	132.51	63.7782	82.9121	71.9335	59.9812	112.294	145.68	115.962	60.6102	89.7018	107.32	66.7863	47.8997	97.1854	72.0864	76.0257	120.938	115.293	87.2043	144.795	132.045	47.4319	131.111	201.768	66.3353	114.445	66.5278
ENSG00000161203.9	AP2M1	79.152	57.435	59.0475	68.0592	162.62	74.3931	77.1152	90.5552	68.4084	83.4952	92.142	72.6885	88.159	86.4713	68.0613	57.6579	76.6642	87.032	106.243	68.8352	165.78	112.409	80.4214	101.221	159.16	149.547	207.372	91.2047
ENSG00000104972.10	LILRB1	49.2701	39.7601	101.272	69.6396	172.278	84.4378	29.8395	62.7753	70.8217	301.065	35.09	55.8384	66.687	228.874	36.5782	98.3322	51.3698	114.713	110.725	103.532	111.542	36.3681	192.57	90.9583	62.2805	72.7749	93.542	147.895
ENSG00000166523.3	CLEC4E	56.6434	44.1157	123.328	76.1566	197.302	225.439	29.5999	26.9958	57.2797	178.283	68.4734	30.0554	171.811	207.452	120.57	108.901	137.128	82.0372	108.917	83.7456	66.3835	51.3962	40.0702	48.3238	49.5895	98.4169	138.1	63.525
ENSG00000042493.11	CAPG	60.3782	17.5807	55.6739	56.2802	229.629	130.904	49.6211	85.7249	33.4432	60.5765	58.4518	6.44728	111.365	105.173	29.0336	32.4694	63.7269	47.9943	60.4689	48.3874	154.601	52.1316	189.307	84.5628	180.708	296.758	171.629	214.823
ENSG00000104825.12	NFKBIB	63.0339	56.576	56.9854	59.1843	157.755	78.5061	71.2019	93.146	55.5274	61.681	79.225	63.4062	75.1733	59.0606	85.07	50.1228	64.1021	81.7309	130.187	67.7319	265.171	124.887	60.9995	102.381	168.457	134.747	262.15	59.6341
ENSG00000167642.8	SPINT2	67.8247	39.6693	79.8855	71.5503	228.189	121.181	48.2096	75.9154	46.826	86.0594	131.325	48.56	112.35	86.1722	53.5736	56.7538	93.438	130.873	166.763	86.5084	146.132	144.863	46.7022	98.1791	116.822	126.481	111.693	59.9446
ENSG00000104518.6	GSDMD	46.4907	17.8891	35.0096	32.7822	250.202	73.5261	52.5643	51.2785	32.1077	77.9947	53.8361	24.7888	39.5333	53.6027	48.7054	33.1505	50.6665	63.8185	146.129	53.6004	515.544	110.909	47.1099	88.6473	88.7169	117.659	431.128	44.426
ENSG00000168610.10	STAT3	108.97	101.927	112.194	124.276	95.42	133.597	59.5142	74.3394	102.342	121.186	90.7586	175.587	121.234	103.466	115.382	98.3482	108.15	112.985	84.6825	94.5276	44.4933	82.1819	85.8787	57.8966	57.6397	80.4491	51.897	82.18
ENSG00000000938.8	FGR	81.6685	34.1048	120.556	87.4714	221.42	202.198	41.3892	47.0669	63.1339	139.273	128.814	22.7434	76.6202	112.245	117.625	81.9082	117.959	139.799	110.829	76.6828	56.0752	77.246	110.005	52.2869	38.9662	143.892	81.7605	97.1143
ENSG00000173039.14	RELA	91.1494	56.204	96.6168	76.7762	169.367	107.251	75.1278	80.9944	63.9555	96.0041	119.671	83.467	94.94	56.0412	111.205	67.7074	82.7501	87.4783	115.622	66.6506	164.734	118.014	76.6773	79.8027	106.068	103.528	167.478	63.3199
ENSG00000155090.10	KLF10	102.89	161.349	112.555	95.995	90.7511	101.981	79.1295	80.4223	150.492	86.5059	154.624	119.708	94.2981	117.33	106.596	104.262	100.073	99.0304	80.7522	95.2139	34.5268	102.399	55.5982	65.2813	56.9751	82.7187	62.7065	74.5581
ENSG00000064601.12	CTSA	78.8199	25.7528	47.4429	41.768	228.818	71.6988	42.5185	49.3229	45.4195	134.463	92.4108	23.2153	110.451	118.7	83.1126	51.5649	108.947	73.2824	139.281	79.0307	119.877	66.0638	72.2367	61.8501	112.649	225.788	236.958	121.37
ENSG00000188404.4	SELL	102.406	204.228	101.157	125.437	46.4411	73.205	129.212	160.777	119.496	78.3265	72.351	203.781	71.5612	62.8489	95.5809	98.872	74.8577	101.233	62.7323	71.014	67.8754	64.08	53.3531	92.9877	134.555	41.3947	47.9586	100.778
ENSG00000137312.10	FLOT1	61.2585	24.7679	60.1495	53.3489	239.444	95.611	41.9687	60.9118	45.4602	83.6678	80.2296	31.8213	81.5538	108.261	59.6537	44.4132	51.7829	99.3534	136.901	56.0312	227.687	147.17	83.2379	87.4394	127.63	150.368	221.556	96.6966
ENSG00000173465.3	SSSCA1	41.1659	65.7131	35.8037	52.0392	83.2703	32.5199	69.0416	90.6322	61.4576	33.028	55.8762	58.5935	50.5224	26.4721	64.3136	44.882	43.1508	73.3484	99.4429	59.911	610.315	132.557	40.1623	71.7867	201.237	63.9281	341.53	44.5041
ENSG00000204482.6	LST1	30.6071	13.4811	29.6623	31.0836	248.021	90.3944	33.8465	40.7864	25.9417	108.262	43.8598	4.16641	80.5953	110.544	70.7685	45.8518	77.5227	66.8546	90.28	55.734	528.262	71.1932	24.9047	43.0803	120.692	144.237	372.902	43.5781
ENSG00000105185.7	PDCD5	56.5732	82.0336	54.6027	64.6419	118.317	50.6487	94.4812	131.845	55.0999	53.0695	85.8138	61.2606	69.9689	53.4201	70.1537	52.2397	73.5037	87.7524	138.314	69.2935	267.746	127.563	53.6839	94.3899	179.03	133.83	217.241	50.102
ENSG00000136527.13	TRA2B	91.0895	135.003	94.4229	97.2051	71.6422	107.922	72.6742	104.485	119.806	117.713	112.793	112.816	82.0345	100.687	162.457	104.001	114.779	80.7487	78.9588	111.894	67.1233	86.3298	81.0549	55.3089	52.0827	89.7887	37.8676	95.5335
ENSG00000244038.5	DDOST	84.3192	126.601	72.3208	81.4396	102.538	86.2742	86.2653	98.8209	89.5585	104.353	92.4186	73.1149	109.673	81.5097	87.116	71.8268	87.9396	93.5566	100.322	98.1613	132.296	92.0406	64.3978	84.0419	112.939	133.396	100.661	83.371
ENSG00000122705.12	CLTA	60.4379	45.9704	43.5832	59.4968	172.127	62.7259	61.5133	79.9491	59.3536	84.1948	84.7212	38.1322	85.2668	78.7306	61.3147	49.6045	69.6348	90.7426	114.15	70.1968	208.752	102.895	48.3008	91.0675	153.137	184.443	296.684	71.7881
ENSG00000147416.6	ATP6V1B2	90.8451	48.3335	115.709	74.365	129.902	120.186	43.3991	42.1874	83.7821	191.116	116.388	32.2267	122.338	162.687	102.736	88.2228	114.762	80.438	64.6149	98.2029	44.8017	46.9448	84.9618	41.7096	45.4019	222.664	86.391	131.574
ENSG00000136450.8	SRSF1	89.4382	169.402	105.32	141.591	36.3187	92.0437	75.896	91.832	142.709	107.885	98.3373	143.468	100.563	98.0224	133.606	142.587	133.498	90.0342	64.2021	123.259	23.2678	53.0195	72.2196	56.4183	48.9764	70.5366	24.2833	95.3849
ENSG00000055070.12	SZRD1	89.1358	79.3922	90.1531	97.7816	108.51	101.06	72.2596	86.4557	93.6521	104.939	88.8123	87.8789	107.591	104.096	117.635	84.1275	102.897	91.8551	102.787	98.6231	82.867	81.0674	76.821	71.6137	84.7608	114.685	111.851	90.5759
ENSG00000183291.11	44819	91.9644	119.329	107.623	83.6203	92.8303	126.301	68.3722	68.3637	125.89	138.551	125.492	71.2703	105.964	131.619	108.13	107.242	146.144	84.9704	81.657	94.1119	33.3634	80.2415	51.3145	69.6599	68.2327	113.125	42.2011	85.5223
ENSG00000198053.7	SIRPA	83.056	32.8377	90.0423	77.8808	149.652	166.928	35.3272	41.131	57.9154	156.257	107.652	33.1046	144.84	167.681	129.105	92.8984	140.365	93.6303	96.3785	95.9497	46.8396	31.3815	84.6997	58.7638	36.8312	179.234	100.252	90.6151
ENSG00000117362.8	APH1A	83.8329	56.372	74.17	77.008	145.723	83.2022	83.5191	88.0328	68.1318	126.097	98.6527	61.3821	101.807	97.1322	85.9965	72.4597	84.1119	93.3082	124.036	74.9103	116.002	118.548	72.6139	82.3805	123.095	126.161	118.224	82.6912
ENSG00000049860.9	HEXB	49.5569	27.8851	55.2256	37.8242	276.3	84.3402	37.5246	46.9875	51.0857	96.0994	64.2482	16.6591	74.6328	116.876	47.6027	36.7519	71.8481	56.1788	89.3449	51.4209	193.897	105.697	42.2105	88.5009	150.711	118.899	428.385	102.872
ENSG00000102007.6	PLP2	75.2531	59.2616	79.6877	64.6017	113.402	104.834	113.09	122.305	46.6554	48.9649	74.8912	86.7124	80.7521	111.064	47.8821	33.875	47.9054	63.8353	47.506	57.8805	103.431	128.558	150.785	156.321	172.346	134.567	124.674	167.915
ENSG00000100201.14	DDX17	117.846	121.233	127.307	123.684	63.8117	139.003	73.3674	80.0963	96.4693	89.9499	103.513	148.278	74.2491	109.881	107.56	137.756	120.874	64.439	64.8566	109.191	29.4571	80.1454	94.8279	74.0957	56.3395	53.2585	35.4877	111.701
ENSG00000106245.5	BUD31	37.2159	47.5766	38.7508	41.0752	85.9072	45.416	61.8897	71.7504	60.6142	38.966	58.8822	32.341	35.495	40.5317	52.1792	36.7421	40.4335	51.3705	86.9553	41.4626	676.959	99.3057	27.6878	80.9852	211.415	69.4892	399.094	37.9041
ENSG00000185201.12	IFITM2	53.4967	46.5223	46.1386	49.3047	120.933	40.4052	150.329	102.119	50.6108	85.3723	79.6076	67.4952	72.1936	34.0411	93.297	73.6324	43.6421	121.815	185.411	53.7515	244.688	119.357	71.519	101.293	172.182	84.9334	142.168	101.969
ENSG00000154518.5	ATP5G3	64.4385	80.5125	59.8438	64.6773	130.297	56.8564	95.1294	99.3421	76.5931	82.1915	108.328	60.4323	69.1918	56.73	75.0642	64.4913	71.2055	113.172	106.118	67.0499	200.838	126.716	54.2072	97.4423	189.669	102.151	156.569	78.93
ENSG00000060491.12	OGFR	51.8769	46.2557	45.5356	56.8524	143.536	57.4164	78.6917	107.374	43.7732	49.9962	52.0398	69.0202	56.8537	44.7079	64.1245	39.8894	42.3394	83.3591	106.735	54.1959	337.61	135.733	69.4712	94.9629	196.402	121.354	279.911	77.8832
ENSG00000009307.11	CSDE1	103.61	130.14	105.118	116.66	61.8029	104.572	78.9979	76.5354	146.315	119.681	100.656	112.437	111.246	124.778	112.659	116.834	123.303	100.031	75.7055	104.892	28.7975	61.2809	61.9699	61.5723	51.7628	71.0463	40.1358	90.2118
ENSG00000273338.1	RP11-386I14.4	130.265	0	67.6114	0	328.675	43.203	16.3418	20.653	109.739	22.331	11.9537	43.548	77.6136	61.384	103.541	98.4783	16.5934	136.685	63.2462	57.1517	235.029	96.0702	6.88479	27.9058	240.139	30.7203	517.16	28.6606
ENSG00000159199.9	ATP5G1	55.3594	69.9644	47.9489	50.0054	106.652	49.9888	99.3276	95.149	60.7414	50.1004	60.8425	51.3663	59.1167	48.866	81.1436	55.3459	68.6212	63.8546	103.887	55.7428	373.741	117.862	40.136	87.4818	196.103	109.793	270.462	55.1835
ENSG00000069399.8	BCL3	66.3503	49.254	64.1065	86.6198	179.323	88.8992	67.9588	84.591	49.2218	109.531	93.8224	68.6218	86.0668	66.9383	66.597	57.5441	66.8195	114.618	181.602	60.0185	115.967	156.28	85.325	92.5615	99.6469	130.264	134.65	59.915
ENSG00000174917.4	C19orf70	32.529	33.6501	28.4882	33.975	76.015	19.4863	71.014	79.6062	28.7566	31.5658	34.4616	34.435	37.3179	18.2043	36.9612	21.9555	22.7773	52.2321	86.0274	27.9417	851.077	111.292	28.3017	77.033	214.199	51.1271	408.692	31.6825
ENSG00000071655.13	MBD3	40.8045	49.98	32.8096	56.9368	72.0216	29.5635	84.4397	133.587	45.449	37.2641	49.9971	53.3929	38.4662	24.3616	60.5079	37.6644	30.9197	68.733	100.329	55.3532	585.413	105.618	54.0438	88.0452	207.343	73.1479	319.95	41.5745
ENSG00000136867.6	SLC31A2	87.6746	37.2923	108.527	76.9449	173.984	164.543	31.0648	28.4926	69.4678	204.309	100.619	26.8865	151.919	142.103	111.798	74.2901	105.628	127.554	105.806	99.2161	31.5953	51.2498	69.4133	45.5026	38.1468	178.384	55.7228	78.9332
ENSG00000140749.7	IGSF6	79.3361	29.7642	99.1985	69.8382	223.697	208.144	29.2651	41.1858	59.0776	137.766	103.099	12.8225	124.422	180.937	112.448	91.191	137.131	85.7037	70.401	96.5836	35.6981	45.5301	51.039	44.5111	39.1905	220.682	90.3147	56.2058
ENSG00000130402.7	ACTN4	85.6585	63.9006	69.5176	99.2191	125.921	87.3589	88.5165	102.86	88.1512	66.8788	105.745	121.599	101.595	74.0086	71.8172	63.7635	58.0032	95.5318	117.891	76.2453	81.8532	116.925	112.068	80.8546	87.546	133.134	102.725	94.347
ENSG00000171860.4	C3AR1	82.5135	42.1194	99.8148	67.7454	123.941	28.9837	15.8077	51.1343	74.4023	269.873	95.7991	16.8737	91.0417	143.142	60.1857	80.4605	139.184	95.2422	50.6019	74.1659	110.511	50.069	58.2849	46.0295	33.5363	215.248	162.905	191.858
ENSG00000152234.11	ATP5A1	83.0125	102.848	65.4155	89.4427	95.0386	68.2871	100.523	103.26	93.8516	99.7804	98.0482	85.53	91.765	75.1497	76.7197	84.5623	88.8851	97.1173	99.9988	82.844	137.632	102.26	54.7235	88.1027	109.498	92.6165	120.44	72.0556
ENSG00000100353.13	EIF3D	62.7381	92.1589	54.8016	78.1765	112.827	58.3958	98.0718	116.883	87.2178	71.0927	64.2779	89.3996	59.8851	52.8532	76.0079	61.4883	62.1835	99.7402	115.199	61.0394	221.433	126.384	44.6995	100.544	168.366	71.6328	196.27	55.112
ENSG00000167283.3	ATP5L	59.472	78.6813	60.817	51.8162	104.742	62.8146	76.3146	75.3529	76.3618	63.6309	73.4172	59.1705	60.0287	66.3875	74.9712	64.1606	72.7464	74.4073	81.8819	60.8123	389.076	126.111	35.56	91.7943	144.287	69.526	238.342	65.1538
ENSG00000130175.5	PRKCSH	51.7457	28.1076	35.7173	43.5118	137.859	48.1163	55.1698	63.5963	28.0085	59.5117	50.5369	35.0693	50.6689	49.1639	46.4281	34.7665	42.4546	59.9879	75.4552	44.5487	505.444	122.018	58.1598	89.7524	168.234	102.017	411.276	50.2262
ENSG00000175826.7	CTDNEP1	74.8702	63.3106	50.3949	69.4253	105.923	51.2917	88.936	116.522	62.4876	75.6112	82.7269	66.0477	68.3793	52.5335	72.3769	55.6808	58.0219	88.366	111.242	60.5114	296.426	123.373	57.3257	89.4452	170.534	88.596	194.697	50.3844
ENSG00000175416.8	CLTB	30.4397	58.6942	36.2535	44.7337	107.545	50.0438	68.7645	107.842	49.458	39.6327	43.3936	54.9945	37.8681	37.4697	56.6208	32.0655	37.1782	75.8241	91.6396	49.3535	473.477	111.469	39.0696	100.812	230.954	79.6062	355.272	44.0631
ENSG00000100342.16	APOL1	90.2155	46.0504	67.4556	89.6663	243.199	102.157	39.787	53.2949	71.6279	129.505	103.705	46.4467	86.6837	65.6784	87.8048	70.125	84.333	118.094	182.133	90.8398	98.0277	124.146	36.1751	48.038	76.8759	110.818	153.444	26.726
ENSG00000077238.9	IL4R	92.2919	100.661	97.0529	105.628	89.4825	89.3152	96.8974	139.559	67.9236	80.562	92.5761	119.484	75.5506	62.1446	81.5256	83.46	79.2655	97.4227	94.2963	74.5178	93.9214	101.237	90.6677	91.541	111.132	71.2676	83.3639	77.3097
ENSG00000127774.6	EMC6	55.1493	60.6544	49.437	59.5837	117.136	48.1326	100.188	122.129	67.9628	61.9927	72.2614	68.8366	71.7407	36.6506	57.0961	48.4793	47.895	96.545	131.424	56.2299	272.726	145.082	61.5765	118.306	167.78	103.853	180.825	59.2662
ENSG00000182004.8	SNRPE	56.594	124.091	63.3506	67.2906	73.3554	55.0916	99.2327	98.4231	107.385	80.4619	71.6417	70.7013	50.408	50.0616	74.5811	71.6742	75.8595	84.2078	100.863	60.3344	249.053	132.518	29.0101	99.9833	193.316	56.4482	196.135	46.1363
ENSG00000173272.9	MZT2A	31.2081	14.9618	30.8812	35.9617	38.6259	25.8071	87.0162	87.2192	37.2104	13.3515	37.1276	50.5694	28.7631	16.3268	30.3616	21.2667	12.4068	49.1464	60.8873	23.8282	880.025	100.69	53.3972	106.652	240.594	55.9293	335.054	30.8267
ENSG00000131408.9	NR1H2	62.136	46.0612	60.0987	60.5033	144.079	72.0014	74.4851	97.6775	47.8392	56.6425	72.5455	65.7678	74.1588	56.2218	68.9015	43.728	47.2975	76.1453	107.071	53.6062	272.985	124.968	76.7614	100.607	164.256	106.573	227.67	65.3298
ENSG00000122034.8	GTF3A	68.2005	117.889	69.7522	75.281	75.9193	53.1201	118.152	122.83	95.9196	53.5305	82.8978	81.9687	52.764	53.2953	82.0665	76.339	67.1978	70.8224	115.364	72.7524	193.083	110.854	38.9716	108.948	183.688	59.4818	165.121	56.3458
ENSG00000198851.5	CD3E	117.542	101.321	64.2377	87.5693	67.6505	59.4725	118.608	126.94	89.3263	47.9322	95.5456	101.559	70.1139	37.8987	76.7173	85.333	73.2549	75.7389	72.7394	63.8105	174.386	147.724	64.3919	98.5464	140.455	58.1373	120.647	81.4761
ENSG00000133657.10	ATP13A3	88.9046	86.4034	146.446	98.5066	28.7862	178.004	29.7649	34.5097	99.375	158.48	71.6945	79.4788	121.963	256.803	126.813	118.846	196.063	55.1872	25.0891	101.559	5.73369	24.6558	91.2347	44.7894	17.043	78.0601	10.2755	143.969
ENSG00000166340.10	TPP1	85.5798	41.3384	102.624	79.5874	116.1	146.808	39.1723	42.368	63.5389	174.768	112.225	65.6743	127.873	171.96	95.3403	84.7686	125.027	77.8325	74.0534	91.3223	33.619	54.797	95.635	45.9705	46.965	138.503	56.0384	125.281
ENSG00000162194.8	C11orf48	46.9759	46.5518	33.9536	52.3997	105.242	33.366	94.6302	110.515	42.0725	42.0425	59.6981	42.9788	59.1668	36.7667	34.9352	37.4598	29.9989	79.2503	92.4176	41.1769	436.904	148.752	30.1146	112.671	234.574	65.3953	319.508	43.954
ENSG00000130985.12	UBA1	96.1632	70.2102	83.3594	87.3464	97.7109	86.736	62.9217	82.3794	77.0151	105.075	83.6446	108.369	106.625	104.232	94.0634	75.4408	92.694	85.2536	82.8766	79.0867	104.479	79.423	94.4247	72.1706	90.804	101.511	119.745	89.5523
ENSG00000125826.15	RBCK1	62.2143	44.4177	52.6687	58.4996	156.873	60.5868	59.8503	80.8352	57.5922	91.1025	61.9817	55.436	66.1198	56.2675	73.7647	52.4934	56.2097	93.9509	152.581	57.6109	260.814	106.6	60.153	76.7807	136.335	122.383	238.219	59.589
ENSG00000166986.8	MARS	72.7903	132.598	78.9744	105.253	57.6677	71.8025	100.969	132.057	130.906	83.971	91.0769	113.411	69.8863	64.1347	108.526	100.693	75.8926	106.611	117.089	96.122	83.6151	72.8694	70.6423	62.7105	87.4834	78.1962	73.0041	72.6753
ENSG00000113263.8	ITK	110.63	185.451	118.716	151.434	30.7146	73.8616	105.323	139.197	174.644	68.5916	118.481	165.951	73.3641	35.8009	115.779	116.643	85.8671	88.7788	59.4785	91.3394	23.2493	61.2276	57.7434	63.6724	66.1646	36.0714	25.9526	64.8451
ENSG00000129968.11	ABHD17A	46.0837	29.1399	36.2467	41.4644	119.45	44.5356	80.6528	82.5663	30.658	33.9949	53.6289	51.8383	47.7539	36.1115	37.8489	37.252	33.7988	67.5353	89.4943	48.633	435.462	141.796	89.4011	99.7276	190.561	92.6248	330.724	79.8952
ENSG00000118705.12	RPN2	80.6164	68.1392	67.9252	70.3191	118.435	85.203	77.9779	71.9855	82.8769	103.082	92.4344	60.2943	93.0767	79.4851	84.7224	77.6969	92.9793	95.9807	105.872	79.6199	137.077	92.5112	52.3969	68.5682	112.76	127.26	164.092	62.1631
ENSG00000100345.16	MYH9	111.382	59.1931	78.7002	119.005	99.0897	113.905	85.8637	109.68	78.9757	78.8008	61.5071	69.8694	141.562	102.725	82.8371	64.066	87.6011	97.7514	84.5219	93.7179	73.5766	68.6903	118.078	71.4591	60.9568	131.153	69.9577	89.8885
ENSG00000187239.12	FNBP1	107.405	120.801	101.831	121.856	55.4029	95.7032	74.8093	89.9549	116.977	83.2861	83.5987	242.54	105.295	93.0215	84.6142	89.8639	99.961	98.9359	69.0166	90.5024	24.4135	84.7806	73.0726	65.4725	56.5078	70.6139	30.923	71.3269
ENSG00000127022.10	CANX	106.714	101.114	105.866	99.8289	68.8648	132.158	53.3952	53.4114	126.505	153.828	103.55	82.7622	124.634	149.57	108.217	100.652	138.184	92.8411	63.1326	118.878	14.772	40.5805	56.6585	44.0107	33.1031	104.272	23.1758	97.2694
ENSG00000166226.8	CCT2	74.0939	165.626	85.4365	111.649	49.4383	71.6007	103.183	126.374	143.911	85.8322	86.6335	103.585	79.0669	67.4765	115.429	103.258	99.133	112.004	107.412	96.774	36.1121	74.1296	41.6417	87.8259	88.8531	65.7273	50.6287	64.0177
ENSG00000105246.5	EBI3	90.5508	51.5734	50.7541	73.0864	50.4805	86.9903	40.6358	60.6056	79.8947	91.8341	91.7497	47.8458	123.599	83.8965	119.557	85.1305	96.555	80.4776	250.109	136.56	149.128	65.8472	108.066	51.8666	81.7753	91.6158	70.5219	84.5734
ENSG00000109390.7	NDUFC1	51.7172	66.047	52.2323	64.1197	152.172	73.8949	101.512	82.6551	68.7764	77.0878	85.1657	59.6473	55.2957	55.593	67.1527	65.9022	61.6414	89.7084	93.8042	65.4489	117.63	145.867	57.5135	119.992	190.201	131.4	177.455	63.6364
ENSG00000265206.2	MIR142	45.4533	52.3611	38.8532	47.2264	98.7709	38.7293	64.4814	66.6666	38.1398	30.7025	62.7981	51.5405	25.4165	32.9756	42.5812	47.0346	31.6362	27.2961	126.17	66.4685	576.205	171.53	53.309	65.0456	160.194	47.8745	341.853	41.6335
ENSG00000179262.5	RAD23A	75.4857	74.0598	62.2991	72.7707	114.959	66.7352	76.9475	103.742	71.8794	78.6213	83.7655	69.2057	67.4179	64.3988	81.2335	61.6519	69.7012	91.3165	112.715	71.9945	160.635	110.976	70.0779	96.4547	139.641	116.469	159.623	66.6815
ENSG00000103495.9	MAZ	74.7607	107.474	64.0685	95.7696	72.9271	49.611	133.148	168.839	82.0653	61.8036	86.2992	80.2255	64.3934	47.5642	95.6125	75.1276	64.1812	88.1897	104.345	85.4527	110.93	103.796	73.3588	89.575	152.812	90.4412	101.916	66.1633
ENSG00000055044.6	NOP58	74.4313	163.888	87.2029	112.786	49.9626	70.8211	96.0015	115.253	132.869	70.4702	82.4335	116.744	65.5865	60.769	101.316	93.3	86.4484	105.853	88.8265	90.7807	97.7877	102.413	35.788	85.6358	118.483	48.7776	79.3317	53.3915
ENSG00000143106.8	PSMA5	64.7026	68.1535	46.4984	56.3231	132	60.2062	72.4109	81.5939	67.4719	84.6336	78.5658	49.1766	68.2229	59.3012	69.781	61.0674	72.7593	92.08	105.662	59.4249	218.29	110.439	35.6566	83.4563	173.415	107.853	257.215	50.4359
ENSG00000198858.5	R3HDM4	67.4633	77.2246	65.8323	83.6913	104.43	62.7397	88.9926	131.493	57.3118	61.3781	61.916	110.069	70.1357	52.8948	77.2962	59.7732	54.1791	91.1294	105.129	59.2411	204.445	129.45	76.8143	101.501	149.279	84.5283	123.413	74.1664
ENSG00000269968.1	RP5-940J5.9	22.122	26.7319	29.2541	6.44729	110.735	23.4707	33.2583	25.9253	16.4613	16.8237	23.2064	34.1787	17.7206	24.6329	26.8397	17.6361	16.4034	27.7207	35.3338	12.1846	1053.42	128.611	24.1537	74.5112	172.847	32.7563	385.6	62.9548
ENSG00000173933.15	RBM4	72.1086	82.9096	62.7798	77.9801	134.631	75.9943	87.5979	108.126	85.6509	73.4208	94.2159	80.5584	81.919	59.34	80.7769	65.575	70.8222	77.7112	111.021	69.4527	148.194	107.956	62.916	92.7384	122.53	99.76	119.707	73.692
ENSG00000166913.8	YWHAB	86.8141	90.9463	87.2374	87.5716	95.8618	106.422	68.8803	67.2351	102.153	102.638	107.779	59.512	106.154	114.283	95.7849	88.2531	105.892	81.952	76.1036	90.6344	95.6131	76.6408	56.7967	67.3891	65.5129	93.2408	110.616	91.5525
ENSG00000128626.7	MRPS12	33.8784	55.1603	33.0182	48.0441	60.4823	28.321	93.5117	102.998	55.8924	40.3995	55.0715	58.8749	47.5403	22.1334	47.2904	40.9634	31.35	70.2595	113.041	53.6906	495.349	118.526	36.1735	88.2724	244.858	62.2221	301.171	38.536
ENSG00000060138.8	YBX3	49.524	51.2402	51.1106	56.6769	140.261	60.049	67.2814	60.0012	99.4089	142.652	96.5965	68.0142	99.1148	52.9722	92.2297	71.3175	87.5752	182.079	155.106	83.6458	107.918	106.544	61.3455	87.5272	89.3463	99.6324	109.014	45.3323
ENSG00000164897.8	TMUB1	37.9045	25.8489	29.5996	38.5487	97.9921	26.8881	65.0988	80.8936	26.1888	29.0659	45.8822	50.4838	42.0568	26.0032	33.209	25.8388	25.4074	49.867	82.6363	35.5161	702.766	156.797	50.4896	84.6365	180.793	80.0474	292.496	44.6107
ENSG00000125944.14	HNRNPR	88.9134	128.706	78.9152	96.0698	89.8018	77.9988	83.5022	100.116	122.057	93.7452	85.583	103.456	84.9186	76.5445	98.5264	89.2811	92.669	111.667	111.323	83.5891	52.0509	102.132	51.3752	76.3482	85.1218	76.8435	56.1239	65.641
ENSG00000114902.9	SPCS1	72.7527	92.0385	72.6923	75.3235	115.036	80.2256	108.866	102.607	89.1256	87.4768	98.7004	78.4763	83.8357	75.3574	73.4247	80.461	79.3515	103.157	102.42	72.2663	72.2631	122.254	49.3067	104.048	123.416	100.707	73.1855	71.4746
ENSG00000167085.7	PHB	52.6861	91.0526	43.8845	64.1573	59.9513	36.2043	99.7796	118.313	75.359	48.7277	56.4987	65.4861	52.5381	31.2772	71.0649	58.237	50.2477	85.1579	103.592	55.0369	355.632	103.603	38.8978	88.7272	205.236	59.1586	242.551	46.341
ENSG00000133316.11	WDR74	31.2942	64.8467	37.8023	51.4549	55.6845	26.7138	96.2109	108.897	52.9874	35.4413	42.422	53.8187	32.4671	20.3713	54.152	36.9259	30.9226	59.1345	80.9154	42.2069	626.862	111.088	26.3789	83.4445	231.807	40.0838	296.435	28.1463
ENSG00000130203.5	APOE	51.0753	2.5705	16.099	39.8661	783.387	48.678	26.7821	23.9365	39.0333	46.5321	224.932	3.06438	29.0188	48.2131	10.7831	12.8511	42.0559	32.5773	125.366	31.0467	119.606	123.788	7.22427	39.5845	68.7428	306.217	124.957	21.3304
ENSG00000185043.6	CIB1	49.1148	47.6209	38.9333	43.7141	133.406	55.3703	83.5479	92.7586	35.2071	35.0978	58.3289	56.4461	44.1161	50.2808	44.9529	40.3072	44.7121	63.059	87.449	39.2886	368.279	156.272	54.6308	103.114	212.118	79.7894	266.743	64.3324
ENSG00000158714.6	SLAMF8	80.855	24.152	88.5779	59.6692	179.861	149.094	25.3695	33.2031	55.9723	143.898	80.9017	18.3947	139.392	120.481	90.6954	58.4537	91.4485	94.5579	87.4884	71.778	82.1761	50.9678	116.074	54.537	36.2277	177.191	120.142	117.343
ENSG00000197766.3	CFD	17.9249	4.86192	14.7368	9.94293	374.332	42.6417	8.31787	7.11183	16.4451	29.8282	31.529	6.49129	32.3809	21.5598	23.6769	18.808	16.1289	47.4175	214.595	32.1839	623.176	99.5939	4.86483	23.6991	67.4052	88.5156	543.848	18.0215
ENSG00000012660.9	ELOVL5	93.5732	113.28	88.3685	103.922	69.8214	107.085	55.6473	61.8675	110.429	121.04	108.724	131.564	89.8522	90.5649	105.179	116.461	134.99	85.2244	90.2852	96.2991	61.6125	68.5912	48.308	51.0317	52.3714	50.3201	81.1421	51.2694
ENSG00000185627.13	PSMD13	60.7041	46.8019	35.2078	48.1591	106.67	50.2173	83.6856	78.385	45.5763	60.1794	59.9837	44.9712	47.478	37.9697	41.1295	41.7836	49.3326	63.8686	90.8566	45.369	386.287	134.589	48.0476	80.8557	198.275	79.2927	325.06	48.042
ENSG00000099985.3	OSM	74.0113	26.5455	57.5895	91.9415	184.504	171.745	34.7678	50.9125	24.1087	57.795	29.9915	24.0723	78.2935	223.624	25.32	37.9545	64.225	64	74.6935	28.8333	44.1039	29.981	188.963	153.864	84.4778	228.958	103.282	175.459
ENSG00000102898.7	NUTF2	48.2447	81.0642	57.2833	57.2882	90.5888	51.1455	106.364	115.814	72.9101	55.2024	74.6592	65.6142	48.5538	39.4863	63.0669	53.3586	55.7928	71.5257	107.065	56.7332	235.034	135.545	44.4603	103.269	213.273	76.3722	200.325	49.9997
ENSG00000162711.12	NLRP3	75.0071	19.6574	124.468	56.7728	217.94	211.183	22.6073	35.355	36.9568	127.229	79.2755	46.813	75.4815	239.446	48.689	45.5813	80.7114	85.7419	55.4207	42.2486	82.0419	55.8105	69.202	83.0382	44.3052	233.425	60.5719	71.1919
ENSG00000130222.6	GADD45G	29.1549	24.3112	26.8755	41.281	195.259	33.8662	39.6699	56.4391	34.1587	32.0933	56.2	35.04	33.9031	9.76703	38.3915	19.7095	27.3469	33.4497	93.5511	33.0204	408.356	140.083	40.5142	63.0151	156.007	102.37	601.674	20.5248
ENSG00000154582.12	TCEB1	55.6615	81.5896	53.895	53.6073	158.302	68.2507	54.0776	68.3984	86.972	85.8803	77.3397	53.4897	69.2465	71.36	76.005	57.297	77.826	96.8018	101.369	54.324	210.451	106.496	33.4596	72.7951	136.567	89.5283	222.476	50.1591
ENSG00000168071.17	CCDC88B	39.741	31.5289	28.6732	39.0255	79.2621	29.6335	56.653	74.7928	26.0781	22.4686	30.8196	42.6338	24.3005	24.9516	39.8668	31.6322	24.8886	43.0995	86.4264	34.0715	817.997	121.346	33.7376	57.0124	163.913	42.7986	349.233	24.0767
ENSG00000122565.14	CBX3	81.5549	128.178	110.624	89.3072	86.2085	127.974	66.542	73.6764	109.788	90.6789	92.6669	92.2682	74.1504	125.525	96.5652	112.617	114.033	87.8738	73.1736	86.8294	32.2339	78.2209	48.9078	75.0949	60.6659	76.05	39.5032	84.5691
ENSG00000067167.3	TRAM1	106.736	108.676	122.407	83.9896	61.9978	128.755	59.0063	45.4462	104.546	144.239	121.717	80.5571	123.219	140.055	96.4654	112.554	141.679	87.7143	55.6784	111.564	15.3359	52.3883	44.7322	44.9332	33.3359	73.2334	26.0505	84.4124
ENSG00000109046.10	WSB1	77.2301	84.0097	136.853	90.9832	91.3958	192.29	38.382	35.3149	71.6519	123.956	81.8167	216.754	72.8078	168.389	78.2634	107.201	107.503	95.8963	46.4673	88.0951	22.0298	61.8136	76.1138	43.5666	31.928	69.4806	17.5222	82.3005
ENSG00000172115.4	CYCS	66.8328	152.296	79.3668	83.6338	66.6358	87.467	78.4949	96.1232	131.861	93.7127	88.5204	106.677	78.2333	80.7859	115.335	102.435	96.5967	99.2224	92.7068	90.8343	62.4645	74.6389	42.7323	67.3161	72.6045	76.936	63.7716	61.4317
ENSG00000260260.1	RP11-304L19.5	34.5289	29.0535	18.9575	36.9514	69.9481	15.5794	73.9591	68.0431	22.3724	27.2664	23.4414	56.7001	24.3132	14.1692	25.8385	29.38	24.1951	46.1761	68.9885	23.1679	799.744	117.358	15.8376	94.758	276.48	45.2613	297.852	28.4541
ENSG00000106605.6	BLVRA	52.0271	25.9251	37.561	44.7531	242.687	81.079	32.6156	35.4622	47.6174	123.721	63.954	20.4215	101.711	69.4044	65.2141	43.0573	97.639	97.9775	173.361	70.1728	249.385	66.5578	26.4849	43.4514	88.0769	103.966	274.311	29.9985
ENSG00000005059.11	CCDC109B	110.988	33.669	93.7929	83.9769	109.505	137.133	54.7031	74.6723	56.1289	100.011	101.554	44.6341	147.13	95.7021	60.26	58.7508	65.5954	101.743	88.2116	78.968	12.7329	43.0302	142.824	78.9129	32.7856	255.12	24.1436	121.102
ENSG00000241837.2	ATP5O	54.0504	53.6781	51.4371	51.7037	150.23	56.5841	82.1462	83.6129	50.5717	62.3767	68.704	59.4088	61.0641	53.6838	46.0242	55.6434	53.1217	66.4883	87.3893	52.0735	301.962	129.615	42.3663	101.953	163.704	95.5704	213.713	57.675
ENSG00000197448.9	GSTK1	61.996	58.8048	63.6898	67.7556	168.923	88.7497	71.0896	76.1397	70.4936	83.7962	93.0571	67.133	67.9071	86.3384	76.9701	72.856	70.2709	87.992	132.353	65.6428	91.3692	106.362	67.6756	88.1675	121.413	97.4019	126.545	74.5707
ENSG00000159140.13	SON	100.072	113.038	107.043	109.486	66.8571	111.524	74.279	88.0447	108.245	100.336	98.2453	90.5302	82.0506	118.995	97.0255	103.473	98.9431	96.2128	67.5287	91.8981	38.6445	67.8894	57.8403	71.7327	52.9346	71.3625	37.2574	75.2232
ENSG00000116717.7	GADD45A	78.7723	145.886	82.0308	81.369	57.2688	72.1965	81.0525	112.44	149.497	53.7742	138.447	97.2022	47.6315	35.157	88.5655	62.1776	72.2915	79.588	86.9417	108.278	29.0391	121.785	114.353	107.561	110.56	69.8954	55.0559	54.2346
ENSG00000163931.11	TKT	64.0836	106.077	39.9152	87.9968	67.4553	53.0717	113.57	152.459	87.6912	55.6122	36.7063	84.28	68.3428	57.4729	89.2961	75.4966	50.5448	93.4246	103.854	65.063	108.182	92.7098	63.7348	100.982	155.437	81.637	150.389	72.9128
ENSG00000132965.5	ALOX5AP	28.8356	40.3122	113.357	51.1258	148.603	271.557	79.4663	108.937	16.7088	76.0961	47.1733	26.7664	29.2649	198.5	33.0265	59.0395	64.089	41.0288	23.4801	18.6055	65.8829	39.7677	124.571	235.649	137.311	141.226	70.7473	83.5875
ENSG00000051108.10	HERPUD1	74.8741	108.623	77.6207	87.1422	67.4409	64.2534	114.547	114.485	93.8597	68.2997	99.7534	94.636	86.9623	71.0742	72.9699	75.3544	60.566	86.8678	102.008	75.9407	106.77	93.0083	44.5557	87.2294	104.004	80.654	88.2181	72.4516
ENSG00000178035.7	IMPDH2	48.233	104.957	52.2009	69.6733	67.9536	43.2312	109.624	121.362	78.7405	51.3448	54.2071	96.2696	49.0523	34.0948	64.5311	61.149	48.0983	97.7103	106.577	54.9861	246.892	126.627	32.8841	100.004	185.768	49.5715	172.534	43.6938
ENSG00000204267.9	TAP2	91.2185	74.914	97.5484	96.6748	117.108	156.545	41.7934	46.8857	98.4211	156.353	87.1442	62.6078	87.7161	139.893	125.026	109.748	105.162	87.2195	82.9141	106.555	36.3877	57.1662	36.3187	43.5421	44.8118	73.8685	56.0324	51.7943
ENSG00000116521.6	SCAMP3	53.6441	73.7605	47.4796	61.9438	77.5207	42.6456	90.6901	111.215	63.8957	61.5161	67.5322	63.7211	54.2458	40.1764	67.101	48.6396	53.5929	77.2505	104.657	58.9067	338.22	91.9815	48.6879	80.5604	155.803	81.4443	196.918	53.7124
ENSG00000013441.11	CLK1	77.7623	75.9509	106.82	81.2462	109.44	180.034	79.4	74.6712	74.5104	88.9596	89.017	79.861	63.4031	105.117	71.4462	96.0389	90.8165	69.0984	59.8989	59.5776	48.2972	115.015	47.3895	97.9281	95.2824	67.752	91.9681	64.3084
ENSG00000090273.9	NUDC	42.0895	66.6661	41.4225	58.1247	76.3429	42.4008	85.9375	116.931	58.2004	41.797	49.2298	58.7619	46.1522	35.843	64.4892	44.0772	41.8929	82.8237	103.478	54.7476	350.247	109.292	36.5599	90.945	217.827	64.8275	236.655	40.8921
ENSG00000198830.6	HMGN2	83.9688	78.2993	67.822	66.5257	120.58	84.038	77.6925	80.3344	66.9095	83.5775	105.456	51.4021	71.5987	95.6947	73.6681	67.0277	78.9643	79.2345	80.9834	85.2065	63.8404	108.52	76.7564	110.697	102.44	111.611	95.8709	88.6355
ENSG00000147123.10	NDUFB11	29.6719	28.0742	28.7405	28.8336	95.1648	26.048	53.0968	57.3936	28.7295	36.4088	42.6023	33.0536	38.512	25.6177	36.2033	26.8241	31.0342	49.5353	76.3282	29.5097	628.632	121.192	39.1789	76.5248	205.607	80.1869	352.332	52.0049
ENSG00000221978.7	CCNL2	85.7406	85.0486	94.6326	91.0937	95.3	94.4801	80.2629	104.908	81.2915	60.4279	77.4908	122.279	51.0161	61.2441	93.5519	85.9427	83.3568	79.7576	75.336	74.6427	61.8305	118.81	76.2806	89.1024	109.304	68.3454	85.9711	66.4943
ENSG00000157514.12	TSC22D3	83.0784	53.2533	78.0015	75.672	97.3234	67.2548	133.349	105.233	47.6287	34.0646	72.9426	94.0618	80.0839	98.5809	42.7446	38.4124	40.8731	53.3506	35.1876	46.5437	114.467	171.957	104.06	101.249	106.134	77.5238	181.279	116.314
ENSG00000110107.4	PRPF19	60.0631	92.0369	57.1687	86.0294	83.8932	41.9965	107.96	131.315	83.2836	65.9243	56.0856	74.9607	66.4043	42.0884	81.9119	61.1203	57.4457	99.6716	113.107	65.5201	201.154	101.286	47.9472	81.2848	128.104	71.5729	134.634	51.7695
ENSG00000168036.12	CTNNB1	102.145	52.4762	97.1825	72.7902	114.233	119.386	42.6441	42.5098	71.1846	162.741	130.611	69.82	104.45	144.812	90.243	82.0807	127.407	85.5525	91.0789	95.1261	16.5596	69.8099	70.9066	45.7789	31.8953	94.8368	37.6093	79.0051
ENSG00000179091.4	CYC1	54.8171	65.7442	50.2235	58.0109	121.098	50.29	82.4543	109.505	60.558	66.1188	79.8789	52.5191	62.9484	43.6143	70.927	50.9454	57.8622	87.0495	129.511	57.8431	191.156	121.411	51.917	82.7394	163.17	96.5683	170.982	54.364
ENSG00000203879.7	GDI1	68.8103	49.7094	70.7326	62.2038	131.116	96.5429	59.7861	71.9512	54.711	82.2321	75.01	65.0175	61.857	79.56	74.0037	56.3519	68.0924	75.8982	84.4124	63.1179	183.524	93.9078	79.259	78.8771	99.9053	104.121	176.216	76.3857
ENSG00000166337.5	TAF10	39.9326	42.5071	38.9169	44.8192	114.089	48.0381	69.5227	95.5893	36.0034	33.6683	55.7194	58.7394	51.1878	40.9803	56.5045	33.4861	45.2737	62.9011	95.8358	52.8962	308.136	162.861	55.9336	99.6933	212.02	87.9867	235.44	64.1766
ENSG00000106991.9	ENG	45.5742	10.3055	51.8428	48.7076	124.006	101.287	27.3995	50.933	35.987	121.723	42.4691	8.15753	57.6152	107.636	45.0703	45.4879	83.901	77.2979	94.5464	55.0891	291.678	32.2328	86.0825	72.4862	85.8583	182.71	285.497	69.8
ENSG00000106366.7	SERPINE1	106.839	24.1958	124.578	91.7092	81.1142	295.074	19.1866	21.2066	47.0913	108.2	182.394	9.59023	107.597	52.9535	160.429	139.06	293.634	103.109	78.5342	132.252	4.34363	16.5653	1.96147	9.66341	19.4122	96.3705	11.943	2.1342
ENSG00000204256.8	BRD2	89.0133	100.211	96.7403	99.0501	81.7486	98.3717	82.7254	105.405	97.6338	79.0343	83.1941	99.2278	70.4814	82.2187	96.9045	78.1338	78.5305	92.0493	80.0558	89.5396	40.4472	75.6128	77.0045	80.9693	75.4403	91.6038	40.2694	79.1042
ENSG00000135506.11	OS9	66.0653	27.1098	56.8777	51.8987	182.161	108.397	43.5824	53.3314	50.7373	107.433	62.5828	25.8778	80.9772	110.217	75.979	54.4074	81.3016	82.2756	93.542	64.419	148.319	70.6247	58.2862	72.2441	101.273	160.613	168.845	75.5324
ENSG00000020633.14	RUNX3	93.2146	71.1582	75.6031	85.4548	62.3489	83.1963	83.3587	95.5772	86.7617	99.062	79.3469	103.063	89.7203	45.1417	115.033	90.7876	86.4592	107.614	101.81	84.2815	59.7608	71.1994	108.76	82.6651	73.3346	54.6634	69.608	71.5457
ENSG00000156261.8	CCT8	68.5583	125.487	72.9262	86.6923	83.4818	76.8416	74.8155	89.7636	111.065	104.019	78.649	81.8528	75.2711	81.046	104.331	93.6155	101.087	95.623	93.8264	79.455	66.6943	83.6953	36.2653	68.1238	82.8717	71.8485	80.1262	56.6225
ENSG00000167397.10	VKORC1	36.5137	44.9844	54.1018	38.4125	193.245	62.4787	78.4081	78.5299	38.3499	53.9822	61.8787	63.6087	40.7741	57.703	45.2522	34.8076	39.8796	61.5786	86.7541	36.7555	290.2	159.096	57.5347	102.55	163.089	84.3331	190.842	68.8343
ENSG00000059804.11	SLC2A3	17.3583	47.7555	85.1872	44.4612	119.125	128.782	17.9753	19.6418	42.6308	133.58	46.1141	162.197	51.9827	83.4503	41.353	50.2247	39.7387	79.8087	23.1695	25.6112	300.883	172.974	47.5046	69.2306	98.9897	37.6622	246.567	86.1503
ENSG00000104419.10	NDRG1	69.3984	46.1865	129.746	52.6378	139.495	158.323	51.0045	42.3343	54.7027	114.509	77.2198	129.965	94.3954	43.931	58.9475	61.2476	73.9218	113.804	57.2142	63.2966	70.4622	137.279	94.45	89.5667	98.6542	62.7172	74.1069	59.18
ENSG00000004478.5	FKBP4	57.5586	119.564	51.2779	80.1562	52.7599	52.488	79.3751	112.911	87.5478	68.2177	49.4716	88.5194	50.5248	46.8242	98.6407	80.7234	59.9762	99.6151	95.0585	68.8293	198.19	74.9485	53.1368	76.5406	129.248	60.1235	164.856	61.5089
ENSG00000134809.4	TIMM10	41.0872	53.3426	36.3938	50.6634	100.275	39.9411	62.2791	111.826	49.9507	54.2269	56.0303	40.4177	42.7938	29.3889	50.5992	52.7076	45.7819	76.2032	101.347	40.1387	383.569	129.781	31.335	101.997	206.807	54.7264	227.84	37.41
ENSG00000115165.5	CYTIP	80.2073	169.549	76.1107	122.671	45.9207	55.1742	76.5534	116.15	102.537	68.5573	72.3041	200.855	68.6132	68.5597	53.9997	88.9196	52.4572	105.061	77.8966	65.8186	38.071	100.143	63.887	84.3689	91.2771	44.2036	32.8046	83.0389
ENSG00000116473.10	RAP1A	93.8099	103.921	79.4052	82.4221	86.6231	108.06	57.4419	71.8725	92.9575	105.293	114.619	82.7446	85.0831	126.136	95.8641	95.8468	115.858	75.1637	66.942	85.9705	18.0869	77.0535	53.5637	62.5122	58.2955	87.3922	26.9193	94.5605
ENSG00000071462.7	WBSCR22	45.3208	74.9449	47.2268	60.3235	66.2206	43.5952	82.8174	118.392	71.7367	50.7507	57.4225	77.4113	48.8612	35.247	65.874	50.2701	45.1803	70.9561	95.4057	54.4034	256.178	125.28	41.1261	89.1621	201.505	60.6991	219.352	48.583
ENSG00000105939.8	ZC3HAV1	110.532	40.4028	231.817	43.3432	53.3644	170.056	34.4313	29.6877	98.2119	192.932	102.409	24.6713	85.6469	27.5645	216.189	128.487	182.267	93.2539	42.8488	98.9131	49.3374	32.3578	53.2015	26.9027	34.4222	29.7001	39.0129	27.4968
ENSG00000160075.10	SSU72	61.352	63.3286	46.8806	55.1099	109.434	51.7731	83.3866	90.9056	58.5552	59.2067	71.0112	55.2446	63.4447	52.8352	61.5576	47.6298	55.215	80.6762	107.822	62.6217	216.695	126.62	47.8522	83.5718	153.281	85.8781	193.69	53.2363
ENSG00000129559.8	NEDD8	65.0749	46.4222	44.7015	50.0365	136.13	64.1628	74.1378	76.0053	48.8187	69.2526	67.3737	41.2055	55.7836	71.3167	58.0487	46.3571	58.4902	77.5102	92.9024	52.0141	187.545	108.152	49.725	95.393	166.454	124.882	198.774	69.3787
ENSG00000174903.10	RAB1B	71.7909	44.0005	52.3568	62.7748	117.715	63.5819	70.4548	89.7057	46.0055	65.9897	79.2554	59.0846	79.3502	77.7566	69.1286	48.0541	54.3425	69.8518	86.9531	59.8344	174.244	79.0447	96.5431	85.8538	113.759	129.048	151.038	96.658
ENSG00000026297.11	RNASET2	18.5492	49.5044	67.1261	26.3216	169.728	100.804	45.0018	57.7304	41.4877	37.6888	45.6538	105.933	34.4051	50.095	30.0175	21.9713	20.6685	71.2466	53.9476	27.9637	278.003	136.909	53.6439	131.27	236.695	38.6271	272.17	71.0124
ENSG00000188313.8	PLSCR1	65.3767	38.9426	102.166	77.624	111.423	148.743	26.4964	30.2442	79.7524	205.197	100.752	34.2591	95.6596	165.97	88.7247	81.411	128.481	76.7724	92.2614	81.6404	14.2274	52.6561	63.5105	45.0765	31.8444	103.91	31.6614	118.702
ENSG00000113013.8	HSPA9	76.087	146.188	83.4249	104.601	53.3337	78.5464	82.3233	101.48	139.325	89.1624	85.3702	101.421	79.5521	72.2132	105.167	95.5959	90.1901	103.497	87.2257	89.4292	34.3357	63.8396	40.2255	62.9422	63.9748	58.0816	42.8816	59.5975
ENSG00000167604.9	NFKBID	61.64	72.1881	72.5038	86.5221	72.768	134.059	40.5369	118.429	81.6695	81.098	86.2269	91.3692	61.7423	73.3613	115.455	93.8013	99.4852	89.055	137.967	95.8324	51.3769	76.1907	54.8434	78.5887	81.7103	81.4659	57.8655	41.4131
ENSG00000137801.9	THBS1	29.1882	46.5706	42.3992	28.6697	41.7471	43.1662	15.8573	33.3106	26.729	139.33	32.259	161.432	49.4598	942.608	53.6583	40.3142	98.1317	48.4383	11.6241	30.7867	9.41548	15.365	27.7458	34.1875	90.8058	53.074	27.1675	115.288
ENSG00000104921.10	FCER2	53.111	27.4811	28.8246	34.1578	141.305	42.2947	33.8922	60.7432	19.4011	60.2225	96.8443	20.6754	61.836	47.9379	51.5414	63.8462	52.6528	86.3382	223.546	64.0819	248.05	100.291	45.6084	112.221	97.3221	156.958	213.389	43.7232
ENSG00000164400.4	CSF2	46.1097	112.411	31.9257	46.9102	16.3893	118.64	48.3606	32.7521	99.6586	38.8582	86.1767	44.8486	38.3824	44.1772	107.678	182.114	70.5533	95.6515	107.256	116.754	36.0832	140.373	102.307	75.7393	63.8537	62.1279	293.031	28.7207
ENSG00000257704.2	PRR24	15.1835	21.9564	29.1999	29.255	105.975	28.1821	54.7528	43.605	24.3852	23.2978	41.3671	33.7816	21.5615	14.3929	31.7956	19.3887	24.9821	42.3278	97.0817	32.7382	743.617	90.4939	34.5668	75.8979	152.792	70.4332	356.916	27.8393
ENSG00000138670.12	RASGEF1B	62.8869	27.5109	86.9363	79.8317	123.938	169.265	22.5778	20.1598	87.9731	189.716	94.8946	22.1399	113.765	200.293	73.9908	81.5984	135.012	99.6476	102.505	85.921	27.2784	49.8627	31.3268	30.7253	19.7198	143.596	62.6989	41.6477
ENSG00000071553.12	ATP6AP1	70.7863	27.3961	66.1547	62.0916	143.883	108.855	48.2602	62.5854	47.642	123.35	76.1027	25.2171	93.9307	101.877	89.5133	56.4647	101.214	86.1303	83.7733	81.4093	107.22	47.3985	79.139	55.71	68.8996	162.584	129.536	79.3459
ENSG00000135535.10	CD164	88.6418	115.029	101.215	81.711	59.847	111.288	50.7266	51.4509	117.747	134.89	115.583	68.746	87.4863	114.038	98.7998	117.349	125.852	73.6157	65.9142	98.5763	22.6996	59.3642	51.9684	45.0011	39.6618	64.2044	38.0064	83.9462
ENSG00000163882.5	POLR2H	33.3994	79.8091	45.2165	44.2367	76.0671	37.5375	68.6366	77.9934	53.4088	40.7474	46.8068	61.2441	32.4219	30.5847	50.6774	42.0779	39.6351	57.4958	72.0311	39.0544	511.994	120.005	27.3684	83.4814	197.254	43.8397	232.14	31.5257
ENSG00000109861.11	CTSC	46.7922	47.4893	27.8342	57.0824	56.6237	40.892	49.5924	58.4725	51.8832	231.866	94.0961	53.4321	163.012	154.449	40.889	48.1246	112.819	193.512	79.0904	220.444	66.4706	54.0493	50.9156	43.3463	49.5818	66.6749	44.4052	72.1106
ENSG00000070423.13	RNF126	46.9008	56.4636	40.1886	68.1075	70.5895	30.9278	92.1	143.574	54.6354	34.3368	52.4909	63.2375	41.3007	25.3148	60.805	41.4487	33.0359	62.8491	110.165	54.1086	333.419	124.854	49.6431	97.9913	208.281	57.8236	179.561	41.2887
ENSG00000095380.10	NANS	48.3004	46.3212	39.8184	44.7113	162.997	53.0727	54.8985	61.8134	52.5375	75.7039	61.3352	37.0481	67.3927	48.0897	57.3942	44.756	53.733	76.6817	97.4413	46.9856	294.976	107.083	34.2251	65.617	141.147	101.574	252.763	46.4813
ENSG00000196329.6	GIMAP5	70.3273	50.1169	58.807	66.1784	110.999	72.8766	87.5877	83.3258	65.1185	87.9564	86.4325	41.9996	107.019	63.3729	78.6164	63.6891	64.4755	79.9816	92.1923	66.7971	226.696	80.2508	40.323	52.1919	78.1042	102.995	131.075	62.2737
ENSG00000205581.6	HMGN1	95.5773	103.868	86.9871	74.9735	74.3162	80.7438	83.0869	83.4797	87.8338	77.404	90.7672	82.4899	62.5902	82.2142	84.6043	90.6451	87.0316	87.0149	74.5585	82.9803	52.3074	102.639	58.8005	88.3864	89.0632	71.5749	52.5231	82.3111
ENSG00000213024.6	NUP62	84.6194	76.0209	79.5608	87.7023	90.7439	84.3742	71.068	87.1504	84.1128	110.122	83.6205	86.5396	83.5472	63.5698	120.552	80.4144	97.5469	84.7376	107.081	90.9198	48.6804	62.288	70.9155	55.3432	54.2139	96.6407	73.4924	55.121
ENSG00000114867.15	EIF4G1	87.6481	107.84	71.0442	111.063	62.7429	67.4954	79.418	107.572	108.76	85.8632	67.43	81.7369	80.7214	70.2616	106.324	79.4163	83.7029	109.106	94.0971	99.8083	58.1487	60.9516	57.6372	59.1475	68.1877	80.7174	67.7208	55.9055
ENSG00000057608.12	GDI2	86.2728	82.0232	66.8625	90.7009	86.3496	100.239	58.8801	62.1434	95.5764	109.463	104.93	59.9067	113.37	107.625	81.2687	92.5991	104.396	80.8006	88.9146	79.0149	59.5878	62.133	44.7255	59.0781	60.1277	96.0316	66.0148	71.2139
ENSG00000112514.11	CUTA	33.0798	53.2372	35.0212	46.3604	96.0214	27.5511	79.2427	92.3753	42.8672	21.2736	64.1736	85.5365	43.4956	26.1877	44.3864	48.6012	35.8856	51.9773	74.2061	37.6303	364.236	154.473	41.6124	98.8201	201.516	60.2267	256.519	53.5542
ENSG00000172922.4	RNASEH2C	37.2366	37.937	24.1019	37.4764	110.924	29.3811	52.9779	71.4473	35.2081	41.2887	46.2606	45.9409	38.6682	35.3395	42.0571	30.9412	33.3999	54.0052	108.556	40.3177	474.871	113.081	36.2145	66.5877	184.988	71.8362	332.593	35.3648
ENSG00000180992.5	MRPL14	37.9495	32.0112	31.0673	25.2229	141.974	39.7739	54.885	63.0513	43.5975	33.444	46.6846	31.2295	35.444	28.0494	33.5119	28.2756	37.7829	47.9711	92.9847	31.6377	483.807	118.642	28.7209	62.9095	151.246	62.0387	417.666	25.4155
ENSG00000100029.13	PES1	39.5328	65.9296	36.8365	61.5252	71.818	30.4773	78.0709	108.927	71.041	44.7155	48.1139	60.4011	45.1117	27.5668	62.5698	42.6898	39.3802	71.0144	105.897	52.8706	334.085	108.593	29.9164	79.5326	185.081	61.6561	267.176	35.7662
ENSG00000048162.15	NOP16	37.3573	76.2798	41.6986	73.6137	50.9109	37.0335	91.6483	133.792	82.8708	38.1268	58.6161	72.0383	45.9338	29.0071	73.0605	53.6313	45.1712	79.2932	113.722	57.9816	254.741	100.808	31.5184	97.6875	192.19	46.4524	212.203	37.9023
ENSG00000073921.13	PICALM	104.876	64.0839	98.002	90.4358	72.9935	152.474	32.1352	35.5532	99.8538	123.282	124.03	80.9355	119.731	170.27	76.6938	81.9184	108.008	85.4673	62.2957	76.0785	23.5465	55.311	50.6246	45.709	33.8765	82.9019	35.5099	75.4451
ENSG00000072694.14	FCGR2B	23.2846	54.4072	101.425	48.1268	241.984	120.019	21.7345	35.5045	40.6909	136.506	71.9928	48.2431	51.316	65.6769	62.7755	47.6977	43.784	149.727	91.6114	40.4414	134.336	169.959	13.1088	74.6454	125.721	32.0859	197.945	13.7746
ENSG00000144746.6	ARL6IP5	100.445	68.5833	91.0768	62.7131	84.9817	120.966	60.9517	40.9402	73.4524	114.796	129.635	48.8083	112.347	164.713	68.0551	84.4195	103.915	85.9424	60.0391	64.1139	47.0658	90.1508	41.4464	52.4807	52.9556	85.394	52.6788	93.3339
ENSG00000063046.13	EIF4B	84.841	149.958	90.7528	112.526	39.0599	64.6696	85.8141	96.602	117.832	68.5291	80.6765	162.937	83.0183	61.6869	90.9526	89.5956	77.2626	93.0543	53.3493	75.8615	47.8493	61.4394	56.7694	78.687	67.4838	46.4948	34.127	83.1515
ENSG00000214253.4	FIS1	50.5938	45.6212	36.2451	46.4806	105.684	36.6743	54.7942	73.1439	39.684	36.1338	51.5145	55.7834	46.9505	33.6129	44.504	37.2855	38.0981	58.9373	54.7572	37.246	427.429	119.929	43.0339	91.2979	187.342	76.6301	279.515	43.8852
ENSG00000127540.7	UQCR11	40.6221	42.7419	33.9132	40.7009	104.237	36.3656	57.1219	64.7326	34.6429	45.9187	44.0955	43.6842	49.0039	37.1238	45.7666	34.5512	37.6626	55.8161	78.6174	38.2642	410.663	131.158	38.9344	83.2376	195.181	66.5382	307.533	53.3215
ENSG00000004455.12	AK2	54.5638	87.1717	72.4417	75.9567	112.986	76.4686	66.4449	79.534	100.512	77.2858	62.8803	112.852	83.9052	48.6303	85.3317	73.9074	75.3652	110.283	107.369	78.4874	118.052	84.3206	34.5466	60.0335	98.4682	66.6295	96.0363	42.7877
ENSG00000136826.10	KLF4	77.9275	16.3611	67.6561	25.7238	294.267	185.615	20.7612	28.5083	67.8751	109.427	190.961	9.34591	60.1111	75.4698	103.133	50.5938	103.724	78.844	136.679	77.8162	19.5011	100.754	38.7118	38.282	31.438	126.495	70.9078	34.1583
ENSG00000143321.14	HDGF	74.3443	56.2972	69.6733	73.5051	111.578	80.4178	71.3598	88.7622	68.766	91.6003	68.1459	66.4875	77.3598	90.1527	96.2477	64.6859	97.4032	74.6351	73.4554	65.7063	83.2587	69.4642	62.8305	80.9122	86.4399	119.341	103.54	70.6268
ENSG00000182220.9	ATP6AP2	74.5563	53.8207	98.5457	69.2858	110.916	160.248	40.2864	40.8548	77.4378	144.972	97.9271	43.3656	98.5426	143.495	92.6324	89.8017	124.722	74.2747	51.8378	83.2606	36.9969	64.7406	50.6411	50.1047	41.2277	97.9913	44.7151	79.7569
ENSG00000143612.14	C1orf43	66.7284	73.8376	68.3424	68.9878	92.6376	77.8907	68.1438	75.359	83.2369	98.5077	84.4471	67.049	80.2918	85.6294	86.3318	72.8334	85.3806	74.2048	88.7737	72.4731	88.0418	70.1586	55.2337	58.8247	85.6548	110.375	112.755	82.2613
ENSG00000186469.4	GNG2	99.2787	81.9608	84.2845	102.11	41.0319	70.0501	65.8822	96.3859	53.3491	60.903	103.028	196.846	106.489	73.2124	81.5728	98.6887	93.9426	56.6247	63.4276	73.9333	23.3905	133.516	76.9663	69.0219	75.4207	34.2233	51.987	64.6537
ENSG00000034677.7	RNF19A	113.49	181.029	95.394	128.995	29.9164	95.0197	40.2125	61.4803	146.263	61.6821	108.53	197.794	87.3367	50.2681	88.936	127.476	92.5802	76.7012	65.5379	92.4945	5.47441	66.7818	54.972	42.7693	24.3402	31.6136	12.9177	52.0686
ENSG00000140983.9	RHOT2	46.5755	43.6246	44.7942	52.7482	102.276	46.8918	76.2583	96.3446	44.6121	42.4541	53.0686	62.1032	35.3492	33.7492	54.1982	38.8384	40.3226	58.9846	90.4472	46.7439	372.728	123.207	59.5719	79.9172	150.057	63.1499	228.07	41.4663
ENSG00000178605.8	GTPBP6	37.2469	42.1974	32.2883	44.0833	65.2041	29.1198	86.7663	117.648	39.7414	31.9808	38.8061	43.6102	31.4087	19.6685	47.4589	34.4293	28.0363	60.6133	100.476	44.4582	384.352	133.188	39.2716	86.1611	213.161	51.8052	308.118	30.5995
ENSG00000013725.10	CD6	77.9653	62.8106	55.6004	74.2549	63.8824	31.0986	111.391	136.815	62.6118	28.6181	81.8669	69.7508	64.8951	20.5482	48.4074	51.9121	45.4564	44.4121	44.269	49.3215	320.268	95.6695	65.9236	61.7454	149.505	32.0377	213.895	56.5166
ENSG00000137409.14	MTCH1	66.7379	54.7693	63.5799	63.2579	127.804	75.2074	65.8038	89.4792	55.7701	69.2989	86.1107	79.5856	57.9986	76.4679	70.0935	51.6198	62.6678	68.5512	92.4433	57.8079	97.2699	117.121	79.9789	89.6807	115.453	98.3598	110.021	77.9187
ENSG00000085063.10	CD59	91.949	52.1637	86.4687	51.3578	54.4285	62.6081	51.5556	40.2729	89.0792	97.1929	107.021	63.026	64.6422	72.8942	69.0101	69.9779	85.4927	87.3438	60.9565	67.0351	86.0343	111.816	92.7522	50.5499	61.8902	163.881	138.551	90.8645
ENSG00000087191.8	PSMC5	57.9481	66.2624	44.1135	58.9937	86.7589	43.6696	74.4062	92.1041	63.8233	50.0624	56.4127	53.8336	58.0605	44.5632	57.4383	46.3113	49.3892	72.332	86.6371	58.15	264.972	105.072	40.9668	84.8386	153.813	77.1074	215.654	49.5353
ENSG00000159720.7	ATP6V0D1	55.4164	15.3612	37.2549	47.579	187.801	64.992	36.883	48.8399	34.0935	84.1156	73.5598	17.2603	81.1439	75.0884	53.599	40.0618	60.9336	59.6958	93.4206	58.5541	215.92	69.9554	57.4992	54.1997	79.442	173.03	269.283	67.2427
ENSG00000104320.9	NBN	98.1134	38.068	126.856	63.5837	78.7525	197.608	23.9992	21.767	79.3449	153.124	124.524	28.9789	98.4692	114.807	131.043	106.788	241.768	72.3983	55.3602	88.7998	11.9005	31.3377	27.4159	26.969	18.4497	89.9763	25.7355	34.7623
ENSG00000134108.8	ARL8B	79.506	66.0072	93.2916	74.5257	87.708	147.461	37.1218	37.2703	79.0706	143.824	119.305	59.1505	124.389	104.667	103.157	87.7462	157.323	70.9868	64.0042	88.1793	26.2217	56.2881	45.4572	40.266	34.3919	79.9848	37.7373	64.9564
ENSG00000168374.6	ARF4	77.0929	72.6544	85.3643	70.6623	88.3497	101.913	50.8798	57.3877	82.5027	102.796	95.3035	65.8393	109.486	124.185	91.8373	83.2067	107.818	72.1364	75.146	88.8656	25.9713	57.1224	80.7467	57.8062	46.4233	107.63	34.5626	95.9052
ENSG00000074660.11	SCARF1	72.2489	19.8497	123.615	85.0964	153.902	193.931	35.7848	42.3387	27.5187	75.1849	80.1404	25.1898	112.586	79.8739	90.013	51.4698	77.7638	79.5221	65.5226	56.0203	72.8741	78.3898	82.7679	86.1646	38.2592	164.87	82.8127	52.1009
ENSG00000148362.6	C9orf142	30.7385	32.9766	24.4033	28.9843	69.9916	26.666	63.7975	79.3242	26.251	24.7366	40.5066	34.5635	18.0055	18.2153	32.4065	24.7611	20.0704	40.9602	70.8096	32.434	688.977	111.259	31.2534	72.1772	201.926	44.4028	283.942	30.1097
ENSG00000197122.7	SRC	59.9672	22.5678	90.5012	55.0624	127.315	195.519	41.7552	42.0438	39.8464	148.332	55.16	26.2273	87.2529	127.308	122.989	84.8677	129.123	74.679	97.2961	78.2326	34.298	43.0187	82.3207	52.1468	34.1051	130.994	50.7677	70.3639
ENSG00000147140.11	NONO	76.4722	88.45	72.6681	89.6323	76.2824	78.2473	83.536	94.6395	87.5233	86.0294	78.8074	81.6117	74.417	71.8213	90.2033	75.1567	78.4408	86.3088	85.7762	77.2746	69.6204	73.2896	55.7652	70.9198	80.0905	75.2866	70.1464	67.3611
ENSG00000131495.4	NDUFA2	41.7755	37.1022	37.5516	32.6109	134.279	39.9961	67.7961	76.2406	38.342	43.5549	46.7737	36.5963	47.5032	51.3918	40.649	33.2401	35.8418	46.4237	77.7812	35.6139	336.058	105.78	43.4686	99.7798	181.699	77.222	284.629	60.2786
ENSG00000166888.6	STAT6	88.543	82.3047	72.432	92.7974	75.9931	67.2441	72.48	95.5791	82.3213	78.5486	70.6019	95.3002	68.9794	75.3212	99.5401	73.3842	79.7798	77.1564	101.538	79.5792	66.0816	72.4765	76.8532	55.8946	70.9092	78.1947	65.584	70.8566
ENSG00000110057.3	UNC93B1	36.6772	13.0256	25.7081	28.2795	138.95	40.4756	24.3958	34.3257	18.9766	97.0654	37.041	18.0513	53.372	51.8524	32.8508	21.3988	31.5172	81.7336	149.83	34.619	367.029	61.2094	41.6891	47.876	102.541	112.942	432.446	49.02
ENSG00000171522.5	PTGER4	78.3623	81.1367	78.9756	87.2328	74.4809	117.991	31.3655	37.6003	106.626	138.876	104.92	107.412	104.789	57.3056	126.28	92.0967	98.1595	99.4599	87.96	111.329	23.087	43.1144	78.6413	34.7534	38.4371	59.8512	33.369	49.5643
ENSG00000102103.11	PQBP1	39.2072	42.445	37.2671	43.1561	100.13	41.0653	60.3429	83.4871	47.745	34.6393	42.8819	51.5412	59.9636	38.4107	51.8825	35.3965	49.0818	59.6824	105.854	42.1025	350.291	101.158	37.5884	73.9516	149.837	87.8899	256.671	45.1398
ENSG00000143545.4	RAB13	54.332	15.8698	68.8618	46.6824	214.112	138.532	27.7478	38.1287	28.3189	84.176	47.8568	21.446	74.7335	114.723	47.7692	38.7683	68.0114	70.8263	66.1287	38.3037	94.9726	55.9551	77.0282	111.568	107.534	159.785	159.104	94.0697
ENSG00000132274.11	TRIM22	120.758	80.8446	81.9865	73.8706	62.0179	94.0424	44.8497	54.508	70.1571	107.606	133.21	103.712	78.9768	73.1062	97.1924	95.3641	89.6652	82.0816	95.9903	67.2669	32.1369	94.3615	50.6301	47.5403	49.5368	48.1931	60.4891	74.2981
ENSG00000151366.8	NDUFC2	60.0339	44.2719	48.6173	54.2205	113.046	46.8118	76.9099	105.565	37.9758	77.4019	71.0947	37.6341	79.3939	33.2186	73.7027	41.7357	40.1357	83.4976	128.122	53.5465	172.365	111.723	57.5262	74.4938	106.737	111.593	113.253	109.042
ENSG00000168439.12	STIP1	63.6519	92.4105	51.2833	71.7431	104.046	71.5098	79.8423	97.5513	77.1356	65.4916	69.9725	68.321	68.4037	56.8285	81.3599	71.6349	61.6328	96.9618	106.976	66.9091	90.5147	89.1017	44.2921	71.6106	91.901	71.9174	124.719	55.6567
ENSG00000165678.15	GHITM	78.1212	83.6666	69.8455	70.014	86.1089	106.16	63.5868	56.984	97.318	108.002	96.5162	64.8483	71.7641	107.591	92.825	84.8773	99.0958	77.1583	79.5356	78.0012	32.5295	68.3411	50.3889	56.7452	61.2695	89.7984	51.0517	75.6571
ENSG00000163600.8	ICOS	72.7826	150.893	84.5078	124.1	30.7498	43.2497	66.5055	108.154	183.294	61.3479	70.7456	213.964	82.9779	31.0473	79.5152	100.376	58.7068	71.3517	54.0731	79.0881	50.7275	49.8288	41.4174	72.9482	77.4719	24.7958	31.943	40.5963
ENSG00000235576.1	AC092580.4	54.7689	25.2606	45.0386	26.196	84.6071	33.2246	103.416	22.3372	14.5837	2.87077	69.4385	79.9776	35.9734	14.7735	12.8458	32.0793	17.4377	51.3487	67.52	31.239	433.91	322.137	32.9136	136.721	96.4997	13.6649	260.775	35.186
ENSG00000179294.5	C17orf96	48.7855	85.4513	44.1581	87.0078	55.7937	42.8696	75.4457	146.92	79.0813	59.1757	61.1295	98.2734	53.711	22.2803	80.3428	45.2207	37.0461	108.835	102.977	68.7277	157.794	105.3	35.4492	76.9386	148.994	54.5866	132.674	29.8376
ENSG00000158470.5	B4GALT5	85.9423	62.1835	73.8225	81.0932	68.4805	100.045	30.4057	28.8724	99.0301	162.468	113.323	62.6338	113.044	93.5825	138.542	100.418	164.592	87.2871	68.8552	104.403	13.5322	32.8878	35.9985	22.0811	20.2068	100.18	33.2002	45.7761
ENSG00000138069.12	RAB1A	70.4562	61.1426	83.3866	62.9917	105.878	120.824	36.0425	39.3101	80.2883	122.55	103.635	47.9874	109.966	125.773	87.8284	72.7793	114.181	75.3591	77.5804	86.4124	9.88958	54.5337	60.4926	44.8973	34.0776	138.657	25.6719	90.2002
ENSG00000154589.2	LY96	40.9387	22.4339	35.4616	32.2222	220.647	60.7994	24.7038	26.9758	47.966	102.815	45.3964	14.6318	64.9794	125.465	49.3487	58.7422	66.5168	58.2848	62.5828	39.053	263.109	61.6993	21.9328	53.3369	108.6	124.951	242.343	64.7452
ENSG00000113916.13	BCL6	81.3943	62.4356	140.508	109.092	70.9447	163.927	32.5342	37.4947	55.7427	95.4878	60.9627	87.5486	74.7343	160.653	92.8153	109.404	104.169	66.6807	36.3202	68.478	17.0721	37.8489	128.126	40.3383	23.8341	79.8616	18.0302	84.0673
ENSG00000122877.9	EGR2	96.0353	89.7874	89.2599	101.367	90.5978	79.4172	79.5476	76.9429	114.17	54.0576	142.581	96.0684	92.1778	106.363	90.599	64.3541	64.9582	62.5564	68.4445	73.3621	20.7091	57.9272	39.3241	41.8675	38.7496	129.557	36.5917	40.8493
ENSG00000115128.6	SF3B14	62.9953	66.5256	50.7448	58.4334	105.382	56.3519	80.0244	89.3806	72.7646	64.8916	68.4629	57.982	61.9349	58.9292	61.6292	55.2663	62.1981	80.6581	84.0371	51.9048	151.068	103.777	39.063	92.7071	127.865	71.9893	149.872	49.3203
ENSG00000130741.6	EIF2S3	84.4296	138.779	93.3838	101.842	39.253	69.1914	54.4142	73.2506	126.818	95.2041	92.7602	109.854	60.3183	110.567	108.543	123.635	106.799	64.4953	48.2429	76.6465	28.4391	48.7825	43.6108	47.6327	48.3909	51.2239	32.4942	56.82
ENSG00000104907.8	TRMT1	42.0684	83.9131	45.1649	63.3673	47.743	35.3077	90.9554	125.558	70.3145	42.198	50.5788	55.3292	32.8434	26.5608	72.3929	54.0277	47.2509	73.5667	106.642	56.5429	281.033	94.1236	42.2007	72.4657	146.854	52.9426	188.611	28.9312
ENSG00000178573.6	MAF	77.6597	139.996	45.1872	112.238	31.424	40.5041	74.9969	116.938	115.476	24.5315	85.5123	190.854	67.5859	26.3153	63.4443	59.7648	44.168	58.7191	96.8037	101.074	34.8163	83.198	126.199	54.0121	77.7275	56.7939	65.9413	57.3794
ENSG00000138600.5	SPPL2A	72.0604	59.512	94.3222	78.956	105.517	139.463	40.7137	36.8139	68.2453	147.885	86.6437	63.0599	81.4414	123.417	87.106	81.5387	103.581	80.4645	71.7809	77.3447	57.9846	66.6929	38.8283	44.4035	39.3772	72.55	57.7175	49.9512
ENSG00000074071.9	MRPS34	34.429	51.7293	28.4753	41.6713	53.4093	22.6626	69.1853	87.9671	46.3904	23.8168	44.4766	41.7034	40.1451	21.0289	47.4837	31.7235	27.9039	55.3752	79.9449	40.7511	452.916	109.004	37.5035	89.7514	198.732	49.1833	253.733	41.765
ENSG00000085231.9	TAF9	60.7216	103.427	63.3243	73.3985	79.7131	67.4006	83.7577	95.2882	103.789	78.0002	80.4878	71.6452	75.2457	58.6353	77.846	70.6176	79.8477	89.6767	89.7071	71.3978	70.9915	77.3968	30.3057	75.4913	101.863	69.6354	71.2984	50.3362
ENSG00000115484.10	CCT4	57.5652	102.744	57.8682	69.4759	63.8494	57.3029	76.6815	78.5167	81.8013	70.6582	56.8665	67.445	61.801	45.6491	75.2479	75.3252	70.6639	77.9582	80.2249	66.2677	219.161	73.0345	30.2949	65.834	84.8977	52.48	148.887	50.3351
ENSG00000160710.11	ADAR	82.7358	88.2331	86.8515	104.304	59.384	84.9179	53.639	60.4053	98.1262	106.87	68.4421	94.3008	98.9414	83.436	96.6228	89.073	93.7179	85.1708	68.919	87.2408	47.594	39.2835	61.8945	36.9888	39.8194	69.0799	62.0554	68.7309
ENSG00000112308.8	C6orf62	86.947	75.7753	111.506	83.6269	73.5175	97.9616	60.7095	54.4194	76.9101	124.214	82.8809	69.3909	78.9094	99.5849	88.4654	87.9258	119.956	65.7124	53.5666	88.0545	34.5389	57.2825	49.0978	49.3447	44.1128	81.8514	46.9276	69.9187
ENSG00000168389.13	MFSD2A	54.5157	75.4355	86.5182	70.8679	87.0956	86.5771	61.4036	80.3265	58.3509	66.3654	84.8054	81.1774	62.6874	41.3319	101.388	67.6323	77.3165	56.653	80.8451	73.454	141.269	83.5674	46.3238	61.0601	91.3582	61.3696	139.34	33.4955
ENSG00000118816.5	CCNI	85.1915	77.8756	75.1707	75.8182	87.8027	94.3208	66.0335	71.1437	76.8683	92.7218	110.212	79.9217	74.8114	85.793	75.5648	79.0015	82.5137	74.0383	74.3565	70.4323	41.8931	82.5826	49.6191	71.473	67.8792	67.0579	53.7686	66.1358
ENSG00000172366.15	FAM195A	14.9402	26.6173	20.4417	18.7912	87.525	17.339	45.2938	51.1072	18.9954	20.7981	33.1079	20.2872	21.3524	14.9277	28.7458	17.4552	23.7102	35.9547	74.8335	25.4588	735.486	82.8641	19.875	59.0633	164.961	50.3898	356.65	22.6898
ENSG00000136003.11	ISCU	85.0954	56.8475	65.3384	62.6007	89.9922	70.9858	78.9662	78.8978	60.3933	43.6645	90.7829	52.8472	83.6132	73.1765	59.6412	58.2289	73.7069	56.8613	72.8266	68.1949	78.187	114.982	58.737	86.9334	105.238	115.172	81.6036	80.3312
ENSG00000197019.4	SERTAD1	44.4177	54.619	43.5994	41.2604	148.088	49.6337	62.886	69.7594	45.6536	37.6088	71.799	60.0271	58.1929	39.755	56.6538	34.5446	41.1367	56.9115	64.3956	40.4879	175.894	161.624	32.6208	75.1569	221.12	70.9529	187.675	53.7686
ENSG00000116260.12	QSOX1	37.8255	27.8231	69.0926	48.8513	141.116	134.673	36.0322	61.3863	28.658	66.9777	46.1205	58.7679	68.8252	125.612	44.0968	34.7914	52.0319	71.3535	57.4937	51.0219	92.2359	51.9977	138.832	138.237	91.5458	94.7007	86.2636	140.695
ENSG00000116679.11	IVNS1ABP	67.5137	79.1846	143.957	74.3774	67.5269	155.375	47.5701	50.8343	55.8025	89.7934	60.3648	137.788	72.9146	149.078	62.6756	90.567	92.1874	52.4491	31.0611	47.2074	12.5077	60.7127	73.1798	94.9897	41.2445	51.3222	18.298	115.666
ENSG00000105254.7	TBCB	54.5221	35.2562	40.8186	47.4302	136.311	54.8311	56.7897	69.2255	41.961	40.3942	63.191	31.6327	52.4918	42.1508	44.1419	31.3003	42.0795	59.9549	99.8759	48.439	186.034	118.365	65.1405	82.6064	130.105	134.915	227.573	58.2042
ENSG00000087266.11	SH3BP2	60.7887	34.7628	57.5658	73.8511	106.307	91.6351	40.4248	55.714	46.8499	76.6141	56.0635	51.8405	67.5577	67.4383	94.6664	64.2353	82.586	69.9189	75.5994	58.4434	183.137	72.8221	72.7253	48.1866	64.9433	84.7876	184.007	50.7175
ENSG00000126934.9	MAP2K2	33.7285	22.1362	27.1356	30.2969	134.271	37.0562	40.0107	47.2746	19.7076	44.8274	40.9901	23.4647	42.901	41.1707	33.1721	24.9199	30.6383	48.0879	73.048	37.6131	459.375	87.1263	46.4978	69.1254	126.234	98.1947	325.75	48.3117
ENSG00000176101.7	SSNA1	40.2234	39.4929	33.3645	38.2811	82.9334	31.9571	67.9002	82.2883	38.6215	32.6286	53.2576	41.3628	48.443	29.631	42.4925	30.403	32.7971	51.6512	93.571	44.588	344.178	102.427	55.7057	77.6119	187.69	89.3309	230.169	47.5508
ENSG00000153310.14	FAM49B	68.5317	66.5775	79.2108	72.2321	95.2412	111.775	43.0523	52.3513	82.8704	137.715	71.9875	45.4627	88.9995	151.806	72.0363	83.5544	117.84	82.5219	75.1612	84.4587	16.9199	53.4077	47.8919	51.2735	39.791	100.355	20.982	74.2312
ENSG00000168273.3	SMIM4	34.9991	34.8366	30.7007	51.7354	130.079	21.3189	74.1987	85.2314	46.6843	14.0153	39.9358	36.1975	18.2605	34.0545	39.4867	26.2392	37.5868	44.0757	98.6549	45.4346	278.655	120.229	26.5371	78.3964	227.37	50.0773	329.96	31.2545
ENSG00000168214.16	RBPJ	65.1877	91.911	96.8092	84.8031	49.7643	89.0269	55.7035	40.1017	147.679	74.4325	71.1016	93.4535	60.7053	83.4945	73.2925	102.658	91.0171	44.045	28.8284	72.5726	167.286	52.808	35.0049	33.2815	73.8535	26.4002	138.958	39.9276
ENSG00000086598.6	TMED2	87.2519	94.6062	85.661	70.5828	72.873	90.8343	58.6597	54.6428	96.3067	115.253	102.933	77.5025	94.5706	102.937	79.0083	74.9079	101.203	87.79	60.5932	83.953	19.1453	60.4048	41.5756	50.7695	42.6145	81.6211	28.513	67.3644
ENSG00000125912.6	NCLN	37.6063	50.2899	31.1837	51.1719	44.9624	25.8617	65.7285	95.444	49.8751	34.7217	45.8206	57.8362	28.9831	22.9841	55.216	35.5432	33.7954	62.5174	84.0792	48.1808	433.259	69.2739	43.186	59.2905	150.805	62.1138	271.034	32.5577
ENSG00000124562.5	SNRPC	52.8183	64.5344	39.59	50.986	90.9608	37.7407	96.8714	96.7208	66.588	61.3373	60.4124	42.4307	51.4916	39.0732	56.8689	44.5932	50.8166	78.6243	101.88	49.7543	180.293	100.465	38.1979	80.2899	178.875	81.1913	137.938	51.7584
ENSG00000170043.7	TRAPPC1	45.3852	35.0647	44.7066	41.1982	121.28	63.1404	57.01	61.1343	30.9877	47.6989	55.2597	41.0081	57.3611	54.3839	47.9351	38.2769	54.8735	59.635	83.4168	43.884	263.322	105.846	59.147	88.959	128.624	97.9344	192.885	61.4788
ENSG00000129667.8	RHBDF2	67.7713	25.6678	79.256	66.6772	150.141	113.635	37.7926	45.6189	36.3263	104.515	63.4223	47.1301	91.7169	80.46	76.725	54.1336	66.2469	79.184	76.2493	66.1821	45.54	63.702	105.591	80.2041	45.846	138.375	87.8368	85.6448
ENSG00000176731.7	C8orf59	61.0232	84.4951	51.2939	71.6931	66.5445	38.5813	107.476	96.5615	71.0621	43.0564	50.9043	33.3148	43.2892	38.5483	51.2865	44.5601	55.7227	62.0865	67.6218	50.601	255.903	103.396	19.5473	111.499	139.088	55.2679	147.498	58.3642
ENSG00000213402.2	PTPRCAP	38.1064	24.5825	17.8046	29.4477	70.9976	22.2058	67.4903	59.7327	16.228	14.0145	43.8743	49.6756	36.6708	16.0225	21.6583	23.6405	15.2879	36.736	68.9738	26.142	571.777	162.023	43.154	85.3117	233.194	24.5841	213.392	47.505
ENSG00000102172.11	SMS	78.4277	78.2204	83.7403	66.4196	107.245	74.516	59.3674	67.6686	83.0162	120.593	95.9364	59.4705	80.9024	82.8371	61.5127	68.2252	83.2685	70.169	67.0907	78.1141	52.6117	73.048	42.7548	57.0583	64.5695	91.308	71.2972	59.7004
ENSG00000105583.5	WDR83OS	42.6372	26.8999	35.1202	29.8	111.046	37.6246	58.4068	55.1671	33.4435	40.6824	56.8907	31.7606	34.0366	36.92	42.1999	35.9284	38.4699	48.0787	75.5976	29.3639	349.48	117.565	37.9509	79.5269	172.27	70.1785	313.359	37.8395
ENSG00000106105.9	GARS	58.1081	115.017	64.6474	87.5209	49.2545	61.395	88.4383	101.541	116.626	69.3081	72.8498	85.6865	53.0475	57.6322	80.4264	78.6387	62.2965	100.07	97.0601	77.948	88.1774	64.37	35.7667	57.4136	81.0599	53.9482	62.8975	55.1438
ENSG00000139289.9	PHLDA1	81.0261	32.7512	82.344	42.4744	103.267	77.1877	31.3683	32.2345	58.2078	96.2214	124.383	40.7096	68.0733	324.392	59.6307	48.1281	95.3805	34.2869	24.7218	66.9031	16.3752	46.0949	76.5532	54.2134	38.0121	150.077	36.0605	135.155
ENSG00000120738.7	EGR1	48.5494	15.7887	70.2911	40.5872	221.32	100.165	26.6444	22.398	45.0218	44.4891	43.0981	108.782	52.7347	173.427	34.3829	17.2377	23.9604	49.8533	37.7996	27.3971	25.9705	33.8257	105.025	92.4056	44.8032	299.525	65.0614	201.016
ENSG00000134453.11	RBM17	76.031	81.386	83.84	71.6053	80.0527	80.3381	64.3632	54.7456	84.0911	71.8217	86.0653	82.0348	59.8466	64.2916	85.3913	78.0877	95.1688	65.7985	72.2025	67.9198	89.7503	107.964	36.2138	69.908	75.4329	51.9035	89.6897	45.1959
ENSG00000182199.6	SHMT2	46.7165	90.7477	45.4138	78.089	37.6748	33.9493	93.4785	129.483	100.797	57.8479	54.5426	78.7062	56.1899	34.9492	73.1116	76.776	48.0095	87.8767	121.694	73.6383	158.702	70.186	52.4244	54.3096	111.602	59.9309	94.1363	48.9658
ENSG00000172660.7	TAF15	55.7082	83.7963	62.0857	68.8907	88.5489	73.1358	62.9202	85.8546	74.8065	64.0096	65.708	78.1901	50.4176	68.119	78.5935	63.2789	69.4556	72.9808	94.3776	63.0734	89.0194	93.129	46.4549	67.7438	104.781	88.6712	88.121	65.1915
ENSG00000135926.8	TMBIM1	88.0372	32.0765	48.9714	64.7188	102.102	67.2413	43.9426	51.111	52.7084	125.748	95.2865	41.9681	96.3645	81.2176	79.1002	62.7979	78.4729	81.0825	86.7444	73.9543	68.0392	68.2862	63.1908	42.8677	59.9546	117.117	102.322	86.8263
ENSG00000075420.8	FNDC3B	77.2834	33.1646	78.2605	106.335	80.0613	129.966	19.9261	27.2993	59.3167	97.4418	75.5069	55.5959	181	124.203	89.2856	74.754	127.166	78.3079	81.3263	92.4633	41.9212	28.0628	65.9605	25.4766	27.8285	95.7446	41.1859	38.9786
ENSG00000113648.12	H2AFY	53.05	58.1846	57.6155	60.8134	113.802	99.5699	49.2986	63.4588	67.4772	108.144	73.8337	53.9395	63.2498	105.704	79.0719	69.2174	87.407	76.0945	77.6927	84.6261	43.3232	53.023	61.0374	50.9183	61.242	128.439	71.0254	80.7237
ENSG00000149100.8	EIF3M	53.4274	102.061	53.3962	58.2024	76.6285	49.0725	74.0158	83.5893	82.8525	59.2866	67.0609	61.0719	48.7677	58.5065	64.442	68.9844	71.163	69.6107	76.0726	52.616	135.117	116.232	21.0147	86.4125	149.897	50.2947	120.196	40.5337
ENSG00000214706.6	IFRD2	45.3774	87.9485	45.8366	73.3638	40.0164	30.4842	92.5482	127.289	82.0667	44.7133	55.1302	79.5509	45.6172	24.9527	77.3547	53.4602	44.3836	74.5506	110.858	66.2699	187.064	74.2904	47.472	72.6605	133.774	47.4649	145.023	40.2678
ENSG00000107551.16	RASSF4	40.2825	43.7712	70.3271	61.3248	175.902	108.895	31.2606	31.9382	56.6506	110.766	57.9609	23.8396	53.9513	73.7103	47.0124	44.1213	80.6215	107.459	112.585	53.6099	171.192	60.6497	32.8566	50.0605	72.4645	104.915	137.597	33.6691
ENSG00000167772.7	ANGPTL4	25.308	4.27244	70.116	6.02373	273.516	61.5833	8.79501	22.1788	12.3132	68.7019	51.6702	94.0895	3.04355	10.7043	7.48582	12.3232	24.9804	91.4335	56.8844	10.9832	353.202	182.94	46.998	150.433	114.146	58.8464	203.595	20.6965
ENSG00000198959.7	TGM2	49.7268	19.9014	52.1625	61.8303	123.141	148.224	19.4114	60.2905	30.3189	95.9781	81.1884	16.5421	121.53	75.2725	32.6242	34.6059	71.3051	153.566	94.3506	76.7749	27.9987	30.3646	206.647	92.8456	46.1383	88.4489	31.8217	101.104
ENSG00000090104.7	RGS1	92.5872	115.96	112.35	72.1997	107.247	48.7062	63.9694	44.1289	140.525	40.2783	130.058	136.378	62.3796	52.4689	41.7715	78.6818	56.0674	60.0709	69.2809	65.4174	30.4463	79.6252	47.4928	84.1299	62.4602	67.1935	35.4751	46.3302
ENSG00000100401.15	RANGAP1	53.0366	60.8702	40.8404	68.6412	78.3608	38.7902	74.1554	102.219	50.5712	49.2206	46.8787	67.8345	46.4304	26.5251	58.7323	46.5337	37.1947	70.3761	91.6885	49.0131	287.516	89.1386	43.6017	61.5961	129.336	54.5926	183.944	35.693
ENSG00000060558.3	GNA15	36.867	36.9227	43.4748	40.455	179.662	68.9513	38.4014	53.711	31.6694	69.4304	31.8174	126.713	56.3885	65.2883	35.3738	29.1257	36.6139	73.4334	57.7466	36.0763	151.719	89.3586	73.9154	103.409	123.347	104.593	168.963	77.4679
ENSG00000247596.4	TWF2	41.4726	29.9848	30.4704	36.2072	112.453	39.5699	51.469	69.6792	28.717	41.3343	55.5836	31.1491	52.7956	53.9446	39.1905	32.11	37.6317	53.313	89.992	37.7831	320.173	97.5058	47.8791	81.2916	146.028	98.4961	223.219	60.6517
ENSG00000207110.1	RNU1-106P	0	0	0	0	0	0	565.04	0	0	0	0	0	0	0	94.6719	214.097	0	0	0	0	0	0	0	0	1165.45	0	0	0
ENSG00000108010.7	GLRX3	47.4963	64.7703	41.9101	47.7755	88.519	39.5306	70.2281	72.895	69.0307	41.5487	62.8689	47.3935	42.6166	44.4501	52.9689	53.7748	55.8105	58.4481	69.7663	51.1089	299.271	83.54	24.4538	73.7101	144.931	59.7334	196.812	33.7296
ENSG00000114013.11	CD86	66.6943	26.5513	70.1506	45.5112	105.876	137.542	17.2659	22.6337	65.8229	106.852	137.554	43.9248	64.8436	149.569	57.0492	63.8121	82.5922	54.8366	84.2293	56.0785	46.1459	89.5535	51.9448	54.4829	40.1743	115.226	69.1265	104.183
ENSG00000169021.4	UQCRFS1	44.4248	54.713	42.5468	49.8269	87.1526	46.9478	73.8557	83.9105	54.8815	58.9473	65.885	57.3684	56.583	41.6901	52.2929	47.7767	47.6207	65.8224	88.3711	53.9743	190.241	123.215	38.293	79.3762	139.29	66.9228	173.629	44.653
ENSG00000173193.9	PARP14	98.4446	51.2465	97.7376	70.5522	75.5974	112.921	25.1071	25.8204	82.1345	139.485	73.8882	51.1889	78.8144	123.175	124.235	117.791	138.997	66.9927	74.8596	98.3399	21.2089	40.3909	36.3715	25.8763	16.475	66.1131	40.9291	55.1678
ENSG00000198856.8	OSTC	76.2202	83.1841	69.1609	62.6022	90.3366	66.0221	72.4825	65.8485	87.1586	97.2515	88.6831	71.1801	77.6002	66.5708	67.3389	76.1271	92.9846	88.7988	80.4179	73.8296	38.0095	76.8161	32.2304	59.7115	69.6926	91.9718	56.1891	49.0509
ENSG00000134294.9	SLC38A2	78.3353	122.195	143.345	90.3143	34.6808	103.792	60.1758	53.1518	111.794	71.6142	97.8064	99.1212	74.6415	117.267	90.344	99.9384	92.9972	53.4853	29.487	77.089	10.6215	41.7526	52.4926	41.9836	26.4278	50.5688	11.8769	89.3532
ENSG00000111348.4	ARHGDIB	52.1098	39.3394	30.6926	56.4795	119.718	75.7409	62.1936	72.5225	49.236	78.9269	73.8855	49.1475	82.5171	105.082	62.066	64.2213	97.9296	62.4962	82.4641	59.9117	63.0403	66.1843	48.0268	80.2888	86.7245	109.993	83.2181	112.097
ENSG00000013306.11	SLC25A39	44.2091	62.3716	39.5259	54.5016	70.401	40.678	87.0234	116.641	51.5071	43.5684	50.1694	61.2587	40.6201	34.5262	57.7675	40.7802	41.6346	75.2399	93.6999	53.929	213.93	93.4527	59.1521	88.0577	153.786	66.1002	144.477	45.4951
ENSG00000159069.9	FBXW5	46.8179	20.4712	30.4302	38.6354	131.265	48.3902	51.1408	59.5035	23.7464	39.9063	45.9174	31.9766	43.7542	37.3124	39.9138	28.6049	35.5665	51.1853	80.4389	38.9085	356.595	93.0046	56.7388	68.784	108.068	82.5351	289.509	44.4615
ENSG00000160679.8	CHTOP	61.7938	83.3458	68.1138	64.4007	76.0826	69.0429	58.9633	74.5091	75.7436	57.0686	65.6765	71.4446	53.129	47.8139	74.5311	63.6517	66.3916	63.4905	69.6354	62.9796	149.231	74.9939	54.9995	56.7822	106.602	62.2842	133.01	57.1206
ENSG00000116209.7	TMEM59	58.5101	37.5639	62.959	40.1222	123.203	93.6528	40.5355	34.1595	46.7322	106.782	66.5561	36.0126	72.1049	111.196	58.8906	57.7927	73.1545	52.6276	54.7735	45.5245	162.365	82.2617	39.6259	63.9332	83.835	88.8824	150.697	72.2907
ENSG00000239951.1	IGKV3-20	55.5144	115.278	12.9512	49.4567	27.5834	2.92008	18.5711	34.1171	23.4894	27.5598	38.0603	39.1819	146.056	94.0908	68.8031	248.343	10.8022	384.805	179.546	63.8362	36.7619	40.2651	73.0721	77.398	35.7682	46.7798	26.7313	38.3202
ENSG00000089737.11	DDX24	42.4377	61.9145	41.7706	53.6318	95.1002	40.5057	65.7839	69.4385	52.5252	39.476	47.7768	61.6983	42.4831	37.6275	48.8264	43.0712	39.0654	53.6075	71.3448	41.4249	221.596	140.719	29.5459	80.2911	161.617	40.1943	253.61	33.1548
ENSG00000015475.14	BID	51.6196	22.9896	46.8903	39.3706	185.192	103.15	30.2179	45.5982	47.0296	89.7137	78.6365	19.3725	74.8298	83.1038	88.4638	55.1775	87.9202	69.9793	124.322	64.8267	51.945	73.223	35.837	47.9311	73.2083	137.632	141.412	39.082
ENSG00000124731.8	TREM1	34.9394	18.3905	103.641	31.6887	170.404	183.824	33.8448	34.9207	23.4269	80.0587	41.9623	21.0291	36.6671	168.617	41.6851	35.7851	36.8266	39.2048	26.5369	27.3925	123.74	88.2149	87.9736	87.51	66.4368	116.758	131.11	115.797
ENSG00000113811.6	SELK	62.3871	43.8835	52.4089	51.2384	136.784	85.4698	38.4038	54.3624	52.0083	84.4427	64.4323	51.8914	88.2462	78.5323	72.1419	53.2896	79.5717	71.6199	94.3066	57.2914	70.0173	96.6036	43.5716	72.8475	90.8405	110.207	94.9974	56.2586
ENSG00000031698.8	SARS	55.4105	76.7705	45.623	60.9844	78.6738	47.7137	70.1344	94.7906	67.6099	59.2004	55.3199	67.9146	57.332	52.3859	60.4492	54.3137	51.519	93.5398	95.7048	54.8076	171.564	89.3092	32.5157	66.9913	109.421	60.4226	123.387	49.419
ENSG00000161671.12	EMC10	50.2704	38.3898	44.8373	49.9508	113.559	63.452	60.8996	75.8468	44.8929	62.69	58.0116	39.6752	55.7059	49.9947	59.9386	42.502	50.7187	56.3866	87.7684	57.6744	186.539	77.274	58.2923	66.601	113.28	138.761	134.842	61.7123
ENSG00000251562.3	MALAT1	101.485	126.627	112.468	79.6522	41.7602	102.127	31.2137	35.7916	109.374	71.0938	69.8914	132.175	59.5541	116.956	114.436	92.2144	142.445	67.597	35.6241	83.3732	11.9391	49.8608	51.1606	33.2308	21.5023	34.3796	14.7887	57.2536
ENSG00000123131.8	PRDX4	39.8204	71.731	44.4871	47.9566	83.6199	42.7927	72.4022	88.8747	62.2439	40.4222	53.4888	68.7688	43.2982	34.106	52.3775	49.4051	39.7561	71.9346	73.8821	42.8063	214.86	122.698	35.8524	86.7033	160.288	48.2726	160.388	41.7948
ENSG00000167770.7	OTUB1	42.7973	47.7731	45.9419	50.7499	95.2951	49.7004	62.2321	77.9555	45.7912	45.5737	56.3559	53.8295	44.4112	45.9415	56.7434	37.9271	42.4781	57.9611	79.9374	45.5225	237.592	99.2548	51.6963	77.8386	132.741	76.115	184.931	48.9059
ENSG00000242616.3	GNG10	64.3985	40.9391	69.3702	60.0048	153.643	99.1559	31.3504	29.1674	80.9733	142.584	93.6446	28.3413	76.2347	85.3139	81.5836	69.5238	116.596	81.3166	80.8081	57.0903	72.9987	81.6929	29.5655	37.6582	35.4371	83.7409	57.5428	52.0102
ENSG00000136877.10	FPGS	48.1322	41.1501	41.0294	52.5215	85.511	48.0604	60.3582	80.3159	45.7468	48.9096	50.1417	51.3866	57.3327	30.9906	53.9024	37.2862	43.0263	74.0866	95.4799	48.9823	275.222	78.2983	57.321	58.9564	115.915	68.0503	203.116	41.1739
ENSG00000167815.7	PRDX2	46.8325	59.8781	38.9524	47.9324	63.8957	30.9985	89.0445	121.662	33.4183	24.0663	48.0109	58.3925	40.5745	20.0455	47.318	37.1164	32.9119	53.1191	49.8836	31.3801	285.095	143.432	38.3317	101.463	187.66	34.3682	185.704	40.6698
ENSG00000110717.6	NDUFS8	24.5814	28.9911	24.9116	22.3373	81.696	25.5406	68.3029	59.9855	21.8147	26.9716	37.4483	24.1565	43.3351	26.9314	27.6325	21.8106	21.1223	36.742	56.8369	33.0255	450.343	98.8761	36.283	74.996	164.018	88.4681	311.233	51.7266
ENSG00000123353.5	ORMDL2	41.5254	38.5216	41.515	31.9441	125.264	52.2758	48.9605	48.2442	34.1424	47.377	47.9439	33.4775	49.2801	61.5671	44.8581	31.2694	53.3452	48.6278	71.5485	43.4011	257.109	101.99	39.4147	62.7595	116.584	93.9174	269.609	53.0241
ENSG00000242802.2	AP5Z1	31.3412	28.493	29.4821	34.6376	91.6758	36.7509	50.5261	60.5985	31.958	41.2322	50.2751	26.4578	27.6618	28.6032	41.9445	28.0395	29.8633	40.8697	74.3015	36.7955	397.382	92.7236	41.9655	59.3852	151.883	76.2328	312.088	36.1551
ENSG00000112715.16	VEGFA	22.3057	34.8402	149.014	44.783	101.645	221.966	19.8749	27.9958	37.2652	98.4092	59.5826	109.948	33.9311	140.664	24.3228	33.7163	57.4857	70.1813	40.4597	19.6185	21.3901	74.5384	158.728	83.8258	38.5747	65.7984	16.9319	176.754
ENSG00000148180.12	GSN	27.3239	13.0356	48.0672	58.2358	177.168	131.109	24.3322	33.2732	30.0973	69.1455	63.1373	8.63402	66.1631	74.4811	54.131	44.3516	70.172	73.9315	104.402	41.8848	227.086	73.277	29.9448	33.6674	67.9673	118.062	183.02	33.9778
ENSG00000255398.2	HCAR3	51.8846	23.3906	94.4309	61.7024	201.071	145.839	28.0111	36.9118	31.2825	94.0039	81.5935	66.4228	68.6002	91.384	90.0893	57.6171	97.7976	61.9468	34.6317	41.2593	61.0464	83.8042	36.6323	49.8113	58.2923	94.6294	108.721	27.1089
ENSG00000181649.5	PHLDA2	32.029	15.523	37.8686	20.0547	178.705	67.5197	41.686	41.0382	19.0091	44.6046	44.7878	9.89654	77.8135	48.3109	59.092	40.4261	63.3853	58.075	52.7629	40.2267	218.836	90.0042	42.2468	110.423	95.9685	105.965	287.429	35.4053
ENSG00000165916.4	PSMC3	47.1336	41.0307	30.4133	47.1836	101.907	37.1937	62.4955	73.9718	46.4557	50.5922	43.3052	33.6333	56.61	38.3254	44.8394	34.0582	38.2877	66.2612	87.2706	44.5361	278.893	89.3023	38.0727	67.9428	125.409	76.4568	233.431	41.3138
ENSG00000100823.7	APEX1	51.2994	97.5308	52.095	68.3906	50.5259	35.8245	92.944	108.712	83.0917	50.4299	64.7885	75.0389	48.4004	29.9703	71.7372	64.6552	55.1266	83.2147	90.1319	67.2927	99.5928	84.3406	38.061	70.7371	135.533	57.8433	103.117	43.623
ENSG00000160072.15	ATAD3B	31.1291	57.9493	33.0373	59.0789	45.1538	25.436	67.1227	111.041	52.8925	29.5134	38.4577	56.3433	27.0096	19.7554	56.968	36.9957	31.3963	57.2649	85.4372	55.4712	349.031	87.0489	37.1372	63.6665	144.061	42.4667	250.811	20.5647
ENSG00000158716.4	DUSP23	31.8701	44.0854	25.0791	37.5887	94.606	25.0287	71.7439	71.7717	33.179	29.9833	59.2918	30.8173	35.5065	25.566	39.9949	26.8991	30.072	48.396	88.4388	36.7674	311.365	123.111	41.9814	77.7596	159.613	76.6574	252.591	42.2264
ENSG00000242114.1	MTFP1	21.9419	39.0631	23.2755	29.7026	78.0572	22.739	48.7259	73.3294	33.4368	22.0395	31.7947	48.2095	25.6025	14.3044	33.0083	26.1038	22.4478	44.2975	62.5862	27.7265	626.338	98.359	20.0644	57.7021	152.726	35.5278	229.577	22.6219
ENSG00000185236.7	RAB11B	54.0796	32.0984	57.5089	50.6312	122.076	72.8072	59.9962	68.1293	32.0069	39.6626	57.6661	56.2896	48.3294	50.2948	48.8034	36.8819	39.2438	61.0348	68.7687	49.4124	165.904	109.924	92.1677	93.8933	110.652	97.1096	130.761	64.4864
ENSG00000073861.2	TBX21	68.0999	83.5174	61.297	71.8167	61.8913	59.0744	72.4418	87.5775	102.557	43.7123	73.6249	72.5458	63.9242	24.4421	124.096	63.4782	52.9283	83.1298	91.445	66.2535	69.2104	78.7956	47.4194	59.3995	99.5434	61.2915	86.7822	36.2994
ENSG00000086730.12	LAT2	47.1358	28.3726	56.9616	47.2069	136.35	106.828	29.1787	33.2183	34.8806	119.693	59.3292	22.0013	67.11	94.2174	66.6231	64.4242	60.2749	76.7044	102.811	51.7843	134.706	64.8559	58.6088	58.2395	59.8191	98.4482	114.534	71.4457
ENSG00000205155.3	PSENEN	42.3283	30.1711	58.6395	35.18	166.187	87.0512	42.0429	43.9819	36.4356	69.5488	77.2567	33.375	45.4279	92.438	50.7224	44.5056	60.3884	57.8424	64.3359	54.4205	110.765	79.761	65.5345	81.6561	91.9837	161.002	111.384	71.2965
ENSG00000134884.9	ARGLU1	87.8344	132.445	96.8838	81.5398	48.7354	103.094	48.8776	60.5345	95.0455	59.7579	90.3797	118.183	45.9204	78.8538	100.77	103.457	97.0369	59.7932	49.8895	78.5167	9.1711	75.9647	43.0622	59.3624	36.1814	37.5576	12.4611	52.5199
ENSG00000205250.4	E2F4	54.1493	74.2935	50.8731	68.0116	69.2141	46.5811	77.5065	106.394	74.931	56.9268	71.0561	72.2278	58.9506	42.8592	76.8998	55.5898	53.3327	76.2378	95.259	71.7277	93.8332	84.344	62.6553	71.7749	98.7163	68.2116	84.3525	45.8817
ENSG00000156860.11	FBRS	65.1796	52.0719	60.3666	65.6476	84.4741	57.8315	83.6658	97.0828	48.6276	47.97	68.8785	71.4573	51.5887	50.8076	68.2606	49.6279	45.219	62.8767	78.0903	58.7905	109.646	82.055	76.0665	77.0893	104.721	78.2559	104.826	60.6177
ENSG00000179632.5	MAF1	56.2046	49.5122	42.1105	51.8869	95.8479	41.648	79.3193	93.7708	47.7268	37.3517	74.4378	71.9131	61.3885	37.8817	52.777	34.1328	38.7622	56.1036	86.1257	38.957	164.199	112.845	57.5171	80.8669	135.216	72.674	134.481	54.0323
ENSG00000159840.11	ZYX	44.7569	35.9517	34.3735	48.6191	134.979	55.3958	47.7131	73.6667	38.6154	56.1194	59.5269	36.6736	42.4528	62.2495	45.1017	37.0577	45.7886	63.2004	77.5162	51.1136	199.442	69.1923	68.9085	73.0877	113.503	88.0056	184.873	70.5371
ENSG00000007520.3	TSR3	31.564	25.8119	22.5147	30.1862	66.1067	21.8683	59.8559	75.4729	24.1832	23.6699	36.4729	30.0503	31.1424	17.269	31.124	19.6622	22.6094	45.6361	80.9338	30.0677	443.621	107.689	34.0267	69.9876	189.801	55.3008	295.941	33.6965
ENSG00000146232.10	NFKBIE	53.2227	27.2619	64.9668	46.868	122.085	105.223	35.4713	41.9651	33.0743	75.6868	39.387	23.6484	64.9548	66.2224	67.4355	51.1229	71.3427	68.7804	80.7598	55.4378	190.782	59.0042	54.4009	59.1103	87.7461	73.7053	195.205	40.9865
ENSG00000105698.11	USF2	47.1613	28.794	41.1598	41.1335	144.144	48.8116	56.7129	62.5131	28.7656	55.9466	49.6276	41.8104	41.4839	61.2226	43.7215	27.9762	44.0767	48.2409	74.492	37.4295	189.886	88.1218	55.4937	86.5998	158.624	105.802	187.554	58.484
ENSG00000136147.12	PHF11	70.5257	88.7062	76.5127	69.7532	79.6554	70.9894	60.1127	74.0896	88.9117	80.6533	80.8536	77.6521	54.5831	56.249	81.6345	66.7207	69.9904	88.7634	83.8299	63.2461	39.0889	77.5949	34.8641	68.2329	75.9393	58.9261	67.574	49.5216
ENSG00000269858.1	EGLN2	47.082	33.543	35.1596	45.4993	96.235	45.0001	56.1674	71.3955	29.0782	36.6698	45.2421	44.8841	44.4842	29.9369	52.9944	32.5894	42.7965	50.0765	66.725	43.3863	306.061	94.1807	56.8847	62.3802	136.115	67.401	224.89	54.9763
ENSG00000189266.7	PNRC2	76.6939	67.6922	102.734	75.8557	58.6093	153.206	37.0155	41.6101	82.8933	110.994	84.149	56.5226	84.9517	121.468	86.9714	91.7776	121.418	68.2215	43.9526	83.7068	10.5395	35.0402	44.3179	44.6766	27.1156	65.6965	16.1594	55.6276
ENSG00000198911.7	SREBF2	72.412	85.3478	57.1988	92.3461	47.1084	61.0367	85.8809	107.212	78.6776	62.2306	63.8336	110.314	60.1498	51.1996	83.0248	65.8591	57.4235	100.603	73.6141	77.2265	55.3768	64.4436	61.5616	53.3418	82.3372	42.3879	38.1402	57.6809
ENSG00000011009.6	LYPLA2	49.1932	42.0952	38.9112	43.6365	82.6104	37.8476	66.9276	77.0486	40.619	41.6527	69.6884	44.9341	48.6382	34.1411	50.8493	35.0232	38.3951	47.4329	86.3287	47.4445	289.331	103.59	49.6327	63.5006	129.879	70.4553	163.319	54.6487
ENSG00000170142.7	UBE2E1	69.9523	69.0656	78.5535	58.3589	93.9133	94.3635	45.2637	51.2381	81.3526	108.83	98.8163	51.8806	85.7203	105.121	80.9651	79.3004	126.752	64.5868	69.5868	67.6047	13.2022	51.7907	38.0389	46.0998	38.7339	88.3932	35.0171	54.4368
ENSG00000149131.11	SERPING1	60.8826	13.3134	41.7279	33.9413	194.085	99.2588	17.8128	11.5532	34.0254	147.351	75.5253	14.4758	93.2454	93.789	71.7402	55.3236	65.0852	129.765	139.918	62.6316	83.8661	54.9718	23.8945	30.8461	36.3412	114.901	114.746	31.8639
ENSG00000053372.4	MRTO4	34.6353	67.3022	33.1196	54.6951	44.4455	23.8807	80.193	105.591	67.2668	34.8449	43.8846	53.7418	30.2712	22.6045	51.5798	39.3052	34.1387	47.4863	82.076	45.4158	301.453	88.0243	23.0114	82.4176	185.87	34.7501	197.162	29.3699
ENSG00000075426.7	FOSL2	73.4389	69.0165	75.4178	79.3081	61.2621	90.514	27.8507	58.8137	74.9879	76.8679	53.803	155.966	81.6843	89.5311	82.0636	62.4082	93.1036	66.615	59.026	53.5938	29.1173	50.2288	108.028	44.8914	47.6444	57.1928	38.348	77.3052
ENSG00000103653.12	CSK	50.6191	58.3977	39.8208	62.2288	77.9837	47.9253	65.9492	98.0457	46.1032	59.1635	59.8591	48.4779	47.1635	70.3242	56.3973	54.8377	42.4235	77.5676	92.0406	63.861	116.438	74.9412	70.4489	68.4858	101.737	91.854	108.095	85.0625
ENSG00000103275.14	UBE2I	59.9266	79.2782	62.5832	61.4893	78.914	64.0179	69.2127	86.3448	66.9437	63.2049	84.8676	60.6397	63.4334	58.8658	83.1797	60.3064	70.8717	63.4236	85.9439	71.7321	47.7339	91.2726	51.5437	66.0841	77.4355	78.2055	63.1658	62.9495
ENSG00000169228.9	RAB24	17.8136	19.1506	38.1045	29.7929	172.528	77.9466	26.0794	36.0313	18.7601	55.713	26.3557	23.2063	33.3369	63.4888	27.1185	29.8416	24.6305	72.7665	55.4176	28.7039	328.895	69.1344	68.382	83.4051	119.784	83.2023	247.143	56.1708
ENSG00000174851.10	YIF1A	39.9424	47.7213	36.4362	46.2272	84.9772	33.9379	61.7144	89.2136	41.7116	44.94	46.9331	63.8509	52.124	28.5258	47.3731	34.8726	39.6545	62.8914	89.8095	41.3287	276.665	93.7329	35.6187	68.6487	141.118	62.3375	180.792	39.28
ENSG00000161677.7	JOSD2	22.8179	13.0882	16.8683	16.1263	111.165	31.0948	26.6218	38.6227	12.2269	26.5977	26.5055	13.7528	28.8127	30.8587	19.39	13.8317	20.91	27.0391	51.045	21.9246	587.033	66.9811	40.5483	49.0861	135.671	93.0659	343.844	42.8125
ENSG00000092820.13	EZR	76.7206	68.5296	55.8857	67.0894	70.8207	62.8059	72.0123	74.3434	64.7142	44.1518	54.6796	75.0829	68.3895	65.0792	58.4568	50.8724	48.8152	69.4962	58.8274	62.8238	142.423	95.0227	48.2563	64.8054	80.3549	60.5465	106.783	59.3212
ENSG00000239713.3	APOBEC3G	113.699	25.9071	65.7421	52.8477	102.398	70.6579	83.4305	32.488	39.5314	43.6431	117.439	50.2899	73.5888	49.6977	47.4373	46.7626	39.7424	53.6892	81.8423	30.006	122.204	197.051	45.0826	62.642	63.8794	56.6544	108.913	49.3832
ENSG00000087302.4	C14orf166	55.0206	78.1545	55.1776	55.5627	73.4398	54.9475	72.6058	76.8737	76.2111	57.2813	67.1552	67.6443	56.2578	65.1103	61.8039	58.6126	65.9703	73.7808	82.5318	54.1079	91.5314	102.1	34.0251	76.4942	115.92	62.0897	83.3346	51.3549
ENSG00000117395.6	EBNA1BP2	39.9303	85.1854	41.733	65.7391	52.7495	40.3672	82.8479	109.277	70.6735	44.4587	48.5898	58.1212	43.9921	32.449	66.2017	33.432	45.4859	79.746	86.6288	58.0244	151.624	94.9217	27.3924	82.9621	157.454	52.3337	138.617	33.6236
ENSG00000152229.14	PSTPIP2	64.2544	27.4432	87.7113	67.6944	113.247	178.993	25.1821	23.1669	54.339	108.601	75.5804	29.7285	116.115	122.062	95.151	66.9841	138.98	54.4343	59.1282	67.8084	19.6	30.7035	31.0579	38.2466	26.978	109.144	50.0015	41.6489
ENSG00000174946.5	GPR171	116.973	143.352	105.828	103.185	32.3573	60.5103	76.0161	78.7939	88.367	38.1987	77.681	171.532	80.3486	27.1231	82.6314	98.1956	84.8079	47.2036	55.4181	52.7584	9.63018	60.282	32.3148	63.3285	45.7077	28.4503	12.1924	50.488
ENSG00000013275.3	PSMC4	52.1423	55.2587	43.3033	60.0963	93.0459	46.5942	68.8078	83.9521	56.9962	63.7184	57.2737	53.6282	67.6302	41.7605	58.6505	45.5444	53.877	73.4957	100.074	54.3196	120.907	84.3225	45.2285	69.3859	104.563	82.8835	140.097	46.0644
ENSG00000143742.8	SRP9	68.4613	104.339	78.9509	64.7334	65.269	98.2036	57.7209	52.9639	87.3392	98.2971	85.9224	57.7614	63.921	96.9092	81.209	90.288	107.017	63.064	53.9846	73.9688	17.7435	63.855	33.5485	53.1408	47.5109	63.2959	24.8276	68.7079
ENSG00000181924.6	COA4	48.3646	69.225	38.7771	62.1362	66.9217	38.8496	81.9096	102.416	68.12	44.4854	50.5127	71.5653	44.9678	29.8899	61.9974	49.4989	43.7747	67.489	97.9662	49.4282	136.117	88.3151	35.8545	85.4584	144.174	59.7789	137.495	45.0059
ENSG00000102245.3	CD40LG	87.1109	158.352	56.417	87.3739	19.0992	87.2981	38.9112	80.7031	128.611	36.8396	62.3497	172.631	54.0141	39.9879	116.772	61.4581	100.496	57.0571	43.9048	55.8042	24.8378	48.8325	49.6196	85.759	58.4121	24.2559	37.5304	46.0221
ENSG00000132471.7	WBP2	67.045	23.5884	53.5016	49.5183	117.466	74.7297	45.4668	51.0882	31.3134	68.656	50.3891	35.5233	86.3323	66.7518	70.804	41.9478	59.7447	62.11	70.0907	51.8557	138.768	71.3241	74.0128	59.9865	71.4032	118.554	135.008	69.6132
ENSG00000130208.5	APOC1	52.5134	3.85505	26.88	14.7755	470.755	39.3421	16.9957	16.2622	66.5793	54.698	285.916	0.846639	21.7159	44.3858	7.22989	16.5807	47.061	34.473	70.51	39.917	117.276	112.999	4.24103	19.1536	24.6276	191.937	98.0164	14.6115
ENSG00000018280.12	SLC11A1	14.2122	11.5595	59.9071	30.8389	71.5872	144.552	16.1738	49.0063	5.6127	16.7566	11.2656	33.3	25.5468	152.675	7.37115	11.7642	9.95443	17.1053	6.24012	11.5512	16.4714	23.0571	343.839	168.246	113.521	85.0064	32.2573	422.154
ENSG00000125656.4	CLPP	35.7888	37.5494	27.7229	36.6729	78.9862	26.8795	57.0712	76.6365	32.0955	33.2948	32.4343	45.664	40.6423	25.5905	34.8809	26.2373	25.0191	59.0579	68.6067	31.4124	428.727	93.8651	36.6311	74.8586	137.166	58.3754	209.288	40.2239
ENSG00000130731.11	C16orf13	28.1293	31.0014	25.1167	26.2193	78.3018	18.8965	52.9872	52.6581	18.3676	20.6654	32.5423	28.9455	25.8409	13.6901	45.6432	24.115	22.4616	42.1774	77.9046	28.1	554.241	111.077	38.5346	65.9096	141.165	44.2619	235.175	25.1273
ENSG00000120533.8	ENY2	38.8834	52.2622	47.1114	33.1373	124.751	55.1182	40.8034	48.2343	54.3292	69.5166	47.0333	37.1597	45.1533	64.1317	52.6445	43.3503	54.7508	61.1143	66.9216	43.1367	191.991	93.5945	24.687	63.9874	113.645	85.1879	222.086	34.5109
ENSG00000132819.12	RBM38	45.4223	86.1558	44.4669	61.3594	46.0693	32.1914	113.35	126.095	52.4938	36.2566	65.9858	59.5403	50.1531	26.5259	76.7985	59.8442	44.8473	67.9458	74.3874	78.0423	147.207	92.0181	53.355	69.8557	125.154	34.4514	93.8694	43.5024
ENSG00000160256.8	FAM207A	24.7721	41.3712	23.3583	38.0385	80.6183	20.1817	55.1713	74.1004	34.3082	24.4543	27.7412	37.5841	31.6908	18.7502	39.6576	26.4595	27.972	65.0003	71.6818	27.9177	448.36	91.6711	20.5093	64.8982	154.335	39.2365	268.08	26.7722
ENSG00000189159.11	HN1	28.5695	56.2749	25.3557	43.9773	43.5236	35.3052	49.6128	83.5364	48.473	26.0801	36.8216	55.2014	40.6507	21.2412	46.1978	30.8647	31.5028	47.4118	52.7464	37.214	393.297	102.693	28.7831	71.6312	171.432	39.4637	218.245	33.8083
ENSG00000105371.8	ICAM4	59.7957	11.4687	57.0373	27.7355	206.013	59.5142	39.3315	29.1305	13.6453	62.5851	64.8775	19.35	40.7408	41.9101	50.5143	32.0692	25.3225	42.5182	60.5976	20.4902	185.499	42.0733	36.0373	75.9389	69.9032	194.769	249.375	81.4736
ENSG00000136830.7	FAM129B	46.1866	15.3073	55.0449	48.6215	190.844	75.388	23.9616	37.9174	23.6158	95.3172	55.0754	31.4184	85.0621	111.427	42.9582	37.8417	40.7252	88.9349	66.4302	53.1912	78.8516	73.3887	62.6397	60.8087	73.1242	155.398	110.415	58.853
ENSG00000180448.6	HMHA1	45.2914	28.5067	33.3576	42.9607	118.862	43.0277	51.6607	71.4982	22.2338	39.0422	49.2615	61.2337	43.7258	40.2313	38.0595	32.8322	35.924	57.8477	90.9816	39.3143	220.349	133.09	62.8041	84.723	135.017	63.4744	158.138	53.8144
ENSG00000078061.8	ARAF	37.5176	31.9318	32.2821	34.7876	81.6039	33.2753	44.5591	52.8754	32.295	42.7721	40.3522	37.1409	33.314	32.0077	41.2637	33.2339	32.2556	43.9527	58.9662	35.7384	440.275	78.8228	39.7782	55.1852	125.639	50.2237	257.544	36.7536
ENSG00000100591.3	AHSA1	44.2756	82.6333	42.4084	52.7953	69.2353	60.4692	63.3194	79.1535	70.3014	57.4882	53.033	73.2089	52.3558	41.7601	74.3394	59.5513	51.825	73.1615	85.1708	56.9187	107.496	67.0796	35.2206	60.8252	109.007	60.8814	165.402	43.9338
ENSG00000131507.9	NDFIP1	60.756	117.857	63.5944	79.8556	37.5905	62.0418	58.2342	73.6551	106.375	68.7904	67.5924	94.1589	62.7455	54.9805	96.2974	81.1412	74.5048	72.3677	57.6695	69.3067	38.3717	57.2281	67.1068	50.907	58.4453	57.7179	35.1507	63.4583
ENSG00000136279.14	DBNL	42.5039	34.6161	37.1955	43.6632	127.095	55.0551	49.7425	61.1644	40.5229	60.0338	42.5705	43.562	59.3655	57.3167	44.7896	35.3234	47.1324	66.9672	80.362	47.0942	207.21	70.5886	47.3895	49.7039	96.0434	98.3799	191.628	50.1447
ENSG00000168264.6	IRF2BP2	81.714	91.9649	66.7962	62.0692	64.2589	46.3306	65.3601	81.1998	82.5999	80.373	102.396	57.9381	51.0908	82.7979	91.1581	81.8828	77.4778	66.8857	83.6402	82.8532	20.9932	79.095	59.8445	50.7557	51.86	47.2293	32.9939	42.0351
ENSG00000211747.3	TRBV20-1	101.997	83.9156	58.3734	113.497	38.6634	56.0325	101.843	128.844	86.5997	41.2553	48.6863	141.177	56.9355	32.0928	53.0572	85.6438	69.3861	58.4479	31.3895	58.2563	7.88475	70.6167	79.7619	99.0442	71.4301	44.9594	10.4107	54.0862
ENSG00000155629.10	PIK3AP1	63.6606	32.5274	80.5824	56.9503	84.6608	104.635	19.8398	23.5162	51.1584	150.756	49.742	38.4594	98.4888	185.884	71.2785	52.5511	83.9434	74.134	41.6775	63.1564	30.9377	32.7358	75.6587	33.3242	26.6942	95.8677	46.2789	110.441
ENSG00000160799.7	CCDC12	32.2517	40.3004	28.1401	36.8289	76.8355	26.5866	56.7493	68.4485	41.5463	23.0375	40.9094	39.3347	36.0126	26.8542	38.977	27.705	25.239	49.3838	87.0446	41.6402	325.979	110.503	28.7012	71.6068	175.861	52.4292	240.57	28.2672
ENSG00000165280.11	VCP	65.7836	64.0983	46.6128	72.5219	70.7055	57.2788	57.0921	71.3152	70.846	64.89	61.0178	67.998	85.5754	60.9394	63.8303	56.37	57.2765	72.9831	70.5341	73.2014	76.331	65.7226	62.8771	58.2962	74.4679	85.1681	83.6256	60.1379
ENSG00000103266.6	STUB1	36.8929	32.3391	24.2869	30.7059	80.367	23.0178	52.464	72.0395	28.8742	24.5281	40.8696	35.2317	36.0974	24.9117	31.558	20.2722	23.8465	45.2843	60.3447	31.3649	364.783	119.444	39.6754	66.8026	167.551	53.5805	270.385	38.1752
ENSG00000126005.11	MMP24-AS1	36.6527	23.1876	45.6858	33.9104	108.414	51.6119	45.8108	50.6995	24.5649	45.1716	56.7033	57.5622	37.7659	49.5088	33.4538	26.2349	37.7651	41.3635	79.6196	34.9825	237.198	112.725	72.6633	68.8673	125.404	94.0644	188.626	55.2046
ENSG00000146731.6	CCT6A	59.2325	98.8181	56.5767	70.5917	65.9858	57.4033	65.8698	69.8746	89.1961	70.8855	71.8057	61.021	59.8644	57.6621	77.8404	71.9829	77.9207	71.3044	77.9694	66.9091	37.6156	81.7327	30.6413	57.261	76.6279	58.7299	82.5418	47.367
ENSG00000125505.12	MBOAT7	44.8352	24.8408	42.1487	42.3104	132.476	56.8378	34.3152	55.8335	26.7973	59.1822	62.5647	52.3801	41.6075	73.3212	44.1235	41.1616	33.4676	64.5972	87.6733	46.4277	147.567	64.5326	88.2186	69.4224	98.8389	101.862	138.266	92.7361
ENSG00000164096.10	C4orf3	36.4817	57.1716	91.5125	41.695	141.17	113.453	33.7984	29.5281	45.3566	92.1087	67.4655	73.0815	45.7183	91.2551	56.5894	65.1584	73.9349	64.7083	54.0078	40.9401	50.5626	134.297	41.0491	62.8837	75.0674	62.8917	52.7684	72.8879
ENSG00000124357.8	NAGK	43.725	25.5671	30.1686	40.3532	137.583	45.5045	33.9476	42.7828	43.0891	110.174	53.9274	14.6496	70.4351	108.993	47.7226	38.5636	67.4055	62.5351	98.8671	57.0229	104.182	60.6074	32.6794	35.5739	85.1014	169.249	165.294	40.6705
ENSG00000147677.6	EIF3H	60.4656	80.8664	55.3654	66.1203	75.446	59.9927	71.577	75.4366	80.889	67.4657	68.522	78.1323	59.8366	56.8302	63.365	67.3547	70.9566	75.0476	75.4007	56.2168	51.5608	82.4098	33.0065	72.2327	92.2757	57.097	65.1759	46.9072
ENSG00000105518.9	TMEM205	28.9931	19.2651	27.2755	25.5764	125.94	51.6356	36.519	34.6767	19.8979	45.1773	34.326	21.5391	42.7574	44.8036	32.1753	26.6723	36.5066	35.289	68.185	28.5148	366.787	82.6991	41.8041	69.1189	121.024	69.7441	277.344	51.2882
ENSG00000179820.11	MYADM	60.3499	29.7369	88.6503	70.5546	99.8622	129.678	85.0507	77.5181	24.767	42.7817	90.5839	59.7389	82.1008	97.6135	65.3411	49.1919	70.6758	52.6179	45.7513	55.9725	20.727	101.439	81.1269	55.1836	34.4807	90.5215	28.6676	73.838
ENSG00000171421.8	MRPL36	50.1965	65.7253	47.8326	59.3887	54.8684	34.0457	69.5109	97.332	60.8679	38.1678	47.4716	69.4794	42.7327	28.0767	79.0563	58.0528	52.6132	56.8032	70.4121	51.543	104.426	116.618	39.8007	92.5851	161.308	55.6609	119.4	40.5355
ENSG00000100385.9	IL2RB	75.5906	86.6017	70.5089	99.7167	34.2498	52.789	96.773	90.8384	92.7394	40.4131	77.2439	122.216	66.4912	32.3529	70.8916	65.7577	47.9297	70.1511	57.68	68.6385	62.5764	70.2494	74.0872	48.6964	54.329	29.3551	41.048	64.2577
ENSG00000146386.7	ABRACL	54.8946	69.9267	40.7584	61.608	66.6419	56.6136	78.6034	82.6299	84.968	79.0796	70.5877	42.8157	57.8389	77.0018	87.4925	100.615	88.7495	69.5399	82.483	76.5191	25.523	63.5432	33.556	65.677	67.8811	62.9327	52.2039	62.7926
ENSG00000182487.8	NCF1B	22.6617	5.83231	25.968	39.4605	162.296	46.7107	21.2132	19.9943	13.7612	79.8777	23.0951	3.0511	29.2049	69.0457	65.6895	51.7005	24.4803	55.4183	60.2291	39.6367	511.515	39.3872	18.352	53.2572	41.3646	50.2373	269.562	18.1475
ENSG00000123358.15	NR4A1	59.0603	39.1404	59.5579	45.2253	101.388	73.9242	32.2838	46.5746	61.4514	51.0988	41.1353	69.9126	31.8192	63.7084	72.494	73.3501	87.3408	47.3096	72.2965	48.4934	115.443	52.4241	56.9375	50.1062	103.667	74.2023	179.218	51.4516
ENSG00000123064.8	DDX54	28.9359	45.2166	27.3341	38.0636	50.0266	21.1214	66.1486	82.342	39.8193	24.4982	34.5472	41.1474	25.9797	18.8269	39.5711	25.872	25.4037	48.0972	70.9309	39.7628	348.33	114.762	30.4189	76.2824	178.805	38.8837	252.478	25.7224
ENSG00000120438.7	TCP1	62.7918	117.012	63.0192	74.3709	61.0302	72.5002	60.2037	70.7099	89.8499	73.4831	61.385	74.5834	64.642	55.7625	94.2463	84.363	81.5157	74.4212	70.0655	63.7566	27.3856	63.676	36.7475	53.2469	59.225	52.0298	46.8762	49.1122
ENSG00000049249.4	TNFRSF9	127.434	89.6115	107.512	118.848	18.4076	78.7494	74.3696	61.7365	73.1338	50.5877	82.9005	144.711	101.918	37.71	55.0992	61.9984	81.158	42.4456	33.7954	65.9159	13.9755	103.639	66.4242	51.0179	17.5361	24.1311	24.7806	48.011
ENSG00000086504.11	MRPL28	26.8862	30.4693	20.4932	30.9298	82.6249	21.9627	45.645	60.865	28.2915	27.3287	24.6228	33.4187	34.6243	20.8304	24.6137	18.2149	21.8897	43.4245	63.3146	27.303	474.64	89.3594	33.5058	66.2358	139.843	45.9065	283.133	33.4764
ENSG00000101367.8	MAPRE1	69.714	79.3215	71.1752	71.4147	66.87	89.0686	45.7154	51.3149	85.3198	88.8038	80.6742	63.8677	88.9504	94.4337	77.8431	70.0718	87.9821	70.2174	54.828	72.3696	31.0528	48.0785	46.0288	40.7546	39.8	65.2606	33.5839	65.9028
ENSG00000141959.12	PFKL	30.7994	25.4263	40.0743	33.3343	151.164	56.0445	37.6469	42.0656	25.1675	44.3148	35.0712	61.6034	26.9862	41.9343	35.259	30.4487	36.8129	48.6161	68.3575	29.9497	332.786	101.689	48.4497	60.8152	102.51	58.7832	206.651	36.2874
ENSG00000181788.3	SIAH2	53.6436	78.7193	69.2583	65.7323	41.9628	88.0455	58.4906	85.9433	91.9698	45.6208	76.7208	125.97	58.4467	44.4661	90.5541	64.7727	68.3324	67.5124	68.7302	81.3218	23.9452	63.19	60.0124	65.1268	68.0508	54.068	33.1797	53.6069
ENSG00000096746.13	HNRNPH3	71.2577	87.3503	76.1416	68.5074	58.7256	81.6249	53.3713	64.9403	87.1805	70.904	74.2803	70.7548	59.5729	89.3902	91.03	73.8821	95.344	61.7805	64.9333	67.0534	19.6636	64.9639	43.6831	52.1634	49.4401	60.4642	26.0107	62.3283
ENSG00000125734.9	GPR108	36.4957	23.9281	41.71	33.1653	118.075	58.4473	40.3008	42.2593	25.3219	54.3954	50.2612	34.4392	43.3989	52.2646	45.3597	25.9808	43.5918	42.7789	55.497	32.396	269.718	85.801	43.3116	70.6909	112.808	80.6347	237.067	46.4696
ENSG00000015479.13	MATR3	71.5697	119.888	73.9421	79.4197	38.3555	72.6073	65.4335	67.5483	105.647	65.7069	84.4458	79.6866	57.1455	78.505	81.9955	83.3165	79.2674	69.9074	57.3144	73.1613	17.1985	64.4084	35.4854	58.3771	33.2041	46.44	20.0057	61.1337
ENSG00000269242.1	CTD-2192J16.22	5.46059	1.94932	7.95749	2.12704	116.09	9.39899	14.4399	16.0821	2.06413	8.89113	22.1082	1.82928	6.56533	4.99157	12.355	6.02671	7.23492	13.0782	58.2861	3.42358	614.537	84.4251	4.43202	56.4213	153.769	33.8774	563.891	6.82232
ENSG00000160410.10	SHKBP1	47.0188	24.6168	41.2635	40.236	109.923	59.7512	39.8116	54.8253	27.0935	57.7268	51.8885	32.3608	44.3063	58.404	41.4465	32.7148	39.2982	56.7774	70.8882	42.6124	226.995	66.9883	80.58	69.0803	86.6165	90.1101	171.502	72.7244
ENSG00000141968.3	VAV1	47.7744	45.481	51.05	58.3733	97.1854	63.8382	45.6719	62.9204	39.0487	61.9453	34.6306	56.1049	48.7366	65.4705	37.0334	34.2793	35.7094	70.8793	49.4771	37.849	213.358	75.7093	63.3766	59.1694	95.9447	78.6494	148.518	59.0043
ENSG00000173327.3	MAP3K11	36.1991	13.1872	22.3549	31.5359	129.374	30.6429	31.4312	37.4437	21.8972	46.8703	43.9838	20.2085	42.1974	36.3	40.7454	26.4064	36.777	39.8585	88.1615	40.3152	375.078	68.6992	40.5521	48.2902	101.476	70.2815	280.034	35.0629
ENSG00000125977.6	EIF2S2	50.045	91.5987	59.687	66.8097	65.1515	61.0526	64.0809	74.0921	92.0773	64.7669	65.5793	67.4685	51.7957	55.0457	67.1472	68.5986	60.9431	76.9653	81.0427	61.8806	76.7688	67.8416	28.5637	58.2363	82.4835	59.6565	69.6834	46.2001
ENSG00000178685.9	PARP10	32.4172	11.8905	34.927	23.5228	130.137	43.7118	22.7114	29.6484	14.1034	60.9112	26.0296	18.7381	30.4324	39.265	29.1835	24.005	34.1959	53.1116	94.3546	31.8742	431.035	49.2869	40.2976	38.9809	80.6058	82.0101	297.63	29.6659
ENSG00000169718.13	DUS1L	37.4806	56.9496	32.9507	49.5422	48.2561	27.3888	77.6102	112.129	49.8057	33.5917	33.6052	53.179	30.662	21.3467	51.7508	34.4363	30.0744	63.6593	87.7146	43.9306	245.533	85.0289	35.4394	76.5749	171.61	46.3776	165.597	31.286
ENSG00000134954.10	ETS1	98.6384	132.192	95.0553	121.624	18.0825	65.6347	78.6637	79.0751	64.2413	37.7972	62.9597	100.451	89.7473	38.2698	82.83	94.7771	79.78	57.6572	29.5475	66.6945	14.4608	36.096	82.0131	38.4275	31.9106	22.5637	10.8259	100.441
ENSG00000104774.8	MAN2B1	52.3251	20.783	53.132	48.8919	126.208	113.64	36.5124	46.5186	36.772	109.236	50.6726	27.947	78.2879	90.6828	78.9721	52.6925	85.878	82.8433	111.574	58.0486	30.0934	49.8802	51.1038	49.1303	47.573	131.68	63.4284	45.6241
ENSG00000140678.12	ITGAX	68.1042	23.9352	49.9644	64.1366	97.42	98.8367	20.6738	21.5764	40.8442	105.095	66.2513	23.4273	74.8207	103.979	116.473	65.0108	95.6068	97.7904	61.0489	92.3611	45.3324	68.8861	60.7764	24.7095	28.8747	98.5215	64.7393	50.8681
ENSG00000197540.3	GZMM	25.8402	29.9486	20.1341	19.2713	44.7233	14.4373	93.3527	43.3776	24.9559	13.4177	42.8429	48.5052	20.9298	10.2142	21.0595	20.167	11.7576	38.6222	70.7165	27.7541	450.863	160.062	31.3919	75.3251	193.922	18.3732	220.436	29.8693
ENSG00000136718.5	IMP4	36.5994	66.3036	36.2283	52.2427	37.1552	30.9302	71.3418	94.73	60.0245	33.6233	40.6476	74.5317	51.9103	24.0728	65.4267	41.8125	41.4903	60.1015	73.1601	53.0092	250.994	69.6622	33.5824	62.5268	115.556	46.3586	164.606	32.9595
ENSG00000134684.6	YARS	51.1266	75.4441	47.0777	60.9728	43.1086	39.4373	81.4257	88.691	75.923	45.693	60.1847	63.4452	41.2459	31.9883	61.5334	57.5624	40.4184	73.095	80.4932	56.9872	158.479	89.8122	33.2544	61.5804	108.242	44.7235	108.822	39.1078
ENSG00000202198.1	RN7SK	43.2191	21.3249	21.7568	13.5475	67.1399	20.612	11.6623	23.0019	95.104	18.9771	46.8138	21.7562	15.2652	28.4995	18.8465	22.8661	23.4297	20.2612	76.6029	19.3527	599.976	72.9373	20.7721	41.2383	76.3111	44.9084	295.929	32.7657
ENSG00000120963.7	ZNF706	45.1558	64.1787	52.7538	39.5377	100.463	55.1643	54.7037	66.2293	49.0126	41.1389	63.3815	52.0443	37.9389	49.6494	64.421	53.8396	54.6474	51.2842	80.0153	44.8702	95.061	108.634	30.8434	66.6829	129.001	71.6017	147.646	44.4842
ENSG00000198517.5	MAFK	51.972	75.2897	51.3494	75.0397	46.2233	47.9558	67.7972	109.856	54.1724	45.1982	45.929	80.258	45.1723	36.4108	76.7066	55.5005	45.0939	62.3573	75.3567	59.3324	100.13	90.5866	65.1065	80.1234	81.104	58.509	78.2138	52.5194
ENSG00000161179.9	YDJC	30.2396	43.0724	25.119	43.2809	41.3961	19.5504	68.6877	91.8398	39.4833	20.8659	39.3999	46.5073	27.2051	14.52	42.4604	30.6887	22.8414	49.0136	102.095	38.9294	314.725	100.794	34.9799	80.5133	156.795	36.4555	223.4	25.7337
ENSG00000177697.13	CD151	37.74	20.347	47.5791	51.8404	128.151	37.52	55.6561	85.3226	51.8787	56.9772	41.0101	40.8957	42.4351	35.2537	62.9129	30.4379	51.1107	38.6779	64.0628	35.6475	279.477	48.193	25.0256	57.3949	66.862	86.8997	172.783	58.4281
ENSG00000079246.11	XRCC5	66.1537	98.7006	61.9779	73.5878	52.2664	64.8614	60.8844	65.2584	92.1739	74.154	66.6192	65.8604	71.5568	80.1669	71.6006	72.5377	76.2413	75.9875	60.9077	66.9251	38.1026	53.8408	32.994	50.4476	49.5457	55.7994	47.863	61.3058
ENSG00000174437.12	ATP2A2	82.5077	90.6592	67.9946	90.4139	34.8807	78.0701	33.8133	44.3122	105.055	95.5051	70.9347	90.618	81.736	95.7256	93.0924	86.4155	90.9583	74.4707	47.2177	101.104	4.2568	20.2903	49.7253	24.0813	13.198	76.3086	9.47343	54.1986
ENSG00000170638.5	TRABD	41.9943	46.1228	38.0989	46.2597	60.5699	36.7207	56.4565	85.3494	38.2873	26.5849	36.1631	77.2971	30.0358	30.5791	39.2539	31.8354	30.2702	53.9079	78.0243	43.662	257.17	106.173	51.6172	76.138	138.976	48.9178	163.853	36.4642
ENSG00000159322.13	ADPGK	60.0337	53.6596	65.2866	55.1692	87.915	89.6329	40.6403	49.0432	55.4327	102.32	66.6569	56.2608	63.1848	87.7613	65.6549	59.445	78.6922	75.3145	68.0378	69.1822	39.8187	55.6935	55.3165	54.0349	47.7384	80.4422	62.6226	61.0039
ENSG00000006015.13	C19orf60	21.3301	14.9472	15.7613	22.5453	72.7423	15.697	38.5891	47.6595	14.4727	15.7013	20.969	16.4635	23.3644	17.191	22.4343	13.2362	14.5411	25.9138	58.0833	24.9003	563.248	84.0246	40.2986	67.6552	150.536	44.8335	310.071	28.7534
ENSG00000211677.2	IGLC2	17.8447	28.1987	5.03689	9.94406	22.6393	1.65437	8.72397	8.29634	4.67165	0	636.68	16.7982	51.0037	15.6539	99.603	124.161	0	83.6288	42.825	57.2555	309.57	16.6561	34.1145	90.3437	30.5808	17.7653	0.220619	69.1224
ENSG00000129255.10	MPDU1	40.2486	30.2641	30.8827	33.8297	95.2138	40.8662	41.5419	48.136	37.7063	61.7704	45.8989	24.1674	54.1998	49.4539	40.7643	38.1464	40.8941	46.3366	65.6043	43.2392	321.835	52.0704	39.7902	45.938	96.0889	88.1818	203.859	45.9103
ENSG00000138495.2	COX17	59.9586	44.3797	47.3215	39.5459	126.615	66.0412	44.6759	48.7379	42.239	70.3328	54.8637	28.8892	55.6117	62.2027	62.3777	51.8282	60.1944	80.5213	93.3351	51.0494	79.5065	98.5881	36.8775	70.3	94.6151	80.9168	109.629	41.2039
ENSG00000125755.14	SYMPK	21.6169	15.7382	15.4522	21.1955	81.4513	21.3109	31.1852	41.4986	19.3147	29.4042	24.0323	18.693	17.0158	14.9343	24.9519	17.2873	18.6501	34.8694	71.686	18.9965	636.124	80.3377	19.9409	39.87	114.037	33.9337	306.1	11.3129
ENSG00000101347.7	SAMHD1	52.6955	26.7669	49.5768	51.7449	91.5155	70.4801	27.1939	28.4331	53.2334	152.001	52.8487	12.637	69.8635	142.134	61.2842	63.7378	88.6872	58.5355	58.6707	65.0301	86.5469	29.068	40.4969	32.2316	30.4414	126.998	112.47	65.4954
ENSG00000142546.9	NOSIP	19.9823	17.8168	16.7051	20.7036	57.0339	19.1956	32.8528	47.889	15.1979	17.472	25.862	21.4789	22.8292	19.801	20.433	16.7268	12.5994	27.9616	46.3574	21.0216	608.612	75.7504	26.7866	59.3952	172.793	50.4892	281.313	25.6353
ENSG00000100129.13	EIF3L	57.8751	69.6345	48.2909	59.4394	64.0276	50.6496	73.1098	78.2147	67.6335	53.0401	66.4203	72.6925	59.56	46.1645	62.9609	51.9845	55.5325	59.0369	59.157	49.1517	104.681	79.7449	38.453	70.0126	96.9397	52.2437	102.447	50.735
ENSG00000141551.10	CSNK1D	66.191	64.7709	66.3724	67.9658	65.7447	58.6795	66.9813	84.1691	56.3437	47.602	67.0489	87.3458	52.2122	50.2785	69.0531	52.0248	52.9836	65.5081	67.9503	59.3241	59.9527	84.1699	58.6262	65.1442	80.3772	63.6392	60.3945	57.6
ENSG00000110711.5	AIP	36.8745	42.4333	29.2902	37.992	80.0996	30.7473	46.8507	66.8909	38.1296	25.7101	38.0535	44.6529	38.9303	28.0467	39.6705	31.5191	26.6593	47.429	73.4595	36.765	308.743	98.3855	38.9824	68.0026	132.086	50.2622	222.583	36.9497
ENSG00000116489.8	CAPZA1	68.115	61.8942	76.5589	64.8652	70.302	90.1689	44.1292	44.5768	70.3612	95.8187	95.9773	56.9145	77.3676	101.323	71.2919	75.2338	94.5015	63.2947	64.5916	78.102	8.98008	46.2359	35.3718	43.5303	30.9501	78.5	20.0603	66.186
ENSG00000110696.5	C11orf58	71.1569	90.4192	75.1823	62.7934	54.634	97.2063	43.0543	45.389	80.059	85.6769	86.3402	61.7347	74.4083	103.256	74.4581	76.2184	91.8412	65.2496	50.0525	73.9429	15.4032	53.1553	37.7306	42.9573	31.4865	62.7933	22.5823	64.5435
ENSG00000242247.6	ARFGAP3	63.4684	60.5021	94.7518	62.6553	79.1007	133.195	45.6315	47.2079	60.3932	77.6436	72.9632	56.4078	101.137	69.9457	75.314	64.3586	77.923	79.0978	54.7121	56.0203	34.3122	74.9765	33.2622	46.8814	38.7513	51.4476	43.1403	36.7373
ENSG00000152518.5	ZFP36L2	93.0585	110.355	75.1659	70.8254	42.191	58.6365	66.3312	72.5942	70.5082	54.1698	87.5498	83.1344	65.3648	44.3138	70.3321	93.9334	76.3072	72.0406	54.7566	92.3018	19.2053	78.0835	46.9056	46.6158	40.9128	28.8871	34.618	42.7823
ENSG00000123992.14	DNPEP	31.158	41.3398	31.6957	39.9049	78.7202	28.6047	61.3468	64.2651	40.8488	43.7263	38.6985	41.9623	33.8988	24.7407	43.4984	33.2041	29.7469	45.4228	107.72	36.1563	272.893	74.9196	27.2631	78.4744	149.255	43.2796	224.384	23.9068
ENSG00000137462.6	TLR2	56.7498	24.4165	92.3411	41.59	126.733	153.223	17.0841	21.0905	40.5499	128.333	44.4709	28.644	55.6496	215.941	53.3187	67.6393	106.576	47.0565	26.2526	47.0058	19.2326	32.6741	33.4826	45.1579	35.0415	114.869	44.1492	70.8695
ENSG00000103326.6	CAPN15	60.0185	74.634	49.514	87.025	47.0106	32.8743	72.7036	116.843	69.4829	43.1714	49.0589	64.5275	49.6726	33.3489	64.1168	55.472	46.1523	68.9227	88.5733	74.0878	101.237	66.307	79.4381	57.5999	56.375	62.0812	78.3927	41.3731
ENSG00000204356.7	NELFE	34.8759	31.1087	25.3857	34.0035	94.2149	28.7085	55.2671	67.9308	33.6518	36.5171	42.3578	28.4815	40.9022	26.0106	34.0941	23.1866	27.2542	52.2434	76.5432	27.9658	330.858	83.9689	26.8662	58.5514	140.995	57.6889	240.563	29.6915
ENSG00000213654.5	GPSM3	42.1778	16.1636	38.8667	31.2469	128.463	55.7143	35.9858	46.3842	19.8375	51.9417	45.1613	31.6527	45.4912	68.3579	37.9758	32.0256	35.4949	47.6445	54.544	33.8974	226.219	87.6689	61.4591	83.5725	105.072	88.2724	173.307	63.3784
ENSG00000117090.10	SLAMF1	58.3074	82.0086	62.5642	86.3477	74.8846	66.6212	27.0615	41.915	70.0723	114.048	58.4049	122.957	123.311	29.0721	47.2563	44.9467	61.352	116.246	73.7559	53.2818	64.8627	57.6263	38.9248	46.7748	53.1787	30.6456	52.4291	28.7034
ENSG00000089220.4	PEBP1	58.0997	94.9998	49.4646	68.5623	37.2612	37.7749	96.2686	96.2311	78.6605	39.531	59.7743	69.4976	48.7809	26.8311	63.1585	56.3926	42.0726	73.5662	68.8876	61.1693	77.6045	96.9152	45.1656	82.4395	108.51	36.6945	64.0208	48.8467
ENSG00000136560.9	TANK	74.9764	53.4521	85.8676	59.219	71.2761	108.059	49.7349	33.1466	71.9837	91.2256	85.1523	39.4829	82.8312	80.5536	76.0698	75.8965	92.519	55.7543	53.3731	68.5309	45.7116	64.4531	38.5698	42.1847	39.1433	56.8002	45.316	45.6107
ENSG00000100647.7	KIAA0247	65.5361	56.4687	84.3285	78.3018	51.8739	116.265	33.6196	44.5015	66.3798	106.928	52.3183	73.5889	84.1998	100.546	101.338	81.4882	100.348	70.0376	45.5705	84.1188	12.1351	24.9655	62.9727	31.8834	24.6065	61.7675	20.9737	48.7171
ENSG00000103035.6	PSMD7	56.1557	76.1696	53.3321	59.8501	78.0042	58.5569	53.2917	61.3784	75.2561	58.363	60.8442	62.5562	74.4731	59.3587	65.1972	57.3112	69.69	70.309	70.131	63.8847	52.5919	69.2231	42.3343	57.6374	79.0121	68.2119	74.6255	56.2894
ENSG00000158985.9	CDC42SE2	78.8433	87.2328	77.4317	77.5557	51.4283	86.117	45.1985	41.8269	81.6273	76.2556	90.49	87.1026	65.954	87.9991	68.3832	80.8543	83.9045	49.6722	43.7097	66.4065	22.6381	60.478	49.3952	39.8345	35.5333	51.7374	28.0166	68.3812
ENSG00000102030.11	NAA10	36.8071	49.578	26.5703	48.8775	62.0985	25.1859	65.6102	69.6692	46.9815	29.3788	38.1507	37.4643	46.6392	28.8324	41.9572	31.4514	31.3564	52.5713	60.9443	36.3008	344.161	91.7639	26.7236	64.1447	122.167	48.4868	184.743	30.8139
ENSG00000156515.17	HK1	59.091	50.9241	54.3695	60.8261	88.2723	60.5632	50.3946	62.2221	53.0545	64.4158	50.177	78.6608	77.4681	59.5859	50.9277	38.8825	49.1555	69.1858	61.9216	47.3067	100.544	66.8286	54.5793	61.7566	75.3311	76.7105	93.957	62.2409
ENSG00000198223.10	CSF2RA	45.1856	15.6371	40.8046	47.029	117.461	90.0879	15.883	23.4766	38.05	97.939	41.5451	28.2747	80.624	108.19	58.891	44.7755	82.2042	55.465	71.7547	53.5086	152.228	77.0534	23.4949	55.0354	54.7578	89.1535	125.933	44.76
ENSG00000100216.4	TOMM22	46.1885	80.3127	44.7831	56.8501	50.7142	37.0419	76.2121	82.4877	69.9043	56.9138	55.0374	63.7731	56.4071	36.2946	59.4087	49.0338	45.6438	71.1366	77.729	52.6862	121.164	82.8339	29.847	67.9681	116.403	51.0209	103.627	37.6193
ENSG00000108826.11	MRPL27	29.0276	32.7363	25.6931	26.7151	89.6908	28.7642	52.3463	45.9548	30.9206	32.9218	35.7566	25.9274	35.9464	21.4905	32.1721	28.6134	28.5058	43.2586	54.2601	31.334	461.854	56.8111	21.7915	55.3932	115.989	54.2026	257.65	23.268
ENSG00000100028.7	SNRPD3	41.4068	73.1406	49.7505	55.9981	70.3367	47.1251	62.7859	73.8508	71.6156	52.2379	50.0588	54.0199	48.1774	45.4769	67.0763	48.8175	57.8134	60.884	84.0555	56.1832	100.743	85.7	38.7594	66.313	94.271	74.4207	93.4052	53.9679
ENSG00000089693.6	MLF2	49.3507	48.3747	44.5183	50.0899	76.9369	49.402	63.6391	81.9051	47.2013	48.5133	56.5449	62.7161	51.6668	48.6875	52.2028	38.0588	43.2537	58.858	68.8454	45.7387	126.114	96.1005	58.7922	74.2239	108.943	75.0205	91.7403	57.0696
ENSG00000197989.9	SNHG12	39.2589	64.8719	48.9221	56.3759	49.4738	33.1706	93.6514	110.956	54.6134	32.9342	48.3063	68.212	22.8462	20.8738	49.6286	40.9606	34.7853	51.4016	65.3377	36.0807	152.904	123.474	34.5015	94.7107	148.701	33.4759	132.41	28.9714
ENSG00000102393.5	GLA	78.4541	24.0604	51.1061	47.9874	131.236	93.2643	21.1512	15.685	25.3224	117.503	80.4165	35.2855	112.182	55.3303	83.5562	40.568	80.0268	67.595	62.1113	79.1403	51.108	63.3264	47.8405	30.4608	35.6684	91.826	93.0233	54.9227
ENSG00000167613.11	LAIR1	38.1422	30.4384	53.7237	50.6172	106.084	72.7841	23.8282	44.7033	33.9289	121.996	29.5841	44.8512	83.1603	141.865	32.4501	34.6594	56.3432	74.5849	35.8184	51.5072	26.0462	12.3952	102.295	65.9088	58.27	158.407	64.9966	119.157
ENSG00000095139.9	ARCN1	54.211	75.1218	61.7004	59.0502	75.7131	68.7494	55.8427	54.1758	73.2353	85.3946	70.7819	50.4906	70.5387	55.7047	68.2246	68.3807	71.5008	62.9399	73.2533	62.7881	47.1179	57.2385	35.9687	50.3222	62.9238	73.271	73.1221	49.2609
ENSG00000115524.11	SF3B1	78.3422	92.4333	110.555	91.6299	26.6639	106.101	36.9943	37.5103	95.8536	67.9373	55.6018	120.571	63.4863	109.716	82.44	97.586	98.3565	47.364	28.0209	70.6686	9.15021	29.8577	46.5219	29.1165	19.6594	35.8633	12.9228	64.4305
ENSG00000119632.3	IFI27L2	22.4914	10.3654	24.7537	25.1597	120.208	27.2551	28.561	30.0582	15.1215	33.8255	24.9461	16.6097	32.4048	37.0866	23.3049	20.7854	25.704	42.036	52.2356	20.9618	450.902	80.076	27.6592	68.8672	134.799	61.8262	263.032	41.2136
ENSG00000176014.8	TUBB6	44.3303	17.2375	51.2662	44.3157	189.935	85.2991	27.0083	28.9182	33.5218	80.9898	67.2262	30.0407	81.0531	43.4558	77.9261	39.0301	71.7722	86.5022	88.5212	60.89	69.3175	73.9307	41.0594	39.6892	50.7179	101.908	105.507	30.5222
ENSG00000105700.6	KXD1	46.0977	39.8302	42.6582	46.0537	106.774	54.1384	57.0404	68.8866	46.2541	56.5069	53.2203	57.225	48.9126	45.7899	51.1292	36.5086	45.3076	50.3567	76.8527	43.9217	122.212	88.1602	47.4266	71.4691	103.138	85.5319	123.9	45.6671
ENSG00000123505.10	AMD1	60.7029	121.704	79.029	87.6549	28.0297	71.3142	57.2249	58.7956	112.147	66.6528	69.9715	96.5038	64.5085	64.7616	79.3146	91.1319	86.0225	60.1735	39.5995	77.6935	19.484	45.7555	30.9952	40.0514	38.2379	40.1514	19.0479	53.5934
ENSG00000159202.13	UBE2Z	66.9376	46.0308	62.1123	58.0134	87.8082	74.3889	47.2888	52.133	44.0317	85.299	72.6996	52.8976	72.0182	64.1961	59.812	53.8022	67.2005	68.3226	62.5516	60.7393	73.5595	51.8681	53.1431	44.4275	63.0182	82.3023	88.9363	44.0166
ENSG00000124193.10	SRSF6	57.8646	113.068	79.9683	73.8079	41.5287	73.8313	55.5396	60.0054	105.87	66.2288	80.6776	80.8633	44.8369	71.4405	87.5355	81.0148	79.4681	59.6685	51.6179	75.4846	20.8629	52.3274	31.3838	51.2873	51.1271	41.2638	21.2763	45.4841
ENSG00000106952.3	TNFSF8	47.8419	115.248	55.2198	105.586	29.1239	48.066	70.0534	63.5721	200.798	52.0275	79.3823	146.537	48.2818	37.4391	97.6966	79.3306	80.2078	46.3131	64.4503	67.9242	1.93067	35.9807	30.2706	46.2889	22.9774	37.5788	19.3274	25.813
ENSG00000167874.6	TMEM88	29.4405	34.4948	42.8079	42.0933	126.546	59.532	36.8676	48.1462	45.0201	38.9935	61.3531	33.8138	23.0175	49.8312	52.0101	43.3554	42.555	38.1597	83.2425	50.3537	181.833	97.3348	33.1993	49.3388	93.3676	89.7408	201.774	26.5581
ENSG00000125877.8	ITPA	33.1058	35.004	20.2563	42.3891	78.7414	25.7057	49.0941	73.7681	32.8891	46.2429	44.2115	33.0492	35.7895	22.0652	42.7905	33.6501	32.5066	43.8108	77.2698	33.2217	346.163	84.942	25.6431	48.0701	116.335	61.8782	207.806	27.5476
ENSG00000017483.10	SLC38A5	32.8686	61.4104	26.4147	47.96	25.6363	18.8231	61.8756	82.5785	51.5497	35.1169	30.3073	63.3159	34.3863	15.9724	50.9899	43.5895	25.9131	56.8309	88.3406	42.1976	358.637	76.2684	27.7529	50.0876	122.669	26.5304	172.095	22.819
ENSG00000160783.15	PMF1	44.6664	50.0197	39.5493	46.5227	77.8528	38.6741	70.2886	89.8069	46.3584	39.655	54.3062	44.5651	43.6179	30.2259	46.1739	35.6212	33.9358	59.0715	71.7016	42.2095	154.012	96.2584	38.9074	75.9057	132.299	62.3437	154.051	33.9534
ENSG00000189403.10	HMGB1	77.1034	76.5942	69.0404	64.2675	60.8135	83.738	63.7259	67.3897	65.4249	50.4824	66.8424	48.8427	80.4125	77.4027	72.2778	67.0975	70.7196	59.6478	45.4698	71.9147	24.7825	57.9911	54.993	64.8381	42.8208	59.9125	32.768	70.1309
ENSG00000078081.3	LAMP3	63.2146	47.9955	56.5399	100.209	47.2514	99.7286	18.3902	27.2716	108.729	118.699	85.8865	31.9071	99.3794	48.7884	88.5701	87.9174	147.877	76.6864	110.106	92.5139	18.5484	34.2016	35.4521	16.9635	17.399	23.4577	17.1285	22.7332
ENSG00000137876.5	RSL24D1	50.4121	126.175	69.9285	67.724	37.5636	55.5162	63.7801	65.4156	103.238	66.9027	73.6232	76.0739	46.7155	59.9297	70.2543	75.7794	72.2718	71.7152	61.0297	64.9561	33.96	67.376	19.9743	56.4942	66.4677	38.4155	30.7995	46.5983
ENSG00000169403.7	PTAFR	39.7837	16.7892	44.5019	50.8571	109.715	91.6019	13.8375	21.3541	39.8469	116.519	31.8176	19.5643	100.53	131.139	47.0996	52.7169	71.8358	65.8835	58.5708	56.1311	42.3764	38.4142	81.7381	34.0193	27.9776	151.895	70.6961	109.332
ENSG00000111729.8	CLEC4A	47.4839	16.7792	46.379	42.8066	89.6329	64.8039	24.2558	28.296	40.4328	106.738	74.9767	8.24201	68.4038	145.204	49.8987	66.118	116.226	77.4052	77.3668	57.3818	47.0136	51.8266	7.15	48.7842	80.9808	106.537	131.811	10.6329
ENSG00000021355.8	SERPINB1	44.4732	31.622	73.9886	49.9527	120.213	122.712	27.4541	34.3796	69.5311	90.1865	54.7505	27.3054	60.4381	89.6336	40.8322	59.5544	70.4381	91.3205	78.4793	39.8944	55.9506	93.0876	36.5695	49.2097	46.3282	57.343	66.0065	50.8758
ENSG00000103496.10	STX4	44.803	23.79	39.5387	38.6501	127.486	52.9799	29.3223	40.6965	28.6535	54.4379	48.6291	31.7812	54.6794	53.926	40.3266	32.8664	46.9449	57.6955	73.7758	48.2808	183.501	91.6209	37.2265	48.7026	85.3393	98.7106	178.984	38.6453
ENSG00000175354.14	PTPN2	50.4242	59.5143	72.437	60.7534	106.884	101.111	30.8745	40.9945	71.9864	106.078	64.0575	47.1527	64.0128	77.5695	57.9108	49.9973	73.2716	85.984	58.5112	49.178	36.0771	58.2112	34.8239	52.5105	50.5074	72.3386	53.0778	43.6844
ENSG00000105568.13	PPP2R1A	47.0155	45.5892	36.4686	50.8002	77.9403	41.7558	61.4671	72.964	42.9384	51.197	61.3434	47.909	53.1017	40.3711	50.2258	38.817	48.9461	58.5766	81.7291	52.5242	149.719	66.6205	51.1537	56.6991	89.5183	85.4784	112.729	54.6137
ENSG00000116754.9	SRSF11	75.6458	99.6554	92.6748	81.5638	28.5223	93.842	42.1533	51.1229	94.7816	62.0872	65.9077	93.5026	61.6174	79.5761	91.9187	81.3529	91.9483	57.4253	31.5194	82.0196	7.22385	33.2857	54.6804	33.2993	21.7011	43.0811	11.2981	64.2566
ENSG00000170581.9	STAT2	58.9584	27.4411	56.2646	48.5256	84.4394	77.2865	24.3822	27.167	42.0237	131.597	54.5274	33.46	62.1546	91.4822	72.9955	53.7043	71.6401	74.2959	80.4188	63.3514	83.594	31.3188	43.6082	31.4999	40.9286	86.7822	114.686	56.4662
ENSG00000109756.4	RAPGEF2	68.2324	37.2684	135.17	88.7953	34.4355	98.8884	18.7153	12.0078	54.6836	148.003	31.585	41.1811	128.051	67.1363	137.644	82.5781	259.086	63.7208	26.3034	73.8061	4.79029	12.3561	24.2452	6.76736	4.48961	31.6136	9.38116	17.485
ENSG00000178623.7	GPR35	25.0695	11.0518	29.3288	33.084	108.953	61.7782	27.782	31.3443	22.3615	69.7336	54.0228	19.5319	32.5808	62.9432	45.1064	50.1487	57.2293	62.7378	108.471	49.2559	308.267	56.8014	11.8086	34.0711	52.5707	98.4626	178.148	14.5783
ENSG00000185811.12	IKZF1	68.4873	109.806	72.2875	102.587	37.5477	42.9884	60.6511	56.5282	69.1754	53.1564	70.4609	110.122	65.7421	53.9041	68.4095	77.9745	73.9827	51.8057	48.6659	50.7034	44.4938	48.4799	60.095	42.0769	49.8439	33.3238	37.2516	55.5311
ENSG00000010244.12	ZNF207	63.2946	84.6482	61.9814	73.7125	47.1712	62.4128	59.8498	69.4236	83.267	71.009	72.6339	63.4015	69.7699	67.8463	74.9924	66.6554	70.5923	65.7691	56.3467	64.5389	21.0974	43.5019	47.9008	53.7677	50.26	54.8259	28.7432	64.8714
ENSG00000198821.6	CD247	38.642	68.96	40.1317	48.9141	42.763	27.1969	78.5511	65.8774	46.1226	32.1475	58.7102	102.918	40.1897	20.6592	33.9877	47.4506	28.2013	62.2028	65.8618	38.2035	208.548	140.597	44.0041	70.6885	113.516	25.5655	83.417	39.7103
ENSG00000144848.6	ATG3	54.9447	32.7334	41.1244	41.7917	162.561	66.7538	27.7568	35.7154	51.3487	93.717	65.5674	27.8296	69.8519	83.7545	53.8044	38.9041	69.094	69.7928	75.6473	53.6402	42.3495	55.5413	37.4622	50.0827	53.2751	109.957	85.0207	61.2572
ENSG00000090487.6	SPG21	50.6434	63.8358	58.3214	56.5604	82.8112	70.9274	44.5291	51.4644	64.1454	91.8144	58.3244	52.7007	65.1389	89.4982	73.4118	65.0864	93.3848	61.0454	59.2655	61.6165	28.0893	43.8405	41.3943	45.2069	43.7646	84.5547	43.8173	64.8674
ENSG00000109606.8	DHX15	64.1315	106.856	78.9157	76.6299	35.0433	74.7028	48.6573	51.9716	97.1372	72.0577	65.2347	93.357	57.1881	72.9497	82.486	87.5216	89.1514	57.529	43.4208	62.3248	19.857	41.9604	38.1354	37.3218	34.6521	43.2092	24.5846	52.0552
ENSG00000183255.7	PTTG1IP	42.0061	37.1911	82.2544	46.2543	113.667	103.675	27.7802	33.7714	41.1285	107.605	58.0653	33.7372	81.0188	95.0758	51.5705	51.3093	65.7411	87.5374	56.7898	48.3491	39.4071	45.7815	48.1479	46.975	50.2843	90.8911	59.1161	63.522
ENSG00000138279.11	ANXA7	77.4895	60.3631	68.3271	65.9512	70.6928	81.6837	45.97	47.6025	74.3141	88.5182	73.0222	54.384	72.8666	72.3076	70.7695	62.6342	79.7574	63.7523	67.388	60.3599	24.6077	51.2893	43.5835	43.73	33.6621	73.8712	29.5147	48.591
ENSG00000068697.6	LAPTM4A	57.9944	36.2774	53.7812	44.917	89.8757	83.2623	35.0403	33.1496	51.7131	103.511	65.221	34.8725	82.5129	125.343	55.5718	53.4564	73.061	63.5279	57.7503	60.0418	13.2201	45.3842	60.0962	42.6716	34.4716	106.736	31.5925	111.929
ENSG00000130770.13	ATPIF1	35.5275	22.061	30.0713	29.3958	115.024	37.0387	48.4732	54.1424	24.8537	28.1712	38.8205	28.5094	43.7194	46.3039	31.4156	29.7058	29.5009	41.6187	59.1906	28.4407	259.766	80.2823	44.3085	77.3358	125.874	78.0253	187.095	50.7074
ENSG00000100142.10	POLR2F	26.8254	53.3529	24.063	35.8496	61.5095	33.3578	57.0276	75.2518	49.6402	31.6187	37.6814	36.5572	36.3606	28.1787	56.5633	25.8706	38.4611	57.7472	68.5932	36.3952	207.653	84.1888	34.5919	72.4376	157.283	57.6791	173.08	42.548
ENSG00000100664.6	EIF5	65.723	86.1164	89.1835	70.6635	39.8218	100.812	37.3187	39.9801	94.4959	79.4406	75.851	63.4305	62.7649	88.6436	82.6635	79.7088	90.6936	51.4244	42.1657	69.7782	11.4506	34.412	49.6771	35.8507	22.7553	53.701	17.39	63.4436
ENSG00000100284.16	TOM1	37.1946	14.8385	43.0142	33.1476	138.717	73.0627	32.6178	37.4115	22.6211	61.4476	39.5144	27.5889	39.8754	53.9768	42.5389	29.3696	46.3287	59.6969	51.5191	34.693	140.147	50.4242	70.936	66.8416	95.1084	104.493	185.901	64.8152
ENSG00000131871.10	VIMP	59.4896	43.5803	50.8412	41.1701	96.9655	63.4912	45.6319	52.3974	48.4935	73.51	65.792	42.3509	71.1216	57.8195	59.0005	43.2083	60.8922	65.1738	68.2716	58.3992	72.3761	67.4164	35.8973	56.9824	78.5392	89.4454	91.6443	37.4673
ENSG00000110031.8	LPXN	63.6064	46.758	67.478	62.3127	82.2572	80.9944	62.079	44.7631	70.9572	65.2461	85.7094	43.9885	65.9607	79.2473	76.05	80.7055	81.0345	48.4809	50.3909	56.5156	14.4866	52.8442	53.4588	45.6475	36.4857	87.1494	26.9531	64.5743
ENSG00000184216.7	IRAK1	53.8609	42.0514	56.7838	51.2238	88.8373	61.728	53.7463	75.6776	44.0598	48.3648	40.2652	38.968	54.4159	49.2279	51.664	34.9948	43.3949	57.304	62.8119	46.5392	105.405	60.9056	72.0633	59.2665	82.1269	90.0229	109.096	60.5841
ENSG00000120686.7	UFM1	70.5838	100.41	87.0624	62.126	43.6612	95.6596	44.3792	44.7629	101.124	73.1643	75.6341	75.4653	59.6605	76.7806	85.056	81.8795	88.7139	58.9899	43.9988	65.5482	11.4517	48.5101	27.338	41.5209	32.2939	41.9185	17.2666	39.9871
ENSG00000196365.7	LONP1	23.2582	36.5584	28.187	36.4882	92.5784	31.3334	58.3516	75.8278	34.0583	31.4842	26.4635	62.437	24.0376	18.8091	29.7417	22.5165	18.2928	65.3687	58.2503	31.2423	313.387	96.3093	26.8439	58.2773	142.68	35.5629	196.612	19.9815
ENSG00000087365.10	SF3B2	59.3533	59.6216	46.6068	61.1459	76.8008	48.4446	69.9942	82.6855	57.5125	52.5949	52.4214	52.138	57.9331	45.0318	59.5352	38.6269	47.1648	78.0971	81.0515	56.446	59.5802	75.0454	42.1235	69.8762	82.1396	63.5289	74.2447	43.8298
ENSG00000165637.9	VDAC2	45.3723	69.3893	52.8536	53.9209	76.0164	60.7986	54.7017	63.9626	75.1931	66.5163	63.5666	62.0448	56.1174	60.6576	68.1807	52.1319	73.1638	60.6201	65.4472	55.0922	41.6349	71.0667	37.6732	65.1662	68.4905	58.2955	65.737	49.6655
ENSG00000106628.6	POLD2	29.1838	62.4976	26.1062	51.046	31.9832	21.986	71.4433	97.7761	53.5625	34.0685	32.3967	60.8566	29.2519	18.7174	49.9144	34.5844	23.9524	61.4291	68.9393	40.5937	288.469	63.6668	29.312	63.3965	132.664	31.9506	155.566	27.8514
ENSG00000132205.6	EMILIN2	35.257	19.3547	33.8458	35.6172	135.404	60.6468	23.166	37.6136	24.4253	83.5908	43.3903	19.9386	50.2773	82.3143	44.1626	30.6916	45.7677	64.5194	74.6951	38.1045	97.5731	60.2205	74.9776	45.5	76.8816	126.021	155.276	72.7571
ENSG00000105327.11	BBC3	63.4671	32.987	77.3204	38.7265	102.065	63.4071	77.8855	102.879	23.1288	49.3185	59.1012	41.5491	36.28	18.3051	72.7805	50.7939	55.2356	55.313	97.004	45.0625	80.9072	87.7077	46.1495	56.8317	90.2939	54.0257	95.6194	17.5417
ENSG00000141002.14	TCF25	46.2881	32.7454	39.1914	43.6535	85.8701	47.8647	46.9661	54.4104	34.3975	45.2236	46.0947	42.7308	43.6828	44.4031	53.554	38.812	40.4501	47.2819	58.9076	42.2411	216.221	74.7966	47.2801	50.6838	88.0889	64.293	170.633	44.3604
ENSG00000133275.11	CSNK1G2	47.2096	37.7755	37.4493	40.055	71.5708	43.8381	61.5724	73.5368	32.3287	27.5185	45.0942	58.9166	30.6936	34.6403	42.0987	31.0286	32.2529	51.084	67.7615	40.6831	228.441	87.8414	48.8118	65.7942	107.845	54.0134	143.918	46.7852
ENSG00000170027.5	YWHAG	62.17	76.0614	67.8585	78.6532	47.5719	76.2487	42.3719	52.7708	76.672	89.5711	63.3989	71.4225	74.8396	79.2259	86.7456	81.4114	88.6882	63.2252	42.0837	73.1927	11.4969	28.6927	44.9156	31.1824	25.4363	63.1206	19.6819	70.6388
ENSG00000165629.15	ATP5C1	51.1254	72.4563	43.4266	48.7768	76.8864	54.4334	60.7556	64.3855	72.1321	59.2175	57.3554	53.9159	54.4995	52.8713	57.9091	54.044	54.0715	64.147	64.695	54.3988	65.1176	63.1006	33.7065	58.1331	92.9584	64.3191	85.9379	54.5353
ENSG00000149823.3	VPS51	37.8174	31.765	25.0714	39.8055	62.9784	23.321	63.0813	76.1216	31.3975	23.2342	40.9898	43.8523	32.741	16.3887	35.2416	24.6522	22.2884	47.6329	67.7928	35.1858	311.448	83.7689	43.5715	67.4801	135.456	41.7319	190.652	32.9389
ENSG00000167508.6	MVD	21.5518	10.3335	18.1467	21.236	111.383	36.5007	40.9276	29.859	12.2147	26.8357	25.6332	17.3057	24.2217	23.0501	30.6816	19.4152	25.7925	39.2303	51.0992	27.3756	571.708	52.7831	29.1227	39.5399	91.8678	41.6528	217.975	28.5356
ENSG00000186184.11	POLR1D	38.069	75.0646	38.997	45.8196	56.4148	37.6785	65.7762	70.0791	57.7604	33.7404	49.9696	55.9766	43.0298	33.687	53.0229	51.6171	42.5559	51.1799	53.82	42.4822	146.03	84.992	33.1959	83.4155	154.059	49.4456	100.234	35.0456
ENSG00000163938.12	GNL3	48.4986	108.715	61.9258	74.4474	41.1555	49.4395	79.0386	87.8389	91.9581	43.2243	60.4905	76.2438	44.0595	41.4972	75.9698	61.6627	53.3679	70.9191	63.2865	62.9306	40.1454	65.7634	25.4393	59.9652	78.7124	34.0399	47.7945	34.4624
ENSG00000126254.7	RBM42	39.8343	27.918	28.4416	38.6443	93.7809	31.8161	54.3543	69.3425	28.1568	40.069	37.9277	28.5381	42.8432	29.7266	35.3	23.2836	27.6031	54.2119	80.9928	35.8692	260.037	75.9818	37.7558	60.8866	106.281	67.7921	187.654	37.2939
ENSG00000107263.14	RAPGEF1	65.3899	43.0975	60.5984	72.8223	57.6841	98.3804	39.8568	50.0929	51.052	78.835	53.0739	69.7444	72.3112	86.6783	68.0056	60.278	69.7292	65.7462	62.7938	67.6967	33.4142	48.1999	70.5093	39.6528	34.2835	72.4439	37.2263	52.6256
ENSG00000177674.11	AGTRAP	30.7712	9.39281	42.4366	21.0385	160.543	69.5064	22.7118	32.3893	13.6679	53.5001	29.4615	15.3012	43.6283	73.6537	22.6229	18.0885	27.7462	45.0412	42.4604	26.342	190.944	30.5098	86.2181	95.3357	98.9808	134.408	140.709	104.094
ENSG00000197142.6	ACSL5	83.6103	46.8142	58.5794	48.7411	59.1535	105.091	36.5008	31.1709	48.8046	66.9117	63.4762	36.4191	92.0342	103.423	99.415	48.5065	104.469	44.7775	64.4263	57.5904	40.1717	27.2563	48.5615	33.1038	35.5186	95.936	49.6967	51.2746
ENSG00000166562.4	SEC11C	47.6627	65.2644	37.9258	48.4812	64.847	37.9346	76.4256	73.3058	55.6005	36.3847	57.4759	50.4301	57.0467	28.8135	50.1715	51.5922	38.0336	67.4369	72.2223	51.0698	105.602	101.464	31.9543	71.0635	108.41	55.0878	101.59	36.2244
ENSG00000131467.6	PSME3	61.1679	99.8091	65.8341	86.868	29.3595	54.6233	55.9845	67.363	94.7505	62.2381	68.2233	82.738	72.4116	59.9502	82.1729	73.1756	73.4751	71.1723	51.1545	77.1155	20.5471	33.8398	43.3925	38.3369	34.8271	45.3394	22.5087	50.7674
ENSG00000182782.7	HCAR2	45.8469	19.921	88.0416	63.117	193.864	139.179	23.857	40.2483	24.0771	92.6211	53.2223	54.888	57.0843	60.9884	61.1235	43.9593	77.1635	57.4834	23.7162	34.0694	34.782	74.6125	24.9094	48.0941	60.5673	86.8915	71.3272	23.3495
ENSG00000141506.9	PIK3R5	67.0892	16.047	67.728	43.8511	78.2172	102.31	23.7446	31.0646	31.9032	100.871	62.0618	26.5545	69.0359	132.425	76.5081	60.0265	100.351	47.4088	58.4668	57.7933	21.8348	46.6973	65.1601	38.1627	25.2721	114.287	56.0978	56.8125
ENSG00000171453.13	POLR1C	30.0759	69.8266	40.098	60.1939	35.9641	30.8055	76.6282	111.573	65.3937	36.6622	39.0801	68.0741	33.5196	23.0298	53.1418	48.8537	33.4919	60.1022	62.6603	44.3513	168.586	82.6765	25.2575	75.8641	127.663	30.4184	112.647	30.1516
ENSG00000103335.15	PIEZO1	34.4432	30.0619	26.5643	37.615	70.4564	24.2818	41.3436	54.2391	32.8218	28.3795	31.7824	36.2952	25.0302	16.2233	37.1648	26.2045	30.5519	39.5814	69.1947	32.9848	343.825	87.5477	25.3081	39.0736	106.015	34.8419	295.125	13.163
ENSG00000065809.9	FAM107B	69.2548	86.2622	88.3216	70.5625	38.2103	82.2828	65.4971	51.4975	81.9218	68.3977	81.5391	76.4423	59.3742	69.7045	88.8651	83.1445	87.6705	53.0911	39.4847	66.8759	13.6351	37.7194	42.9784	34.8268	23.8989	36.7461	19.1011	52.6984
ENSG00000116459.6	ATP5F1	43.3484	55.1124	39.4072	46.4937	84.6258	48.7462	59.1679	65.5621	53.2651	60.419	67.2554	35.7009	45.8814	52.4857	53.6738	48.0302	56.4407	65.9486	78.9113	51.4268	74.0142	79.0826	26.9513	65.2533	98.1465	67.0246	99.3418	48.1408
ENSG00000188529.10	SRSF10	64.9281	104.453	76.9582	80.33	28.7796	73.0452	49.0477	57.1886	98.0737	63.6703	72.2543	75.7733	54.1704	66.1098	86.6574	83.3152	88.4496	57.002	48.7208	76.2146	17.4373	40.6677	32.4765	36.785	31.4528	41.8631	16.5188	46.6101
ENSG00000112667.8	DNPH1	36.8736	33.4862	30.2192	40.7394	57.7198	22.463	76.8543	96.0754	22.5442	30.2027	29.9989	43.5936	27.0406	16.3265	37.9749	38.9386	25.5519	40.9796	74.8753	33.3042	210.398	103.78	57.6718	78.8022	149.677	62.2062	140.588	45.7863
ENSG00000090621.9	PABPC4	54.2045	85.7047	62.4677	73.5508	41.017	57.4837	62.6076	87.7589	78.8303	58.2459	60.8931	71.2359	59.4341	51.4798	89.6473	56.1942	64.2037	69.5946	54.3529	71.7059	21.6221	53.7679	43.7914	52.3144	52.9366	51.0569	32.7648	45.7271
ENSG00000086062.8	B4GALT1	58.6553	42.5934	71.8161	62.6259	68.8434	109.528	26.8434	32.4442	47.7947	105.677	69.4471	47.1429	76.9512	101.588	73.0315	76.4752	93.9496	59.1253	43.1792	70.6206	25.2772	34.7717	52.9065	32.6494	29.4562	63.6299	34.9377	52.2495
ENSG00000241370.1	RPP21	29.539	42.725	31.2156	34.5929	56.307	30.4232	59.9611	66.7153	35.2617	22.2464	49.2319	45.367	33.4162	26.7893	40.886	23.7702	30.3063	50.8234	72.4273	36.9162	268.004	86.769	34.8083	67.5302	159.579	41.9133	152.893	33.7508
ENSG00000188976.6	NOC2L	37.3789	52.5363	29.7891	52.6542	45.5743	26.0369	57.309	90.4147	49.455	35.3018	31.7887	52.2953	36.334	21.5048	49.0815	31.7091	29.6464	59.2749	69.3523	41.0699	267.385	66.5366	30.4621	51.837	115.037	48.3658	159.744	25.7202
ENSG00000125733.13	TRIP10	51.8473	25.304	59.9756	40.5193	104.757	80.3725	28.8513	36.0773	31.793	49.1079	47.7619	50.8335	76.1669	37.775	52.4087	36.4035	68.1475	56.0637	77.1238	36.8789	139.145	112.993	47.6989	46.1764	75.081	59.0012	95.1561	39.9583
ENSG00000143198.8	MGST3	34.3148	23.0219	44.1125	25.8283	135.081	49.5883	30.8739	29.775	25.0777	53.5337	48.7409	20.6052	66.0754	74.2761	25.3218	15.5871	49.5728	46.8548	58.4973	29.1476	150.06	88.578	50.3534	49.4778	93.0043	92.1904	167.108	86.28
ENSG00000177192.9	PUS1	35.1246	52.7059	29.3237	51.9723	41.2993	26.7542	57.0244	90.1666	48.4507	22.8911	38.7608	57.1586	29.4191	16.9859	54.0977	36.9176	33.6049	54.1682	83.2743	42.5777	214.839	83.3624	33.2487	57.2264	138.82	35.3735	165.872	31.022
ENSG00000090006.13	LTBP4	40.3839	53.7442	33.0959	45.2262	41.2894	32.6547	60.9073	110.433	44.1059	23.0237	49.6123	72.664	20.5567	17.031	50.555	23.8535	31.6017	44.3524	53.26	38.1725	151.604	99.5143	49.2819	64.9855	181.63	38.664	141.339	48.3927
ENSG00000100243.16	CYB5R3	57.8368	25.321	60.8373	47.5791	115.448	66.4103	44.2082	53.1057	35.6417	56.2745	76.1771	38.9007	64.6368	52.2498	52.1427	32.823	72.5286	51.7364	71.6384	44.5764	33.4105	59.6707	76.66	61.9157	52.6636	125.157	60.4476	71.746
ENSG00000153395.5	LPCAT1	55.0578	35.0833	51.2917	40.0049	70.5246	73.7416	38.9848	45.8202	29.5344	64.3858	51.2047	50.6497	47.1285	88.014	48.7858	37.577	54.9384	47.3371	50.7838	47.0095	151.323	88.3577	54.7971	55.6605	81.8381	59.0507	78.2963	63.6368
ENSG00000163694.10	RBM47	57.3041	17.1109	61.8295	53.8522	76.5278	113.796	23.4957	16.2509	46.0497	103.855	58.8395	23.8204	90.2878	108.379	68.5475	55.0562	90.1818	60.6146	33.207	65.8293	59.7227	25.9447	52.1382	25.1063	30.1147	95.7596	95.113	51.841
ENSG00000143753.8	DEGS1	59.9198	50.1373	71.4865	46.5323	84.0363	86.1959	39.4279	43.1867	56.243	88.6459	93.0513	41.0746	64.612	87.8376	76.3885	63.4485	87.8684	49.0893	56.7688	55.5649	26.54	51.1536	41.1481	45.3905	38.2591	65.3477	33.6739	57.4412
ENSG00000108342.8	CSF3	22.7787	3.05792	65.1866	12.8813	10.3272	30.2105	16.5746	40.3486	0.528767	4.45449	1.18934	42.2386	9.36002	10.9112	3.8559	0.968886	3.31043	2.14398	0.695117	2.89905	16.3004	4.5056	566.304	271.256	88.8882	26.5902	10.6744	388.819
ENSG00000178896.6	EXOSC4	19.6207	28.3474	20.0371	23.5945	54.6707	19.0177	41.7934	47.5779	23.1661	23.0086	29.1902	28.1699	27.3763	16.7608	27.5793	19.6362	21.3158	31.1388	65.855	29.4249	425.931	86.8183	26.2284	52.3983	121.859	32.0043	289.065	23.7635
ENSG00000155115.6	GTF3C6	40.613	47.4642	45.4158	42.4286	85.1457	62.4964	56.4713	58.8243	53.2897	52.2142	54.0868	33.178	49.3992	51.3724	55.0692	39.8637	52.9386	54.8856	75.4009	49.2278	121.887	65.1969	25.7164	62.8173	98.2111	72.0669	113.503	34.4016
ENSG00000135446.12	CDK4	44.6435	89.2525	42.8847	72.954	28.6386	28.759	70.6438	97.1828	72.624	56.7307	46.6889	80.1033	61.6952	25.7066	70.2253	48.1495	54.4081	80.7273	73.2763	65.9633	57.6578	52.0118	42.194	47.3845	83.4208	57.0117	51.7226	49.6761
ENSG00000187764.7	SEMA4D	55.6678	51.0245	74.7844	64.5358	48.5419	91.0759	55.5746	53.061	43.4764	78.5976	48.2313	77.5105	56.2069	89.3115	42.5374	53.7762	76.8192	69.6821	35.3974	58.4315	47.2273	51.4615	49.2417	54.3999	57.4336	68.3659	43.2264	55.6048
ENSG00000143333.6	RGS16	43.3156	161.927	65.8873	79.2702	36.1679	78.2522	108.053	59.5156	101.666	38.767	99.1474	44.9666	47.7215	28.4284	85.7161	88.8306	74.7039	48.9123	48.1063	49.4983	41.5815	35.4219	24.209	28.801	38.38	25.7514	41.9407	24.2224
ENSG00000116586.7	LAMTOR2	29.0905	19.2609	24.1612	25.2936	111.461	33.5389	40.2062	47.8154	19.6006	36.4953	33.1872	23.1513	38.4938	37.4009	28.1401	23.4136	27.3533	40.2256	57.9954	30.4247	256.159	87.5906	34.4749	61.9267	114.455	81.4385	245.697	40.4883
ENSG00000138061.7	CYP1B1	74.2751	15.4236	131.093	45.7536	36.9977	107.55	17.3971	17.4633	42.9402	113.532	60.523	8.90257	113.024	130.843	65.9202	56.7048	120.415	51.0837	22.366	139.231	1.87025	8.99859	79.5487	18.1226	8.68516	65.5498	6.44838	86.1144
ENSG00000168385.13	44806	73.3321	80.3272	68.6893	63.2395	47.453	76.6889	44.2596	44.6976	76.837	80.7024	67.8589	57.5586	59.836	87.7137	67.8675	82.7294	93.9012	55.5195	54.1132	63.0515	10.7128	41.1372	42.6358	39.241	28.2062	58.8656	18.2658	58.9117
ENSG00000170540.10	ARL6IP1	66.6204	47.444	66.3119	55.4744	71.5341	87.2683	48.3517	46.2699	69.2285	62.6111	73.0381	48.9978	81.2507	97.0036	65.9506	62.4293	73.07	44.8761	44.2777	66.2023	11.9431	61.6681	46.4535	46.658	36.593	56.4468	19.2622	86.5845
ENSG00000184787.14	UBE2G2	52.4416	94.2249	62.2512	69.5038	39.9513	48.7712	62.9397	83.9956	75.9618	50.2532	51.9466	83.9748	39.6821	42.5056	67.098	63.0227	53.6894	59.4629	60.8536	58.097	56.8542	69.7673	34.2374	59.5251	69.3496	38.4351	54.9206	39.5864
ENSG00000115286.15	NDUFS7	23.3779	21.3542	22.2087	24.8827	79.5	26.2626	46.7104	58.4172	25.848	30.9186	35.3527	19.0136	28.2514	20.5718	30.4262	19.452	25.4996	44.7599	65.5282	29.5574	370.514	74.1194	28.4162	53.6682	125.657	65.5432	217.988	29.4998
ENSG00000152601.13	MBNL1	76.0475	88.7861	91.2594	72.4251	30.0059	95.8955	36.8966	36.5651	82.2051	75.2291	68.9491	80.6789	76.4421	101.714	72.8222	80.8396	93.6434	53.6213	27.6293	60.2177	7.82451	32.0991	38.9225	33.5134	22.6298	36.7315	12.0574	57.4304
ENSG00000066322.8	ELOVL1	48.7557	36.7499	43.7407	43.8149	81.603	47.7385	50.6427	63.9996	39.1469	53.0165	57.0242	35.794	69.0797	67.8067	41.8588	37.3949	48.6827	50.4146	59.0479	46.6918	100.13	76.9899	48.4703	58.716	81.8673	88.3887	105.298	59.0956
ENSG00000162434.7	JAK1	69.1314	71.5744	71.3776	85.7102	49.2862	81.9727	38.44	37.1822	69.7789	76.0835	72.9408	86.0865	86.0241	66.5857	68.211	62.0878	84.1075	69.2648	47.0335	62.1833	17.179	47.3106	43.1659	30.0377	28.7723	43.9329	23.9177	50.4948
ENSG00000177971.7	IMP3	46.8954	61.5916	36.0428	52.7515	39.8963	30.7431	71.7262	94.4208	55.1796	32.9071	60.0182	49.8519	46.9497	23.1543	47.4834	34.6264	42.6838	49.1033	78.4804	48.7454	136.674	95.4971	33.3339	67.9725	122.01	45.4251	93.7852	41.8019
ENSG00000125991.14	ERGIC3	41.8076	30.0465	35.9095	36.8348	98.7512	50.6941	50.7625	51.0441	32.6297	49.5525	47.0659	36.9298	43.8106	47.0493	41.3	32.215	40.7997	45.9887	58.8747	34.6477	170.032	69.9457	44.0316	70.0869	102.871	70.8616	149.423	52.9038
ENSG00000265401.1	RP11-138I1.4	29.5896	60.5836	44.6852	22.5443	90.8388	72.9048	36.5326	39.6909	45.1863	37.5911	82.1868	47.3781	41.312	44.4119	64.3613	50.1446	62.0809	46.369	77.2436	60.2347	124.313	88.4861	44.429	46.4554	83.7669	69.3247	78.8676	44.9066
ENSG00000127054.14	CPSF3L	33.4785	31.8456	25.0999	34.5627	66.3723	24.9132	52.3587	59.4825	28.3942	25.8547	26.2626	41.4757	28.6972	23.6157	30.1066	23.4994	24.4593	43.5078	64.2711	28.3816	331.445	87.7455	30.3667	57.3612	129.669	39.0393	216.343	27.5091
ENSG00000149357.5	LAMTOR1	38.194	24.522	28.3774	32.6831	103.451	31.4555	43.0002	54.5902	26.2325	44.1199	39.8375	24.9228	46.7741	42.8662	34.6196	26.3075	31.9613	49.8883	72.1228	35.7157	214.189	64.8471	43.8757	59.1832	103.374	77.7633	188.884	50.0114
ENSG00000177426.16	TGIF1	61.4067	80.6592	62.9054	61.5376	46.0507	52.4791	76.9928	92.4374	60.6613	36.5778	68.4713	75.9267	52.6326	55.5604	59.186	61.0682	58.7905	46.7985	57.4578	51.6537	24.0842	73.9499	54.0775	70.012	61.1006	43.0897	35.2899	51.8476
ENSG00000114978.13	MOB1A	66.3637	68.6472	71.8247	65.2354	44.6943	83.2382	30.3178	29.2966	76.1835	100.701	75.8533	57.8101	79.8597	115.746	66.2307	74.935	89.9329	57.5124	40.0381	67.3287	10.3108	32.8912	38.5839	29.619	23.533	53.7773	16.8125	64.8357
ENSG00000124172.5	ATP5E	41.5267	45.7976	42.9565	28.349	78.4556	42.9914	34.2896	30.7685	40.3247	57.1972	35.3188	28.2598	35.7792	51.2581	48.8147	40.7521	58.1354	42.3108	50.2574	34.988	229.382	98.0288	17.9843	55.4184	103.208	47.7531	170.656	39.2321
ENSG00000197157.6	SND1	57.6354	64.0673	60.2584	52.3509	63.987	52.808	58.4214	58.7491	64.9643	73.6237	56.8593	57.1084	66.2823	50.9143	62.2358	55.6951	59.0858	86.1338	67.4604	60.5774	38.9363	59.9269	35.5351	44.3157	53.0947	82.7655	49.06	36.5879
ENSG00000136950.9	ARPC5L	50.8815	70.5132	46.3447	48.3547	50.0859	43.8981	57.8357	68.0308	68.3126	35.5003	68.635	52.7377	42.8631	30.2486	53.283	44.084	38.0315	58.9676	77.1294	51.8716	105.299	123.326	32.8992	62.8889	89.5629	38.2936	78.4538	38.3297
ENSG00000139146.9	FAM60A	58.2615	124.662	73.3599	91.286	14.6172	53.5935	42.4816	56.0088	122	57.74	64.1425	112.298	55.3259	60.8151	86.2094	94.5731	80.0189	55.807	39.6507	73.9448	6.79165	24.1917	39.0597	32.702	21.3409	25.4358	6.38159	52.7238
ENSG00000101246.15	ARFRP1	29.9176	31.1962	27.8755	33.7524	76.8817	30.8754	37.3973	58.7092	33.636	31.9842	42.0137	25.0379	35.0942	23.3115	34.6315	26.6688	28.0236	40.2955	85.7657	35.6545	277.929	98.6207	35.0253	48.5928	99.451	51.6389	217.015	27.8273
ENSG00000063241.3	ISOC2	20.9346	35.0893	15.6291	27.2512	33.1904	11.126	48.5409	59.797	28.1209	18.9616	24.3259	22.0836	24.4309	11.4538	28.9958	23.9432	19.7443	33.6504	63.2245	22.7479	539.678	65.1662	20.6427	41.9501	137.897	33.0637	193.347	18.9144
ENSG00000122359.13	ANXA11	47.1101	31.586	33.4233	46.9156	122.951	53.1803	40.9422	42.4829	38.7158	66.3285	71.1482	27.0476	59.7168	52.0785	58.9564	47.4017	51.0824	73.7612	84.4371	51.3719	80.6595	72.6392	41.2268	40.1516	57.725	83.7111	106.902	39.8754
ENSG00000182934.7	SRPR	66.7684	67.4568	60.2867	64.4293	52.6153	62.4028	52.1502	59.2993	65.6717	59.3923	67.1438	69.4631	78.6453	55.6899	69.6187	56.6106	61.322	65.2252	56.0616	59.122	31.0552	55.3576	46.8251	46	43.9593	61.3542	41.5364	48.0253
ENSG00000184489.7	PTP4A3	30.5099	78.1449	49.2184	55.6094	28.0905	25.0661	53.232	93.7187	35.439	14.4859	35.3646	160.31	33.7679	34.7784	38.4969	31.8042	20.2621	58.6049	66.7511	43.5302	195.614	74.9257	67.044	79.2668	63.3467	26.1284	83.9851	45.6177
ENSG00000184967.2	NOC4L	23.3747	41.802	20.952	23.6002	43.2932	15.7469	45.8766	52.2295	30.0039	19.6546	27.4492	32.2956	24.2562	13.7214	33.0042	22.7228	19.3066	39.8045	60.3334	28.1799	427.25	72.4358	21.6681	46.3329	196.457	31.0628	190.828	17.1691
ENSG00000128050.4	PAICS	43.7631	135.108	57.1351	85.9036	19.4548	46.2251	62.5083	73.8704	98.5812	54.5543	49.2492	117.395	47.9549	40.4455	78.428	81.6816	64.3815	68.8779	47.1458	62.8968	22.4098	48.6599	28.5805	45.8469	46.0067	26.7203	18.9885	45.5402
ENSG00000197329.7	PELI1	62.1255	58.1097	103.619	46.5506	33.792	95.8791	25.4953	19.0302	102.554	165.785	72.4079	78.2195	76.0529	56.8021	83.5152	73.6944	89.2703	90.9378	32.5296	84.7457	6.86064	25.6812	37.2064	21.6353	12.7286	29.038	8.90218	24.4983
ENSG00000163382.7	APOA1BP	39.207	61.2495	29.344	42.9575	40.4298	25.9353	70.1849	92.3065	44.2414	24.8705	37.4463	63.5657	30.793	24.6144	40.1123	30.5447	27.8919	55.1592	64.8143	32.493	209.949	92.2865	35.366	75.1192	153.351	33.3426	99.4717	40.4819
ENSG00000132661.3	NXT1	38.8918	55.2356	29.8983	41.5804	58.6688	30.0485	77.4546	89.65	50.6889	28.8691	50.3343	52.9418	37.5357	21.2828	55.6031	36.2948	31.7111	54.2427	80.6419	40.4666	126.608	90.4314	29.3399	76.3284	145.032	37.4539	119.389	30.8541
ENSG00000227057.3	WDR46	32.6312	56.1867	33.136	48.8493	42.1738	25.6526	59.7305	77.2133	57.2353	30.4699	31.5169	45.0393	34.6535	24.4064	44.6569	36.6506	33.8795	52.8122	66.0805	41.8455	262.509	69.393	24.4764	53.4238	108.554	38.7243	156.357	26.6879
ENSG00000111897.6	SERINC1	60.0557	48.6237	88.5592	61.5812	49.2664	109.647	30.3154	29.6939	58.7545	106.075	68.3304	49.5107	84.5565	138.776	66.6176	65.0177	85.2894	42.4018	32.4286	53.3865	8.75929	34.6672	39.8733	31.512	20.4284	60.1234	18.7182	71.7616
ENSG00000182500.7	ORAI1	57.9038	41.6805	39.1672	46.3239	58.282	31.7833	63.9241	70.056	41.8152	43.0898	62.5383	65.0061	53.259	28.7098	46.9683	37.1372	40.4136	44.5633	81.7642	51.9853	130.242	94.5498	39.6695	65.5336	79.964	49.9073	102.536	41.2678
ENSG00000007264.9	MATK	21.2275	39.0595	14.6282	23.0376	34.4672	24.0706	41.9548	71.8472	19.7283	15.7007	39.7509	26.4105	20.9576	13.429	24.0487	22.0062	15.6206	29.1312	61.0976	25.6017	583.491	60.1203	22.377	28.6086	116.373	29.2813	160.815	23.6306
ENSG00000141933.8	TPGS1	14.0328	9.68303	13.0445	14.7121	51.3535	15.7276	25.3442	29.6877	12.7903	9.96392	22.3315	13.9306	17.6453	10.9576	13.0049	10.5863	10.2563	19.7997	40.2529	19.4666	624.325	77.8169	25.532	37.7981	114.359	41.7062	292.745	16.5464
ENSG00000141543.5	EIF4A3	44.1485	73.4331	49.016	48.5749	76.6139	45.8364	52.9567	71.4056	58.8489	41.8936	48.3081	65.958	49.5656	38.7183	63.6274	36.9656	48.3836	55.8552	65.2113	38.0326	63.4054	79.8184	48.3108	62.4752	91.1744	67.1361	70.9302	48.1405
ENSG00000124831.14	LRRFIP1	63.9246	87.4672	75.9406	86.4343	30.6835	80.4518	51.0621	60.4399	68.0088	47.4105	50.3209	83.1606	67.8597	71.0836	56.7285	59.7798	67.4101	54.7732	35.7501	65.9722	36.9673	52.4689	42.1369	37.547	33.1792	43.8589	41.6136	52.2576
ENSG00000084070.7	SMAP2	74.3137	55.8002	79.6673	68.043	54.169	75.0253	35.9303	49.8736	54.4793	72.9264	61.7351	105.595	84.0909	82.7474	61.8031	53.7098	69.9467	73.1945	47.7986	49.2737	24.3965	29.8144	52.0481	41.2475	17.7885	54.7629	26.7735	46.6916
ENSG00000184990.8	SIVA1	46.7115	24.8168	23.7709	31.0576	102.407	29.6307	51.4246	60.0734	27.5628	24.5219	51.5836	34.4918	38.7883	24.2896	32.1266	25.698	24.7549	45.5185	67.0556	32.9286	192.333	119.226	46.1703	72.7535	130.63	52.7751	149.692	40.3839
ENSG00000197622.8	CDC42SE1	65.6347	43.3547	75.7022	59.5968	54.9248	98.5091	34.0563	37.2668	48.9242	78.8188	63.5741	48.7492	85.7886	93.9099	73.9198	72.0357	86.7965	53.7789	40.0656	58.631	20.1713	38.4368	53.2523	42.3611	29.9775	58.1098	22.1292	63.3793
ENSG00000150093.14	ITGB1	68.6175	43.4691	94.7973	57.5325	25.9671	118.833	19.1772	23.7626	59.6561	72.7072	60.0006	45.1906	68.8124	168.747	53.4532	55.4723	91.69	36.3166	16.6783	52.7965	1.48889	12.7669	92.9717	31.1767	7.94862	78.8728	4.18902	135.189
ENSG00000023734.6	STRAP	50.4282	89.4824	57.2395	67.7192	43.6776	58.1752	54.9024	66.3522	87.8916	55.518	64.5016	67.2022	52.947	57.7167	68.5455	62.1005	62.3173	64.6827	57.3955	59.178	27.6972	53.1513	32.35	51.726	58.8909	50.8964	29.1388	45.6026
ENSG00000105887.10	MTPN	61.0537	73.5399	76.5908	68.7944	30.896	87.5959	28.5593	27.5405	80.9838	82.2536	71.1844	61.7527	77.488	110.625	80.8283	77.2493	92.6089	47.3203	25.848	70.5547	11.0959	23.3121	53.4866	22.4845	15.973	48.3628	13.6866	73.5733
ENSG00000165283.11	STOML2	34.0383	47.3164	25.1144	44.5528	50.1177	26.88	60.5469	76.8893	41.0375	38.7694	44.067	39.5471	34.1198	29.8176	40.9584	36.7382	29.0486	62.4216	69.8308	38.5589	218.656	77.2747	31.0528	60.2832	114.741	51.3742	135.058	35.7857
ENSG00000113575.5	PPP2CA	67.9774	56.5502	55.5794	84.0748	30.6299	62.0678	41.5292	73.6733	57.6594	57.5567	58.4142	73.8523	108.693	62.2564	81.2985	48.7624	50.9384	71.0527	46.8251	69.931	8.91774	24.1007	84.1623	30.6775	18.8497	83.6792	12.7455	71.8362
ENSG00000104886.5	PLEKHJ1	33.6691	32.9075	25.5769	28.8346	63.4343	29.7274	49.8398	65.4329	26.9161	23.8403	40.5232	41.3449	22.5129	22.5828	35.6986	28.1575	28.8132	31.9804	65.4864	31.1274	261.504	99.9384	32.6183	54.6344	126.713	44.8707	213.07	32.3756
ENSG00000114315.3	HES1	14.8251	14.954	28.8785	25.0638	185.204	73.7028	8.32016	6.4692	35.055	73.5673	37.99	20.3028	42.1585	67.9407	8.70168	16.4979	17.8575	90.5416	133.599	17.8888	84.1598	127.801	32.3201	62.8458	33.7317	122.006	169.393	39.0554
ENSG00000188486.3	H2AFX	34.4706	47.272	34.0758	42.6725	51.2639	35.1379	77.8788	99.4482	35.8746	25.6508	57.6938	44.6118	32.907	19.1246	49.8747	32.4151	25.7891	63.5785	66.8995	45.2174	102.241	86.3681	40.463	73.0908	142.332	50.0452	130.457	43.5616
ENSG00000105639.14	JAK3	51.2164	51.3668	50.7606	64.0624	69.8019	53.4512	50.3774	63.6729	44.4636	59.5867	46.664	86.203	44.6493	37.927	54.067	56.4783	43.366	73.9444	66.1574	49.4259	88.8932	60.8992	59.6251	45.4966	59.4191	41.6784	74.0716	42.4605
ENSG00000103642.7	LACTB	61.8853	32.0871	72.7471	46.4892	99.5179	104.832	21.7025	20.4191	53.1143	83.9543	93.6744	30.0522	69.3679	68.0518	61.4992	49.5298	82.9985	44.7012	62.1869	62.6387	23.9175	50.5884	35.4395	33.5273	26.5503	105.175	40.8213	52.1541
ENSG00000175567.4	UCP2	33.6762	25.3052	34.6634	42.5643	91.666	37.6432	37.5463	68.9458	37.0722	49.0232	58.8233	21.9635	58.5449	113.062	40.1267	35.2819	58.0956	37.8232	31.512	55.6542	49.188	30.5615	89.1188	42.5713	61.4261	152.56	74.9855	118.409
ENSG00000168488.14	ATXN2L	58.5946	82.8028	57.3948	75.3261	40.2659	51.0666	61.8125	88.3358	68.9688	53.4642	49.5978	79.6056	40.2801	44.8006	73.7001	61.1847	54.1382	63.5363	59.9189	64.0883	33.0037	47.0213	56.4003	45.9646	47.6013	44.0635	36.6515	47.7065
ENSG00000171735.14	CAMTA1	35.3857	41.925	36.2439	38.3801	87.3038	39.4998	53.2392	61.0945	41.8363	38.3249	47.1936	49.1417	33.6001	36.4373	46.6928	41.7361	48.4401	52.8671	65.9852	39.0995	80.0464	108.938	38.3108	77.4976	118.967	67.0816	114.615	45.6953
ENSG00000089820.11	ARHGAP4	27.6708	30.3213	21.0467	33.7254	58.0482	21.9082	48.0338	75.8012	24.8738	25.0109	23.9619	43.7565	21.0013	23.0639	31.1124	21.637	20.7468	36.5657	57.5653	27.2937	348.162	74.0364	42.8474	58.1532	126.786	43.3494	174.743	42.3022
ENSG00000121774.13	KHDRBS1	61.1363	63.0561	59.365	62.4871	66.0222	73.7951	46.7494	48.5391	61.9954	79.76	74.733	50.2079	59.0009	66.3683	67.7949	56.9398	69.7229	62.4595	60.7394	62.1186	24.3708	47.8444	34.7879	41.1713	40.7077	60.2626	34.4296	45.093
ENSG00000130725.3	UBE2M	30.0487	31.934	30.9632	30.4645	80.9192	43.0111	40.3613	62.4401	27.4767	37.9666	42.289	40.2787	41.0095	39.8603	43.8814	26.8017	33.3365	44.0166	52.9468	40.1577	175.286	86.1468	55.1297	61.3314	103.622	88.0945	143.186	47.5231
ENSG00000150779.7	TIMM8B	25.8601	55.0992	28.1746	35.0315	71.8309	38.8942	42.0629	52.6854	52.9595	41.7963	42.8011	33.0603	33.7324	33.8999	41.7298	35.8365	44.7488	54.2172	77.7747	39.946	210.601	72.0936	21.906	51.6979	107.346	60.8533	142.916	30.6832
ENSG00000071859.10	FAM50A	27.8426	15.7261	21.0929	20.7645	118.389	33.6927	28.2676	31.6548	19.3698	32.3887	28.2303	17.9602	29.7425	30.4193	26.1248	18.5619	27.3347	36.3891	50.4347	23.6778	299.373	67.9742	25.0434	44.6113	114.248	69.3233	294.492	24.6085
ENSG00000197858.6	GPAA1	30.3337	22.8412	29.5688	30.5143	85.9273	38.4477	38.8468	50.335	20.4408	38.202	35.4202	26.4188	31.0557	34.714	32.4728	24.7401	26.6017	39.2453	60.5541	30.0673	348.584	59.7876	44.2963	44.1633	89.0749	61.6359	166.383	35.0408
ENSG00000173418.7	NAA20	44.7471	93.7442	57.5036	53.4175	49.3405	56.07	59.8686	65.9774	77.0637	57.1604	62.5215	57.4728	42.8674	48.9131	72.4069	63.606	63.0678	62.9111	59.0827	54.9706	27.3271	55.5821	29.6639	54.5204	61.4988	58.7554	39.6645	45.8007
ENSG00000131100.8	ATP6V1E1	49.6127	31.3734	46.1787	35.4845	99.7899	74.9257	34.6579	36.1409	45.3393	61.495	58.6199	23.7022	57.9541	77.2185	52.5377	41.6402	63.1599	49.0708	61.4112	46.6109	75.8075	69.3376	36.7097	49.3587	58.5479	86.237	95.5579	56.4913
ENSG00000062485.14	CS	60.8861	87.9261	61.133	70.9728	37.4117	54.1012	54.7262	64.9883	73.0414	62.6903	64.6984	70.2425	59.7248	53.393	72.5794	65.2954	71.9988	64.4187	47.8952	63.5503	29.0413	40.3626	39.6956	40.5704	40.353	46.2373	32.9486	41.3029
ENSG00000197345.8	MRPL21	31.574	41.5515	25.301	31.1037	46.7257	22.5453	57.455	65.9604	47.5912	37.969	41.8361	40.4418	32.1239	18.4999	37.903	24.8045	28.5091	46.7921	75.1058	30.4899	259.704	79.8391	25.7313	67.4802	132.078	45.304	158.193	19.2314
ENSG00000146701.7	MDH2	35.8904	52.3697	36.5014	39.5373	52.4381	33.0804	63.4712	63.3344	49.8109	35.2291	43.5602	57.0167	39.241	26.2682	44.2108	44.39	38.107	56.1435	71.8303	43.0854	113.017	95.9637	36.9694	59.1448	132.324	52.3969	120.087	35.8384
ENSG00000108946.10	PRKAR1A	62.4524	43.3762	75.2568	55.7619	47.0112	104.048	24.6931	25.0373	54.9645	101.538	80.276	44.1247	74.9453	115.582	62.1554	66.742	96.8668	44.9963	33.6479	58.3219	11.2084	30.528	47.3987	28.5837	18.4314	65.5628	17.7364	76.5964
ENSG00000167578.12	RAB4B	34.7279	17.3407	39.0971	29.4985	125.655	57.9581	25.0713	38.2392	21.8095	43.5232	57.0494	30.2795	43.5493	54.1102	34.9349	26.7379	36.6326	45.9488	55.8502	41.5816	114.044	89.199	65.4235	60.6379	86.7085	105.973	127.088	58.2992
ENSG00000106636.3	YKT6	49.5603	52.1365	48.6388	50.2915	66.1456	49.6633	48.0694	54.8328	58.5103	59.8886	52.207	49.009	59.9533	53.431	64.3684	44.6041	53.146	55.5662	62.6563	56.3897	66.0578	56.1983	45.7005	47.814	66.9367	65.3348	72.2322	54.4431
ENSG00000160214.8	RRP1	22.7982	39.7827	24.3075	35.6487	42.9459	21.2465	49.7893	70.9787	36.704	20.064	29.4002	40.4063	22.9106	15.2814	36.8079	23.9052	21.246	40.407	57.4154	34.3334	341.695	70.3944	20.3088	50.7442	151.226	30.5099	190.639	20.9386
ENSG00000159335.11	PTMS	27.1132	20.4553	30.9013	32.4395	100.78	37.5373	36.805	34.7518	32.0627	30.805	58.398	47.3022	48.6525	18.5778	28.4365	26.0407	20.6215	48.5609	77.7924	40.4728	266.879	147.293	40.0142	41.5575	66.4051	48.3873	125.448	28.1167
ENSG00000165704.10	HPRT1	42.8002	98.2664	65.748	54.6117	58.3724	64.2924	54.5381	54.9628	77.4156	64.0043	66.8599	87.8726	47.0208	47.4207	55.2673	56.6972	58.0263	73.6657	54.0894	47.5962	29.4509	75.061	23.3524	57.9845	53.468	30.9713	24.2745	35.2796
ENSG00000122515.10	ZMIZ2	54.2239	48.6858	59.609	58.4278	57.23	66.9742	49.5244	62.6577	43.7968	56.2569	42.7944	72.0959	41.5867	50.3747	72.9686	54.3248	57.6883	54.9502	56.0513	55.7181	72.0466	49.8562	62.1816	39.8627	51.5636	60.4102	59.0114	46.3733
ENSG00000172243.13	CLEC7A	27.796	18.4922	45.3908	46.8931	109.018	91.8383	15.6009	16.5812	25.8686	136.527	27.4604	7.62912	43.9355	184.326	37.6285	59.5977	69.0205	93.8318	67.9918	43.6246	82.5755	21.4271	11.868	21.56	39.4527	65.2906	109.56	31.3478
ENSG00000141456.10	PELP1	31.8046	59.1658	32.9441	58.9156	27.9914	21.8216	49.3885	76.5155	37.3125	33.8219	18.2396	70.5794	27.477	16.752	49.9882	40.1257	28.052	47.4635	46.1955	36.3571	290.173	58.0156	31.5601	47.2191	121.669	22.3449	142.332	27.147
ENSG00000128463.8	EMC4	49.9788	53.5746	44.3595	46.44	70.8061	50.4714	59.6048	69.7223	55.0437	54.4524	59.7811	43.0023	58.2995	48.5746	43.2907	35.8034	43.4709	60.6194	67.2424	49.0111	50.1551	69.7962	45.7741	57.9966	68.6609	72.8381	70.4476	52.0283
ENSG00000262664.1	OVCA2	27.5324	32.9472	28.9489	31.8805	69.2635	27.4391	52.4069	60.1474	36.2678	34.9742	44.8169	33.9799	39.1453	31.2044	33.8199	29.6121	27.6133	44.8395	76.8344	31.4942	189.006	96.223	33.3956	62.5109	125.562	54.4395	157.831	36.896
ENSG00000138385.11	SSB	54.235	72.4444	44.0317	50.0156	78.245	55.4258	43.4503	45.0732	77.4073	82.6369	62.2073	31.7766	53.1308	68.9318	64.9546	60.6009	76.4819	62.8228	75.3278	62.5677	29.9924	47.9073	16.7526	36.6975	45.2119	68.1855	49.0359	33.7212
ENSG00000108344.10	PSMD3	47.3539	42.7023	37.5728	51.4579	76.3334	39.3495	55.3571	70.508	45.7282	51.3624	46.7154	45.6602	57.3642	38.3165	55.4015	37.4129	38.2578	64.3424	75.1714	47.4724	75.5371	57.0566	48.9961	53.089	72.0466	77.9508	92.4257	47.8106
ENSG00000217930.3	PAM16	26.5995	45.5066	21.6452	39.6427	42.3541	23.3325	58.3066	75.0033	34.3856	27.8864	32.065	39.3873	29.5078	14.3334	38.9604	31.4157	29.6715	43.5788	73.8235	29.0914	207.5	80.4987	27.8294	70.1356	149.091	40.1841	193.982	22.8286
ENSG00000075142.9	SRI	32.1197	53.7465	38.0917	31.3332	83.6796	62.3534	35.3142	39.0914	57.111	59.9165	59.8418	43.0888	47.4866	52.4176	60.0682	52.6135	75.6762	47.268	86.6907	55.1652	84.648	70.7334	27.5466	40.2779	72.3071	59.927	87.5525	31.857
ENSG00000111481.5	COPZ1	52.6185	58.4894	48.7309	52.3041	65.0303	52.2443	47.8408	47.014	61.8463	65.2049	64.9571	42.1818	61.2174	61.8066	58.0511	51.3248	62.4327	59.6591	53.2875	58.8427	56.5478	46.8345	45.5703	40.7451	50.0606	76.1449	44.7255	61.0886
ENSG00000130313.2	PGLS	22.2216	14.6221	19.7333	22.8666	82.226	26.5614	35.1383	37.7281	15.6588	34.4384	36.143	17.3757	28.338	24.7134	25.0835	19.3923	22.9188	34.1414	61.3196	28.2964	337.788	60.3926	34.8783	50.5957	110.942	75.7847	236.222	31.196
ENSG00000178449.4	COX14	34.7725	34.5677	24.3445	30.4729	72.6107	28.0869	44.9182	50.1759	30.4485	36.1534	42.8773	25.1978	44.117	31.5254	31.7347	28.5462	28.6971	43.4051	48.9286	28.2944	231.354	84.2555	36.3976	62.8563	116.257	57.1189	180.652	37.4262
ENSG00000059377.11	TBXAS1	48.5752	11.5119	43.6938	26.415	105.394	60.0944	27.4206	39.0519	24.1558	73.8667	44.4765	11.9177	67.0753	110.365	39.0628	37.9643	81.1261	27.5573	35.7219	40.4132	80.2247	23.4733	26.0351	48.3345	55.746	151.451	147.976	52.3663
ENSG00000131748.11	STARD3	41.5115	25.0638	33.8632	38.3597	77.7323	40.6149	49.3813	52.1462	28.7678	39.9615	51.3294	32.576	36.934	39.7779	38.0072	29.1837	36.1289	38.5198	56.8344	34.0162	207.558	83.2607	39.1068	54.5901	92.538	66.9688	135.471	41.2039
ENSG00000132361.12	CLUH	34.8332	60.0567	30.1069	60.0785	26.4916	21.8804	59.9892	97.9899	54.536	28.8847	28.0839	64.9087	27.4873	18.2667	56.7406	35.8685	30.4341	54.8185	59.2074	44.9088	208.532	52.7689	33.3645	46.326	111.009	32.4872	135.205	24.2061
ENSG00000140406.2	MESDC1	45.5725	41.4706	45.3407	52.5631	87.508	58.4937	52.0641	59.3787	44.1524	58.1973	59.8747	38.3925	57.4864	38.1781	67.6687	47.1221	55.0285	75.7001	92.6945	60.8225	34.2125	50.6878	52.2256	45.6094	36.945	95.4332	42.8796	43.0929
ENSG00000072506.8	HSD17B10	32.4625	44.4914	28.4934	41.0565	58.465	25.7642	66.2575	70.2608	41.3093	34.6782	43.812	27.9761	45.3651	26.094	40.6803	30.7478	33.3061	55.1883	64.1283	43.0315	162.815	79.9514	29.0346	55.3481	115.264	53.8179	152.211	32.5111
ENSG00000130775.11	THEMIS2	40.5038	18.6562	47.1838	39.48	99.7705	82.0007	15.946	24.3327	34.8642	102.641	47.7731	25.2412	61.973	69.3972	39.0151	41.3048	40.284	75.8371	82.8041	48.9849	38.2314	59.1691	65.2674	46.8141	43.9712	88.7834	91.8314	62.3484
ENSG00000131165.10	CHMP1A	34.8612	26.4213	33.7764	38.6058	78.1339	38.3206	51.7912	60.9287	32.8331	39.465	46.5741	36.8935	51.0382	34.6617	39.4421	28.912	30.7062	49.9692	63.8288	40.7569	178.61	67.388	43.0768	55.3866	88.0818	58.8108	142.162	42.6469
ENSG00000197785.9	ATAD3A	22.2609	46.7117	24.4361	43.133	27.3567	19.3369	53.7297	94.5836	41.0659	24.1811	28.3909	48.134	24.8021	15.1078	43.2039	29.0372	23.3975	49.9301	65.9805	33.5806	277.195	70.7186	26.5058	57.9005	115.584	38.2687	166.143	22.9113
ENSG00000101199.8	ARFGAP1	34.6983	35.0844	33.5564	40.2857	60.5202	30.3879	50.1986	64.6609	34.6293	34.9317	31.465	47.278	32.1891	24.7987	42.8768	28.6705	29.2061	48.8102	54.006	38.8205	242.837	69.3244	38.9598	47.5948	91.1813	49.4061	171.691	24.8758
ENSG00000084733.6	RAB10	70.6027	55.704	46.5718	57.3741	55.1249	63.7198	24.8236	27.7094	75.8539	86.1597	83.5729	38.0148	72.284	87.0022	72.9654	67.626	95.6539	48.7983	47.7805	74.844	9.4433	33.1873	36.8995	25.8448	19.6616	72.5583	23.2198	59.8871
ENSG00000135316.13	SYNCRIP	57.2297	103.673	63.5612	80.3516	29.428	56.705	43.5399	53.435	101.323	62.203	56.5269	72.1568	58.1448	59.1352	81.0476	74.5556	70.9665	64.5088	43.4252	67.3293	11.8668	32.3603	29.4934	32.8948	29.4241	37.1421	17.0464	42.2315
ENSG00000163565.14	IFI16	48.0213	80.005	54.5435	61.4866	57.671	49.7407	41.6255	49.32	80.0068	82.0477	75.4676	51.8394	46.7974	59.4238	65.052	66.837	61.5741	69.4788	62.8725	54.3057	13.4101	44.5794	28.1862	33.7167	37.3749	71.2187	30.4159	53.1331
ENSG00000179115.6	FARSA	37.4419	57.2518	29.7917	54.7807	45.0219	29.4558	64.2338	92.945	46.9731	36.2862	42.2957	55.9943	42.011	25.6989	48.8876	37.8778	32.1779	63.4247	77.9225	44.0075	106.618	69.6261	34.771	57.5317	96.1197	52.088	115.523	32.5294
ENSG00000125503.8	PPP1R12C	37.3213	24.8656	31.9368	34.8882	99.1503	43.625	47.7645	65.9369	29.8627	40.4553	38.9678	37.0965	27.6012	38.1066	42.9021	30.768	32.8585	55.4567	64.4725	36.2017	121	79.6844	51.9279	62.104	94.1781	82.1409	140.066	36.632
ENSG00000130164.7	LDLR	49.3221	54.219	57.9867	52.2934	67.3283	108.877	53.5544	58.7887	37.0426	54.228	41.4854	51.5608	51.0747	119.406	68.6897	48.8315	60.3282	73.1529	42.9509	59.566	12.5277	27.0795	49.4095	60.1306	45.6006	55.3253	11.2193	52.1708
ENSG00000112679.10	DUSP22	52.1914	57.4071	56.2323	55.7752	61.719	54.9275	37.3849	43.8692	35.6593	44.9828	46.7019	84.5879	47.8095	51.1086	52.5546	46.9396	50.1968	48.5987	52.0147	49.249	113.558	56.763	45.155	44.8609	59.6637	42.3468	89.2543	41.0266
ENSG00000163659.8	TIPARP	52.8451	44.3345	100.2	46.1122	55.4613	123.641	33.7774	24.4165	49.6883	82.8154	52.1297	53.868	64.4381	181.204	51.0181	60.5349	79.4524	40.4762	18.2664	37.4426	4.19797	26.0294	41.7699	37.8975	19.5605	63.0346	14.5756	62.6992
ENSG00000103024.3	NME3	16.6855	19.5782	16.262	21.375	58.3022	15.4177	41.2232	42.3639	15.0299	14.0305	19.2437	25.9245	16.9361	14.3294	23.6044	12.139	18.9823	20.6001	42.7651	16.6947	438.571	110.037	38.3282	49.3017	145.657	39.9846	199.005	28.5774
ENSG00000204822.6	MRPL53	29.6888	32.3781	23.4633	26.205	94.6506	23.792	42.6704	53.8888	30.4096	30.6429	37.8746	23.6179	31.4271	24.3646	31.0275	21.3267	24.1201	42.6659	64.717	23.2471	238.702	77.2248	26.8922	54.7373	121.148	55.5213	202.152	30.3936
ENSG00000102970.6	CCL17	93.6728	48.2271	21.3403	30.9513	28.4957	21.8893	46.0535	84.1677	15.6714	28.7231	31.6203	9.07909	36.4836	16.1693	15.8441	37.0383	37.8753	33.7822	126.079	60.6512	234.266	51.8466	25.4227	89.9385	100.571	62.787	113.231	15.8119
ENSG00000198832.6	SELM	20.5546	11.0808	17.7575	13.0653	139.519	25.5976	23.1485	17.6815	7.23404	27.5755	24.9251	17.2662	21.7496	21.1621	23.6976	9.60074	22.6839	18.8944	34.2163	16.4684	396.526	81.6661	27.5545	59.2868	127.513	29.7416	246.679	33.7535
ENSG00000076928.13	ARHGEF1	50.4417	35.1555	42.069	46.6047	79.8868	48.7729	58.7124	68.3704	33.9501	37.658	45.5928	36.9411	32.6957	45.2041	44.5263	36.4972	36.1523	42.0267	59.8241	45.7939	91.1856	64.0596	68.9523	60.4547	80.3964	70.683	89.9614	63.8955
ENSG00000110944.4	IL23A	37.4922	43.227	57.3422	49.9237	45.7235	137.81	49.2838	50.6192	45.0452	49.7156	44.3986	70.1448	35.9366	51.0647	53.9029	58.934	65.2876	62.0535	44.9586	42.3442	19.8508	39.3127	87.2059	71.548	60.8893	56.5148	52.9822	30.6145
ENSG00000167985.2	SDHAF2	37.6114	43.0332	33.9873	35.7874	55.7769	30.4939	52.1582	50.5552	35.4289	38.0069	44.6386	34.2449	47.1104	31.3376	44.4415	29.334	32.7953	42.019	61.3393	35.4487	204.321	81.386	30.8845	57.8369	120.829	43.1246	115.75	43.1611
ENSG00000107833.6	NPM3	25.1842	54.3445	26.5251	36.812	32.8038	19.7159	56.3426	80.8126	40.5618	32.1884	20.8807	47.4322	25.5374	14.0121	39.5788	30.4836	21.23	56.591	73.3511	35.7758	196.216	88.573	21.9017	60.9717	185.532	30.1824	129.835	28.9914
ENSG00000177889.5	UBE2N	45.4834	84.6379	67.9608	59.1329	30.161	59.0784	45.602	47.9408	85.5257	59.7095	65.4295	74.9353	58.4118	60.0386	94.0129	65.1294	77.5473	48.6843	44.7712	73.4953	11.081	27.9395	46.3099	30.2654	18.7962	56.4017	11.9978	60.0047
ENSG00000130165.6	ELOF1	35.8709	36.0801	34.4008	36.1896	69.2703	36.1654	47.6373	52.941	33.5102	39.0618	53.2994	39.6862	41.8666	34.4275	44.5304	32.4554	33.924	41.4189	65.3342	42.461	184.398	81.7289	40.0402	54.5297	93.6349	65.9068	101.405	38.1767
ENSG00000140990.10	NDUFB10	32.2407	21.597	25.1763	26.0722	72.847	25.9761	53.1373	53.1661	25.4036	21.9884	28.6812	24.5071	33.6884	30.7031	20.1629	22.7874	22.1315	35.0564	49.8039	24.413	270.284	85.5272	31.5035	71.0886	132.79	51.3254	179.753	38.3559
ENSG00000132002.3	DNAJB1	68.984	68.8654	46.8897	33.7028	52.3228	135.333	48.309	45.2058	22.1085	41.9556	35.4272	45.9225	38.2418	25.4416	86.5253	159.061	70.3048	45.6466	28.0395	34.7203	28.5251	41.2394	61.0005	40.7672	53.1866	40.8759	46.8875	64.6248
ENSG00000179051.9	RCC2	50.6532	67.2989	51.9208	65.8573	41.0124	47.1994	62.1147	73.0313	61.1626	53.4485	65.1434	69.8741	51.5718	38.2093	76.6283	70.0399	62.6493	57.7737	66.3243	64.245	28.2641	42.1428	39.7758	38.6314	43.1981	47.2215	38.1543	35.9264
ENSG00000079805.12	DNM2	51.3388	29.6423	41.7668	46.9024	80.4466	64.0492	40.3539	48.6341	35.2815	56.2673	44.0503	38.5442	58.9331	70.0766	46.3212	37.8032	40.7903	56.3063	47.804	42.9393	51.0759	47.422	80.5552	57.1616	58.8536	91.1746	71.6641	72.4248
ENSG00000104853.11	CLPTM1	47.7339	32.728	34.9018	43.9454	70.553	43.9369	49.4398	55.1616	38.0248	45.8125	54.0438	37.5844	50.4516	40.9746	41.7673	32.7164	37.5622	48.4657	61.1627	42.5101	108.243	59.9401	49.7318	49.8344	85.3198	82.5826	112.921	47.9875
ENSG00000089006.12	SNX5	48.5253	82.5124	54.6713	57.857	45.8965	41.8989	51.2184	61.952	83.4406	41.5882	54.509	77.0407	46.2689	32.03	67.9726	64.0313	53.8104	56.6534	62.3471	53.089	38.7517	68.6931	45.9228	46.6656	49.9976	43.5698	41.3618	33.7028
ENSG00000100764.9	PSMC1	45.1663	43.2213	40.4331	44.6805	79.502	48.3219	50.1535	52.8193	48.0391	51.4113	43.6605	31.8766	54.5633	53.4199	42.9475	38.1115	46.0465	57.7116	53.7835	42.1321	110.309	51.9086	27.3436	55.7755	78.8404	66.2353	105.564	41.4986
ENSG00000170866.7	LILRA3	26.9107	9.92316	39.0188	26.5014	48.0613	19.6781	19.9047	39.0263	4.1872	45.9118	14.6926	25.2496	89.8573	82.5657	2.32075	4.96098	0.111976	106.631	9.40969	14.7524	17.7285	58.8459	320.121	56.5509	69.878	25.8646	35.2006	290.559
ENSG00000105963.9	ADAP1	33.6798	10.9812	30.7936	22.279	87.6058	29.3855	30.5123	21.5382	26.5752	54.0524	62.2864	20.0053	44.8886	35.1809	43.5346	30.2093	31.8248	46.9144	107.67	42.9848	214.208	73.6958	30.7729	27.0564	53.636	96.6927	174.37	19.4821
ENSG00000105618.9	PRPF31	25.9297	29.1561	19.2182	32.2673	50.3875	23.9718	38.9052	58.4418	31.6615	24.5678	28.4085	26.3729	23.8337	18.5224	29.995	23.2969	22.1429	37.4401	54.2988	27.3323	387.31	61.9345	22.4405	46.0449	96.3354	39.6035	200.383	22.3065
ENSG00000211893.3	IGHG2	12.6992	13.3282	2.66497	19.3845	18.057	12.4078	10.1429	6.8201	10.9016	12.9713	16.2071	14.3473	57.4184	5.36576	70.4208	41.5348	6.40805	90.815	44.4354	17.2291	380.179	22.7794	87.5453	129.807	55.0162	20.3951	288.718	34.3612
[truncated: 23,614 more rows]
