# Supplementary material for: Sex dimorphism of IL-17-secreting peripheral blood mononuclear cells in ankylosing spondylitis based on bioinformatics analysis and machine learning
Source: BMC Musculoskelet Disord. 2024 Jun 24;25:490. doi: 10.1186/s12891-024-07589-6 (PMC11194900; doi:10.1186/s12891-024-07589-6)
Supplement: Supplementary file 4 — Supplementary Material 4 [file 12891_2024_7589_MOESM4_ESM.xlsx]

## Sheet: exp
symbol	Ankylosing spondylitis patient 1	Ankylosing spondylitis patient 2	Ankylosing spondylitis patient 3	Ankylosing spondylitis patient 4	Ankylosing spondylitis patient 5	Ankylosing spondylitis patient 6	Ankylosing spondylitis patient 7	Ankylosing spondylitis patient 8	Ankylosing spondylitis patient 9	Ankylosing spondylitis patient 10	Ankylosing spondylitis patient 11	Ankylosing spondylitis patient 12	Ankylosing spondylitis patient 13	Ankylosing spondylitis patient 14	Ankylosing spondylitis patient 15	Ankylosing spondylitis patient 16	Normal control 1	Normal control 2	Normal control 3	Normal control 4	Normal control 5	Normal control 6	Normal control 7	Normal control 8	Normal control 9	Normal control 10	Normal control 11	Normal control 12	Normal control 13	Normal control 14	Normal control 15	Normal control 16
EEF1A1	14.7217	14.9106	14.9451	14.8689	14.9106	14.9949	14.5792	14.8892	14.8689	14.7893	14.8457	14.8581	14.9949	14.9106	14.7295	14.9451	14.9106	14.8689	14.8892	14.9949	14.8178	14.8178	14.8892	14.8892	14.9451	14.683	14.8178	14.9106	14.8892	14.7764	14.7373	14.8689
GAPDH	11.8188	12.015	12.0203	11.9235	11.6744	11.8296	11.492	12.0272	11.7389	12.5999	12.6308	11.4855	11.6811	12.3465	11.7862	12.0322	11.9626	11.5731	11.6505	12.0224	11.899	11.1964	12.2333	11.9366	12.2825	11.9388	11.6317	11.8046	11.7016	11.93	11.7389	11.5781
SLC35E2A	6.86954	7.09513	7.03188	7.13322	6.8879	6.91801	6.89411	6.88669	7.0166	6.92449	6.88584	6.95455	7.09382	6.8234	6.96468	6.92897	6.85031	7.07346	6.98394	7.19261	7.02921	7.01296	6.69499	6.83913	7.32397	6.97321	6.86836	7.26529	7.4157	7.23603	7.02291	7.20518
RPS28	11.3007	11.4869	11.3371	12.6682	11.1072	11.3306	12.8631	12.6547	12.7847	12.1509	11.899	12.2028	12.6213	11.4092	13.2791	10.7728	11.2347	11.9057	12.6415	11.8752	12.4914	12.137	10.9688	11.4075	13.1742	12.5127	13.0833	12.8149	12.476	12.4981	12.3133	11.9128
IPO13	7.68785	8.1521	7.85476	7.79377	7.77312	7.64998	7.80854	7.78877	8.07981	8.14096	7.9308	7.74808	8.36696	7.58792	7.52527	7.66457	7.8086	7.8327	8.21491	8.12471	7.99291	7.26823	8.0594	7.95068	8.48772	8.0396	7.82883	8.25588	8.14825	8.32123	7.81309	7.87192
FAM86FP	7.08562	6.87396	6.87318	6.89025	6.88396	6.92992	6.94367	6.83854	6.98974	6.84154	6.73047	6.81297	6.85633	6.83209	6.76061	6.89798	6.7943	7.16212	6.87993	6.86832	6.88409	6.91097	6.74344	6.94828	6.87976	6.78782	6.81368	6.83395	6.78583	6.72381	6.95073	6.73543
CDT1	6.72556	6.83123	6.83368	6.59915	6.73669	6.71221	6.70857	6.54545	6.63473	7.07763	6.6829	6.69864	6.64632	6.67581	6.59852	6.75104	6.84477	6.74482	6.8081	6.76061	6.76542	6.67926	6.8271	6.78875	6.75308	6.6728	6.64908	6.60013	6.6733	6.65435	6.70434	6.80933
LPP	10.5624	10.8639	10.7848	10.7121	10.9862	10.9315	10.5776	10.3138	10.2414	10.2982	10.6706	10.4354	10.2519	10.9081	10.5515	10.9625	10.7396	10.8786	10.9176	11.03	10.4322	10.2946	11.0927	11.1302	10.8967	10.5082	10.0306	10.8543	10.8404	10.739	10.7581	10.7433
HNRNPAB	10.9892	10.6469	11.03	10.6074	10.9295	10.9413	11.0047	10.3865	10.8288	10.211	10.4617	10.7881	11.1932	10.5502	10.5215	10.9802	10.9667	10.6868	10.8214	10.983	10.9822	10.5441	11.1188	10.7512	10.7142	10.9966	11.2162	10.9659	11.2332	10.9574	11.2909	10.7142
BORCS5	7.08349	6.96112	6.83471	7.0182	6.94841	6.87157	6.95862	7.07395	6.98849	7.0663	7.06235	6.9853	6.92896	7.15253	6.79647	6.96563	6.89323	6.83582	7.00585	6.90222	7.04178	6.77604	6.89406	6.88188	6.92969	6.88292	6.87739	7.12607	7.0245	6.98371	6.86989	6.93618
SNIP1	7.68575	7.61676	7.80161	7.40024	7.54794	8.12444	7.72409	7.5207	7.67297	7.42281	7.50759	7.61442	7.95288	7.72055	7.4495	7.62494	7.76005	7.5691	7.72567	7.68902	7.65037	7.97145	7.88706	7.74801	7.16509	7.5045	8.03938	7.68327	7.94609	7.70629	7.93781	7.72987
COL17A1	6.75862	6.87266	6.81407	6.66764	6.64213	6.64863	6.78148	6.92938	6.70734	8.39004	7.04642	6.51285	6.85341	6.96825	6.78694	6.65412	6.65794	6.62254	6.66088	6.59268	6.73993	6.81297	7.33983	6.65462	6.72579	6.85331	6.71487	6.63317	6.79818	6.67581	6.77325	7.45662
GRHL1	6.93246	7.11091	7.12189	6.88396	6.99136	6.95646	6.79729	7.10054	6.91485	6.61936	6.98909	6.70025	6.64118	7.21328	6.82558	6.92215	7.03849	7.04258	6.85439	6.77742	6.92247	6.91097	6.80756	6.73499	6.6935	6.66736	6.73268	6.87083	6.98177	7.03887	6.82007	6.89643
HMG20B	9.59176	9.90447	10.0017	9.64106	9.70565	9.87671	9.29838	9.4294	9.57291	9.74435	9.86548	9.3944	9.96586	9.88331	9.1828	9.98869	9.52785	9.52641	9.70151	9.7514	9.52732	9.4813	9.56878	10.0046	9.65281	9.47743	9.47743	9.6149	9.42449	9.7174	9.84004	9.86548
CD69	6.99327	6.68285	6.74975	6.83039	6.69191	6.79304	7.47567	7.25525	7.07044	6.74861	6.70472	7.1975	7.02215	6.7319	7.20361	6.67474	6.94052	6.80584	6.99363	6.79115	7.20356	7.12231	6.79383	6.78251	6.76876	7.03609	7.11606	6.78711	7.03202	6.71444	6.80316	6.86163
MLYCD	7.45903	7.49834	7.48361	7.35733	7.42825	7.62157	7.42441	7.07644	7.46801	7.26948	7.3161	7.27494	7.32572	7.48233	7.18307	7.5405	7.43543	7.465	7.23617	7.48709	7.41693	7.4104	7.64725	7.49875	7.33388	7.27347	7.29839	7.35137	7.37217	7.48328	7.52088	7.4606
NOC2LP2	6.80988	6.9975	6.9332	6.96025	6.91333	6.9554	6.88049	7.12206	6.9691	6.97337	7.10045	6.98979	6.98374	6.7818	6.8948	6.9676	7.01719	6.86075	6.87054	6.88205	6.97563	6.87791	6.9809	6.98461	7.02814	6.87401	6.8589	6.97498	6.8977	7.00247	6.88629	6.84
SERTAD2	9.92653	10.0636	10.3253	9.67587	10.2601	10.4425	9.9434	9.58271	9.86604	9.4936	9.86237	9.42284	9.54181	10.0158	9.78795	10.181	10.3245	10.121	9.7337	9.85555	9.94199	9.95269	9.93876	10.0572	9.37873	9.88065	10.487	9.8613	10.0979	9.7469	9.8471	9.81254
SPP1	6.91587	7.16686	6.90877	6.84179	6.72921	7.58508	6.82346	6.93889	6.65651	6.81755	7.00585	6.82473	6.89336	6.73682	6.8155	7.48291	6.83624	6.80915	6.58052	7.18137	6.71645	6.703	7.18536	7.24524	6.719	6.78052	7.45269	6.8459	7.04578	6.99102	6.69264	7.27372
HBE1	6.72422	6.81195	6.98909	6.97432	6.65176	6.69502	6.68929	6.97992	6.67775	7.04738	6.91575	6.93749	6.80982	6.76753	6.87097	6.88802	6.62977	6.66259	6.74437	6.81354	6.70292	6.68475	6.71892	6.65618	6.93701	6.79933	6.81016	6.69078	6.69231	6.99474	6.82917	6.85226
RHD	7.56015	6.91877	7.83361	7.11996	7.02593	6.92605	6.99831	8.00539	6.88793	7.87354	7.64125	8.3178	7.27669	6.79951	7.08757	7.18702	7.04108	6.69958	7.48516	7.07228	7.10913	6.97828	7.54342	6.8761	6.95434	6.6531	6.83955	7.05921	6.83411	7.29593	6.79079	6.68323
AUP1	8.43084	8.69712	8.49649	8.50023	8.88439	8.28069	8.54	8.46706	8.78039	8.31266	8.75347	8.32102	8.56874	8.47366	8.44111	8.25107	8.37173	8.60534	8.46271	8.70258	8.43102	8.559	8.54152	8.5741	8.68319	8.53135	8.21648	8.49885	8.559	8.75174	8.7762	9.01084
MFN2	8.99701	9.6077	9.27765	9.48349	9.35581	9.11221	8.39812	9.20008	8.61383	9.29194	8.88564	8.76235	9.46122	9.66862	8.07671	10.0246	9.11056	8.79504	9.65755	9.19467	8.72495	8.60188	9.73967	9.52055	10.0082	8.78185	8.40325	9.41447	8.71437	9.49942	8.61731	9.39823
LILRA6	6.65326	6.7226	6.72435	6.7226	6.89564	6.81677	6.64612	6.72299	6.55878	7.05687	6.67899	6.7969	6.57779	6.77696	6.64583	6.63336	6.84036	6.66524	6.68567	6.8357	6.67363	6.75874	6.59553	6.85156	6.67041	6.72979	6.72386	6.6982	6.70486	6.71444	6.74293	6.71306
BRD9	9.58815	9.96958	10.0693	9.81141	9.90419	9.90809	9.59692	9.3649	10.0236	9.43181	9.95703	9.55023	9.9819	9.74402	9.77173	10.0122	9.81555	9.99218	9.69263	9.80961	10.2059	9.89166	9.71684	9.90094	9.97437	9.44609	9.43227	10.1537	9.80515	9.91457	10.0794	9.74942
SELENOM	7.72283	7.46313	7.47342	8.39997	7.69221	7.47288	8.42892	7.57351	8.09034	7.20759	8.12189	7.5691	8.37019	7.53133	8.1521	7.53904	7.62423	8.0063	7.57875	7.99302	8.21598	8.28966	7.40708	7.73447	8.45104	7.75906	7.70756	7.70999	7.77324	7.52405	8.54024	7.98903
DCK	8.43395	7.43822	8.0835	7.76745	7.6598	8.1963	8.38021	8.54928	8.02012	8.35404	7.7398	8.32215	7.95169	7.91086	8.59127	7.83658	8.59933	8.11746	8.0063	7.65044	8.65318	8.79242	8.21505	7.7757	7.26284	7.89437	8.80924	7.47095	8.14004	7.42696	8.35285	8.07307
ZFPM1	8.73672	8.96467	8.87137	8.74358	8.79779	8.49607	8.49649	8.59248	8.96937	8.7674	8.84529	8.33258	9.0026	8.29593	8.6888	8.30776	8.64387	8.7806	9.31371	9.48245	8.71098	8.64036	7.69074	8.87567	9.12632	9.04539	8.95022	9.44677	9.31048	9.23382	8.8688	8.97422
RNF224	6.73682	6.67664	6.66585	6.74327	6.817	6.68192	6.74065	6.6586	6.6505	6.6884	6.74194	6.71645	6.65989	6.73913	6.76463	6.73242	6.69233	6.72172	6.63672	6.81786	6.72258	6.76836	6.68719	6.8007	6.76503	6.72979	6.75582	6.58344	6.76874	6.64646	6.64625	6.61277
CYP26A1	7.4666	7.69085	7.1622	7.1127	7.62858	7.40523	7.01726	7.1152	7.18166	7.43307	7.69439	7.12671	7.09742	8.14844	7.14069	8.4714	7.42586	7.18166	7.18946	7.20045	6.71772	7.02222	7.68273	7.59819	7.20563	7.52187	7.34552	6.92642	6.89903	7.12248	6.91288	7.50239
WNT2B	6.91385	6.99205	6.76869	6.84369	6.93029	6.74851	6.902	6.90719	6.75169	6.89682	6.86218	6.83083	7.0783	7.02502	6.84986	7.04494	6.93086	6.85739	6.903	6.84795	6.96557	6.84806	6.99572	7.01318	6.93701	6.63216	6.88721	6.92548	6.87388	6.80911	7.6386	6.94255
H2BC5	9.61292	9.7174	9.08721	9.23401	10.1236	8.91529	9.49619	9.61125	9.34989	9.66525	9.16385	10.2237	9.11591	10.501	8.35129	10.2526	9.62988	9.93373	9.05458	9.6077	8.16643	9.55732	8.51829	9.4908	9.06346	8.00589	9.39846	9.08843	8.88057	8.4565	8.32932	8.39285
GADD45G	7.03541	7.34307	6.87142	7.06262	7.06353	7.05154	6.92807	7.08697	6.70598	7.24149	6.98231	7.21206	7.2213	7.40972	6.82463	7.02746	6.87167	7.05236	6.9572	6.96513	6.88731	7.01579	7.22212	7.00434	6.96895	6.86855	6.86333	6.81407	6.92977	6.85468	6.76359	7.1054
FAM193A	7.89724	8.56577	8.10497	7.93006	8.3567	8.19349	7.93495	7.94552	7.968	7.87123	8.36755	7.88937	8.12777	8.22575	7.87034	8.21226	8.11041	7.9899	8.16007	8.25416	7.80772	7.68243	8.50773	8.16034	8.21702	8.22592	7.98588	8.56172	8.32011	8.39426	8.17931	8.08069
TGS1	6.94053	7.15053	7.02314	6.91702	6.96468	7.15523	6.8965	6.85905	6.88546	6.75006	7.00959	6.92319	6.92984	7.00668	6.78694	7.05459	7.06235	7.06091	6.98522	6.82905	7.21597	7.05583	7.1643	6.97615	6.76876	6.74217	6.8845	7.02429	6.93618	6.89726	6.92664	7.02585
PYROXD1	6.96552	6.89714	6.87705	7.16005	6.85742	7.06167	6.86499	6.91095	7.03394	7.02452	6.86612	7.03163	7.02665	6.87724	7.15637	6.87089	6.9317	6.9128	6.85439	6.8051	6.98275	7.11586	6.84025	6.91284	6.74495	7.01747	6.95794	6.75153	6.98031	6.9032	6.96712	7.0836
MTREX	7.9784	8.20708	8.18392	8.21003	8.02984	8.13031	8.37158	8.09818	8.52491	8.34562	8.37393	8.16769	8.01983	7.92843	8.05156	8.14968	8.16594	7.89448	8.09925	7.71777	8.54299	8.25332	7.96558	7.70467	7.87354	8.4014	8.54251	7.52891	7.94795	7.89879	8.17025	7.93106
HDAC8	6.89422	6.92292	6.75631	6.90597	6.91124	7.17872	6.96861	6.98276	6.85129	6.64149	7.06555	6.88815	7.00967	7.11972	6.98474	6.99429	6.93086	6.90305	6.85123	6.84161	6.83184	6.91485	7.1422	6.82999	6.89833	6.87144	6.90558	6.67665	6.89847	6.75417	6.83108	6.76653
POGLUT3	7.84293	7.29211	7.72917	7.75584	7.31946	7.37866	7.80199	7.61343	7.57021	7.5104	7.29197	7.6837	7.74499	7.37171	7.90661	7.53275	7.6531	7.63187	7.56971	7.24337	8.10805	7.84402	7.46496	7.29071	7.4456	8.00928	7.78808	7.10669	7.70398	7.09524	7.54332	7.18474
SPRY1	7.13164	7.51601	7.1147	7.57099	7.49397	7.33966	7.62324	7.14011	8.04915	7.19842	7.47682	7.00027	7.61534	7.23235	7.56331	7.17747	7.01381	7.7518	7.37793	7.05149	7.33627	7.56206	6.99167	7.28584	7.65543	7.55466	7.37108	7.91284	7.30787	7.29963	7.51407	7.29601
EXOC6	8.54714	7.95789	8.09538	8.14844	8.0533	8.36184	8.24203	8.80997	7.97411	8.54774	8.15697	8.77385	8.24761	9.01484	8.32989	8.4508	8.49745	8.16435	8.01983	7.64435	7.88527	8.75574	8.20185	8.19368	7.70192	7.97289	8.06913	7.34672	7.59069	7.72123	7.87326	8.32233
GPC2	6.90277	7.18184	6.88287	6.86855	7.26036	7.29082	6.93768	6.95749	7.0321	6.92746	7.09524	6.89002	6.93076	6.98754	6.87559	7.14229	6.89693	7.06091	6.94602	6.89717	6.8901	7.00095	7.21516	7.07719	7.09396	6.88182	6.91038	7.05759	7.02628	7.03726	6.96148	6.91982
RTN3	7.23655	6.8472	7.05058	7.06557	7.51407	7.17385	7.13661	7.28849	6.8798	7.11199	6.78198	6.94374	6.84357	7.38541	6.90656	7.22848	7.00568	7.226	7.30396	7.01084	6.75877	7.05981	6.76249	7.36774	7.02131	7.12131	7.17576	7.02814	6.95274	6.88527	6.81585	7.2951
EEF1A1	14.6931	14.0592	14.3972	14.5564	14.1726	14.5429	14.6431	14.6714	14.2606	14.301	14.1358	14.1358	13.899	14.5429	14.8457	14.1874	14.5227	14.6083	13.9673	14.1447	14.7893	14.7485	14.0652	13.8541	13.8857	14.4711	14.5956	14.0381	14.4444	14.0011	14.7138	14.1287
KIAA0586	7.20594	7.35153	7.38701	7.34561	7.35548	7.48699	7.51841	7.14101	7.38471	7.31381	7.26146	7.08223	7.5968	7.55553	7.15562	7.599	7.45031	7.46976	7.29418	7.26065	7.42239	7.45468	7.47828	7.56263	7.36006	7.35725	7.35759	7.32205	7.4673	7.17085	7.49214	7.28945
STK10	9.57879	10.0122	9.85959	9.68642	10.1436	9.68492	9.27373	9.65564	9.48713	9.94742	10.1305	9.34025	9.56763	9.83735	9.28489	10.1561	9.67336	9.47428	10.0401	10.0591	9.65227	9.36801	10.4117	10.1573	9.77298	9.93697	9.70151	10.415	9.88217	10.2056	9.94585	9.95703
EPS8	6.70428	6.60982	6.63047	6.65368	6.63926	6.68817	6.79304	6.67929	6.68569	6.75006	6.67617	6.87097	6.65423	6.69225	6.76355	6.62101	6.65673	6.57128	6.64788	6.73466	6.64547	6.63065	6.63893	6.61889	6.77038	6.8107	6.7602	6.67554	6.66941	6.63029	6.67908	6.6648
CAT	11.3586	10.7048	10.6438	10.6938	11.2894	11.2741	10.8051	10.7238	10.4077	10.6977	11.2019	11.09	11.1312	10.3428	11.152	11.1628	10.7325	10.1926	11.0234	10.7453	11.1613	10.3668	11.1688	10.2159	10.4785	11.5656	10.8618	10.395	10.3757	11.1457	10.5705	10.8825
RBM11	6.8913	6.84127	6.9012	6.91875	6.94267	6.83543	6.89981	6.88988	6.903	6.8915	6.78198	6.58039	6.84467	6.97088	6.97509	6.99957	6.88722	6.78491	6.74312	6.88931	6.8739	6.92296	6.86457	6.77313	6.92783	6.80588	6.87368	6.73431	6.91573	6.81506	6.92964	6.83607
MBTPS1	9.47616	9.03104	9.34854	9.45738	9.46122	9.5745	9.93183	9.58496	9.64437	9.28759	9.32937	9.51836	9.54755	8.99828	10.0301	9.1238	9.64106	9.61743	9.6013	9.62926	10.1094	9.86335	9.79639	9.43227	9.43937	9.51281	9.85751	9.69263	10.2408	9.37998	9.90129	9.38215
TGOLN2	9.89569	10.2421	10.0644	9.50161	10.4575	10.5223	9.59545	9.49666	9.6493	9.68865	9.64219	9.22776	9.5864	10.0473	9.50419	10.542	9.92438	9.95821	9.84372	10.0881	9.57528	10.3577	10.5109	10.4488	9.53994	9.47019	9.74656	9.75248	9.89466	10.1576	10.3766	10.5723
TMEM25	6.6249	6.80862	6.89536	6.73393	6.62713	6.68433	6.65607	6.73797	6.76752	6.80915	6.72921	6.64689	6.91293	6.69734	6.655	6.76233	6.72455	6.71396	6.90108	6.71346	6.80135	6.60911	6.76836	6.65797	6.67677	7.10799	6.71487	6.68066	6.66549	6.7226	6.94687	6.68676
TASL	6.93837	7.00024	6.84957	7.11085	6.74194	6.78706	7.04172	6.82339	6.99774	7.04554	6.76417	7.34405	7.2757	6.96186	6.9501	6.71616	6.91822	6.86457	6.92693	6.94367	6.88875	6.97828	6.71522	6.93612	7.20429	7.01442	7.08268	6.91856	6.87809	6.89726	6.98374	6.77995
MRTFA	9.06928	9.4338	9.06346	9.05536	9.3361	9.08721	8.55339	8.98634	9.06406	9.15664	9.37512	9.11406	8.87117	8.89612	8.42775	9.25435	9.28113	8.82005	9.55269	9.1668	8.8978	8.64437	9.27167	9.48932	9.27661	9.13166	8.80148	9.60359	9.06096	9.46122	8.78652	9.02623
ZFYVE16	7.55846	7.09379	7.2192	7.00903	7.41341	7.58129	7.30579	7.70026	7.18717	7.32987	7.33219	7.35634	7.12512	7.67019	7.19195	7.58921	7.5208	7.2742	7.20492	7.13318	7.20685	8.02535	7.44851	7.37549	6.90172	7.20868	7.53788	6.82899	7.11087	6.91929	7.11103	7.23665
FHOD1	8.87059	9.14274	9.2414	9.00435	9.06784	9.22147	8.65654	8.90202	8.82569	8.97662	9.31809	8.84994	9.3116	9.01588	8.36847	9.19125	9.13104	9.01567	9.5508	9.06979	8.8998	8.65223	10.1526	9.52417	9.13511	8.91484	8.69627	9.42583	8.96056	9.23108	8.49027	8.81128
MSH5	6.94345	6.93351	7.01848	6.80626	6.85615	6.86968	6.85454	6.96859	6.90826	7.04738	7.0176	6.86076	6.96452	7.12391	6.74942	6.9676	6.93937	6.83355	6.87322	6.90956	6.97305	6.82313	6.81676	6.96728	6.78994	6.90092	6.82317	6.93238	6.86454	7.02919	7.06214	6.88316
MAP3K11	9.77964	9.97307	9.33047	10.2628	9.8032	9.43897	9.67671	10.101	9.6465	10.3748	10.2946	10.2078	10.4049	9.84004	9.78937	9.49885	9.78029	9.60668	10.1463	10.4499	9.80146	9.43545	10.0352	10.3104	10.4909	10.1345	10.0335	10.7773	9.89369	10.4813	9.12485	10.1218
RORC	6.56482	6.59321	6.5594	6.65022	6.67929	6.55115	6.54831	6.63396	6.51682	6.57889	6.67617	6.61192	6.58844	6.59094	7.22662	6.68146	6.6226	6.61992	6.48316	6.62234	6.53169	6.60465	6.63483	6.5689	6.59545	6.68392	6.56403	6.62811	6.62684	6.66941	6.64788	6.56746
SLC38A2	8.37623	7.64941	7.91741	8.59187	7.62047	8.08995	8.66813	9.10497	8.18975	8.40302	8.2339	9.03104	8.5761	8.44463	8.89292	7.75327	8.34653	8.25783	8.10879	7.94294	8.38638	8.74518	8.2305	8.00438	7.50206	8.22204	8.4846	7.3829	8.11987	7.55645	8.30821	8.03871
GSTM4	7.05835	7.36748	6.94261	7.24545	7.19529	7.25369	6.95691	7.23276	6.98335	6.9233	7.42353	6.9119	7.24091	7.27792	7.12296	7.34318	7.47125	6.89353	7.2141	7.43599	6.83818	7.30148	7.48097	6.85633	7.15302	6.99901	6.89106	7.30288	7.1211	7.04513	7.20895	7.15373
GALNT11	8.97648	8.98689	8.97133	8.87097	8.66366	8.68464	8.92808	8.66612	8.96999	8.48354	8.65368	9.12076	9.23671	8.92464	9.00321	8.67639	8.93895	9.0584	8.82695	8.88317	9.10532	9.03422	8.75158	8.67192	9.08472	9.03104	8.85035	9.22259	9.16091	8.8376	8.90553	8.76324
BASP1	13.9737	14.2124	13.5286	13.5468	14.3713	13.7958	13.3636	13.5086	13.3577	13.7105	13.7283	13.7492	13.8857	14.677	13.6157	14.2067	13.8857	13.8712	14.2666	13.9832	12.2028	13.7543	14.6174	14.3611	13.9182	13.9323	14.0093	13.8163	13.6791	13.8796	13.2134	14.1019
CCT3	7.35752	7.77608	7.60101	7.78302	7.41341	7.59566	7.53133	7.49376	7.72507	7.40954	7.79623	7.43844	7.79369	7.46604	7.38976	7.66759	7.49961	7.54963	7.36015	7.63787	7.56579	7.6063	7.82276	7.84868	8.0777	7.58693	7.72973	7.79864	7.92832	7.99375	8.04499	7.92557
EHD1	12.015	12.4005	12.0608	11.3389	12.5059	12.0272	11.1794	11.3263	11.2795	11.8361	11.446	11.1567	11.9429	12.1642	11.3289	12.4595	11.6491	11.6075	12.0461	12.0297	11.3401	11.6997	11.7922	12.4981	11.9741	11.4822	11.3477	11.71	11.5393	11.843	12.0492	12.1406
RPS16	14.271	13.8488	14.2789	14.4074	14.0868	14.0381	14.4711	14.1358	14.3713	13.9529	14.1937	14.2009	14.0011	14.0868	14.3848	14.0274	14.1874	14.2426	13.8857	14.2252	14.3611	14.4776	14.0331	13.9054	14.4711	14.367	14.4974	14.3904	14.3848	14.0331	14.367	14.3289
UBIAD1	7.53692	8.00928	7.84369	7.85807	7.80782	7.98117	7.95463	7.74793	8.03482	7.72685	7.67891	7.67137	7.87838	7.6531	7.66942	7.85082	7.66874	7.85463	7.82649	7.9159	7.63305	7.75457	7.73253	7.81584	8.0368	7.92887	7.7403	8.07481	7.78254	7.98642	8.28523	7.71218
CWF19L1	10.4541	10.7782	10.6909	10.8214	10.776	10.5895	10.7443	10.5059	10.9202	10.6634	10.5033	10.0644	10.9659	10.5597	10.7269	10.5705	10.5887	10.7312	10.6216	10.7858	10.9953	10.8594	10.8088	10.6929	10.7581	10.542	10.3996	10.83	10.7348	10.7601	10.6095	10.4015
RPL19	13.5286	13.5086	13.4092	13.9673	13.6481	13.3826	14.1358	14.0938	13.899	13.6838	13.8163	13.6538	13.4941	13.4606	14.271	13.2813	13.2884	13.6411	13.6933	13.8291	13.9737	13.7163	13.2884	13.3006	14.0785	14.1358	14.1522	14.0453	14.0453	13.9182	13.8796	13.3514
KMT5A	7.70575	7.61415	7.48061	7.40523	7.73906	7.67165	7.64767	7.734	7.44141	7.96595	7.78628	7.42555	7.59708	7.81148	7.57796	7.56821	7.47783	7.7252	7.53222	7.58931	7.53208	7.55272	7.88492	8.05839	7.57329	7.50228	7.44302	7.57054	7.59879	7.35402	7.5278	7.59615
SCYL3	7.47941	7.5365	7.38301	7.42296	7.7209	7.47485	7.62707	7.50347	7.28059	7.4733	7.39035	7.5734	7.6148	7.63629	7.85886	7.53403	7.48459	7.51953	7.36131	7.25287	7.54868	7.69942	7.77691	7.57844	7.23394	7.35382	7.69045	7.42	7.64416	7.53904	7.42976	7.37609
TPST1	7.71527	7.52479	7.67702	7.57007	8.00335	8.19774	7.90419	8.68205	7.36868	7.36303	7.94154	7.71272	7.49206	8.0666	7.25002	7.56896	7.62789	7.54851	7.18834	7.15459	7.00701	7.5045	7.6096	8.21028	7.3846	7.00466	7.20505	7.66441	7.21224	7.10258	7.10275	7.81055
ABCC5	8.4416	8.35899	8.61811	8.25402	9.23262	8.6437	8.26204	8.74667	8.40404	8.12761	8.29333	8.24203	8.52258	8.5978	8.41755	9.08619	8.81244	8.96958	8.60167	8.55555	8.32462	8.39065	8.99426	8.83317	8.4223	8.15679	8.40884	8.35449	8.72181	8.28402	8.30225	8.98992
FGFR3	6.94053	7.04476	6.91257	6.67281	6.86679	6.85014	6.63638	6.96163	6.8057	6.80784	6.85597	6.80282	6.86402	7.11087	7.23195	6.76569	6.7943	6.92131	6.81077	6.77892	6.82345	6.79713	6.73524	6.7121	6.73617	6.71717	6.77064	6.96312	6.76678	6.88193	6.77973	7.01175
GOLGA6L1	6.8491	7.04476	7.00645	6.81614	6.98498	6.87157	6.78473	7.00198	6.74714	6.8349	7.03183	6.92933	6.80609	7.11849	6.78368	6.93867	6.94462	6.98909	6.96234	6.94741	6.79365	6.75287	6.87229	6.92679	6.94893	6.84447	6.87174	7.01443	6.96073	7.00552	6.85675	6.90174
CCDC167	8.52596	7.91271	8.47191	8.59084	8.19067	8.15891	8.90884	8.49027	8.6289	8.31018	8.95637	8.32595	8.66877	8.25526	8.84782	7.77824	8.76824	8.63566	8.33433	8.20774	9.0542	8.3021	8.17922	8.11575	8.96096	8.54828	8.13937	7.90582	8.52171	8.0832	8.30285	8.08828
SMC1A	7.25779	7.88549	7.53935	7.51453	7.89057	7.72886	7.38943	7.04291	7.65338	7.23309	7.47095	7.43298	7.71527	7.4465	7.19839	8.03761	7.49943	7.835	7.62521	7.85082	7.36438	7.38163	7.6837	7.70467	7.70356	7.3869	7.33169	7.86774	7.4082	7.76964	7.60527	7.79623
KNSTRN	7.14758	7.30724	7.09354	6.68531	7.0768	7.20695	7.10932	7.32866	7.19784	7.08277	6.97599	7.07441	6.63193	6.92319	7.05808	7.2504	7.28888	7.03325	7.00081	7.15317	7.08928	7.05197	6.94289	7.21296	6.87256	7.04462	7.11999	7.13228	6.95455	7.27821	6.89979	6.88316
PPEF1	6.8146	6.97981	6.74179	6.73216	7.06353	6.90153	6.63327	6.66116	6.94582	7.13737	6.85258	6.76227	6.83212	6.79009	6.71095	6.82029	6.91661	6.72027	6.69526	6.87241	6.6586	6.81447	6.88736	6.89643	6.71571	6.74041	6.77973	6.78252	6.73669	6.82586	6.85114	6.72788
CSNK1G3	7.61534	6.98067	7.21217	7.29846	7.12324	7.42039	7.49188	7.5304	7.38099	7.22345	7.05364	7.3035	7.0073	7.38683	7.54914	7.2143	7.60023	7.41329	7.33032	7.0442	7.56512	8.19039	7.13344	7.22083	6.88396	7.12131	7.62013	6.85341	7.2515	6.95302	7.44626	7.26363
KCNMB1	8.38617	7.77078	8.18866	7.81732	7.76986	8.2104	7.84155	8.21003	7.76047	8.3173	8.04289	8.50589	7.82982	8.16945	7.87637	8.12107	8.11496	7.69623	7.85257	8.0372	8.04345	8.58807	8.46756	8.12642	7.40933	8.0007	7.85792	7.85513	7.70999	8.01061	8.11529	8.31558
RPS23	11.5032	11.103	10.9802	12.5187	10.9244	10.8726	12.7011	12.6308	12.3617	11.5075	11.7192	12.1256	12.2618	11.3649	12.9359	10.5965	11.3665	11.5837	11.5305	11.3185	12.0891	11.7564	10.7728	10.6854	12.4496	12.245	12.6481	11.6241	11.9347	12.0342	11.7668	11.3586
ELF4	10.3358	10.4613	10.3066	9.91827	10.4655	10.4372	9.57139	9.75189	10.0517	9.9981	10.2625	10.1489	10.1075	10.5731	9.68188	10.6041	10.3538	10.0764	10.4231	10.4364	9.91113	10.4693	10.7202	10.7213	9.95703	9.97656	10.0033	10.34	10.2986	10.2938	10.4346	10.81
MPHOSPH10	8.8726	8.94478	8.69485	9.13122	8.35922	8.70445	9.00977	8.29165	8.98951	8.62254	8.63391	8.64744	9.07108	8.29319	8.76966	8.55108	8.84737	8.91957	8.17328	8.50845	9.34413	8.97588	8.4919	8.2237	8.68448	9.26411	9.43275	8.22175	8.72033	8.4119	8.99426	8.50759
HMGN1	10.4655	9.78636	9.54851	10.186	9.6662	10.1919	10.8993	10.5764	10.3236	9.91085	9.31541	10.0371	9.52641	9.87234	11.0005	9.82994	10.2117	10.0029	10.1691	10.0122	10.9491	10.5874	9.46805	9.7085	9.46834	10.6282	10.9352	9.92539	10.6474	10.1541	10.4499	9.88955
LMBRD1	10.3615	10.0387	9.817	10.1337	9.9819	10.3367	10.4125	10.5387	9.96458	10.0721	10.2427	10.2259	10.0416	10.4533	10.3127	10.1541	10.435	10.0348	9.76987	9.76199	9.99945	10.5168	10.2541	10.1703	9.11471	10.1979	10.4813	9.01148	9.9543	9.42395	9.85825	10.0517
MRPL43	7.19739	7.59441	7.14381	7.02953	7.09588	7.50355	6.94867	7.22461	7.08947	6.84033	7.40584	6.85249	7.09499	6.93779	7.14755	7.36821	7.07178	7.39079	7.14465	7.04548	6.91249	7.21871	7.04184	7.0247	7.13357	7.06301	6.9317	7.0412	6.97707	6.83042	7.2613	6.90303
PNKD	7.61061	7.61827	7.83702	7.38834	7.42045	7.35832	7.13228	7.25525	7.14639	7.18293	7.68148	7.05887	7.66942	7.43235	7.15738	7.49075	7.46215	7.64793	7.51786	7.49734	7.69548	7.19109	7.57721	7.43741	7.22167	7.35053	7.24337	7.80288	7.23509	7.99485	7.38981	7.46642
DVL2	7.75408	8.05298	8.06438	7.9467	8.09358	7.85714	7.96659	7.70336	8.19936	7.90446	8.19245	7.74203	8.10682	7.76926	7.86202	7.8112	7.93781	8.02929	8.18042	8.23096	8.03789	7.90927	8.06031	8.1356	8.14396	7.91331	7.93866	8.22883	8.20281	8.3839	8.29517	8.0397
UNC93B1	7.31372	7.48036	7.17669	7.14801	7.32908	7.20518	7.16529	7.07763	7.25377	7.53148	7.19845	7.5431	7.10476	7.11306	7.12172	7.26082	7.23423	7.11302	7.46698	7.45344	7.16722	7.21676	6.77088	7.37217	7.05547	7.36226	7.31881	7.38654	7.30708	7.44071	6.90133	7.41209
LINC00273	6.88496	6.93059	6.99945	6.85226	6.9772	6.62659	6.76139	7.02252	6.78997	6.9946	6.93333	6.79048	6.79577	7.21728	6.8041	6.9129	6.98718	6.76239	6.68287	6.88205	6.88731	6.91598	6.88328	6.87884	6.82031	6.82485	6.83724	6.78252	7.00252	6.97886	6.79344	6.7753
IL4R	9.99218	10.1913	9.69505	9.99693	10.309	10.0112	9.89901	9.944	10.0744	10.2155	10.357	9.83237	10.0017	11.5942	10.1002	10.5887	9.93876	9.87169	10.2047	9.44038	9.40808	11.0206	10.2741	10.9407	10.2326	9.88783	10.1489	9.99945	8.9934	9.88529	10.2056	10.4844
CCM2	9.52732	9.30179	8.92232	9.04815	9.77602	9.1587	9.62988	9.5261	8.91223	9.32256	8.82365	8.91876	8.13178	8.96807	9.68979	9.75248	9.0628	9.10657	9.27332	9.48056	8.79638	9.28839	7.16836	9.06257	9.10657	9.83061	10.0876	9.55549	9.56282	9.81499	9.40448	9.51388
COX4I1	13.1141	13.2081	13.3325	13.5651	12.9859	13.3691	13.4515	13.3691	13.4662	13.4238	13.3006	13.3101	13.4557	13.3993	13.1973	13.1234	13.2484	13.5086	13.0088	13.1973	13.5533	13.6411	13.4662	13.0608	13.5799	13.3876	13.2884	13.0088	12.8714	13.0555	13.661	13.046
UQCR10	6.94053	6.82901	6.79927	7.12755	6.92603	6.85116	7.01839	7.00877	7.13513	7.09246	6.9081	7.10662	6.94885	7.00406	7.13005	6.91043	7.04189	6.87817	6.90197	6.84546	6.92389	6.90132	7.07	6.88304	6.9059	6.9753	6.91759	6.93949	6.88033	7.01104	6.82595	7.12894
WDR91	7.74227	7.50958	7.74653	7.70418	8.04228	8.03199	7.72909	7.64459	7.56385	7.5832	7.54612	7.52031	7.69747	7.47028	7.53877	7.75594	7.85895	7.64586	7.85329	7.94388	7.80711	7.87519	7.92272	7.88478	7.52166	7.7483	7.77248	7.99692	7.9688	7.60782	7.81905	8.06298
RPS29	13.4896	13.3577	13.4725	14.1874	13.7543	13.7008	14.2009	13.7776	14.0592	13.2836	13.7432	13.4896	13.8929	13.8163	14.4444	13.4557	13.9323	14.1287	13.3768	12.9315	14.0592	14.312	13.9182	13.5222	14.0274	13.6046	13.7593	13.1183	13.8541	12.8959	13.8216	12.9123
CBR3	7.45114	7.43985	7.37737	8.00478	7.83492	7.31348	7.9355	6.98711	7.35832	7.0673	7.49097	7.09272	7.54305	7.13417	8.06411	7.09603	7.56001	7.77618	7.30396	7.58122	7.60723	7.33219	7.3195	7.1932	7.94972	7.42746	7.23172	7.26992	7.16333	7.02215	7.02214	7.06785
SECTM1	6.9609	7.3443	7.03789	7.00184	7.09588	7.01478	6.93927	6.94285	7.05525	7.10063	7.18342	7.24209	6.98069	7.32695	6.83823	7.12998	7.07121	6.90305	6.92481	7.08466	6.88138	6.9913	7.11783	7.05033	7.01587	6.8858	7.14087	7.17311	6.98823	7.05616	6.92399	6.97021
FBXO32	7.38775	7.44061	7.76992	7.55031	7.75021	7.48025	7.69045	7.74793	7.51573	7.35638	7.29846	7.06383	6.82021	7.55869	7.64221	7.55538	7.41115	7.8103	7.37994	7.46313	7.5844	7.27903	7.21233	7.4913	7.47265	7.77408	7.69948	7.61867	7.99793	7.47077	7.84973	7.69045
NOG	6.74074	6.73821	6.65184	7.12617	6.83753	6.94785	6.89311	6.84184	6.92429	6.62803	6.77787	6.81297	6.90962	6.52334	6.8299	6.69547	6.76332	6.85024	6.92947	7.05567	7.0704	7.22454	6.82473	6.73842	7.34398	7.08287	7.17164	7.32311	6.96349	6.99937	7.06065	6.64281
TTC8	6.84291	7.32423	6.94717	7.16005	6.94026	6.93178	6.98126	6.88669	7.04357	6.91194	7.14907	7.02726	6.9625	6.98464	6.99595	7.15387	6.96838	7.07138	6.98174	6.94848	6.89117	7.09862	6.88224	7.02957	7.27575	7.08287	6.94076	7.1242	7.09856	7.02613	6.98687	7.16818
FN3KRP	9.00845	9.39864	9.33245	8.40457	8.70148	8.84932	8.6414	8.37213	9.37919	8.19576	9.28074	8.48537	8.79023	9.0474	8.95181	9.08687	9.0264	9.09861	9.01567	8.59553	8.88933	9.25182	8.57682	9.14294	8.92654	9.03756	9.03231	9.07002	9.21182	9.27315	9.41318	9.04154
PDHX	7.83233	7.29303	7.56215	7.55031	7.39724	7.67758	7.82062	7.88264	7.9551	7.89939	7.38701	8.02515	7.79771	7.55942	8.12309	7.37644	7.7449	7.6068	7.52109	7.38971	8.03509	7.89992	7.65277	7.46272	7.15747	7.5488	8.12338	7.43969	7.61123	7.46056	7.82626	7.53609
NLRP7	6.76995	6.80967	7.03399	6.74716	6.8441	6.67807	6.92425	6.64378	6.90945	6.68972	6.92859	6.93867	6.82021	6.86465	6.83945	6.79552	6.75016	6.78252	6.81692	6.74038	6.78295	6.66633	6.90754	6.81504	6.59723	6.83425	6.83724	6.88577	6.89655	6.74287	6.88286	6.83607
ELAPOR2	7.23134	7.1578	7.2177	7.00333	7.46604	7.07159	7.41868	6.80316	6.88655	6.92221	6.92579	7.01502	7.30001	6.72324	7.06634	6.96353	7.40614	7.27285	7.01376	7.14756	7.36884	6.87791	7.14761	6.98461	7.16116	6.89244	6.87517	7.05921	7.05394	7.10779	6.84871	6.74989
SUCLG2	8.25837	7.98558	8.03883	8.33965	7.59643	8.25617	8.4374	8.65775	8.36184	8.16243	8.27695	8.80753	8.43341	8.29065	8.59465	7.92583	8.15966	8.23805	8.0204	7.82798	8.57005	8.92094	8.1172	7.97967	7.86464	8.2702	8.47921	7.91933	8.34171	8.03301	8.55915	7.97374
RAB2A	8.5232	8.53262	8.2417	8.58078	8.44175	8.24894	8.53055	8.7454	8.23833	9.06324	8.70214	8.4014	8.64879	8.94631	8.37763	8.70148	8.5474	8.61844	8.24732	8.22348	7.90816	8.13236	8.51588	8.57574	8.61828	8.51506	8.50812	8.27302	8.1287	8.69297	8.0694	8.52365
ZMYND8	7.49232	7.60701	7.5743	7.63315	7.70867	7.90907	7.64858	7.80177	7.48833	7.274	7.05674	7.53977	7.35479	7.40621	7.48054	7.76677	7.54103	7.57721	7.59558	8.04787	7.92679	7.69483	7.73532	7.67049	8.10894	7.84792	7.78866	8.14156	8.1	7.77054	7.79346	7.66187
SPATA7	7.13732	7.39948	6.88798	7.33329	7.20135	7.13895	6.86244	7.19693	7.09336	7.47426	7.20251	7.18708	7.20069	7.24859	7.3019	6.98768	7.16316	7.17958	7.08793	7.18524	7.2645	7.15949	7.11865	6.89797	7.15194	7.18399	7.21241	6.82573	7.1516	6.94442	6.91288	7.00579
PHKB	7.19953	7.01268	7.13849	6.9873	7.23787	7.39719	7.15004	7.21494	6.94351	7.12527	7.08757	7.00322	6.83109	7.13258	7.06224	7.23518	7.02713	7.11199	7.10989	7.15021	7.05256	7.22454	7.05391	7.12434	6.93417	7.17452	7.21241	7.29479	7.15481	6.99474	7.24367	7.44052
CA1	11.2865	8.09225	11.1643	9.25464	8.44549	8.38792	8.54315	11.89	9.58815	11.3401	10.7803	11.8844	10.383	7.90946	10.1183	9.80855	8.80305	8.26511	10.3826	9.80022	9.6573	9.97602	9.78636	9.31294	9.49885	9.77688	8.71016	8.86053	8.83786	8.98238	9.36138	9.76304
MTHFD2L	7.10021	7.07138	6.9747	7.0798	6.8946	6.98498	7.12998	7.26074	7.10077	7.143	7.10833	7.24615	7.1508	7.18084	6.98849	6.95354	7.28087	7.25371	6.87872	6.95187	7.15154	7.21523	7.03175	6.98062	6.93701	7.06058	7.0991	6.92757	6.92719	6.91097	6.83042	6.81053
BRAF	7.10181	6.87266	7.06528	6.93506	7.13642	6.8178	6.91587	7.1163	6.98974	7.58875	7.05474	7.21079	6.93525	6.98162	6.85107	6.92801	6.93435	6.79796	7.26338	6.97902	7.06061	6.75435	7.14488	7.00434	6.95134	6.9478	6.97917	6.94872	6.8843	6.97679	6.83889	6.98823
THAP7	7.95245	8.29019	8.09117	8.06258	8.22916	8.0534	7.95885	7.96621	8.10945	8.05273	8.2198	7.97006	8.05694	8.21122	8.03671	8.20051	8.08586	7.86884	8.1029	8.20473	7.97704	7.7821	7.8838	8.32261	8.42741	8.16406	7.95952	8.06089	7.86053	8.20979	7.91024	7.92557
RIOK1	7.21539	7.41236	7.242	7.00184	7.31946	7.12937	7.13754	7.12644	7.22485	7.23803	6.7472	6.94916	6.79489	7.04113	6.87097	7.28166	7.21153	7.16212	7.35854	7.22345	7.13962	6.89344	7.01142	7.15962	7.07503	7.40104	7.46635	7.40722	7.42623	7.43788	7.27225	7.30777
MANSC1	8.47982	8.24585	8.12214	7.72188	8.60295	8.66273	7.85005	8.7703	7.44404	8.0758	8.26378	7.57099	7.97765	8.79486	7.71984	8.71665	8.3931	7.90082	8.12528	7.96375	7.09164	7.9015	8.1143	8.45442	7.50837	8.13476	8.16342	8.03338	7.65869	8.11265	7.55031	8.28831
APEX2	8.78156	8.83673	8.57682	8.39872	8.61383	8.56594	8.43616	8.15502	8.70576	8.6437	8.43867	8.60319	8.75366	8.36609	8.15101	8.43198	8.62384	8.59567	8.47744	8.93333	8.92971	8.66146	8.86784	8.76966	8.57508	8.61108	8.6289	8.82365	8.71047	8.9097	8.88543	8.90125
C2CD2	7.75408	7.81841	7.7061	7.89106	7.65454	7.86822	7.63359	7.48569	7.91228	7.41418	7.81686	7.49934	7.77561	7.83975	7.5074	7.81167	7.74397	7.67484	7.5483	7.81562	7.66135	7.99034	7.84164	7.63088	7.68286	7.55466	7.52508	7.79071	7.58649	7.60184	7.71626	7.50631
MTMR9	8.47229	7.92125	8.20164	8.0457	8.08196	8.36442	8.34364	8.23713	8.19228	8.01388	8.15817	8.26586	8.31459	8.30776	8.43467	8.06001	8.40972	8.43277	8.18392	7.85246	8.53462	8.84031	8.06031	7.96732	7.49792	8.10012	8.45959	7.70934	8.03871	7.57614	8.22038	8.02147
MVB12B	8.00424	7.87721	8.0732	7.62072	7.82012	7.84737	7.46533	7.40704	7.94868	7.97154	7.96694	8.01535	7.88227	8.08618	7.73087	7.85207	7.85925	8.21151	7.97924	8.15549	7.52038	7.45336	8.13135	8.27716	8.03152	7.70526	7.54571	8.12201	8.07727	8.11041	8.23305	8.3115
POM121L8P	8.26315	9.15793	8.61346	8.85213	9.08919	8.72418	8.772	8.73966	8.8571	8.32844	9.25352	8.56001	8.46692	8.89763	8.53915	8.82221	8.26766	8.87097	8.59694	8.57574	8.10805	8.55445	8.47661	8.97568	9.45067	8.81852	7.98007	9.22829	8.58823	8.79856	8.56684	9.05592
RELL2	7.45293	7.71787	7.62719	7.80487	7.59461	7.44521	7.5778	7.56839	7.81309	7.55196	7.66178	7.57007	7.7302	7.40708	7.66874	7.25249	7.67678	7.70068	7.89398	7.82515	7.65569	7.70309	7.66196	7.6202	8.15787	7.47227	7.37057	7.69063	7.91024	7.67037	7.63994	7.37609
POLD1	7.22589	7.86633	7.50905	7.49994	7.59748	7.42423	7.31767	7.05134	7.72205	7.47972	7.67387	7.66143	7.81885	7.34277	7.01701	7.5627	7.64073	7.71373	7.65405	7.73156	7.60847	7.40141	7.51159	7.69387	7.96303	7.47227	7.4208	8.07688	7.75258	8.02343	7.58026	7.31958
ACTR5	7.9504	8.29142	8.31668	7.97673	8.31204	8.09286	7.99682	7.87581	8.14178	7.6256	8.14496	7.68225	8.09477	8.15406	7.99127	7.97649	8.06131	8.13195	8.04827	8.20696	8.03983	8.16485	8.30422	8.21659	8.45517	7.832	8.10682	8.34534	8.05542	8.33799	8.50441	8.3178
LMNTD2	6.97609	6.92719	7.07414	7.00333	6.96312	6.93364	7.07551	6.85249	7.28901	6.88193	6.8945	7.02726	7.19556	6.98464	6.82599	7.08934	6.94158	6.99078	7.11118	7.08714	7.1643	6.95671	6.9109	7.11783	7.4738	7.03913	7.00783	7.31456	7.07362	7.051	7.05985	7.13732
ARHGEF28	7.13058	7.21184	7.06664	7.01147	7.05698	7.03691	7.0193	7.03784	6.99876	7.09513	7.16751	7.13342	7.19249	7.23388	7.31148	7.20854	7.04254	6.95259	7.1318	7.03529	7.00266	7.05432	7.11487	6.87244	7.07599	7.04996	6.85684	7.12985	6.942	7.08575	7.41106	6.97364
GLIPR2	13.4606	13.4238	13.2484	13.0969	13.3993	13.6207	12.9123	13.223	12.9749	13.3514	13.2884	13.1411	13.4662	13.8291	12.7768	13.5922	13.3876	13.2924	13.2622	13.4044	12.8874	12.9503	13.722	13.4783	12.9906	12.9793	12.9793	12.8631	12.9661	12.9793	12.7378	13.0423
INPP4A	7.40255	7.43439	7.37882	7.25552	7.44421	7.32108	7.11606	7.30185	7.29232	7.34889	7.39855	7.1699	7.34197	7.39814	7.22155	7.33995	7.49522	7.39924	7.40778	7.42614	7.28173	7.3994	7.63851	7.51527	7.2881	7.2143	7.10615	7.33069	7.42984	7.19728	7.39425	7.26684
SH3KBP1	7.54518	7.98462	7.88901	8.58807	7.72787	7.81663	8.07385	7.54951	7.33256	7.17812	7.03417	8.15711	9.21885	7.34706	7.83445	7.8779	7.60865	8.18392	7.74237	8.25759	9.10451	7.54027	7.44027	8.12942	9.10792	8.47424	8.51622	9.1618	8.96264	8.44969	9.26059	8.30763
FAM89A	7.19162	7.46945	7.18519	7.60274	7.24027	7.4681	7.48175	7.67979	7.19923	7.44302	7.48136	7.51271	7.35671	7.62521	7.45947	7.21217	7.15936	7.46304	7.46121	7.45546	7.18977	7.43506	7.30052	7.39364	7.5286	7.31208	7.2161	7.46131	7.40216	7.27147	7.35601	7.14351
FAM131B	6.9609	7.11091	7.02314	7.10416	6.86989	6.94572	7.04996	7.07876	7.00803	6.86832	6.92414	7.04468	7.04428	7.11742	7.1763	6.99761	6.99523	7.03913	6.89026	6.93398	6.94861	7.01766	7.14419	6.99195	7.06065	6.92603	6.93091	6.98509	6.97136	7.02407	7.14245	7.00353
ATP5MJ	8.79922	8.34202	8.27866	8.99743	7.8308	8.17378	8.85612	9.1551	8.56907	9.17275	8.52995	8.98438	8.70959	8.67389	8.9444	7.85082	8.67536	8.6476	8.00335	7.8861	8.40547	8.45872	8.20979	7.76461	8.62421	8.61001	8.32667	7.46204	7.8482	7.80388	7.92355	8.04585
RFXAP	7.19162	6.9696	7.09477	7.15875	7.15283	7.2951	7.21456	7.26319	7.21762	6.91516	7.01618	7.07153	7.37793	6.995	7.2881	7.20381	7.33219	7.22743	7.27811	7.17278	7.64352	7.3958	7.22707	7.25872	6.92154	7.19364	7.52132	7.0041	7.27882	6.97538	7.32724	6.93346
RPS6KA3	7.10662	6.95169	7.00645	6.92603	6.89842	6.8806	6.90472	6.78385	6.90945	6.86333	6.91225	7.00027	6.92984	6.99661	6.7226	6.89002	6.80905	7.02478	7.02763	6.98319	6.83038	7.05583	7.27985	6.9582	6.99117	6.98201	6.9327	6.77655	6.83814	6.87401	7.0752	6.82548
ERF	7.67497	7.87187	7.73661	7.77772	8.10957	7.73819	7.52691	7.76104	7.52405	7.91048	7.74952	7.51271	7.88833	7.85723	7.57396	7.79049	7.87712	7.85302	7.83492	7.66572	7.24218	7.45024	7.94962	7.72352	8.02343	7.9159	7.568	7.99179	7.72236	8.11146	7.53222	7.9606
PAAF1	8.3738	8.35371	8.51391	8.2068	8.42324	8.6823	8.44336	8.31097	8.78218	8.15456	8.40373	8.03482	8.14216	8.16804	8.09217	8.5489	8.06674	8.34983	8.40115	8.65902	8.48825	8.01221	7.88492	8.19745	8.48568	8.47968	8.53564	8.24409	8.4223	8.304	8.35828	7.95556
ZNF428	9.96643	10.02	10.4097	9.74313	9.93104	10.1164	9.99109	9.69419	10.3367	9.87471	9.93373	9.88615	10.1906	9.53797	9.70898	9.76513	10.1567	10.3173	10.5197	9.75883	10.1711	10.2986	10.281	9.86853	10.3127	9.96288	10.0213	10.2227	10.054	10.0352	10.7453	9.7844
HIC2	7.80866	8.10012	8.13224	7.77509	8.39194	8.19188	7.73423	7.53684	7.90559	7.65037	7.91104	7.39518	7.48328	7.81535	7.66457	8.21933	8.02469	7.91635	7.83158	8.0694	7.7528	8.08492	7.93043	8.08602	7.91724	7.61293	7.67885	8.1027	7.98171	7.90707	7.96988	7.69186
RPS2	14.5792	14.5564	14.4074	14.3369	14.2361	14.4908	14.7373	14.4254	14.5645	14.2009	14.6174	14.0938	14.1726	14.2606	14.5227	14.312	14.4405	14.5836	14.3546	14.4711	14.6931	14.5303	14.1159	14.2878	14.6083	14.5172	14.6022	14.4711	14.4029	14.324	14.7674	14.1087
CDC42EP2	8.8871	9.07901	8.87321	8.75036	8.95857	8.75995	8.10933	7.91048	8.28389	8.58784	8.99828	8.5474	8.29467	8.75756	7.71652	9.3833	8.45104	8.57556	8.87409	9.06392	7.51913	8.13741	8.61037	8.82421	8.46222	8.35142	8.25798	8.62269	7.59451	8.89236	7.91449	8.96491
PIK3AP1	7.59326	7.50462	7.32099	7.47801	6.99478	7.08393	7.64262	7.8217	7.8541	8.00677	7.87757	8.94227	7.83903	8.30865	7.78877	7.33694	7.4826	7.19465	7.22468	7.12501	7.46363	8.04413	7.48853	7.46159	7.39643	7.5256	7.66151	6.99011	7.49344	7.38223	7.38156	7.64282
CLK1	7.28795	7.06601	7.02229	6.99861	7.13838	7.05432	7.47485	7.5748	7.1232	7.12734	7.20959	7.2048	7.04077	7.20143	7.64786	6.9577	7.1967	7.07956	7.06562	6.99703	7.14161	7.27129	7.05205	7.00545	7.01288	7.22678	7.51548	7.09141	7.14365	7.20298	7.09969	7.01275
FAM174B	6.8491	7.04077	6.87142	7.16946	6.9996	6.91392	6.64612	6.75484	6.98761	6.85189	6.81137	6.75849	6.87396	6.91255	6.74716	6.92215	6.97145	6.86218	6.94983	6.92484	6.83253	6.88875	7.22212	7.26085	6.93417	6.78955	6.89417	6.88445	6.83644	6.83899	6.79079	6.61103
ATP5PF	8.30444	8.28055	8.24256	8.26003	8.22431	8.27616	8.71172	8.77983	8.1042	8.27332	8.77066	8.43356	8.0343	8.68156	8.94689	7.89975	8.32711	8.22788	7.19242	7.3789	7.618	8.0715	7.66492	7.42746	8.16522	8.4356	8.11589	7.33184	7.55103	7.94491	7.85104	7.88079
OPA3	7.3148	7.64459	7.43814	7.37427	7.585	7.47426	7.1608	7.11429	7.46976	7.07865	7.22964	7.38463	7.43855	7.04266	7.36352	7.23826	7.58115	7.55609	7.53798	7.72007	7.43163	7.18209	6.88531	7.4322	7.72863	7.49839	7.42174	7.7302	7.69725	7.57614	7.42805	7.32644
IL10RA	9.64238	9.5458	10.1176	9.82147	9.3553	9.75848	10.0142	9.44095	10.0737	9.6144	10.0684	9.84413	9.9724	9.58554	9.94522	9.79613	9.80054	9.95951	9.82458	9.82714	10.3236	9.79902	9.67367	9.73107	9.69986	9.79724	9.87546	9.88846	10.4411	9.8909	10.0129	9.69587
PCYT2	7.26425	7.43694	7.27182	7.21644	7.43094	7.31963	7.32545	6.82905	7.27754	7.26208	7.18229	7.08781	7.57227	7.14137	7.41291	7.35832	7.20801	7.30092	7.43326	7.46313	7.47615	7.41922	7.25002	7.20947	7.45336	7.25384	7.15189	7.39011	7.36438	7.44685	7.30914	7.1766
SLC15A1	7.00874	6.88648	6.85352	6.79344	6.71977	6.76986	6.722	6.9752	6.73886	6.57172	7.15139	6.94374	6.74629	7.33717	6.75723	6.884	6.86023	6.87148	6.7554	6.90675	6.78592	6.85633	6.76959	6.71047	6.659	6.60712	6.81966	6.84372	6.80656	6.80271	6.91714	6.91673
UBOX5	7.31688	7.47813	7.48436	7.23957	7.40635	7.27679	7.07159	7.14011	7.27064	7.41622	7.55531	7.39518	7.36313	7.47759	7.04924	7.25746	7.22123	7.34158	7.25453	7.33487	7.27415	7.35402	7.43732	7.37866	7.29441	7.3235	7.34552	7.30682	7.20847	7.49972	7.14679	7.30889
GBGT1	8.61132	8.45485	8.49865	8.08047	8.20389	8.14362	7.89223	8.31097	7.9606	8.54074	8.81557	8.77099	8.37744	8.52733	8.17132	8.44951	8.22819	8.10497	8.25641	8.2137	8.26658	8.15592	8.26911	8.55915	8.14254	7.83391	7.93043	8.31931	7.84146	8.4099	8.14761	8.54138
CDC5L	8.02156	8.06001	7.90461	8.12745	7.97164	7.76401	8.36241	8.22647	8.19039	8.30388	8.0533	8.31931	8.2338	7.91182	8.1633	8.02918	7.75144	7.78866	7.93939	8.14517	8.29483	7.81288	8.08101	7.98545	8.20224	8.35899	8.35115	7.98491	8.07082	8.2068	8.0015	8.18529
RHOF	7.69085	7.59245	7.46741	7.56001	7.74853	7.1054	7.87187	7.48097	7.82948	7.61707	7.56169	7.64696	7.8866	7.17703	7.70173	7.26742	7.62694	7.54625	7.72567	7.89992	7.89752	7.35511	8.16616	7.72067	8.39573	7.80397	7.69001	7.98914	8.01441	8.428	7.77589	7.53115
ORAI2	7.73819	8.15136	7.8506	8.02694	7.86096	7.98203	7.95975	7.6359	7.4152	7.68992	7.37737	7.90878	7.416	7.91434	7.09491	8.25607	7.59166	7.58453	7.8065	8.08855	7.1949	7.63448	7.68141	8.19936	8.07846	8.11005	7.52508	8.15578	7.70566	7.74227	7.30464	7.63305
POGZ	7.7287	7.42365	8.15456	8.56607	8.27616	8.23256	8.04673	7.83658	7.87592	7.86697	7.56512	7.96687	8.26671	7.88117	8.09832	7.96218	7.74631	8.37924	8.27759	8.18771	8.42614	7.90309	7.66387	8.16273	8.64346	8.37128	8.06484	8.46497	8.47408	8.19408	8.461	8.36515
CLDN25	6.78907	6.83548	6.81407	6.81968	6.86043	6.66078	6.66799	6.89655	6.903	6.85343	6.8206	6.67807	6.73781	6.82472	6.82219	7.05547	6.88175	6.99661	6.78188	6.76061	6.81279	6.63485	6.85468	6.77444	6.73983	6.84447	6.62361	6.92204	6.85819	6.84204	6.82519	6.85812
TUBA3FP	6.81116	6.92719	6.80774	6.73928	6.76063	6.73133	6.902	6.71866	6.75782	6.62368	6.78863	6.78281	6.89827	6.79951	6.89943	6.84475	6.93534	6.89271	6.86581	6.89632	6.88335	6.85038	6.58594	6.69965	6.77751	7.08711	6.86607	6.88577	6.91284	6.82478	6.73729	6.71306
RPS27	11.6296	11.9449	11.5643	12.5931	11.103	11.4768	12.7304	12.1614	12.5807	11.4182	12.0943	11.71	12.3978	11.8046	12.9	10.9906	11.863	12.2357	10.8714	10.2986	12.186	12.5931	10.5786	10.4231	12.494	12.4661	12.3944	10.3944	10.8355	10.8481	11.8274	11.0351
NUP160	8.51588	7.77408	8.2726	8.09562	8.48132	8.55761	8.51552	8.39049	8.39891	8.03152	7.80942	8.44069	8.28774	7.93377	8.73854	8.34824	8.49845	8.41596	8.67872	8.44145	9.00684	8.77949	8.50845	8.4519	7.96429	8.34186	8.9576	8.4223	8.74358	8.24697	8.72756	8.34171
CABLES1	6.8533	6.90489	6.93566	6.89025	6.79836	6.8402	6.88903	6.84431	7.08479	6.95852	6.86218	7.01502	6.91505	6.74044	6.77604	6.81912	6.91888	6.92016	6.69971	6.87982	6.86114	6.88316	7.01478	6.81671	6.97513	6.935	6.78801	6.89842	6.85481	6.83644	6.80245	6.67581
PLAC8	11.6205	11.5571	11.6443	11.2822	11.6279	11.5272	11.626	11.1266	11.9107	11.6474	11.2508	11.7272	10.6611	11.2231	11.5346	11.3693	11.5109	11.6832	11.5909	11.5024	11.903	11.3022	11.3539	10.7894	11.4701	11.7036	11.9471	11.3856	11.9515	11.5024	11.5629	10.7008
HSD3B7	6.88947	7.06003	6.70643	6.81447	7.00196	7.00289	7.0362	6.90235	6.82003	6.92449	7.02944	7.08107	6.92746	7.59918	6.72923	6.94572	6.81788	6.91496	7.1107	6.99142	6.74632	6.74877	6.83854	7.0362	6.8483	6.85652	6.63145	6.90989	6.77444	7.0683	6.86497	6.88023
SLC30A4	6.7356	6.97391	6.92481	7.0069	6.99853	6.7819	6.97334	6.79127	7.1017	6.65253	6.77239	6.80516	6.94007	6.7733	6.65201	6.69547	6.67211	6.94972	6.84254	6.75907	6.83904	6.80934	6.60965	6.8683	7.38834	6.96428	6.65218	7.03691	6.89903	6.83158	6.82839	6.65284
ECH1	10.8005	11.4955	11.5121	10.9779	11.1368	11.2822	10.9491	10.5091	11.4564	10.9202	11.1312	10.8981	10.9413	10.8454	10.6596	11.2752	11.2946	11.2391	10.6278	11.582	11.6997	10.5742	11.2641	11.2244	11.3811	11.3665	11.0876	11.626	11.4234	11.437	11.0286	10.9071
CSTF2	8.15891	8.25837	8.12273	7.9142	8.37264	8.13891	8.1048	7.80406	8.25068	8.18771	7.84592	8.16372	8.09322	7.68349	7.87802	8.2137	8.22219	8.19759	8.30502	8.54152	8.54683	7.86053	8.29981	8.19644	8.13673	8.26455	8.29225	8.32064	8.2672	8.46398	8.46972	8.23079
CNEP1R1	9.44705	8.56363	9.07632	8.98521	8.92137	9.29094	9.63285	9.93759	8.66813	9.31273	8.89913	9.57906	9.14775	9.63583	9.78328	9.11406	9.27269	9.10568	8.93333	8.7684	8.98343	9.59386	9.40268	9.15664	8.25931	8.63826	9.37738	8.36859	8.99513	8.43771	8.91183	9.20146
ECD	7.40699	7.50131	7.59938	7.22228	7.52132	7.70223	7.22493	7.22795	7.41745	7.38516	7.32825	7.17176	7.11087	7.20143	6.969	7.67417	7.37159	7.2463	7.42696	7.64836	7.56429	7.24545	7.13924	7.35347	7.16757	7.43035	7.58742	7.73641	7.44978	7.57316	7.5689	7.57212
ZSCAN2	6.98027	6.86135	6.8891	7.09173	6.8067	6.99205	6.94867	6.82696	6.9659	6.97621	6.97599	7.01783	6.98818	6.90999	6.75525	6.92603	6.85858	6.88875	6.99363	6.9658	7.0192	6.95134	6.96095	6.86986	6.93865	6.99484	6.83724	6.86218	6.81936	6.98142	6.79895	6.76752
AAMP	7.78278	8.02953	7.66797	7.55285	7.93691	7.74103	7.6114	7.96621	7.8199	7.86331	7.84792	7.84045	8.01521	7.73087	7.64398	7.59594	7.99793	7.66851	7.85608	7.79703	7.77078	7.57585	7.88285	7.83419	8.02806	7.73641	7.76174	8.09767	8.04427	8.2747	7.86842	7.93459
CLEC10A	6.91894	6.83016	7.07414	7.03339	6.99632	6.9604	6.87303	6.91095	6.94924	6.99062	6.9081	7.10589	6.92896	7.0469	6.80339	6.96654	6.92125	7.10396	7.05666	7.21585	7.17954	7.03668	7.33806	7.21652	7.00983	6.93918	6.97334	7.03777	7.14141	7.00047	6.76116	6.97364
TPM4	8.03841	7.68858	7.86747	8.38477	7.79163	7.54914	8.35922	8.44933	7.85513	8.99828	7.77292	8.46345	8.31948	7.81535	8.70833	7.87093	7.95744	7.70068	8.13097	8.56392	8.02593	7.47288	7.94633	8.12049	8.36255	8.36323	8.47624	8.23789	8.35518	8.37274	7.95109	8.1687
PCSK7	6.9285	7.15432	7.077	7.0459	7.05902	7.09135	7.14554	7.17164	7.09176	6.99062	7.13291	6.95786	6.83212	6.91493	6.81292	6.98238	7.01246	7.16775	7.16914	7.13933	7.10181	6.87791	6.60106	6.97395	7.00823	7.04892	7.01716	7.10479	7.15717	7.07254	6.86244	6.88023
SLC22A17	7.2205	7.48785	7.20765	7.67702	7.55574	7.16501	7.4361	7.37004	7.51477	7.24823	7.22668	7.25757	7.10881	7.05549	7.16601	7.27674	7.34608	7.15581	7.27494	7.64624	7.31648	7.25468	7.36946	7.28173	7.68012	7.32258	7.33526	7.75967	7.72173	7.46649	7.28464	7.05249
EFEMP2	7.24269	7.52771	7.48195	7.22512	7.55959	7.31963	7.24835	6.97425	7.16648	7.30412	7.55419	7.04468	7.34307	7.77415	6.89693	7.47036	7.45597	7.30611	7.20713	7.31767	6.8901	7.49988	7.26232	7.4322	7.44439	7.09141	6.89894	7.07841	7.40708	7.11235	7.33432	7.52745
RBIS	8.21782	8.32451	8.36241	9.07932	8.01497	8.03056	9.11773	9.42687	8.91919	8.7411	8.58195	9.05387	8.80753	8.48553	9.74484	8.02089	8.55731	8.46222	8.00868	7.98256	8.9734	8.84782	7.92071	7.78877	8.67348	8.76202	8.91243	7.92007	8.16582	8.37579	8.51064	8.19774
PITPNM1	10.0666	10.4558	10.403	10.4311	10.6524	10.2616	10.4909	10.124	10.5458	10.4464	10.6427	10.4208	10.83	9.91141	10.2367	10.3202	10.5179	10.5223	11.1554	10.7487	10.7717	10.0393	10.9625	10.6654	11.103	10.6392	10.4389	10.9548	10.5529	10.9268	10.2672	10.4335
DNAJB14	9.12971	8.37158	8.67966	9.17947	8.78268	8.79795	9.6468	9.49707	9.13971	8.72194	8.70461	9.73662	9.31519	8.62747	9.58402	8.70576	9.01217	9.01262	8.79922	8.77277	9.66912	9.57139	8.53417	8.59816	8.8219	9.25259	9.71542	8.10764	9.3506	8.57917	9.0518	8.50317
MUC20	7.02036	7.31473	6.87037	7.33329	6.98831	6.96658	7.1608	7.09513	7.26082	7.07397	7.08904	7.10461	6.99722	6.86891	6.84175	7.04329	7.1427	7.57043	7.44504	7.44552	7.39035	7.37737	7.49132	7.20266	7.33388	7.19561	6.85334	7.61377	7.20847	6.91929	6.92145	7.06659
PFKFB4	11.2779	11.5543	11.3022	11.1781	11.6767	11.4028	10.9061	10.8798	10.5502	10.9856	11.3758	10.7238	10.8391	11.9544	10.4117	11.7905	11.312	11.0234	10.9191	11.2946	9.63121	11.4869	11.71	11.8188	10.6802	10.5477	10.4777	10.9779	10.5511	10.9544	10.7407	11.5393
MC1R	7.40106	7.90367	8.4365	7.34386	7.77784	8.14806	7.21176	7.14355	7.78219	7.16314	7.56758	7.04706	7.48136	7.62521	7.74707	7.8866	7.94705	7.54229	7.41183	7.53428	7.50028	7.30148	7.78435	7.76295	7.74385	7.38763	7.11086	7.92934	7.465	7.76088	7.83903	7.57805
DUS1L	7.58815	7.9584	7.85267	8.0368	7.82224	7.65966	7.94847	7.97505	8.27706	7.41169	7.95567	7.71519	8.04905	7.82617	8.28631	7.76005	7.86257	7.87712	8.17163	8.06287	8.00159	7.58702	7.89873	7.89428	8.59068	8.09957	7.95952	8.53529	8.27866	8.32123	7.99834	7.84695
TAF12	9.27512	9.27118	8.94672	8.95637	9.30585	9.09014	9.25482	9.31294	8.87137	9.13427	8.86039	9.14858	8.4302	9.35683	9.18843	9.22829	9.07067	8.8688	9.01484	8.87664	8.72936	8.77369	9.07452	9.15963	8.6608	9.25665	9.27491	8.96116	9.00504	9.06221	8.68448	9.06615
NKIRAS2	8.19368	8.14362	8.07641	8.08047	7.98223	7.76288	7.92948	8.31426	8.18639	8.47191	8.39004	8.0986	8.03219	8.28005	7.85182	7.79418	7.85831	7.7397	8.05631	8.14329	7.90183	7.93237	8.19659	7.95442	8.39978	8.20164	8.05314	8.19498	8.00725	8.36889	8.0758	8.30285
RAX2	9.55514	10.5588	10.0253	10.5313	10.1971	10.1541	10.3319	10.0622	10.225	9.69671	10.4425	9.68927	9.94635	10.3696	10.2541	9.92653	9.63121	10.3121	9.87035	9.92282	9.47652	10.1345	9.78107	10.3876	10.7433	10.2463	9.57618	10.6717	10.1913	10.5954	10.0496	10.6327
SLC35A3	7.8058	7.2726	7.75031	7.64682	7.42825	7.8909	8.03162	7.88264	7.56197	7.50266	7.41922	7.69259	7.3867	7.71272	7.92186	7.51254	7.71644	7.81214	7.53469	7.64043	7.9824	8.09516	7.32751	7.32779	7.18463	7.51646	7.85207	7.56709	7.62372	7.42696	7.84303	7.57496
HNRNPDL	8.33892	7.87802	8.40929	8.18964	8.83246	9.03434	8.47921	8.19188	8.61383	7.88744	7.96694	7.95027	7.8692	8.29867	8.86981	8.77079	8.50334	8.96156	8.47153	8.57767	8.80771	9.06406	8.35065	8.50083	8.05314	8.46482	8.64601	8.48963	9.06812	7.98323	9.14416	8.75743
PHF14	7.51489	7.56331	7.53777	7.57244	7.16011	7.41407	7.67019	7.48699	7.71279	7.43645	7.46838	7.68273	7.60731	7.16393	7.3892	7.40403	7.31495	7.58453	7.43428	7.23877	7.86399	7.46828	7.39215	7.5405	7.33675	7.68333	7.79185	7.43694	7.60178	7.53667	7.71279	7.3884
CDK2	7.06967	6.96744	7.04854	6.81293	7.28527	7.23042	6.90377	7.13583	7.05616	6.9047	7.02458	7.06999	7.02665	7.24285	7.00158	7.05798	7.08653	6.98667	6.94209	6.95187	6.9691	7.06219	7.14692	7.0602	7.00401	6.95477	7.01766	7.03534	6.87018	7.051	7.15899	7.15875
HES4	8.65086	8.75955	8.19056	8.11146	7.56401	8.21689	8.35802	7.46215	9.29137	7.782	8.64633	10.6723	8.4806	7.84479	7.75529	8.62467	8.20664	7.72445	8.02638	8.29384	8.68778	9.31608	8.71424	7.96249	8.08855	7.7953	7.59909	8.07688	8.31961	8.6476	7.90981	7.82453
RPL12	11.8685	11.4495	11.8685	12.4404	11.7335	11.9515	12.476	12.1532	12.3704	11.6976	12.1672	11.7207	11.7984	11.4044	12.3887	11.3771	11.9471	12.0629	11.5165	11.4525	12.1672	12.1509	11.2495	11.3649	12.3579	11.9939	11.9765	11.7781	11.4722	11.5878	12.006	11.1863
CCDC125	7.06131	6.91258	7.08298	7.00472	7.12574	7.14044	7.03726	6.86892	6.7794	6.96083	6.7472	6.83435	6.94496	6.77574	6.71054	6.9676	6.88651	7.02611	7.10364	7.11382	6.83704	7.02128	6.88328	6.8761	6.99662	7.12272	6.89494	7.10799	6.9558	6.94983	6.86446	6.99661
S100A1	6.77372	6.7429	6.95303	7.08473	6.82616	6.89362	6.81681	6.97814	7.16648	7.01916	6.73169	6.79206	6.70495	6.80774	7.11907	6.80555	6.85523	6.98495	6.9729	6.88328	6.76869	6.84921	6.9359	6.93086	6.99662	6.76869	6.98711	7.08704	6.89985	6.84625	7.02882	6.86714
GLUL	7.4186	7.18258	7.32043	6.78671	7.42968	7.11925	6.97886	7.30185	6.9659	7.63508	7.33536	7.36153	7.13756	7.05854	7.00463	7.44449	7.15443	6.98179	7.23853	7.18987	6.91673	7.03114	7.4345	7.3922	7.07165	7.06722	6.95665	7.07841	7.07528	7.23813	6.76116	7.09648
IGSF6	11.6167	12.04	11.2079	11.9194	11.5923	11.5494	11.637	11.7922	10.4711	11.2674	10.9533	11.9676	11.9787	11.892	11.4525	11.7155	11.694	11.7905	11.09	11.7606	10.5131	11.3103	11.7644	12.1041	12.1063	11.5479	11.4683	11.7351	11.2064	11.6403	11.2483	12.1779
S1PR1	8.76565	8.45679	8.63009	8.31359	8.46271	8.50317	8.94998	8.64633	8.78881	8.16007	8.02769	8.34415	8.58318	8.23146	9.31948	8.75693	8.90986	8.87844	9.16973	8.69155	9.58038	8.79456	8.75087	8.65356	8.32181	8.94532	9.90528	8.93134	9.59545	8.91203	9.23815	8.73213
RBBP4	7.18548	7.17509	7.30366	7.36666	7.23404	7.35688	7.15614	6.94794	7.2726	7.34405	7.26532	7.11487	7.16896	7.34277	7.12296	7.36361	7.10312	7.226	7.14465	7.36217	7.08674	7.26255	7.13801	7.45293	7.32987	7.23979	7.0942	7.10242	7.03296	7.11235	7.03768	7.04102
TEX10	7.97517	8.25472	8.1666	8.17141	8.17218	8.28648	8.04956	7.94471	8.23226	7.89939	8.06177	7.86969	8.08004	8.0062	7.88464	8.22933	8.18693	8.19509	8.06649	8.10124	8.24203	8.03671	8.31344	8.12553	8.22142	8.08828	8.10854	8.4195	8.05078	8.1688	8.2237	7.83245
TEDC1	7.31372	7.97463	7.88502	7.24657	7.64941	7.65637	7.29842	7.03937	7.68081	7.32275	7.67507	7.30752	7.5717	7.71836	7.09042	8.02389	7.60254	7.52657	7.39079	7.61881	7.36706	7.58864	7.45191	7.61303	7.40461	7.30424	7.39825	7.50355	7.22603	7.61424	7.80527	7.74441
LINC00892	7.25779	7.12305	7.11925	7.04878	6.97873	7.02128	7.37391	7.09164	7.2112	6.96955	7.25773	7.31516	7.09331	7.40708	7.44513	7.23276	7.42715	7.30358	7.01376	6.99905	7.16919	7.06975	7.04102	6.99661	6.98498	7.18091	7.10276	6.83503	7.07949	6.98142	6.93163	7.26065
IL18BP	6.80638	6.88841	6.89212	6.89977	6.8879	6.69987	6.72878	6.73677	6.77647	6.72378	6.69912	6.81297	7.06146	6.67178	6.68719	6.75894	6.70626	6.78491	6.91958	7.01646	6.82571	6.70716	6.76836	6.92091	7.24224	6.92734	6.81477	7.1242	6.79023	6.77226	6.81463	6.88893
ATP5F1D	10.9699	11.0779	10.9688	11.4234	10.8931	10.7289	11.3896	11.1476	11.8206	11.5923	11.2231	11.2693	11.671	10.4909	11.4476	10.8571	11.2894	11.1312	11.3151	11.3415	11.7799	10.5944	10.468	10.9389	11.671	11.4004	11.2909	11.5507	11.2419	11.6459	11.1794	10.4724
TLK2	6.93932	6.7735	6.8891	7.03192	7.02734	7.00812	6.9222	6.89434	6.81146	6.92605	6.78198	6.94916	7.01426	6.94796	6.8798	6.87089	6.79021	6.76239	6.88102	7.0637	6.99984	7.0021	6.70867	6.76684	6.8007	7.01747	6.99537	6.93523	7.01129	7.05286	6.92222	6.99226
KCTD9	7.35137	6.90718	7.05772	7.18105	7.19151	7.09339	7.36407	7.47759	7.15755	7.27197	6.73919	7.55869	7.43645	7.00193	7.32196	7.03067	7.36368	7.20925	7.23562	7.10038	7.47813	7.62353	7.40276	7.09624	7.08005	7.21567	7.42771	6.99011	7.24997	6.98479	7.23617	7.10174
PIGO	7.13164	7.43822	7.24085	7.39948	7.57322	7.27238	7.35503	7.16679	7.4594	7.33376	7.22432	7.26767	7.3943	7.10446	7.10439	7.34945	7.1357	7.29757	7.41774	7.42152	7.50685	7.40797	7.15678	7.45978	7.2565	7.26154	7.29457	7.76859	7.51234	7.74939	7.274	7.45864
ZZZ3	8.01521	7.48469	7.9142	7.52053	7.39639	7.7803	8.05614	7.84208	7.84434	7.58753	7.49097	7.90772	7.69221	7.67758	7.99249	7.48136	8.16838	7.93106	7.60044	7.49397	8.27919	8.32861	7.68517	7.56791	7.24133	7.70155	8.10324	7.32311	7.69809	7.43457	7.83221	7.60883
UBL7	8.71079	8.25732	8.96299	7.87192	8.02507	8.03056	7.84208	8.65086	8.04734	8.52281	7.97128	8.1257	7.30599	7.643	7.74915	8.19883	7.98769	7.83649	8.30821	7.96988	7.92482	7.67425	7.58095	8.30362	8.0007	8.24363	7.93151	8.47292	7.89485	8.39226	8.35285	8.38893
GPR63	6.803	6.74516	6.73878	6.64515	6.74988	6.74511	6.6695	6.81182	6.67597	6.78616	6.85258	6.72083	6.76327	7.25075	6.7187	6.70616	6.66105	6.65095	6.62101	6.62234	6.65415	6.73033	6.62317	6.85471	6.60521	6.6585	6.60938	6.54508	6.64522	6.75417	6.64788	6.58654
PTPRC	8.79522	8.62167	9.0191	9.12589	8.85785	8.80352	9.1471	9.62822	7.49662	8.39958	7.22074	9.57976	9.17832	8.01331	8.66704	9.17557	8.71361	8.96583	9.0153	9.16212	9.13387	9.23128	8.05574	9.53398	9.68865	10.1988	10.2138	9.46643	9.7174	9.59751	10.1172	9.87035
TBX1	7.36153	7.56254	7.60782	7.98475	7.76174	7.53722	7.41728	7.83099	7.38099	7.31556	7.24437	7.24907	7.62235	7.6096	7.67484	7.69379	7.35975	7.70601	7.5488	7.52665	7.39116	7.76243	7.24917	7.56867	7.99387	7.66102	7.60023	7.72747	7.4721	7.54143	7.45704	7.90515
CORO1B	9.332	9.47338	8.99743	9.3342	8.89913	9.20239	9.12003	8.99203	8.89359	9.29514	9.92084	8.81222	9.49841	9.08598	8.85627	9.47924	9.53845	8.79186	8.90986	9.54882	9.49159	8.95678	9.62436	9.19467	9.55431	8.72453	8.47677	8.80909	8.59951	8.93817	9.22776	8.85597
TIMM9	7.88809	7.75083	7.57021	8.02694	7.68459	7.41774	8.42833	8.36609	8.12368	7.96256	7.81494	7.94983	7.91754	7.94593	8.54074	7.46791	7.77608	7.71974	7.75807	7.91623	8.02895	7.86439	7.84592	7.65374	7.87905	7.9472	8.25931	7.93939	8.05631	7.98873	8.06498	7.84022
FZD2	7.93151	8.20608	7.9869	7.94381	7.7441	8.05273	7.70309	7.61619	7.69659	7.97529	8.20142	7.96489	8.10097	8.03548	7.19332	7.61424	7.71572	7.54486	8.10457	8.02428	7.90056	7.38643	7.97661	7.97673	7.99291	7.72787	8.10457	8.15502	7.89672	8.31408	7.53758	7.9883
UAP1L1	7.11885	7.64594	7.63572	7.57745	7.23787	7.47485	7.34446	7.25639	7.54742	7.43072	7.62553	7.58939	7.47567	6.91493	7.10174	7.36104	7.63359	7.61923	7.79722	8.00571	7.80177	7.26255	7.64398	7.75429	7.51437	7.44851	7.35711	7.90878	7.51527	7.6429	7.29408	7.53444
ZFAND2B	9.35036	9.59112	9.33347	9.61674	9.40326	9.47114	9.34332	9.27269	9.27452	9.33222	9.73107	9.17879	9.43807	9.56705	9.08472	9.31465	9.29719	9.45002	9.22046	9.64778	9.2375	9.43251	9.56447	9.62119	9.51194	9.17535	9.03637	9.50879	9.0753	9.2965	9.57291	9.52205
ERBB4	6.73806	6.90823	6.88075	6.79009	6.86445	6.89682	6.92425	6.7806	6.83405	6.85488	6.77649	6.72667	6.80239	6.8052	6.66799	6.91513	6.79097	7.0046	6.65197	6.77892	6.82253	6.86719	6.79383	6.87884	6.79521	6.8216	6.81252	6.79708	6.66064	6.82162	6.89649	6.73769
OXCT2	6.77604	6.93059	6.86499	6.77141	6.98276	6.85789	6.90999	6.93435	6.85347	6.74716	6.88891	6.80282	6.97604	6.72707	6.71221	6.86512	6.9325	7.0193	6.91745	6.87886	6.87987	6.86986	6.87972	6.95088	7.04176	6.72241	6.86836	6.7753	6.88913	6.84325	6.75703	6.89025
PDPK1	8.87284	9.26637	9.02053	8.47719	9.22331	9.16778	8.62421	9.15348	8.4916	8.48668	8.7232	8.5086	7.57503	8.6402	8.45257	9.27934	8.84529	8.52127	8.8235	9.33308	8.60876	8.11018	8.22867	9.20259	8.51407	9.21401	9.36086	9.88268	9.29246	9.68258	8.95272	9.19153
SNHG5	8.55154	9.45288	9.31586	10.5673	8.73397	8.89504	9.48783	10.4585	10.3245	9.49643	9.5869	8.95934	9.19229	9.25609	9.51281	8.6538	9.55188	9.50317	8.55803	8.97898	9.95591	9.58661	8.99828	9.13511	10.0992	9.56605	9.5102	9.51944	9.33024	8.99851	9.84819	9.10843
C6orf62	11.3841	10.5754	11.103	10.7112	10.6832	11.0889	11.086	10.9634	11.0234	10.9726	10.7433	11.5157	11.3052	10.9118	11.2603	10.7502	11.2218	11.066	11.1457	10.7755	11.4391	11.7074	11.2527	10.4955	10.2259	10.7133	11.1932	10.3624	11.0942	10.3988	10.9081	11.2004
HBBP1	7.10861	6.73347	6.8798	6.80772	6.63649	6.67581	6.85323	7.165	6.78997	6.9722	6.81782	7.13525	6.74877	6.74431	6.64782	6.88087	6.72258	6.70607	6.77109	6.88687	6.75563	6.71804	6.72788	6.72557	6.91073	6.76369	6.77712	6.62667	6.67581	6.80705	6.70716	6.76079
NEK2	6.72422	6.69608	6.69906	6.68868	6.84033	6.69502	6.66323	6.7074	6.72435	6.68071	6.68972	6.64829	6.71605	6.71197	6.71923	6.69416	6.75611	6.75208	6.69526	6.84161	6.77144	6.68193	6.69105	6.75525	6.70164	6.69949	6.69233	6.69936	6.72177	6.64646	7.12444	6.6648
CHFR	10.6877	10.8133	10.9544	10.8825	10.9953	10.9256	10.6099	10.2993	10.5718	10.5206	10.7248	10.4415	10.8166	10.5906	10.4425	10.9402	10.7922	10.8845	10.8122	11.0561	10.8811	10.9244	11.0065	10.9966	10.8274	10.5714	10.2433	10.6966	10.4617	10.6842	10.7191	10.9268
UBASH3B	8.88933	9.10547	8.61987	8.62467	8.77813	9.40326	8.59342	8.83195	8.41581	9.0472	8.48668	8.74643	8.76856	8.43616	8.36979	8.87221	8.94828	8.66366	8.61544	8.69068	8.86563	9.28716	9.15553	8.67071	8.80874	8.6251	8.80559	8.18285	8.38893	8.35922	8.84737	8.64468
SCMH1	7.53318	7.61793	7.68459	7.51453	7.61923	7.61732	7.55546	7.2463	7.83211	7.57066	7.78322	7.42998	7.54605	7.72055	7.60723	7.59166	7.68264	7.83348	7.55093	7.63359	7.64696	7.66998	7.771	7.7744	7.61009	7.32928	7.53168	7.85845	7.59259	7.65134	7.83348	7.65154
NAMPT	11.5305	11.5272	11.0792	10.8157	11.3896	11.5075	11.5748	12.137	10.4824	11.3496	11.504	11.3052	10.5588	12.6481	11.42	11.8685	11.1849	11.1009	11.0969	10.6167	9.08331	11.6523	11.0161	11.5133	9.99109	11.4768	12.0563	10.0359	10.9366	10.8745	10.6315	11.6443
ATRIP	7.63965	7.96832	7.65154	7.78106	7.74777	7.7302	7.59643	7.18454	7.85104	7.31381	7.76232	7.36402	7.89969	7.56138	7.38124	7.8011	7.48046	7.7958	7.56573	7.8779	7.57844	7.63802	7.7385	7.75921	7.84022	7.51725	7.33575	7.74006	7.66607	7.67961	7.78752	7.68922
SMC6	7.30179	7.13838	7.09915	7.23769	7.273	7.3526	7.2818	7.16205	7.37515	7.08674	7.31931	7.47516	7.50861	6.88843	6.91801	7.2751	7.30914	7.31014	7.25601	6.95883	7.65144	7.47434	6.88224	6.83599	6.89833	7.17566	7.10181	6.94172	6.90042	7.0046	6.84418	6.72272
AGPAT3	7.82969	7.68983	7.64274	7.55618	7.54035	7.54685	7.42022	7.85279	7.92669	8.08736	7.63015	7.8141	7.35271	7.3217	7.73494	7.70223	7.64725	7.47263	7.8763	7.85082	7.61852	7.31235	7.08282	7.57522	7.70575	7.7718	7.59097	8.03301	7.56767	8.16625	7.74482	7.76657
MYL12B	13.2181	13.0009	12.9629	12.9859	12.8915	12.8437	13.2081	13.1793	13.1008	12.9166	13.2316	13.1871	13.0608	13.0272	13.223	12.9556	13.3636	13.2081	12.4692	12.4212	12.9556	12.8478	12.9278	12.7604	12.773	13.2386	13.1234	12.1482	12.7171	12.5127	12.6651	12.3907
ZER1	8.25654	8.33786	8.29165	8.11753	8.22775	7.97818	7.70526	8.23413	8.06287	9.22498	8.54665	8.90574	8.6996	8.03895	7.87905	8.29934	8.08702	7.77276	8.54092	8.27271	8.0902	7.61749	8.78428	8.42833	8.58078	8.07504	7.94166	8.62676	8.12035	8.63043	8.08166	8.26106
MKNK2	9.93373	10.3456	9.84944	10.1678	9.97374	9.84858	9.96006	10.323	9.74249	10.0339	10.7367	9.79639	10.5887	9.90963	10.0895	9.85419	10.0153	10.3852	10.9552	10.1545	9.8189	9.44609	9.7469	10.4854	10.7894	10.0092	10.3109	11.0103	10.4909	10.5332	9.51922	10.3936
ATOH8	7.05567	6.94655	7.05985	6.92198	7.11899	6.72414	6.77709	7.15868	6.64743	6.672	7.24168	6.609	6.70495	6.80774	6.67418	6.82332	6.69676	7.02308	6.78483	6.96019	6.96557	6.57593	6.86559	6.65967	7.08446	6.5708	6.79204	6.95794	6.72055	7.05514	6.74219	6.6474
NUDT1	7.03541	7.32423	7.1238	7.0879	7.0192	7.07012	7.08522	7.08954	7.14754	7.07087	7.33408	7.01248	7.09674	7.14137	7.17323	7.07299	7.03658	7.30232	6.97516	7.061	7.06835	7.2023	7.11285	6.90311	7.17255	7.12894	7.00552	7.00535	6.92362	7.29593	7.2063	7.19225
ITGA3	6.79909	6.8515	6.84171	6.65896	6.70569	6.8119	6.68254	6.79983	6.73886	6.76354	6.84057	6.92319	6.74406	6.9032	6.81077	6.884	6.75721	6.74079	6.77109	6.79391	6.71908	6.77991	6.83325	6.84318	6.8754	6.76369	6.76792	6.81194	6.80004	6.75287	7.10446	6.73682
LRIG2	7.07865	7.05442	7.35214	7.10678	7.3217	7.47372	7.23752	7.12734	7.26657	7.07971	7.13291	7.15165	7.15806	7.2143	7.57796	7.21217	7.28173	7.432	7.53997	7.18823	7.42331	7.47059	7.17092	7.52229	7.18631	7.33376	7.37334	7.37526	7.24341	7.26626	7.28288	7.45864
PARD6A	7.35351	7.54294	7.44409	7.58974	7.27216	7.46604	7.4721	7.27586	7.48335	7.28454	7.40708	7.3035	7.44568	7.73898	7.5917	7.51774	7.31556	7.62494	7.1388	7.41123	7.14442	7.44382	7.43844	7.62125	7.62202	7.31092	7.14177	7.33184	7.23413	7.30443	7.48663	7.43145
BCL2L1	14.1726	11.843	13.7718	12.3579	12.228	12.479	12.6308	13.8857	12.904	14.1796	12.9278	14.4207	14.0093	10.9003	13.166	12.6947	13.3325	12.4528	14.301	13.5849	13.7283	12.2223	13.9606	13.3926	12.904	13.1793	13.1742	14.0093	13.6326	13.3006	12.9749	13.3876
COX6C	11.4614	11.5599	11.3063	12.0103	11.0528	11.1532	12.3157	12.0203	12.0943	11.4936	11.771	11.9347	11.4891	11.6356	12.1755	10.8699	11.7155	12.0891	10.9856	10.9596	11.5713	11.6004	10.5817	10.9424	11.4905	12.0943	11.2844	11.1893	11.2362	11.1932	11.4846	11.4784
RGPD4	6.84386	6.8402	6.75907	6.99402	6.87122	6.84487	6.89527	6.8316	6.86415	6.74716	6.81782	6.80516	6.93749	6.71585	6.74989	6.70147	6.84477	6.87256	6.97912	6.95075	6.89584	6.76694	6.75525	6.7524	7.24224	7.04325	6.94397	7.15647	6.87473	7.07664	6.90048	6.86929
CD1C	7.85526	7.98642	7.66797	7.80487	7.69085	8.00539	7.67979	7.14355	7.75864	7.2175	7.76015	7.33455	7.72067	8.01415	7.42771	7.92715	7.70816	8.34475	7.60562	8.1991	8.01377	7.85513	7.72692	8.13602	7.76005	7.9269	7.57614	7.659	7.42984	7.73785	7.67241	7.73914
DOK7	7.11437	6.96004	7.0521	7.0069	6.98831	7.16557	6.90377	6.90855	7.05249	7.00767	7.08757	6.98146	7.00258	6.9272	6.86833	6.93085	7.05264	6.9303	6.97731	7.02578	6.93974	6.99668	7.02134	7.00655	7.18166	6.88061	6.93468	6.85808	6.98177	7.11235	6.89144	6.80933
SIRT6	6.96277	7.01726	6.91124	6.91048	6.96186	6.87256	6.89411	7.0674	7.04545	7.03174	7.06463	6.90901	7.16896	6.87724	6.79221	7.05902	6.79596	6.9128	7.07773	6.98438	6.90695	6.89585	7.21597	6.95934	7.49336	6.9655	6.99761	6.94367	6.85072	7.02314	7.02086	6.68832
ZMAT3	9.37266	9.13447	9.71233	8.93152	9.74313	9.59249	9.25872	9.0272	9.5764	9.34048	9.3718	8.97057	8.61496	9.14943	9.24305	9.66887	9.22216	9.41744	9.61555	9.91667	9.42341	8.95913	9.04587	9.38189	9.52417	9.19046	9.3944	9.62631	10.0359	9.77227	9.77227	9.5618
HMGB2	9.43181	8.79314	8.68824	8.95637	8.78371	8.72578	9.5438	9.78596	8.40282	8.93732	8.76508	9.45383	9.39263	9.50649	9.31855	8.66023	8.69837	8.69283	8.16738	7.9159	8.70395	9.39511	8.27332	8.31004	8.18853	9.18146	9.25757	7.53148	7.95148	8.12273	8.071	8.52895
ADCY9	7.20271	7.20713	7.06936	6.86484	7.10153	7.071	7.01296	6.95174	7.16491	7.10194	7.24168	7.01184	7.14996	6.98597	7.03457	7.05058	7.24652	7.24118	7.37793	7.22446	7.22668	6.94299	7.49232	7.31334	7.18071	7.11085	7.09223	7.61534	7.28051	7.5045	7.41734	7.34501
ELK1	8.31326	8.44447	8.5374	8.59084	8.42324	8.43867	8.49027	8.3653	8.53529	8.44902	8.55243	8.39609	8.75693	8.49991	8.33449	8.3773	8.29674	8.42602	8.37213	8.65564	8.55731	8.38412	8.54527	8.58911	8.40204	8.43102	8.30763	8.45069	8.50234	8.53462	8.79856	8.43217
PTPN23	7.04671	7.12305	7.21561	7.0798	7.26232	7.14204	7.01067	7.12536	7.2613	7.15637	7.38201	7.14069	7.35479	6.99221	7.20685	7.09884	7.20135	7.14161	7.8308	7.41802	7.35741	6.89344	7.4098	7.20473	7.8921	7.40471	7.33912	7.83455	7.55466	7.42603	7.18668	7.2337
HAPLN3	7.55219	7.63234	7.48436	8.00725	7.67952	7.69221	7.74631	7.66226	7.7319	7.51516	7.57316	7.68502	7.7132	7.27167	8.0212	7.49621	7.79357	7.52053	7.68962	7.73876	7.67371	8.04544	7.66492	7.95952	8.49548	7.55942	7.86633	7.97616	7.74294	7.69063	7.6867	7.56263
ATP1B3	7.88227	7.53007	7.84225	7.62417	7.6208	7.77499	7.71205	7.73156	7.72507	7.46376	7.59779	7.68893	7.11351	7.71391	7.5445	7.84022	7.89784	7.5333	7.72007	7.93728	7.7051	7.62072	7.7169	7.56512	7.37941	7.99361	8.10682	7.83809	8.11659	8.06411	7.83725	7.79049
HOXB4	6.84029	6.84363	6.83886	6.90445	6.87393	6.75446	6.76004	6.77726	6.93612	6.80784	6.81782	6.82346	6.96093	6.84488	6.68071	7.02082	6.83539	6.8677	6.91274	6.98088	6.9834	6.8455	7.06038	6.95679	6.97061	6.78782	6.89018	6.82182	6.85003	6.82909	6.67424	6.78178
ZNF24	7.10861	6.89362	6.77872	6.93165	6.82092	7.06435	6.94867	7.03784	6.88418	7.02876	6.88217	7.18137	6.90323	7.01879	6.82064	6.94461	7.139	6.97424	6.83554	6.80346	7.19314	6.9651	6.87846	6.79909	6.72744	6.98906	7.00988	6.63849	6.86065	6.83899	6.84912	6.83718
TESK2	8.32048	7.89915	7.79377	8.16435	8.39049	7.79385	8.05038	8.06383	7.78001	8.05091	7.66039	8.08752	8.03521	8.18189	8.18542	8.02389	8.09516	7.98914	8.07165	8.23096	7.81535	8.08973	8.25526	8.21933	7.71875	7.79091	7.81082	7.89246	7.69379	8.14004	7.73522	8.33495
ASB13	7.67297	7.63787	7.78129	7.76745	7.72886	7.83401	7.56741	7.79222	7.72205	7.75001	7.75095	7.47351	7.77111	7.68148	7.44399	7.41135	7.49162	7.66483	7.58108	7.8637	7.72641	7.59879	7.59763	7.45394	7.78735	7.6429	7.39005	7.66987	7.30253	7.78219	7.55466	7.47083
FCGR1A	7.52003	7.01726	6.93566	7.14599	7.24269	7.0174	6.94073	7.34386	7.21972	8.33151	7.08298	8.16688	7.29726	8.9142	6.85254	7.40866	7.09189	6.8878	7.20428	7.62142	6.7442	7.60409	7.35591	7.5333	7.09293	6.99327	7.21241	6.88445	6.8538	7.22094	6.92399	7.22589
KHNYN	9.00845	9.47247	9.29816	9.03914	9.22436	9.08194	8.54488	9.39662	8.80497	8.95934	9.45921	8.65806	9.34885	8.98825	9.04071	9.05647	9.01415	9.29614	8.98011	8.9934	8.8938	9.09095	9.62662	9.44449	9.09689	8.85193	8.94672	9.04201	8.70019	9.07972	8.92955	9.41081
ITGB2	13.8216	14.301	14.0868	13.5586	14.1287	14.2009	13.3412	13.4606	13.4725	13.8648	13.8796	13.2316	13.5533	14.2009	13.1918	14.2361	13.9887	13.6662	13.947	13.9529	13.8095	13.8595	14.0535	14.3369	13.5086	13.4834	13.6538	14.254	13.9529	14.2199	14.0868	14.312
RGL1	7.19232	7.15581	7.21328	7.42045	7.00466	7.39268	7.19556	7.19561	7.15755	7.78712	7.07346	7.64842	7.43266	7.28117	7.14229	7.35679	7.19434	7.25532	7.47524	7.27821	7.58083	7.49912	7.41922	7.17342	7.37421	7.2579	7.39522	7.12755	7.5275	7.35793	7.06702	7.2199
ACSL3	6.89639	6.74966	6.63884	6.81447	7.03793	6.83009	6.88121	6.76662	6.8287	6.97337	6.79014	6.74837	6.76327	7.09957	6.73663	6.84369	6.84477	6.98818	6.88297	6.84687	6.84597	6.99336	6.70643	6.97395	6.86897	6.87776	6.8297	6.82987	6.88993	6.76104	6.85897	6.88893
MPHOSPH9	7.53921	7.43901	7.47263	7.29632	7.4456	7.60865	7.28112	7.23195	7.45408	7.273	7.1964	7.24907	7.44767	7.26154	7.34805	7.28415	7.42586	7.45864	7.34129	7.25706	7.43952	7.51725	7.2955	7.37549	7.37096	7.4184	7.5488	7.21053	7.4685	7.16916	7.38618	7.31958
ACTN2	7.05567	7.31114	7.07515	7.22512	7.17736	7.04521	7.17897	7.24907	7.11583	7.13946	7.1554	7.01929	7.29921	7.2515	6.90371	7.25371	7.03924	7.13838	7.08996	7.16818	6.97223	7.06321	7.13045	7.12324	7.02276	7.20552	7.16393	7.10479	7.09184	7.22461	7.07683	7.01275
OAT	9.28839	8.32311	8.42105	8.05298	8.70811	8.8111	8.95521	8.91223	8.21151	9.03351	8.24787	8.59664	8.16126	8.54473	8.54011	8.6437	8.7573	8.39665	8.94998	8.69539	8.93774	8.55803	8.5195	8.56376	7.98462	8.62815	9.48972	8.3653	8.86428	8.681	8.71016	8.85748
RPL36	8.43036	8.34548	8.22335	9.91827	8.50875	8.07473	9.70736	9.43897	9.30392	9.13551	8.9356	9.25014	9.2513	8.23901	10.0636	8.0612	8.4017	8.69608	8.72337	8.63126	9.06615	8.86004	8.5681	8.4887	10.1883	9.12971	9.13387	9.04905	8.89873	9.11773	8.67406	8.36255
TXN2	6.87402	7.1699	6.82041	6.79698	6.91333	6.84584	7.01187	7.06641	6.92637	6.89397	6.92977	6.9328	6.83678	6.93236	6.82463	6.801	6.84636	6.95455	6.72195	6.81216	6.76334	6.78369	6.72282	7.03332	6.93147	6.63724	6.91979	6.99595	6.96498	6.89424	7.13761	6.82252
KDM6A	7.90867	7.43694	7.63163	7.66263	8.10747	7.95846	8.23713	7.96035	8.02357	7.74319	7.69829	8.30285	8.20175	7.84136	8.10844	8.54793	8.12586	7.97196	7.82403	8.15079	7.81201	8.54092	8.33535	8.39997	7.7339	7.77089	8.43616	7.67915	7.94437	7.70829	7.92874	8.27107
WDR74	6.98894	7.10861	7.12189	7.01147	7.14133	6.97329	6.98685	7.13946	7.06069	7.10561	6.98909	7.00604	6.90771	6.9032	7.02632	6.95458	6.81686	7.12845	6.87243	7.03157	6.9542	6.91485	6.7857	6.87117	6.94008	7.21151	7.02222	7.01924	7.06193	6.998	7.09337	6.80833
ATAD1	8.01272	7.33017	7.63293	7.53168	7.7045	7.77895	8.26315	8.04155	7.7921	7.75071	7.28173	8.00016	7.66786	7.64756	8.16075	7.73596	8.077	7.84878	7.84394	7.32036	8.15439	8.29433	7.59166	7.56959	7.30515	7.68517	8.56425	7.34487	7.85807	7.43017	7.95273	7.70638
TMEM120A	8.34653	9.09136	8.70228	8.95732	8.89443	8.74417	8.83134	9.06406	8.30051	8.95716	9.44847	8.5374	8.97227	9.7422	8.62322	8.85467	8.33471	8.59764	8.8235	8.80951	7.96499	8.43329	8.95083	9.02204	8.87889	8.47366	8.37019	8.78097	8.13653	8.90884	8.50948	8.77521
SAP25	10.1892	11.4316	10.8026	10.5484	11.7074	11.3693	10.1379	9.96006	10.2888	9.81444	10.5059	9.23283	9.88529	11.0839	9.77098	11.2844	10.741	11.1946	10.3966	10.8775	9.74018	10.7683	10.3577	11.446	10.5511	9.89696	9.66372	10.945	10.6305	10.649	11.0161	11.3925
ATP6V1G2	7.19642	7.2566	7.1804	7.16686	7.48969	7.48699	7.16529	6.99232	7.24753	7.17095	7.24633	7.11923	7.24184	7.13661	7.18956	7.10861	7.30416	7.25532	7.19897	7.21217	7.26895	7.25008	7.31187	7.29541	7.32798	7.09293	7.18184	7.33974	7.35747	7.5408	7.43901	7.30976
ARB2A	9.46324	9.01415	9.47019	9.17451	8.87993	9.02933	9.16385	9.36396	9.13233	9.13632	9.16138	9.27118	9.37854	9.27373	9.15819	9.22436	9.22046	9.28288	8.79226	8.80817	9.25757	9.29514	9.11851	9.0584	9.0753	9.24359	8.88121	8.71814	8.78652	8.72049	9.11174	8.92395
MED6	9.89994	9.7337	9.8742	9.94059	9.82085	10.0905	10.2284	9.91535	10.0629	9.78596	9.56651	10.0659	10.1979	9.76083	10.145	9.914	9.82216	10.2047	9.82633	10.0286	10.1275	10.1291	9.98738	10.0282	9.61861	9.9285	10.1168	9.78107	9.74942	9.68538	10.3573	10.1305
CPSF1	8.15336	8.69178	9.01646	8.428	8.62201	9.06863	7.91824	7.61695	8.34349	8.0534	8.64601	7.80932	8.25746	8.58944	8.14536	9.13122	8.47564	8.37085	8.32064	8.45812	8.5004	8.81338	8.61297	8.41008	8.47694	8.04345	7.5308	8.85612	8.05435	8.46902	8.51257	8.74466
MRPS31	9.04154	8.75494	8.76235	9.01998	8.67037	9.03231	9.42989	9.02053	9.39105	8.78327	8.94174	9.09425	9.02429	8.85373	9.54882	8.77474	9.199	9.22665	8.58451	8.51734	9.255	9.4936	8.78733	8.62239	8.40656	9.08021	9.39208	8.27222	8.99805	8.39507	9.0295	8.49178
EFNB1	6.94053	7.15581	7.08781	7.07766	7.00701	7.00466	6.90999	6.93435	7.14639	7.12183	7.12856	7.15755	7.1884	7.07904	6.7428	6.99429	7.05397	6.9654	7.03034	7.20258	7.12656	6.92743	7.42725	7.23553	7.11679	7.07215	6.92903	7.13661	7.12039	7.19582	7.31702	7.15594
HSPA1L	8.71625	8.59997	8.50404	8.50875	8.74974	8.76808	8.49781	8.48493	8.40774	8.67872	8.63248	8.28415	8.57845	8.74992	8.45104	8.62467	8.73464	8.62307	9.00823	8.5827	8.51097	8.79956	9.18673	8.8109	8.59694	8.5018	8.45731	8.68838	8.4968	8.61509	8.84623	8.6758
FCHO1	8.31948	8.60779	8.65368	8.13715	8.94805	8.46005	7.88678	8.31766	8.27444	8.40841	8.84529	8.00788	8.58519	8.31179	8.01547	8.57218	8.56252	8.52926	8.78428	8.55615	8.09957	7.8217	8.90032	8.86843	8.77258	8.14396	8.12615	8.93732	8.22463	8.63798	7.90183	8.37059
CHD1	8.52688	8.2392	8.44516	8.39665	8.26003	8.48251	8.772	8.72677	8.69428	8.85449	8.49563	9.14078	8.56349	9.02697	8.80789	8.45812	8.36681	8.31541	8.51718	8.43277	8.46584	9.35258	8.41879	8.55487	8.18677	8.43162	9.0054	8.13236	8.77934	8.3107	8.41526	8.70291
RASA3	7.65477	8.10945	7.78377	7.58588	7.98588	8.27302	7.82062	7.65124	8.11436	7.5627	8.06674	7.68806	7.88901	7.6105	7.79771	8.15661	7.93444	7.8785	7.94609	7.91544	7.94679	7.78175	8.46005	8.07857	7.87778	7.82935	8.03234	8.41203	8.28273	8.02129	7.91814	7.89784
EPB41L4A-AS1	10.0007	9.6369	9.81499	10.6099	9.83061	9.73078	10.5215	10.0888	10.2376	9.25895	9.49566	9.6787	9.92983	9.73992	10.9764	9.24574	9.6578	10.0172	9.69617	9.81141	10.5017	10.7289	9.53821	9.36514	10.4322	9.89334	9.96006	9.91961	9.82633	9.59158	10.2905	9.81969
ZNF589	8.66859	9.20107	9.10738	8.98614	8.84688	8.60724	8.4195	8.05185	9.21885	8.69581	8.96196	8.69002	8.95083	8.66023	9.46954	8.84132	8.70526	9.02171	8.73892	8.92176	8.91484	8.52334	9.13511	8.99264	9.24659	9.2349	8.00394	9.09285	9.14888	8.58856	8.76508	8.46972
TMEM175	9.06239	9.98522	9.67024	9.47559	9.77173	9.80571	8.98298	8.98775	9.45703	9.18997	9.49942	8.93209	9.22557	9.63056	8.93414	9.66648	9.34358	9.3847	9.38544	9.68642	9.34099	9.72278	9.07309	9.68492	9.6449	8.99895	8.76705	9.90891	9.39631	9.66558	9.80618	9.67612
FAM193B	7.22523	7.64534	7.5158	7.18421	7.71727	7.63473	7.25706	7.20065	7.27536	7.2566	7.6708	7.11124	7.33388	7.57316	7.29801	7.65405	7.40699	7.47125	7.35854	7.55977	7.29827	7.38866	7.69074	7.76677	7.5448	7.27439	7.16529	7.70096	7.24133	7.52405	7.2794	7.40225
TMEM272	6.7552	6.90133	6.72658	6.91204	6.79237	6.70734	6.8332	6.85358	6.8591	6.75608	6.74312	6.7677	6.76836	6.80103	6.84054	6.77353	6.73776	6.76752	6.79574	6.72891	6.77604	6.80376	6.77995	6.79743	6.6969	6.89665	6.85138	6.72667	6.7767	6.74632	6.73799	6.91673
HERC6	9.31586	9.21204	9.23837	8.74131	9.28966	8.95293	8.79162	8.43756	10.1545	8.80997	9.0568	10.7121	8.98368	9.07632	8.79613	9.10278	9.01941	8.8768	9.05705	9.01192	9.44788	9.09642	8.70708	9.06158	9.19935	8.95251	8.3939	8.95412	9.07471	9.25298	8.84486	8.76808
KLC1	7.13866	7.33244	7.14634	7.20027	7.15875	7.40675	7.15971	7.08793	7.42678	7.17183	7.26036	7.1678	7.23075	7.12727	7.09674	7.27998	7.13005	7.2206	7.13958	7.20258	7.14761	7.18996	7.05391	7.09442	7.20984	7.19727	7.17488	7.25273	7.13407	7.0329	7.52914	6.94692
MCTP1	7.76926	7.9117	7.67019	7.87651	7.6598	8.10407	7.17143	8.04724	7.68646	8.33471	7.80124	8.31114	7.81849	8.55137	7.46035	8.03949	7.9168	7.45795	7.53535	8.04217	7.64565	8.29053	8.03663	7.86096	7.44319	7.65532	8.02479	6.9841	7.63359	7.37526	7.30309	7.94254
ZNF197	7.07595	7.1049	6.92905	7.10299	6.94841	6.95393	6.96571	7.02252	7.01212	7.05577	6.82558	7.0205	7.07299	7.06257	6.86621	6.99847	6.98786	7.02906	6.89445	7.03709	6.95016	7.10927	7.01766	7.00047	6.97364	7.04647	6.92282	6.88445	6.94135	6.97538	6.91614	6.8472
HDHD5	9.08149	9.05264	9.32685	9.41219	9.04429	9.47066	9.48615	8.96448	9.25543	9.15348	9.37611	9.13233	9.47884	9.18342	9.24881	8.95934	9.02359	9.3337	9.19535	9.49707	9.79724	9.50264	9.09804	9.2375	9.22557	9.13055	9.18581	9.41963	9.29859	9.28094	9.69201	9.14294
FKBP3	6.98779	7.02495	6.934	7.39152	7.02331	6.89079	7.42524	7.31528	7.04432	7.13286	6.99657	7.41007	7.3393	7.08781	7.37242	6.89479	7.03924	7.21475	6.9065	6.89207	7.26159	6.97828	6.86774	6.78251	7.12907	7.24149	7.23419	6.79708	7.10312	6.84625	6.94462	6.8045
ZNF280B	6.92303	7.06267	7.11773	7.09805	7.09232	6.94278	6.90999	6.88297	7.05438	6.84408	6.9576	6.88815	6.85213	7.01096	7.08298	6.90718	7.06408	6.94668	6.9362	6.8357	6.98997	7.07766	6.91214	6.9497	7.09396	6.97432	6.925	7.01556	7.15865	6.87298	6.90564	6.81797
SLCO3A1	10.1653	10.49	10.3528	10.1245	10.9565	10.3957	9.9819	10.1873	9.87035	10.1168	10.1919	9.67956	9.43519	10.5866	10.1363	10.6938	10.4134	10.0012	10.2787	10.2758	9.42177	9.71488	10.2632	10.3577	10.0794	10.2259	10.2787	10.6082	10.2578	10.6728	9.69617	10.49
TRIM32	7.54113	7.57959	7.47193	7.61943	7.52978	7.59566	7.58172	7.17801	7.68081	7.37591	7.44658	7.33526	7.47687	7.26874	7.43005	7.55852	7.70629	7.69366	7.54108	7.70386	7.67924	7.5073	7.79818	7.67546	7.52405	7.78106	7.79291	7.80675	7.73276	7.65437	7.79377	7.49167
CASK	7.15342	6.92484	7.21715	7.16185	7.03546	7.26657	7.22493	7.12644	7.24575	7.05926	7.09259	6.95337	7.02921	7.15868	7.22578	7.12998	7.27064	7.47077	7.106	7.14461	7.24027	7.48979	7.09721	7.21981	6.98964	7.09044	7.24794	7.08551	7.15108	6.97018	6.95562	7.04553
LSP1	10.179	9.38273	9.18732	9.76199	10.4977	9.37738	10.0029	11.1202	9.77909	10.6108	9.70412	9.60964	9.38643	9.0295	9.88783	9.77098	9.62631	9.66211	11.694	10.1198	10.1115	8.37939	7.59341	9.49687	10.8955	11.2946	11.1613	10.9142	10.8955	10.8077	9.42422	9.83899
UNC93B1	8.14204	8.37274	8.12495	8.03313	8.67518	8.30091	7.99017	8.19258	8.22491	8.24687	7.87044	8.63192	8.03199	8.24	7.62383	8.32961	8.35417	7.86277	8.59723	8.3921	7.98533	8.27271	6.8568	8.53024	8.00686	8.45001	8.40491	8.37807	8.39004	8.80466	7.78219	8.40618
ZNF589	7.58955	7.72163	7.70026	7.68902	7.63088	7.55375	7.32936	7.44046	7.81698	7.5998	7.32214	7.20366	7.14921	7.54422	8.01136	7.70078	7.50139	7.69495	7.68012	7.68433	7.56029	7.43326	7.34456	7.59819	7.57496	7.96536	7.34552	7.98859	8.10497	7.44071	7.58453	7.57109
RETREG2	9.42395	8.97788	9.48932	8.84584	9.02053	9.18398	8.74737	9.60104	8.87177	10.4736	9.55656	9.72422	9.39511	8.8146	8.9643	9.15486	9.13898	9.13427	9.55634	8.77915	9.26475	8.72772	9.85071	9.30813	9.09511	8.85143	8.71527	9.42964	9.04875	8.98393	8.88289	9.13363
CAVIN4	6.93246	7.17114	7.15689	6.99525	6.99478	6.8886	7.0245	6.83017	7.04924	6.98919	7.31187	7.20074	7.1912	7.41222	6.92815	7.10248	7.16558	7.14161	7.05049	7.00387	7.04369	6.98919	7.04951	7.14828	7.11238	7.15368	7.01318	7.09962	7.11463	7.1586	7.05716	7.15148
ACO2	8.25387	8.56577	8.58257	8.38092	8.26616	8.29804	8.07857	8.25853	8.41298	8.70758	8.61496	8.20696	8.00653	7.91908	7.91387	8.33811	8.15613	8.17012	8.58505	8.46972	8.45591	7.76776	8.23129	8.41389	8.60319	8.29127	8.27976	8.99569	8.66537	8.95699	8.14496	8.5118
BROX	6.7608	6.73821	6.82169	6.96689	6.72643	6.75219	6.80915	7.11429	6.78559	7.17095	6.81405	7.03751	6.77195	6.84106	6.71054	6.75185	6.83184	6.73821	6.76227	6.88931	6.82435	6.94136	6.86774	6.82124	6.71225	6.84069	6.75006	6.78378	6.74336	6.83899	6.75703	6.79518
CLC	12.181	10.488	10.875	12.117	10.8505	12.2114	12.6591	11.4525	10.9071	11.9741	13.5128	12.8748	11.7226	11.2674	12.8041	10.3271	11.8188	11.7138	11.8474	10.9892	11.312	11.2994	11.5357	10.5842	12.245	12.5586	11.1541	10.0729	10.1325	11.2543	10.9953	10.3538
LENG8	7.13866	7.13838	7.1591	7.21224	7.49926	6.91169	7.27415	7.66586	7.3881	7.34536	7.24325	7.53482	7.37467	7.14654	7.49952	6.90007	7.21217	7.19568	8.12227	7.49513	7.49809	7.10842	7.62013	7.27915	8.38006	7.59451	7.17488	8.30132	7.97215	7.85553	7.29686	7.35197
SCAMP2	7.5627	8.08508	7.96901	7.91059	8.05498	7.88426	7.6114	7.59786	7.9829	8.0368	8.28717	7.79748	8.31084	7.85045	7.80051	7.97832	7.88031	8.01388	8.06168	8.01415	7.90376	7.50616	8.03569	8.17757	8.20142	7.97318	7.79664	8.10805	7.85443	7.81382	7.72283	7.81365
AFDN	7.27004	7.90707	7.81584	8.02593	7.38981	7.14892	7.09459	7.69725	7.60293	7.32449	7.98982	7.82206	7.89223	7.08781	7.46141	7.97649	7.19578	7.62925	8.24	8.09393	7.93518	7.16409	6.94172	7.96732	8.30805	7.77284	7.44027	8.21003	7.64059	7.80262	7.64961	8.03152
HNRNPH3	8.39507	7.63974	8.01696	8.22477	8.35462	8.28402	8.60708	8.85574	8.25931	8.32181	7.95148	8.74704	8.17111	8.30225	9.02053	8.26671	8.28069	7.97673	8.36286	8.02012	8.22686	8.99569	8.32628	8.03733	7.5038	8.01342	8.97918	7.72834	8.47126	7.97303	8.25607	8.40325
TMED2	9.36965	8.96901	9.21225	9.28222	8.48722	9.12652	9.90234	9.97505	9.39775	9.47066	9.17175	9.1802	9.30416	9.7174	9.93812	8.90531	9.30486	9.51617	8.67793	8.58784	9.2721	9.74942	9.19125	8.91613	8.60724	9.3096	9.36557	8.38601	9.02254	8.97707	9.48678	9.16593
DNMT3A	6.99673	6.92591	6.84171	7.27841	7.18405	7.07719	7.08674	7.06251	6.94658	6.8807	6.79816	7.00203	7.08466	6.92848	7.39621	7.18084	7.11118	7.22833	7.2688	7.19663	7.10678	7.24004	6.75775	7.15474	7.07165	7.37591	7.20065	7.33727	7.25517	7.14726	7.48739	7.42321
ZSCAN18	9.10588	9.36557	9.171	9.28742	9.71964	9.58167	9.33177	8.85484	9.37072	8.48382	9.22498	8.54813	8.56123	8.4122	9.20618	9.58038	9.52714	9.25209	9.42205	9.30623	9.36396	10.0122	9.4294	9.14965	9.35719	9.12518	9.78691	9.47114	9.32915	9.52417	9.50317	9.64306
SLC27A4	6.83395	6.67802	6.69906	6.57915	6.97493	6.66796	6.47402	6.70516	6.59925	6.66747	6.91225	6.72928	6.64255	6.71444	6.64726	6.64673	6.78292	6.62523	6.67297	6.68627	6.55423	6.67211	6.52679	6.67778	6.54508	6.71717	6.65707	6.71412	6.70936	6.76668	6.68421	6.59066
NUTF2	7.3297	7.49087	7.29846	7.32846	7.13045	7.2818	7.27182	7.56839	7.62925	7.5627	7.5743	7.53684	7.55959	7.61313	7.58358	7.14129	7.22454	7.32152	7.23195	7.19261	7.18012	7.3206	7.42404	7.41236	7.59356	7.45704	7.36411	7.4431	7.24929	7.38855	7.52088	7.43506
TOM1L2	7.40765	7.83041	7.68035	7.67107	7.62423	7.60391	7.19683	7.21494	7.52595	7.43837	7.62656	7.2648	7.43985	7.67855	6.97061	7.79153	7.40481	7.42152	7.36834	7.2719	7.22556	7.26029	7.3549	7.35609	7.49046	7.39518	6.99312	7.29008	7.1787	7.53194	7.23724	7.75621
PRDM1	9.27397	8.38893	8.92551	8.73601	8.41177	8.48073	9.12206	9.38667	8.79795	9.05033	8.79037	9.6449	9.06838	9.27622	9.52933	8.83178	9.13669	9.10105	8.90092	8.80466	8.90836	9.29911	9.16091	9.19256	8.69314	8.93878	9.29457	8.54665	9.62199	8.73483	9.45432	9.31895
ING5	6.92145	7.0215	6.96155	7.24064	7.01246	7.02654	7.09199	6.91513	6.96135	6.89682	6.81137	7.03861	7.0783	6.81897	7.02781	6.92331	6.88175	6.89963	6.98915	6.96419	7.11167	6.91767	6.7904	6.87372	7.04049	7.07805	7.18758	6.7802	6.97474	7.13732	6.89499	7.06435
ABR	7.22964	7.53115	7.36478	7.40906	7.65843	7.71312	7.18519	7.57376	7.32751	7.22561	7.46192	7.22153	7.01426	7.55362	7.18071	7.71094	7.33575	7.52142	7.5067	7.4147	7.11322	7.22353	7.12475	7.46983	7.29808	7.34466	7.25794	7.39011	7.34648	7.547	7.29578	7.64282
WDR19	7.89485	7.68858	7.81789	7.78219	8.26269	8.06104	7.80467	7.75127	7.83334	7.40314	7.55722	7.58399	7.81116	7.749	7.91814	7.93014	7.92455	8.18758	7.95013	7.91544	7.96943	8.63203	8.33471	7.95577	7.71391	7.87479	7.84501	7.94983	7.86267	7.65605	7.94145	8.03871
PI4KAP1	8.77131	8.75693	8.87536	8.70833	9.16364	9.23579	8.59642	8.64468	8.93706	8.73966	9.44038	8.41161	8.30903	8.64908	8.59764	9.29562	9.26475	8.92072	9.11056	8.81492	9.13615	9.08281	8.98415	9.07309	8.82741	8.93976	9.08992	9.60305	9.28205	9.13898	9.0153	8.95875
TUT4	8.08258	7.65204	8.03775	8.07046	8.36398	8.22537	8.22537	8.10043	8.13705	7.74397	7.71416	7.95442	8.15018	7.81055	8.40628	8.23616	8.27125	8.14451	8.37841	8.22963	8.14793	8.30972	8.45386	8.46865	7.90367	8.1698	8.67808	8.41817	8.63009	8.13802	8.49415	8.40972
PTBP1	11.4891	11.6059	11.5259	11.2495	11.5979	11.5858	11.3503	10.961	11.5075	11.0913	10.8825	11.0398	11.4993	10.8686	11.0983	11.6356	11.7173	11.4891	11.93	11.8222	11.7058	11.0337	11.8274	11.7523	11.6767	11.4955	11.5896	11.9816	11.8004	11.8648	11.9079	11.6317
STK24	12.1509	12.1532	12.1118	11.7945	12.0678	12.0652	11.9008	11.8489	12.2028	12.3263	11.4632	11.7799	11.9107	11.8961	11.6539	12.5338	12.2309	11.9216	12.1148	12.5999	12.239	11.8014	12.5807	12.0943	12.1041	11.9605	12.2645	12.1947	12.406	12.3679	12.1672	12.0515
RNF138	7.50304	6.88763	7.06778	7.14223	6.80083	7.10664	7.55076	7.78254	7.36868	7.39809	7.2514	7.10329	7.32917	7.50462	7.74842	6.66235	7.14833	7.12769	6.85343	6.75106	7.38948	7.82821	6.9752	6.73499	6.77751	7.09429	6.85028	6.47987	6.94555	6.70268	7.01246	6.82548
ZNF502	6.91236	6.81447	6.81195	7.12617	6.89146	6.66449	6.98274	6.96654	6.99676	6.87256	6.78057	6.84641	7.15614	6.64276	6.86153	6.77127	6.79261	6.78368	6.78875	6.74966	7.04951	7.25563	7.12036	6.67251	6.81515	7.14277	7.51548	6.90072	7.11295	6.86044	7.10121	6.74751
PI4KA	9.93954	10.3474	10.2905	10.0779	10.4753	10.6019	9.79639	9.70565	10.2519	9.68258	10.2496	9.61066	9.82085	9.99163	9.7844	10.5529	10.1518	10.1711	10.4861	10.3002	10.3041	10.0295	10.4464	10.4257	9.99913	10.0536	10.0055	10.8464	10.6706	10.444	10.472	10.1776
LINC02275	6.95187	6.85699	6.86244	6.94598	6.76461	7.03078	6.94776	6.73246	6.87741	6.91062	7.07217	6.89278	7.05427	7.13525	6.7158	6.99429	6.90789	7.00207	6.91745	6.84908	6.85028	6.94299	6.89406	6.96468	6.93701	6.93337	6.84923	6.7882	6.83169	6.80376	6.7586	6.7969
CASZ1	8.24354	8.90432	8.75574	8.24073	8.52127	8.70959	7.89599	8.10957	8.39018	8.49242	8.58387	8.19285	8.71557	8.92432	8.01089	8.93601	8.48611	8.49127	8.60253	8.56594	8.08948	8.43481	8.83055	8.83547	8.34997	8.23482	8.09104	8.45591	8.20088	8.45136	8.61674	8.73948
JADE1	7.50905	7.367	7.3143	7.25552	7.40989	7.33627	7.22749	7.47663	7.24986	7.51764	7.41969	7.18906	6.98176	7.53921	7.1528	7.34561	7.30416	7.28381	7.32736	7.071	7.16247	7.6058	7.38447	7.51182	7.14141	7.31522	7.53028	7.57622	7.34552	7.50228	7.39773	7.5288
ZBTB34	9.43807	8.6812	8.81492	8.92871	9.16042	9.48266	9.25609	9.50824	8.5502	9.14078	9.05369	9.1985	8.87199	9.49472	9.13615	9.3994	9.43181	8.94105	8.93134	9.06588	8.42874	9.50879	9.6493	9.37007	8.21437	8.67318	8.91731	8.45591	8.78097	8.47322	8.70445	9.20216
C19orf25	8.63976	8.4602	8.37158	8.88615	8.65921	8.08374	8.63226	8.15336	8.67192	8.46756	8.49745	8.4432	8.71802	8.34491	8.5606	8.16499	8.59429	8.925	8.49062	8.67037	8.46497	8.51036	8.58944	8.55731	8.96216	8.55487	8.17249	8.62132	8.37542	8.33328	8.67558	8.98904
DEXI	8.2344	8.20646	8.39049	8.30179	8.16616	8.22431	8.25931	7.64274	8.24239	7.97398	8.18166	7.94124	8.17328	8.10819	8.07346	8.24801	8.57661	8.48417	8.18853	8.28445	8.59553	8.16098	8.55458	8.22251	8.33049	8.1768	8.28445	8.3886	8.33417	8.23214	8.62561	8.09805
MDM1	6.85942	6.95862	6.97209	6.75287	6.93881	6.97621	6.7137	6.80194	6.82731	6.88193	7.08607	7.05887	6.76195	6.89283	6.77191	6.98588	6.84477	6.79796	7.06855	6.87076	6.93974	6.90035	6.84386	7.02034	6.93147	6.90853	7.01086	6.99011	6.93837	6.94783	6.89222	6.94358
ERP27	8.66444	8.52981	8.67808	8.43371	8.68156	8.64468	8.73854	8.62039	8.79092	8.40012	8.55578	7.98271	8.31217	8.66704	8.61778	8.75995	8.66663	8.40314	9.12719	8.5686	8.52258	8.48888	8.76527	8.30502	8.78481	8.42775	8.43495	8.79338	8.56252	8.36784	8.19604	8.27287
INPP4A	6.95398	6.65981	6.86402	6.76399	7.01586	6.82101	7.03394	6.97902	6.7733	6.81588	6.93761	6.85487	6.64506	6.93496	7.01945	7.16174	6.90597	6.78139	6.70981	6.86577	6.89773	6.92296	7.04184	6.87884	6.79521	6.86554	7.01716	6.914	7.11158	6.9712	7.08095	6.87691
UTRN	7.62656	7.68446	7.47342	7.31544	7.83445	7.95411	7.38533	7.71196	7.61123	7.44409	7.61809	7.33455	7.15806	7.99302	7.61685	7.99881	7.55493	7.86028	7.66998	7.47336	7.65569	7.75671	7.47915	7.56138	7.39557	7.53255	7.64208	7.47697	7.56483	7.66196	7.98491	7.91213
FAM136A	8.02611	7.95097	8.08869	8.17931	7.91567	7.99781	8.03693	8.07781	8.46828	7.85292	8.34641	7.94807	8.29762	8.19534	8.1169	8.06536	8.09779	8.22979	7.83949	7.88464	8.17316	8.33449	8.00109	7.86096	7.71672	7.87347	7.8011	7.78964	7.70725	7.69063	8.13157	7.67037
C15orf61	8.02378	7.81167	8.04649	8.13309	7.75564	7.78219	8.24617	8.43756	7.96176	8.46552	8.26218	8.08841	8.11337	7.87347	8.29981	7.64108	8.07014	8.12627	8.16738	8.08995	8.08151	7.99924	8.10111	7.74217	8.17177	8.229	8.07481	7.92297	8.05498	7.92535	7.97263	7.53913
HPS5	7.49834	7.45187	7.65243	7.66905	7.70725	7.61264	7.74915	7.6	7.82527	7.71444	7.3802	7.75363	7.70542	7.51173	7.60874	7.65405	7.77089	7.58108	7.80251	7.69829	7.82587	7.77499	7.58883	7.72148	7.27408	7.62533	7.84029	7.71945	7.74585	7.70742	7.7361	7.47083
PSMC6	9.61674	9.01811	8.88121	9.5412	8.56577	9.34966	9.74869	9.62957	9.20618	9.56508	8.85232	9.74369	9.09396	9.48528	9.78189	9.08239	9.44732	9.43013	8.49781	8.23956	9.69263	9.69505	8.01769	8.29289	8.35985	9.48378	9.65476	7.659	8.36727	7.86747	8.58761	8.5043
RIOK2	8.58505	8.5018	8.39978	8.48132	8.27957	8.44638	8.59202	8.29289	8.57508	8.36286	8.61156	8.34653	8.08924	8.11097	8.39591	8.47593	8.63043	8.50845	7.99408	7.92697	8.47394	8.48153	7.84677	7.80634	7.75724	8.41644	8.66933	7.75807	8.06744	7.82491	8.18661	7.94648
RNF181	11.374	11.125	10.8157	11.3907	11.2419	11.0219	11.3447	10.6854	11.2126	11.1302	11.437	11.2193	11.147	11.3136	11.0588	10.8955	10.9476	11.3841	11.0464	11.4993	11.1413	11.063	11.0817	10.8494	11.4822	10.9992	10.7749	10.695	10.9851	11.147	11.1596	10.9352
MRPS22	9.59279	9.45966	9.4294	9.62199	9.21014	9.50879	9.92084	9.52987	9.81471	9.60359	9.56705	9.68309	9.32217	9.42652	9.79613	9.38885	9.64056	9.72253	9.1401	9.1136	9.82216	9.7636	9.15963	8.91855	9.32297	9.61414	9.36138	8.75212	9.08992	9.03328	9.39495	9.05138
DCLRE1B	6.79808	6.79901	6.95966	6.82344	6.67514	6.9604	6.65981	7.01387	6.66298	6.71129	6.73047	6.82224	6.89553	6.79698	6.6897	6.69312	6.85347	6.88875	6.72321	6.92605	6.86343	6.79713	6.69246	7.08858	6.61338	6.88421	6.88075	6.88011	6.77349	6.80059	6.76231	6.74751
TNFSF14	10.7591	11.1781	10.5673	10.6634	10.8765	10.6327	10.3562	10.6918	9.84004	10.2155	10.5511	10.6469	10.4517	10.9389	10.6147	10.7248	10.5363	10.6401	10.6278	10.8854	9.39631	10.6162	10.3547	10.7773	10.7869	10.5853	10.3573	10.674	10.1903	10.6158	10.1567	10.6711
CAPNS1	11.2244	11.2809	11.3526	10.9966	11.0234	10.8311	10.7507	10.9791	11.1112	11.7362	11.2108	11.1124	11.2709	10.5694	10.4794	11.1554	11.1794	10.7858	11.5325	11.6111	11.7138	10.1696	11.3959	11.0361	11.4632	11.3925	11.1494	11.5461	11.2564	11.5713	10.7631	10.8618
RPL17	9.70898	9.12469	9.6618	9.88217	9.8695	9.9549	10.2304	10.0603	10.2869	9.37588	9.49523	9.39038	8.8337	9.45143	10.5332	9.43712	9.89901	10.2015	8.92572	9.01021	9.84004	9.84305	8.69663	8.89747	9.29911	10.1161	9.89901	8.63872	9.01682	8.69581	9.17679	8.71377
TNFAIP1	7.85934	7.96901	7.934	7.97052	7.87864	7.73253	7.95343	7.99387	7.88519	7.80618	7.83618	7.85845	7.90622	8.09429	8.05614	8.06397	8.02055	7.97263	8.17973	8.10228	7.93518	7.9467	8.04599	7.97505	7.76377	7.97967	7.88963	7.92081	8.14517	7.94323	7.59988	7.91284
BCKDHB	6.94785	6.86369	7.1044	6.85226	6.8132	6.96248	7.06734	7.10443	6.88418	7.02071	7.03064	6.84395	6.89143	6.76227	6.84433	6.90911	6.99372	7.00337	6.95106	7.00016	6.97995	6.8455	7.04769	6.81671	6.87086	6.94358	6.97547	7.03902	7.01037	7.08053	6.83889	6.78972
TSPAN3	7.76859	7.55638	7.61123	7.6882	7.78844	7.9689	8.56141	7.771	8.25217	7.56138	7.36917	7.57757	7.2092	7.56776	8.26412	7.89609	7.83334	7.75504	7.81803	8.11005	8.28966	7.74785	7.30801	7.41115	7.3212	8.13168	8.251	8.02833	7.73863	8.03067	7.99225	7.6971
RNASE9	6.48953	6.46776	6.54428	6.55689	6.58185	6.55545	6.57425	6.58963	6.58491	6.51655	6.56386	6.58319	6.52789	6.47358	6.51013	6.56737	6.58212	6.58397	6.5994	6.55944	6.56153	6.59783	6.59832	6.61094	6.48855	6.5743	6.5526	6.50968	6.57729	6.56724	7.12998	6.4746
TRIM27	8.35254	8.75494	8.30273	8.55291	8.68427	8.34862	8.12897	8.39645	8.34983	8.61496	8.70926	8.10187	8.10432	8.6812	7.97954	8.75771	8.33655	8.29001	8.46601	8.29565	7.98069	8.18053	8.72226	8.36097	8.54011	8.55968	8.53507	8.43867	8.59003	8.75174	8.23401	8.54488
SPRTN	7.1586	6.91987	7.0521	6.91702	6.95222	7.23379	7.12998	7.15868	7.05326	7.07865	7.03417	7.10711	6.97254	7.11972	7.11786	7.36286	7.22531	7.04258	7.13811	7.00193	7.32615	7.34706	7.30693	7.24196	6.79698	6.96861	7.3996	6.9841	7.06091	7.02407	7.15689	6.926
EIF4B	11.9429	12.1585	12.0586	12.2665	11.9995	12.1642	12.228	11.9651	12.3978	11.9787	12.006	11.3539	12.5586	11.71	12.1779	11.9741	12.2084	12.3526	12.4031	11.9651	12.6978	11.9184	11.7118	11.8648	12.0017	12.0652	12.2261	12.2223	12.2166	11.9891	12.4633	11.9975
FLCN	8.54628	7.21396	7.63336	7.02953	7.34958	7.05023	7.46625	8.16674	7.3239	7.43645	7.63802	8.28287	7.6097	7.08021	7.30057	7.49344	7.41929	7.03325	7.43023	7.24091	7.23651	6.98542	7.46625	7.14223	7.49206	7.44284	6.99205	7.66747	7.1561	8.17585	7.04014	7.77131
SIGLEC10	10.6244	10.4303	10.718	10.2837	10.2146	10.6082	9.74191	8.82365	9.4523	10.1772	10.9036	10.0162	9.25406	10.2578	9.99399	10.403	10.1979	9.39235	10.6877	10.4376	8.4223	10.2806	11.3771	10.4711	10.1401	10.476	10.3288	10.487	9.47478	10.9464	9.53966	10.7538
INTS6	9.7412	9.79176	9.2721	10.0335	9.52904	9.55732	9.97681	9.9543	9.55333	9.31465	9.40115	9.81994	9.88997	10.1328	9.4523	9.78636	9.64778	9.91602	9.47722	9.87296	9.48498	9.7844	9.54514	9.86517	10.415	10.1191	9.61891	9.0826	9.31422	9.13427	9.65335	9.77659
CTIF	7.1766	7.67952	7.29214	7.39355	7.42138	7.23562	7.10174	7.19225	7.29678	7.57654	7.43266	7.21424	7.21516	7.3203	7.10063	7.51774	7.39281	7.19953	7.38489	7.53722	7.27225	7.0321	7.16237	7.3578	7.2497	7.2707	7.11295	7.39414	7.2794	7.40347	6.90916	7.28849
AGPAT4-IT1	7.74752	8.48888	8.65464	7.86114	8.06473	7.85652	7.71924	7.33974	8.07781	7.55934	8.51864	7.63021	8.14517	8.10819	7.80011	7.99034	7.94479	8.40012	7.91347	8.01297	7.70336	7.8711	8.01497	7.71952	7.96547	7.98674	7.54214	7.94368	8.07442	7.82224	7.79623	7.98903
TIAM1	7.29678	6.96112	7.32016	7.36666	7.10546	7.31423	7.57666	6.92222	7.1522	7.06275	7.01433	7.3118	7.04248	6.87601	7.07503	7.49171	7.09799	7.41851	7.28994	7.25645	7.422	7.2881	7.22707	7.46076	7.32798	7.57014	7.22919	7.44827	7.13626	7.01188	7.52648	6.99416
SERPINE2	7.47028	7.88901	7.30478	7.36257	7.00196	7.85776	7.58172	7.38866	7.2688	7.49834	7.16397	7.28138	7.66633	6.80384	7.59403	7.62765	7.75818	7.5333	7.87267	7.66302	7.5375	7.88937	7.33228	7.52602	7.53722	7.50104	7.77628	7.5773	7.28544	7.37799	7.20563	7.11767
KLHL18	7.83752	7.96901	7.89864	7.86028	8.20629	7.80283	7.83221	7.67321	7.7932	7.96988	8.04639	7.78084	7.7088	8.12788	7.78129	7.86277	7.91996	7.85082	7.88735	7.84923	7.66725	7.68575	8.03569	8.23882	7.92832	7.62006	7.59909	7.77415	7.61749	8.12137	7.61153	8.23456
TSHZ2	7.83968	7.76369	8.13111	8.67681	8.24409	8.19285	7.81584	7.63115	7.74465	7.5998	7.76926	7.75398	7.40699	7.37385	7.59632	7.70911	7.74203	7.76481	7.97463	8.31004	8.13286	8.2518	7.79818	7.56138	8.36712	8.0368	7.59819	8.16945	8.39743	8.06995	7.68902	8.09047
ARRDC2	9.18915	8.91655	8.78943	9.4476	9.25054	8.44392	9.22305	8.30039	9.20943	8.72453	8.73105	8.96315	9.43767	8.50963	9.29194	8.6695	8.97746	9.38094	8.82546	9.32915	9.12395	9.40808	8.95787	9.06406	8.86272	8.91543	8.8663	9.30585	9.27079	8.86025	9.71525	9.84976
THAP12	9.97158	9.05309	9.37423	9.65453	8.88289	9.19356	9.9754	9.96643	9.41343	9.39582	8.98575	9.77758	9.81555	9.63955	10.2934	8.89747	10.1132	10.0459	9.27879	8.82381	10.1573	10.3138	9.46435	9.09642	8.82521	9.41768	9.86164	8.39796	9.3342	8.61931	9.89696	9.29072
GPATCH1	7.76057	7.80736	7.77538	7.7931	8.00891	7.9072	7.65791	7.31372	7.7132	7.66862	7.73697	7.53897	7.67425	7.64847	7.74103	7.68616	7.84814	7.81857	7.83856	7.95169	7.76243	7.77885	8.22836	7.98545	7.59786	7.74983	7.84685	8.01232	7.91213	7.85018	7.8441	7.83189
METTL3	8.63477	8.41514	8.91264	8.53085	9.03279	8.85035	8.84566	8.52812	8.65666	8.49292	8.34446	8.47744	8.29804	8.428	8.98521	8.89666	8.97248	8.87466	9.04905	8.96937	9.25107	8.79037	9.20193	8.75125	8.56141	8.71361	8.90032	9.01847	9.23011	8.92196	9.12427	8.93944
AK2	7.45031	7.42815	7.44203	7.49015	7.47426	7.43946	7.57054	7.48647	7.49376	7.49097	7.57227	7.38463	7.41633	7.49734	7.53428	7.47931	7.43866	7.36569	7.4681	7.55278	7.66274	7.53318	7.59213	7.48142	7.33219	7.48507	7.36153	7.39281	7.3064	7.38141	7.60527	7.32581
MPDU1	7.94406	7.77772	7.94833	7.80146	7.71205	7.9251	7.79397	8.04558	7.8698	8.39126	8.1268	8.18993	8.35332	7.95874	7.51626	7.72134	7.87592	7.75683	7.71272	7.84394	8.01507	7.6782	7.80642	7.82846	8.07969	7.61575	7.76174	7.81502	7.28437	8.02343	7.50598	7.6951
P3H4	7.67098	7.76735	7.55435	7.20165	7.86774	7.33824	7.33494	7.65124	7.22943	7.15467	7.61517	7.26767	7.5422	7.90686	7.77201	7.57996	7.56563	7.7252	7.8952	7.61994	7.51234	7.37929	7.47676	7.30521	7.39089	7.21151	7.32036	7.81762	7.80634	7.96673	7.98491	7.7258
SARS2	7.63718	8.22005	8.18255	7.63718	7.77153	7.89879	7.3384	7.48459	7.9852	7.59153	7.86145	7.59988	7.78743	7.5507	7.51332	7.74842	7.57415	7.98157	7.38405	7.79493	7.85642	7.39663	7.67402	7.56138	7.69439	7.2143	7.25494	7.89044	7.85476	7.86784	7.88141	7.59779
ABHD5	9.59751	9.5296	9.36536	9.6449	9.66912	9.03668	9.61091	9.82904	8.67019	9.86164	9.47884	9.05763	9.51727	9.66076	9.22557	9.81378	9.30856	9.02769	9.68979	9.66039	8.27352	8.62914	9.36138	9.27622	9.25543	9.47581	9.37007	9.18915	9.36086	9.56878	8.8006	9.94886
RPS25	9.23904	8.82154	8.99282	10.7626	8.91957	8.3346	11.2144	10.3808	10.0496	10.0771	9.54433	10.0948	10.1642	8.99402	11.6224	8.4193	8.93169	9.31247	9.51571	9.0584	10.5429	9.42341	8.75458	8.56123	10.7613	10.4183	11.0554	9.16212	9.73696	9.59545	9.31371	8.79892
CNNM4	6.95711	7.02719	6.99657	7.05063	7.11499	7.09732	6.96316	6.99973	7.03512	7.09014	6.99011	7.01929	7.03344	6.99221	6.81585	7.04494	6.929	6.88102	7.1148	7.02042	7.04545	7.0768	7.1643	7.07585	6.92496	7.02215	7.13351	7.1656	7.08207	7.08473	6.97432	6.97785
BCL2L15	6.71246	6.63191	6.75287	6.7586	6.6711	6.69274	6.71717	6.78875	6.75481	7.05926	6.69103	6.77228	6.7895	6.6935	6.64243	6.68963	6.70518	6.70864	6.71755	6.69606	6.72041	6.69886	6.78368	6.66423	6.71737	6.68392	6.72241	6.66598	6.60936	6.64529	6.73233	6.73203
RFC2	7.53578	7.58532	7.33244	7.50567	7.37402	7.40753	7.66884	7.5972	7.41271	7.57551	7.35246	7.54361	6.84819	7.49839	7.4743	7.38116	7.21153	7.11302	7.12099	7.65722	7.38172	7.16731	7.01288	7.25437	7.21535	7.61103	7.64847	7.4431	7.42225	7.46403	7.48663	7.51934
RPF1	8.07276	7.90878	7.73327	8.1991	7.61526	7.54371	8.42324	8.2843	8.51605	8.30559	8.18796	8.50023	8.43277	7.82821	8.5814	7.58921	7.89784	7.75272	7.90758	7.86511	8.09345	7.94833	7.72779	7.44915	7.97327	8.16522	8.45663	7.58432	7.77824	8.1494	7.82542	7.70192
MRPS21	10.1846	10.3263	10.2233	10.8454	10.2284	9.81141	10.7477	10.6596	10.8214	10.2946	10.3018	10.5786	10.0489	10.1502	10.9256	9.477	10.39	10.2578	9.68492	9.4936	10.4049	9.70976	9.30535	9.32143	10.4213	10.6244	10.3155	9.71128	9.69986	9.8779	9.62867	9.40422
ANKRD34B	6.6235	6.55466	6.59644	6.67092	6.60028	6.70116	6.61408	6.87744	6.58669	7.09246	6.62231	6.48351	6.6331	6.6935	6.74206	6.58082	6.61213	6.53899	6.60221	6.59418	6.56981	6.74751	6.68466	6.83289	6.55965	6.58324	6.68421	6.551	6.59203	6.6144	6.71381	6.56746
MARCHF3	7.60701	7.50885	7.33548	7.416	8.12964	7.70654	7.83818	7.47923	7.99387	7.77784	7.26425	7.59573	7.43985	7.56633	7.63293	7.86145	7.50198	7.71836	7.44212	7.47901	7.80711	7.85951	7.5905	7.51375	7.56089	7.58122	7.78607	7.58532	7.2009	7.2886	7.74167	7.58145
CAPG	7.36361	7.90772	7.38301	7.50759	7.4456	7.42356	7.49972	7.93377	7.38471	8.00159	7.90878	7.87767	7.69695	7.75021	7.29911	7.45726	7.35567	7.27047	7.18563	7.90115	7.60178	7.17519	7.49132	7.27782	7.82686	7.37391	7.3892	7.64405	7.54732	8.08784	7.25886	7.28406
COPS2	6.87512	6.76636	6.81583	7.15617	6.58898	6.73004	7.08162	7.22991	6.98974	7.2161	6.90402	7.12424	6.90771	6.86891	7.09138	6.72055	6.78123	6.81192	6.67031	6.70472	6.8739	6.82982	6.66884	6.67778	6.86897	6.92603	6.925	6.62398	6.73219	6.73576	6.69618	6.62395
TAF1A	6.95004	6.99286	6.9045	6.91875	6.81199	6.84386	6.99044	7.06146	6.92637	7.00203	6.89677	7.03546	6.87499	7.05012	6.76528	6.83889	6.98294	6.89353	6.85782	6.87076	6.97156	6.92743	7.10922	6.96852	6.97674	7.08607	6.98254	6.91199	6.99789	7.05423	6.82796	7.34595
PLAAT1	6.65607	6.75173	6.79102	6.7622	6.72921	6.77749	6.91137	7.23195	6.8287	7.38654	6.99415	7.10819	6.90427	6.82634	7.1318	6.83331	6.85257	6.63317	6.80555	6.96666	6.86039	6.68193	7.01142	6.76206	6.68319	6.91194	6.85138	6.79518	6.76965	6.89545	6.68779	6.65826
LDAF1	8.00561	7.82288	7.84451	8.32711	7.73287	7.75997	8.17922	7.8329	7.69725	7.698	7.46976	8.25046	8.31217	7.98974	8.04333	7.81494	7.80736	8.10764	7.81554	7.84685	8.15951	7.86319	7.72823	7.95351	8.42984	7.9883	7.86697	7.83735	7.86357	7.93113	7.89699	8.05225
ATP2A2	7.27147	7.20285	7.4625	7.14599	7.38749	7.40614	7.27801	7.20654	7.16304	7.34405	7.03299	7.15875	6.99312	6.98316	7.42356	7.47422	7.55389	7.16316	7.5067	7.36834	7.40481	7.21676	7.40571	7.49692	7.24049	7.22501	7.52249	7.63035	7.47901	7.5793	7.29197	7.145
NUCB2	8.25134	8.41375	7.59286	8.74886	7.82542	7.6708	8.96583	8.8661	8.8107	9.2905	8.39032	8.33471	8.3931	8.12788	8.90574	7.61071	8.16075	8.22702	7.75628	7.59021	8.23805	8.04074	7.73327	7.39364	7.96781	8.41723	8.4413	7.55103	7.88571	7.72559	7.76912	7.77201
MMP11	6.78907	6.91653	6.76672	6.91875	6.86197	6.84885	6.86836	6.6818	7.17323	6.82014	6.78753	6.8117	6.9499	6.65607	6.75888	6.78212	6.85031	6.96123	6.84154	6.91417	6.89714	6.96932	6.64934	6.80455	6.96371	6.87645	6.925	7.17014	6.81242	6.9224	7.22256	6.79583
GTF2E1	8.12668	7.75021	7.70945	7.68021	7.65918	7.97095	7.95076	7.99557	7.90829	7.85045	7.55949	8.26441	7.85526	7.74167	7.97604	7.69685	8.16034	7.90804	7.78265	7.53022	8.18719	8.22359	7.81562	7.73447	7.49943	7.68778	8.20833	7.36036	7.69289	7.34474	7.696	7.5095
TRNT1	7.56681	7.18184	7.23459	7.30966	7.15755	7.19727	7.65791	7.60191	7.6379	7.50157	7.1884	7.88825	7.5073	7.28603	7.61809	7.34456	7.63163	7.43094	7.3594	7.13833	7.58883	7.61588	7.19179	7.09624	7.16116	7.3976	7.67013	6.99977	7.29082	7.12362	7.40209	7.06091
ELL2	7.06429	7.0141	6.83276	7.03607	6.82092	7.01111	7.10932	7.22707	7.13447	7.13838	6.97432	7.17783	6.98909	7.22578	6.82909	6.79334	6.9932	7.06021	7.04063	6.85684	7.04545	7.23735	6.94791	6.97395	6.95434	6.95774	7.01246	6.7802	6.88913	6.74164	6.73914	7.1241
ADCY7	8.04289	7.75021	8.10358	7.7246	7.73435	8.50963	7.9502	8.12536	8.03152	7.73633	7.94219	7.99819	7.58047	8.06012	7.93928	8.29358	7.99881	7.85513	8.10217	8.00571	8.16007	8.19386	8.02584	8.16688	7.30185	7.793	8.3363	7.88549	8.50419	8.06639	8.30642	8.14672
TMEM191A	7.00024	6.90718	7.02645	7.16584	6.99478	7.12516	7.08674	6.84544	7.21053	7.11199	7.28311	6.97034	7.23229	7.00406	6.92815	7.16529	7.15936	7.12124	7.15691	7.16096	7.08292	6.97014	7.15053	7.11783	7.32987	7.14848	7.10672	7.14116	7.02628	7.03588	7.02291	7.04671
ZHX1	6.76662	6.80339	6.79003	6.56895	6.78715	6.65449	6.67929	6.79359	6.60731	6.80784	6.75505	6.73789	6.92984	6.71197	7.27059	6.78514	6.78292	6.86457	6.68963	6.75775	6.69465	6.67211	6.83207	6.72401	6.66722	6.74406	6.66966	6.67807	6.72302	6.60634	6.9654	6.61738
WASHC1	11.4444	12.3317	12.1779	11.5909	12.2665	12.0969	11.1171	11.03	11.7444	11.0053	11.843	11.0361	11.1532	11.9174	11.173	12.0865	11.6094	11.9891	11.7058	11.8361	11.5507	12.0891	11.8343	11.9787	11.5165	11.063	10.6938	11.8865	11.5017	11.5121	12.0943	11.7058
SND1-IT1	9.18753	9.6149	9.46864	9.56313	9.72362	9.36911	9.33823	8.925	9.87923	8.89597	9.39384	8.96383	9.43275	9.32515	9.52876	9.56366	9.53678	10.1354	9.69867	9.80274	9.54664	8.80681	9.38917	9.58926	9.8471	9.4281	9.04396	10.0092	9.90809	9.69101	9.47616	9.40536
PDE6B	7.14177	6.94148	6.98623	7.21396	7.0875	6.94977	7.13906	7.07515	7.18604	7.08055	6.8206	6.98277	6.97076	6.77696	7.20496	7.31387	7.10855	7.06091	7.1388	7.08184	7.31369	7.14329	6.69631	7.11238	7.15893	7.18524	7.03163	7.12985	7.03202	6.97329	6.98754	6.79518
CDC14A	8.11575	7.99234	7.8441	8.70638	8.12668	8.05749	8.3768	8.45535	8.26455	8.08115	7.74068	8.13111	8.67824	7.79448	8.48708	8.37059	7.84814	8.72369	8.74071	8.14998	9.10894	7.89196	7.8086	8.30502	8.78625	8.56314	8.34734	8.34023	8.52305	8.20239	8.46236	8.56459
STAB1	7.45755	7.90772	8.06051	8.12536	7.71952	7.85714	7.58567	7.54723	7.26967	8.02884	7.96842	7.60061	7.83211	7.91824	7.43952	7.41976	7.12821	7.18524	7.99086	7.99075	7.53208	7.43408	7.98129	7.6164	8.23482	7.29146	7.22743	8.23652	8.27249	8.41361	7.24567	7.72641
CDK5RAP2	8.45663	9.00646	9.14416	8.76168	9.00741	9.18244	8.43834	8.36387	8.60793	8.17571	9.23837	8.70243	8.90053	9.9671	8.2965	8.99722	8.73966	8.89195	9.12147	8.9678	9.06952	9.42895	9.0595	9.00834	8.56443	8.78733	8.57556	9.06928	8.45912	8.67019	8.94143	8.78039
RGS1	6.83196	6.73347	6.86119	6.68531	6.68898	6.9797	7.16638	6.72522	6.97222	6.73132	6.71216	7.01353	6.91505	6.81373	6.7781	6.69891	6.90108	6.91778	6.75169	6.77051	6.99617	6.98783	6.78803	6.77313	6.59545	6.9478	6.93968	6.67929	6.78481	6.72982	6.76952	6.75281
DHX9	7.88841	8.11832	7.9298	7.90953	7.98903	8.13819	7.76088	7.52942	7.71603	7.67943	7.46028	7.46866	7.44964	7.52281	7.49046	8.1478	7.96694	7.70683	7.98748	7.80161	8.09917	7.60148	7.61201	7.88639	7.66736	8.11005	8.33402	8.18758	8.19981	8.35269	8.17702	8.2319
KIAA0319L	9.09804	9.57392	9.03434	8.51002	9.05788	9.0749	8.62498	9.24094	8.31913	8.69696	8.93022	9.81016	8.31696	8.97861	8.22686	8.81933	9.08149	8.41742	8.71505	8.99075	8.27797	8.54386	8.05091	8.9576	8.78549	8.93038	8.38509	8.83409	8.36057	8.8972	8.22152	8.96076
PLAU	6.8221	6.99133	6.83368	6.92741	6.8361	7.16601	6.85739	6.73039	6.8287	6.90695	6.69912	6.71501	6.77342	6.70249	6.67674	6.83602	6.91078	6.74223	6.79698	6.83658	6.69103	6.80821	7.01397	6.77897	6.84663	6.47543	6.81016	6.63849	6.81936	6.6943	6.67908	6.89726
TNPO2	9.12813	9.5618	9.52005	9.63583	9.43739	9.61922	9.09902	8.97588	9.37335	9.01771	9.10125	9.15094	9.58757	9.2724	9.32217	9.42735	9.31422	9.43712	9.55989	9.90759	9.83759	9.52134	9.55871	9.68927	9.68365	9.31895	9.30671	10.0043	9.73049	9.72451	9.97307	9.78107
LINC00482	6.71133	6.75173	6.82671	6.71542	6.77443	6.82561	6.78305	6.90855	6.82625	6.82458	6.78863	6.84271	6.78689	6.76598	6.67148	6.74495	6.75516	6.69299	6.77379	6.90956	6.69935	6.69465	6.88075	6.8591	6.67859	6.81368	6.66015	6.75153	6.80004	6.77352	6.76726	6.926
KCNQ1	7.15725	7.12988	6.95189	7.18421	7.01246	6.92992	7.28672	7.16791	7.16388	7.12427	7.17762	7.20074	7.31226	7.15253	7.33329	6.98238	7.16803	7.05236	6.95298	6.94108	7.09784	7.28441	7.12374	7.01726	7.18372	7.28406	7.14688	6.87887	7.0123	6.8983	6.98374	6.94486
MYLIP	10.0092	9.81766	9.6369	9.61232	10.0142	9.96214	10.1642	10.2657	9.49216	9.86675	9.9466	10.1541	9.8471	9.92024	10.1079	10.1183	10.1168	10.3845	9.61465	9.88417	9.72114	10.1139	10.1168	10.1297	9.37512	9.86853	10.5197	9.59083	9.97049	9.61125	10.1813	9.84976
ZBTB7A	6.79453	6.68162	6.66365	6.76766	6.76461	6.74074	6.90753	6.87364	6.7747	6.86589	6.79544	6.96189	6.84149	6.6197	6.92905	6.7303	6.73559	6.79105	7.28637	6.97902	6.90603	6.85038	6.85028	6.78581	7.0676	6.90337	6.98614	7.15764	7.16557	6.88837	6.893	6.95053
SLC39A10	7.21966	6.99066	7.16686	7.37574	6.97983	7.03607	7.52266	7.32457	7.38911	7.11657	7.00175	7.17731	7.20959	6.98754	7.72381	7.06562	7.27674	7.14933	7.19011	7.16212	7.44275	7.43326	7.34896	7.13954	7.26457	7.23795	7.57073	6.9553	7.14313	7.07956	7.28288	7.14
CNOT7	9.51149	9.85691	9.69263	9.79475	9.6277	9.72618	10.0156	9.86065	9.8848	9.4576	9.99635	9.67956	9.44952	9.72064	9.93634	9.5914	9.34226	9.61041	9.65083	9.78616	9.9819	9.59176	9.18915	9.32958	10.1837	9.92024	10.1291	10.0172	9.99339	9.96185	9.88356	9.36778
STAU1	9.41139	8.57199	8.99247	8.5043	9.03422	8.58017	8.6576	9.54755	8.58216	9.89966	8.60793	9.294	8.8146	8.61931	8.86255	8.89422	9.12501	8.62167	9.29475	8.86906	8.85467	8.6986	9.50236	8.99173	8.50281	8.85252	9.18146	9.02171	9.15773	8.84031	8.72951	9.06346
GOT1	8.39686	8.53155	8.46841	8.08492	8.38659	8.22335	8.3178	8.07361	8.35688	8.18993	8.02147	8.11941	8.32932	7.9689	8.16075	8.31685	8.45679	8.4751	8.62606	8.48073	8.84183	8.21107	8.33735	8.39645	8.43102	8.42053	8.42945	8.55067	8.71961	8.5232	8.79992	8.25853
ATP10D	7.11098	7.20378	7.38572	7.19261	7.10045	7.11463	7.07025	7.12536	6.992	7.07865	7.33295	7.07897	7.17817	7.30026	6.76678	7.21217	7.12099	7.11401	7.09132	7.16096	7.05759	7.06113	7.25785	7.27463	7.04329	7.03175	6.95794	7.14506	6.98823	7.11085	7.03464	7.1054
USP9X	8.90531	9.36627	9.03519	8.89172	9.18604	9.16629	8.6402	8.68661	8.71116	9.10199	9.11919	8.53564	8.7458	9.06884	8.45318	9.33347	9.16515	8.74433	8.77896	8.67266	8.55831	9.20742	9.24881	9.22191	8.77352	8.72609	8.80305	8.65775	8.80789	8.58063	8.87954	9.04071
DEF8	7.59391	7.53889	7.41086	7.93928	7.34167	7.56579	7.85005	7.6847	7.45768	7.4152	7.78461	7.65661	7.54975	7.86267	7.57686	7.4606	7.40989	7.5839	7.27992	7.61071	7.44189	7.72725	7.53456	7.49532	7.87304	7.46567	7.39892	7.42524	7.18558	7.52691	7.48789	7.46741
SLC41A1	7.34529	7.43439	7.37228	7.24941	7.42464	7.30806	7.30867	7.12206	7.48335	7.00895	7.35862	7.11058	7.3348	7.23735	7.31148	7.32898	7.37979	7.36741	7.29082	7.3789	7.29966	7.18678	7.68069	7.35347	7.31502	7.2043	7.25675	7.53072	7.38124	7.2625	7.36391	7.41868
E2F6	7.81626	7.88297	8.10719	7.63457	7.74018	8.01507	7.79832	7.70654	8.0758	7.87123	8.07504	7.78995	7.93781	7.80626	7.56563	8.00194	8.05038	7.96218	7.87796	7.70165	7.99112	8.16183	8.15223	7.82254	8.103	7.78834	7.64485	7.68858	7.8541	7.64682	7.9779	7.71094
SPDYE7P	13.7057	14.1358	13.8796	13.9323	13.9737	14.1655	14.0214	13.7008	13.9323	13.3147	14.0274	13.7008	13.7543	14.0093	13.8541	14.0153	13.7357	14.0785	13.8291	14.1586	13.6838	13.9182	13.4783	14.1216	14.0011	13.8541	13.8712	14.2067	14.0381	14.0868	13.9832	14.2199
PRPF38A	8.08691	8.17807	8.31505	8.0913	8.22852	8.34575	8.22836	7.97563	8.16998	8.06411	8.10217	8.09599	8.13249	8.18894	8.06836	8.20224	8.18984	8.25332	7.93251	7.84996	7.82206	8.39554	8.16769	8.14421	7.87084	8.06806	8.11349	7.86774	7.94795	7.99051	8.08078	8.52365
TMT1A	7.39748	7.3884	7.1804	7.51934	7.0989	7.2818	8.00044	7.66507	7.76401	7.86874	7.66143	8.1633	7.8341	7.3881	7.70398	7.13492	7.17685	7.22151	7.71363	7.46567	7.64756	7.53512	7.70173	7.29541	7.48883	7.715	7.83401	7.36036	7.54414	7.83303	7.64836	7.56152
SPOCK2	11.5336	12.082	12.0297	11.3202	11.8296	11.8274	11.6727	10.7336	11.7477	10.6868	10.9154	10.4936	11.5205	10.7414	11.2674	11.8799	12.0374	11.9912	11.5507	12.0017	12.084	11.7756	12.1256	11.9429	11.7244	11.492	11.9366	12.5004	12.1337	12.0699	12.7575	12.1614
GOSR2	7.63965	7.41755	7.81167	7.72716	7.65843	7.63115	7.94154	8.1399	7.99491	7.64043	7.76843	8.0282	7.54491	7.74329	7.76452	7.74915	7.56393	7.70165	7.52109	7.52372	7.64022	7.67425	7.44666	7.35089	7.62118	7.7061	7.74877	7.60429	7.703	7.60076	7.68422	7.43795
YBEY	9.62845	9.85207	9.66558	9.85337	9.69449	9.74942	9.74249	9.98056	9.46805	9.98738	9.99163	9.82278	9.73513	9.78691	9.53543	9.91863	9.79665	9.48468	10.0029	9.69201	9.64541	9.45288	10.2489	10.1786	10.1442	10.0481	10.0586	10.0029	9.96931	10.0239	9.81141	10.0416
GFRA2	7.49318	7.23926	7.59868	7.50631	7.36766	7.35932	7.29303	7.01152	7.58063	7.17095	7.58334	7.37666	7.29249	7.51962	7.15806	7.40331	7.30633	7.14355	7.34544	7.32238	7.49503	7.21153	7.37295	7.14133	7.36834	7.3093	7.28192	7.34037	7.21585	7.36109	7.24515	7.14427
IDO1	7.64059	6.76995	6.91631	7.06722	7.05812	7.22	7.94471	6.84184	6.88418	7.24038	7.92297	8.56474	7.06607	6.79113	7.69297	6.77787	6.81163	6.93143	7.72363	7.33355	6.94937	7.1634	7.1643	6.93479	7.2565	8.19839	7.22007	7.0021	6.99789	7.45385	7.3412	7.3412
DMD	7.2795	7.24475	7.18708	7.31655	7.12933	7.38053	7.21893	7.08005	7.16019	7.00459	7.26315	7.20366	7.33627	7.29904	6.96742	7.35226	7.10181	7.27703	6.94983	7.27109	6.97223	7.29071	7.24732	7.4322	7.20984	7.1964	7.07323	7.04014	7.01832	7.0318	7.13728	7.09793
ZMYM3	7.18454	7.73993	7.56741	7.35634	7.35468	7.40077	7.09459	7.13681	7.50958	7.06398	7.46192	7.21206	7.56001	7.20456	7.22039	7.37757	7.30416	7.4157	7.58432	7.51573	7.22556	7.0796	7.58711	7.50854	7.60796	7.32597	7.61892	8.07688	7.73276	7.74344	7.49397	7.31842
GLT1D1	7.07764	7.18463	7.09044	7.02369	7.11499	7.07558	6.93043	7.30392	7.01502	7.32085	7.26652	7.1567	7.41441	7.53767	7.34009	7.05902	7.26556	6.94091	7.20873	7.03034	6.87155	6.97923	7.6867	7.29071	7.22271	6.88421	6.92414	7.10911	6.93162	7.28971	7.09563	7.17143
RIT1	8.319	8.27125	8.13325	8.22281	8.1225	8.18031	8.15697	8.69351	7.65661	8.44145	8.21078	8.49745	8.16606	8.82478	8.27818	8.36308	8.32436	8.17822	7.65262	7.99302	7.83903	8.00589	8.49047	7.92575	7.88986	8.15679	8.37193	7.76859	7.83618	7.56821	7.27998	7.90051
FBXO48	6.88111	6.82337	6.72311	7.04738	6.83244	6.79404	6.89527	6.76425	6.83125	6.78778	6.79014	6.71204	6.86098	6.995	6.74821	6.79963	6.72557	6.8966	6.84884	7.00016	7.01508	6.97014	6.80534	6.93846	7.05981	6.96178	6.99046	6.96183	6.88291	6.87029	6.81515	6.74079
ARHGAP27	8.35862	8.64893	8.58693	7.89951	8.69253	8.33965	7.80634	8.09562	7.80251	8.31668	9.35135	7.7554	8.12239	8.82761	7.54723	9.16295	8.52609	8.04289	7.69156	8.08239	7.25583	7.89286	8.48722	8.59084	8.17864	7.92053	7.78188	8.17728	7.37145	7.82566	7.92062	8.62403
ALDH4A1	6.89422	7.21503	6.96825	6.9697	6.83753	6.9858	6.93504	6.74855	7.06167	7.10063	7.08162	6.8678	6.83109	7.0174	6.7781	6.87089	7.01443	6.85235	6.95852	6.96879	6.90194	6.92743	7.291	7.14828	6.98609	6.96861	6.86929	7.03412	6.98248	7.15053	7.31053	6.88205
PES1	6.986	7.02042	6.95966	6.8094	6.88396	6.97329	6.77571	7.01618	6.91267	7.04554	7.11712	6.9119	7.08466	7.18488	7.16529	6.94872	6.97145	6.91602	6.85222	6.8392	6.74855	6.94425	6.8919	7.03913	6.94603	6.81547	6.88075	7.03534	6.85003	7.09524	6.82595	6.94255
NMT2	8.27332	8.33571	8.13178	8.37213	7.98734	8.14396	8.56332	7.968	8.74643	7.76859	7.95536	8.31719	8.59281	7.64669	8.67205	8.04872	8.14705	8.49401	8.331	8.49796	8.46398	8.10933	7.78735	8.09076	9.48224	8.72083	8.50695	8.5864	8.49473	8.28648	8.41343	8.05445
LOC652276	6.87127	6.86135	6.81301	7.18536	7.03448	7.02458	7.77538	6.92938	7.07972	6.90916	7.07091	7.06607	7.03466	7.07306	6.86923	7.08201	7.01906	7.04134	7.04194	7.26767	7.09603	7.1281	7.00271	7.01089	7.26284	6.96178	7.17655	7.03046	7.1699	6.93895	6.99847	6.93149
SEC24D	7.07496	7.03373	7.04854	7.2541	7.01442	7.00662	7.27182	7.34654	7.12698	7.40154	7.2514	7.42246	7.06313	7.13759	6.90997	7.22694	7.09499	7.0475	7.1388	7.16096	7.1949	7.14764	7.41688	7.14968	6.94008	7.2063	7.4812	7.14506	7.48689	7.47574	7.00463	7.31341
PPP2R3A	7.46881	8.04956	7.49232	8.12261	7.47953	7.5749	7.8223	7.81105	7.74819	7.52132	8.26937	7.74536	7.86331	8.01206	7.63293	7.61223	7.32367	7.61809	7.37036	7.52462	7.23488	7.51173	7.559	7.78409	8.49258	7.62882	7.36517	8.09575	7.96489	8.13249	7.79848	7.97604
TCEAL8	8.62944	8.09664	8.18093	8.5827	8.08078	8.06688	9.13898	8.7274	8.79504	8.54577	8.39092	8.83504	8.76017	8.12137	9.07822	7.93538	8.2972	8.41482	8.00941	8.13615	8.841	8.45303	8.29256	7.93771	8.63425	8.64303	8.78733	8.02833	8.26174	8.32123	8.22348	7.9592
ZNF251	6.96689	6.88927	7.10784	7.10143	6.95735	6.9841	6.6973	6.8678	6.94146	6.78178	6.82446	6.82625	6.95375	6.83079	6.9012	6.98374	6.92125	7.04933	6.99857	6.98088	6.92481	7.0579	7.06824	6.97243	6.9059	6.95641	6.90489	6.88577	6.8515	6.94132	6.85813	6.74336
ZMPSTE24	10.0992	9.93183	9.93424	10.351	9.45143	9.71684	10.2814	10.5731	10.2304	10.2878	10.0937	10.4667	10.3018	10.2121	10.3271	9.71622	10.1906	10.1474	9.52785	9.47272	10.4077	10.7773	10.0701	9.38667	9.85419	10.1635	10.2586	8.99282	9.92282	9.4456	9.96896	9.72591
CDKN2C	7.59069	7.39557	7.58753	7.54043	7.29427	7.4017	7.55942	7.85071	7.53373	7.98819	7.58602	7.61867	7.17932	7.47972	7.63293	7.34318	7.45293	7.32036	7.26979	7.22869	7.55051	7.45251	7.17317	7.01397	7.40933	7.41209	7.55425	7.06493	7.2977	7.16314	6.98623	7.17143
CLUHP3	8.96901	8.8376	8.72242	9.42259	8.99701	9.55678	9.4155	8.36874	10.0591	7.7625	8.87059	8.52183	9.03104	8.55431	9.58718	8.90672	8.8858	9.46483	8.93681	9.61343	9.10356	9.37356	9.16515	9.55989	10.1543	9.41139	9.19535	10.0481	9.25259	9.21701	9.60877	8.94631
GID4	8.11987	7.62753	8.33599	7.45013	7.59461	7.74548	7.36979	8.07727	7.39414	8.35802	7.80499	7.96218	7.88091	7.62932	7.55435	7.87347	7.84146	7.68021	8.34983	7.71157	8.16273	7.35945	8.36642	7.78118	7.66851	7.57654	7.56901	7.86608	7.74991	7.95343	7.57227	7.66597
IP6K1	6.88311	7.023	6.72084	6.83599	7.0875	6.75578	6.67929	6.83854	6.68739	6.74861	6.91986	6.88075	6.83109	7.10549	7.38546	6.99363	6.7943	6.87898	6.90495	6.86577	6.79156	6.91353	6.93097	6.83139	6.72579	6.93635	6.99117	7.01689	6.81161	6.99003	6.91881	7.02822
HIKESHI	6.75409	6.96335	6.76763	6.88396	6.71406	6.68071	7.03861	6.89655	6.96365	6.95852	6.93468	7.09272	7.019	6.8234	6.93472	6.70616	6.79097	6.8067	6.68287	6.70321	6.84046	6.82437	6.87846	6.83289	6.92496	6.85028	6.84223	6.7802	6.83904	6.86362	7.00371	6.82973
ARSA	8.27332	8.81492	8.45731	7.96234	8.56716	8.06329	7.83523	7.8058	8.09599	7.96791	8.42385	8.18784	8.24956	7.85859	7.44459	8.60365	7.92628	8.24354	8.75386	8.76017	7.91754	7.8195	7.89246	8.60876	8.48368	8.3946	8.20595	8.82421	8.36769	8.64126	7.84197	8.32975
OSBPL2	9.65105	10.0253	9.7337	9.78029	10.0721	9.817	9.56983	9.8186	9.29816	9.6578	9.98869	9.35333	9.68642	10.0779	9.47795	9.84923	9.69356	9.4782	9.71684	9.89498	8.97588	9.53338	9.90283	9.94686	9.62254	9.48972	9.26811	9.60937	9.5994	9.69671	9.31104	10.0553
FGA	7.49171	7.55985	7.79143	7.3587	7.71373	7.53955	7.69177	7.58358	7.48073	7.5247	7.70761	7.64043	7.52534	7.76281	7.4495	7.46467	7.64847	7.55098	7.2151	7.50811	7.30491	7.45874	7.42586	7.50419	7.65115	7.56878	7.33777	7.76433	7.64416	7.58875	7.46777	7.90804
DUSP5	8.73929	8.01126	8.3939	7.5839	7.91284	7.77895	8.28301	7.50005	8.64927	8.10601	8.0843	9.12534	8.84968	8.04356	8.02758	8.40715	8.57811	8.25217	8.4443	8.32436	9.15664	8.38342	8.50904	8.07781	7.84422	8.27412	8.35767	8.05225	8.94764	8.33799	8.21811	8.01606
ZNF304	7.04862	6.99905	6.96066	6.87888	6.88532	6.84678	6.85036	6.71747	6.88898	6.70977	6.99286	6.84033	6.84819	6.9032	6.89305	7.19369	6.96838	6.8878	6.9729	6.8089	6.97283	6.92743	6.96636	6.85633	6.64588	6.73693	6.89981	6.96532	6.91411	6.81818	6.69618	6.6331
RRP7A	7.4083	7.47068	7.68219	7.40771	7.14887	7.26566	6.94367	7.30579	7.50958	7.31767	7.40922	7.45755	7.12512	7.38928	7.52256	7.23912	7.72123	7.54751	7.25515	7.40846	7.16185	7.26381	6.93388	7.3578	6.83967	7.38971	7.44091	7.28623	7.26036	7.65909	7.44838	7.11767
RUVBL1	7.71588	8.03326	7.97505	7.78794	7.84714	7.98117	7.97717	7.46424	8.11041	7.51764	8.08602	7.69578	7.79907	7.65154	7.67013	8.10358	8.06571	7.91554	7.75001	7.94785	7.74572	7.56001	7.77598	7.84563	7.91724	7.82649	7.81382	7.91699	8.16228	7.8866	8.04706	7.61442
GPR199P	6.73192	6.79156	6.70977	6.78491	6.74446	6.82899	6.77991	6.7572	6.74545	6.75608	6.90946	6.87309	6.83913	6.75111	6.91731	6.884	6.81347	7.07016	6.76354	6.78838	6.79604	6.80702	6.81554	6.93361	6.97513	6.73371	6.81777	6.87202	6.77553	6.81709	6.7943	6.73203
PARM1	7.05331	7.18791	7.08298	7.0069	7.27714	7.06562	7.51717	6.94449	7.34111	6.88903	6.95902	7.08107	6.97076	6.88843	7.10766	6.82437	7.13407	7.37385	6.97045	6.97378	7.21846	7.37427	6.73893	7.04637	7.12907	7.13097	7.21386	7.25536	6.99716	6.90011	7.32457	7.0857
PCGF6	7.42953	6.94053	7.11238	7.00184	6.89366	7.24702	7.58844	7.40846	7.25273	7.06209	6.93183	7.30506	7.13417	7.22714	7.57887	7.11888	7.47469	7.19953	7.18199	6.91214	7.4733	7.3994	7.12831	7.10786	6.91073	7.16366	7.43638	6.93748	7.1851	7.05885	7.2325	7.04325
CHMP2A	9.19426	10.0409	9.40943	9.2172	9.97908	9.73441	8.89155	9.18997	8.91759	8.97019	9.58586	8.80329	8.33672	10.0387	8.74153	9.67399	8.841	9.23467	8.81338	9.42864	8.08047	8.57865	9.27415	9.17236	8.96491	9.24492	8.91327	8.85612	8.71665	9.21564	8.63517	9.58815
RPS24	11.9128	12.0699	11.5093	12.5524	10.5999	9.00471	12.1614	12.3023	12.4247	11.9651	11.9589	11.406	11.5695	12.3907	12.494	10.8629	11.7244	12.0322	10.1286	9.81969	11.6744	11.5878	10.4253	9.96861	11.5272	12.1189	11.7687	10.1072	10.0895	10.8867	11.2179	10.8571
WDR4	8.31719	8.37072	8.43511	8.23632	8.57328	8.54267	8.59068	7.97866	8.64303	8.09575	7.90816	8.07627	8.49763	7.97006	8.32766	8.33996	8.50193	8.69973	8.55721	8.54909	8.5192	8.78097	8.33842	8.49401	8.40656	8.35042	8.10854	8.54315	8.47642	8.48453	8.57798	8.24648
COX19	10.1297	10.4777	10.2978	10.54	10.49	10.5059	10.3538	9.90759	10.34	9.66648	10.5159	10.0517	9.91535	10.3883	10.488	10.0447	10.0371	10.7069	9.93183	10.1075	9.60668	10.4015	10.2678	10.4415	10.8907	10.1703	9.76274	10.7031	10.0586	10.2993	10.3104	10.3944
RPL24	13.1008	12.5244	12.8108	13.3147	13.1918	12.5931	13.1839	13.2528	13.046	12.764	12.6063	12.9	13.223	12.3427	13.4153	12.5059	13.0346	13.0185	12.9388	12.5028	13.3236	13.0608	12.479	12.2502	13.3101	13.0346	13.136	12.2998	12.8915	12.6379	12.773	12.181
HLA-G	8.71997	9.31563	8.78864	9.09757	8.93436	8.26901	9.11076	8.57312	8.41768	9.02573	9.29951	9.66309	9.5258	8.65791	8.55087	8.4413	9.08903	8.71997	9.18037	8.96196	8.60574	8.88564	8.58707	8.90733	9.43013	9.61798	9.42735	9.4281	9.10517	9.12764	9.12742	9.44818
ZYG11B	10.8192	11.3022	11.0177	10.7248	11.6075	11.3219	10.3981	10.2237	10.7325	11.0029	10.9649	9.92909	10.702	11.1124	10.3222	11.0637	10.8672	11.0618	11.2693	11.0746	10.3179	10.5458	11.09	11.515	11.5357	10.7191	10.1943	11.138	10.8811	10.925	10.9036	11.3539
AZIN1	9.49159	8.62498	9.00845	8.87343	8.86255	9.37998	9.58973	9.78636	8.88496	9.23988	8.77896	9.46506	9.27315	9.77574	9.88417	8.91876	9.33394	9.20663	9.21739	8.79338	9.69039	9.97823	9.2905	8.99942	8.3061	8.77717	9.50578	8.44915	9.04154	8.67071	9.45609	9.01548
FBXO4	7.82776	7.44734	7.46476	7.57531	7.17437	7.64647	7.88678	7.559	7.75012	7.54388	7.74741	7.89775	7.62235	7.4212	7.54294	7.68333	7.63284	7.94857	7.25693	7.23976	7.93365	7.83856	7.27207	7.09052	7.4083	7.61695	7.65397	7.0751	7.28437	7.16652	7.51928	7.1792
DEF8	7.46698	7.5052	7.53201	7.59109	7.48556	7.44804	7.49528	7.7451	7.33571	7.73253	7.65338	7.50759	7.40809	7.48563	7.74377	7.36593	7.38763	7.40839	7.29869	7.32564	7.16346	7.38976	7.51092	7.4316	7.70575	7.43958	7.38308	7.26117	7.2515	7.44978	7.31218	7.32751
RPS6	13.7163	13.1581	13.6157	14.1216	13.7432	13.5166	14.0453	14.0153	13.9737	13.6046	13.5345	13.5286	13.1871	13.2924	14.4491	13.1183	13.7008	13.8796	13.5533	13.5533	14.1358	13.899	12.8225	13.0969	14.0535	13.8595	14.0153	13.6326	13.9182	13.3577	13.6262	13.0088
FLYWCH1	6.88311	7.07445	6.88589	7.05219	7.05267	6.8119	6.90566	6.95852	7.00509	6.93829	7.0205	6.77987	6.91717	7.03784	6.82125	6.86612	6.89624	6.99782	6.94026	6.80635	6.92175	7.01191	6.83207	7.00933	7.07298	7.05347	6.90191	7.09563	6.87086	6.96083	7.05207	6.8878
RPL27	12.8192	12.378	13.1278	13.4725	12.476	12.4373	13.223	13.2025	13.1094	12.7343	12.9793	12.6547	12.2853	12.8333	13.5345	11.9257	13.0877	13.223	12.2913	11.9497	13.166	13.9272	12.7418	12.3887	13.3412	12.9417	12.5872	12.1148	12.5999	12.1281	13.2436	12.4005
GPR141	7.02369	6.83329	6.88188	6.89025	7.10248	6.86244	6.88121	7.16573	6.94439	7.06275	7.05364	7.00322	6.76327	7.52556	6.74206	7.26804	6.93937	6.8677	7.06214	6.97902	6.8761	6.9913	7.00271	7.17776	6.6935	6.87776	6.87259	6.73047	6.942	6.9827	6.72671	6.80256
DNM2	9.56068	10.015	9.79724	9.6915	9.87704	9.52417	9.27512	10.0517	9.49216	9.9555	10.1425	9.56705	9.95591	9.61891	9.41036	9.44095	9.57041	9.43013	10.1934	9.80385	9.37266	9.06002	9.46248	10.0156	10.1291	9.7669	9.34149	10.328	9.727	10.0165	9.36778	9.6751
SH3RF1	6.80538	6.74613	6.81583	6.87023	6.74988	6.79045	6.9676	6.81797	6.84244	6.78778	6.88349	7.02417	7.01594	6.7733	6.71095	6.87089	6.86023	6.81062	6.93071	6.85589	7.01657	6.75874	6.81016	6.90169	6.79698	7.03913	6.85422	6.71412	6.73785	6.77226	6.77599	6.71779
VPS13D	7.68616	7.83401	7.71886	7.58192	7.92019	7.60554	7.45013	7.5507	7.73458	7.65877	7.57713	7.33974	7.58424	7.58341	7.36581	7.66067	7.79894	7.7589	7.95402	7.59471	7.87405	7.40141	7.87857	7.76057	7.68182	7.51212	7.50239	7.9865	7.76735	7.83211	7.56681	7.73785
LIN37	7.5104	7.60441	7.45565	7.52838	7.65044	7.32258	7.41381	7.41619	7.26657	7.57859	7.78231	7.49075	7.66586	7.65752	7.4666	7.50239	7.39428	7.37485	7.43788	7.43345	7.32673	7.14476	7.585	7.59259	7.76513	7.48067	7.30934	7.6559	7.37994	7.61575	7.30914	7.56642
HECTD3	7.84293	8.24732	8.01232	7.66586	7.89365	8.00881	7.6386	7.49298	7.8248	8.13653	7.96209	7.7958	7.78001	7.97145	7.29269	8.16471	7.957	7.8654	8.02507	8.02139	7.92843	7.77804	8.27657	8.08665	7.83455	7.69156	7.48212	8.08618	7.84312	7.85476	8.10981	7.88999
SLC1A4	6.90162	6.97981	7.03326	6.79009	6.95358	6.97007	6.91692	6.82805	7.02417	7.15021	6.86862	7.08881	6.98069	6.82039	6.66116	6.91043	6.97228	6.93497	7.08012	7.17458	7.10678	6.79346	7.1291	7.0837	6.95134	6.96178	6.9317	7.07841	7.01767	7.06232	6.77655	6.92104
TRIM6	7.11885	6.85808	6.83886	6.83599	6.97086	6.95393	6.72522	6.83955	7.05616	7.16638	6.87645	7.53201	6.94684	7.36757	6.655	6.85843	6.7785	6.65095	6.82787	6.832	6.79796	7.20381	6.82473	6.88033	6.71225	6.79578	6.80294	6.7187	6.75624	6.96552	6.7728	6.74751
MDH1	10.8931	10.7097	10.9464	10.8786	10.6293	10.9918	11.4015	10.7257	11.2253	10.8122	10.7283	10.9791	10.8242	10.2986	11.0312	10.7325	11.1188	11.0516	10.9268	10.6751	11.5009	11.1338	10.8345	10.534	10.6158	11.3022	11.2577	10.5268	11.1837	10.9378	11.1567	10.6611
CRIP1	12.3289	11.6459	12.2223	12.4373	12.1914	11.4476	12.2357	11.3708	12.6841	11.8648	12.3731	12.4157	12.7534	11.3401	12.3907	11.6205	12.406	12.5445	12.1779	12.0629	12.5872	12.0865	11.5896	11.8274	12.4818	12.5784	12.297	11.8274	12.418	12.1642	12.7926	12.1642
REPS2	9.96288	10.5393	9.57392	9.98056	10.1236	10.0239	9.06346	9.77813	9.3096	9.92909	10.6327	9.60693	9.70461	10.5874	9.3342	10.4159	10.187	9.38715	10.085	9.78881	8.31766	9.25715	10.4077	10.2896	9.83319	9.56763	9.22665	9.47967	9.09665	9.94455	8.81709	10.4303
SLC37A2	7.95556	8.43809	8.08828	8.02837	7.95998	8.20568	7.42667	7.26955	7.88273	7.92715	7.92843	7.74719	7.75213	8.01521	7.25958	7.96536	7.75342	7.78292	7.71588	8.05286	7.75628	7.65764	8.03828	8.01877	7.52732	7.62533	7.38308	8.00709	7.6682	8.22348	8.02704	8.0273
ABLIM3	7.10662	7.37799	7.26002	7.40628	6.69191	7.19071	7.11193	7.39161	7.37142	8.02515	7.41465	7.8411	7.40403	7.61534	7.12494	7.61971	7.09135	6.77991	7.03429	7.59771	7.16346	6.84678	7.56474	7.33548	7.07165	7.19031	6.9996	7.12283	6.91284	7.19139	6.70551	6.96371
PRICKLE3	6.94943	6.87396	6.84742	6.85043	6.73431	6.87064	6.85036	6.82339	7.15067	7.02649	6.91986	6.90901	6.90962	6.84912	6.84054	6.70843	6.84963	6.71514	6.97404	6.88435	6.88553	6.76694	7.17267	6.89494	7.11124	6.87924	6.95119	7.06159	6.95948	6.94983	7.07425	6.82448
APCDD1	6.66372	6.94838	6.89536	6.89204	6.75132	6.97509	6.9944	7.16089	6.8761	7.01283	6.89288	6.9558	6.89902	7.05854	7.08298	6.89798	6.83539	6.89066	6.90495	6.75775	6.98921	6.84427	6.94403	6.83434	6.78098	6.93819	6.94158	6.78601	6.78198	6.97329	6.79079	6.77088
RPS15	14.2252	14.271	14.1522	14.4711	14.0535	14.1358	14.3546	14.1586	14.2789	14.1726	14.2666	14.2666	14.4711	14.0535	14.7217	13.8712	14.1216	14.3369	13.9887	14.2942	14.4776	14.3972	14.0274	14.2426	14.4254	14.1522	14.2878	14.4138	14.2009	14.4254	14.5716	14.2426
HIBCH	8.33194	8.2301	8.28459	8.09664	8.38108	8.21226	8.41203	8.16674	8.5301	8.09379	8.21659	8.36594	8.29384	8.32462	8.49201	8.12914	8.30001	8.44834	8.16098	8.11337	8.66003	8.43329	8.10111	8.19936	8.02984	8.28614	8.60892	8.0418	8.27061	8.1865	8.36541	8.05404
SLC25A25-AS1	8.44411	9.03836	8.68081	9.1828	8.99828	8.90616	8.6222	8.36241	9.23401	8.20271	8.85966	8.16243	8.56425	8.24267	8.97285	8.61278	8.65983	8.74176	8.71888	8.732	8.62712	8.6399	8.68577	8.6142	9.22259	8.58944	8.17851	9.29951	8.67299	8.56971	8.79069	8.65356
FILIP1	6.71613	6.76508	6.68097	6.6956	6.81818	6.73736	6.70857	6.6829	6.73259	6.73693	6.74194	6.78671	6.7339	6.72836	6.70025	6.79552	6.76776	6.77878	6.72878	6.80186	6.72891	6.78955	6.69499	6.89922	6.67352	6.85652	6.67807	6.72299	6.71405	6.66458	6.63735	6.71306
ARSK	6.8799	6.89249	7.09732	6.87724	6.94267	7.00662	7.02628	6.96353	6.95567	6.65078	6.78494	6.94051	6.89459	6.78298	6.94658	6.97401	6.97525	6.94091	6.96234	6.94609	6.98556	6.83957	6.91778	6.81334	7.01423	7.20965	7.01318	6.98062	7.09504	6.85138	6.89759	6.93346
ERMARD	7.90946	7.62504	7.9298	7.82242	7.94145	8.00044	7.82428	8.13741	8.16422	7.66759	7.74741	7.74991	7.83568	7.78341	8.20035	7.99682	8.12353	8.04973	7.93251	7.80262	8.26586	7.99034	8.0806	7.86219	7.77836	7.92053	7.70336	7.96052	7.92347	7.65532	7.84677	7.80907
STARD3	7.39116	8.04956	7.36051	7.76964	7.7528	7.63061	7.64262	7.42134	7.71404	7.09459	7.48904	7.46295	7.69182	7.90397	7.60191	7.51367	7.50718	7.80294	7.6063	7.64917	7.31522	7.57153	7.80572	7.91213	8.197	7.9269	7.56245	8.00914	7.86114	7.9657	7.46777	7.90115
SKAP2	10.4335	9.93529	10.4676	9.41015	10.1518	10.6092	10.0165	10.9574	9.17947	10.1703	10.3826	10.0794	9.04574	10.5215	9.49942	10.3936	10.7348	9.68337	9.81555	9.67085	9.41471	10.6586	10.02	10.3047	9.45067	10.0979	10.2946	9.08038	9.74579	9.11056	9.62721	9.59801
ADAT1	9.19139	9.55312	8.98222	8.85891	9.52314	9.3044	8.86374	8.70911	8.99585	8.9788	9.16886	8.92955	8.73637	8.98276	8.79685	9.13427	9.13006	9.00882	9.18445	9.25757	8.93228	8.98594	8.90092	9.15209	9.21817	9.19386	9.00321	9.59001	9.08194	9.38969	8.87844	9.45609
IBA57	7.24903	7.51246	7.49031	7.15481	7.22123	7.47288	7.2694	7.03297	7.25494	7.31976	7.30822	7.10662	7.32659	7.18378	7.06734	7.32898	7.26632	7.46451	7.41448	7.29308	7.38834	7.1547	7.45275	7.38197	7.29886	7.23877	7.25794	7.55861	7.45784	7.18813	7.2794	7.28406
MEOX1	7.24196	7.07956	7.13492	7.21733	6.97186	7.18567	7.39825	6.94794	7.17323	6.92101	7.12231	7.13417	6.92282	6.93779	7.14662	7.20996	7.22387	7.0342	7.07109	7.27308	7.21926	7.23926	7.09477	7.06293	7.1147	6.94992	7.08693	6.84267	7.07805	6.91929	7.01084	7.14872
ACTR3	9.04943	8.62449	8.50404	8.92572	8.47269	8.31685	9.23671	9.30276	8.94478	9.34306	8.8345	9.43062	8.93209	9.02053	9.57957	8.65464	8.75424	8.44228	8.53529	8.58618	8.88744	9.18421	8.88744	8.71923	8.77752	9.06654	9.38766	8.20797	8.91515	8.93732	9.17879	9.15331
SAE1	10.7601	11.1124	10.9503	10.9244	10.9094	10.9966	11.2108	10.5026	11.2822	10.5041	10.7749	10.3826	11.1596	10.487	10.7951	10.8192	11.0065	11.2004	10.752	11.1532	11.1554	10.81	10.9142	10.7705	11.0415	11.0029	10.8629	10.957	11.0792	11.0065	11.2391	10.702
NUBP2	7.66708	7.80077	7.72811	7.87249	7.58289	7.53583	7.77918	7.68911	7.73002	7.57922	7.83735	7.5493	8.0457	7.51173	7.75245	7.5872	7.61913	7.62263	7.7088	7.83918	7.90892	7.44725	7.47426	7.618	8.19212	7.74529	7.80572	7.93365	7.76874	7.88793	8.09299	7.46559
DVL1	6.97609	6.871	6.80879	6.86298	6.75409	6.72193	6.81411	7.01264	6.737	6.80648	6.89833	6.7937	6.81362	7.19064	6.75057	6.9567	6.74511	6.79796	6.8321	6.85156	6.95466	6.72621	6.93295	6.74019	6.73983	6.59837	6.60152	6.87202	6.91778	6.84325	6.78632	6.82448
ALKBH5	11.8242	12.0129	12.0652	11.5599	11.7155	12.1695	11.7799	11.3586	11.9891	11.7074	12.0492	11.4044	12.0103	11.6004	11.4784	11.9959	12.073	12.1559	11.8188	12.0776	12.1509	11.8952	12.1509	11.9816	11.6727	11.7226	11.6811	12.084	12.0943	12.0515	12.2196	11.7922
GUSBP4	8.00928	8.25046	7.85886	8.37857	7.83257	7.81885	8.01102	8.04872	7.86439	7.38447	7.4743	8.08239	8.19056	7.7719	8.2305	7.85302	7.85257	8.42922	7.81214	7.98982	8.24853	7.74707	7.46113	7.97593	8.47878	8.25024	7.93591	8.15306	8.19789	8.10611	7.8141	7.76288
SULT1A1	7.02525	6.76877	7.07221	6.82152	6.89146	6.9416	6.94367	7.02658	7.01409	6.98919	6.92977	6.82625	6.73781	7.09118	7.42225	6.89585	6.76684	6.83355	6.91172	7.10953	6.97765	6.98345	6.67535	6.79415	6.8221	6.92331	7.17576	7.10479	7.07871	6.97228	6.94626	6.87561
POLR2J	7.71588	7.2961	7.98306	7.98748	7.48266	7.31423	7.53133	7.74585	7.46734	8.27142	7.41693	8.07453	7.63873	7.37505	7.43772	7.73898	7.31387	7.59259	7.80334	7.75051	7.44129	7.11982	7.5447	7.64472	8.27797	7.90953	7.2626	7.77589	7.33069	7.68047	7.36613	7.93224
CCDC85B	6.8221	6.96644	6.94321	7.0459	6.67929	6.85789	6.82346	6.90719	6.91702	7.02876	7.1884	6.89278	6.94783	6.73913	7.36138	6.91612	6.89402	6.79319	6.81327	7.07443	6.87307	6.875	6.81327	6.89051	6.99662	6.86368	6.90414	6.88801	6.88291	6.68049	7.0369	6.79841
PODXL2	6.85028	6.90931	6.86319	6.96279	6.63789	6.85331	6.77091	6.90855	7.05438	6.79365	6.92859	6.81042	7.06408	6.7132	6.75397	6.94967	6.82909	6.99782	6.91745	6.90827	6.82345	6.88102	6.80534	6.78581	7.02697	6.8392	6.89417	7.023	6.90396	6.77113	6.8183	6.75369
CD200R1L	6.90162	6.58891	6.65301	6.73928	6.73301	6.7808	6.54349	6.62395	6.57077	6.59274	6.63193	6.65146	6.62278	6.70616	6.83536	6.71277	6.75297	7.00337	6.68287	6.77742	6.60172	6.6136	6.72282	6.66271	6.61338	6.61353	6.63764	6.64113	6.77991	6.55921	6.55545	6.58057
CBX7	9.79956	9.78795	9.79778	10.1291	10.2125	10.0423	10.157	10.0007	9.7337	9.34243	10.0511	9.38244	10.1233	9.86096	10.5363	9.9724	10.1425	10.2986	10.1102	10.0764	9.89212	10.19	10.4015	10.2912	10.1363	9.59386	10.4455	10.5597	10.5371	10.0359	10.3428	10.36
P3H2	6.91698	6.88193	7.13728	6.9138	6.9032	7.05567	6.84929	6.67333	6.91162	6.88193	6.97033	6.81767	7.0449	6.95302	6.70239	7.08033	7.04545	7.0582	6.97404	6.85036	6.93015	6.96302	7.01288	6.97513	6.91645	6.89375	6.87739	6.92989	6.88118	6.80705	6.88375	6.74989
HMGCR	8.85928	8.79974	9.21039	8.95637	9.00845	9.31922	9.00149	9.09841	8.53417	8.82938	8.80081	8.67002	8.85273	9.07664	8.58335	9.31765	9.05152	8.75756	8.71851	8.74466	8.45928	9.47019	9.57555	9.12427	8.5474	8.65642	8.98794	8.4971	8.90919	8.49924	8.78798	9.10105
SPPL3	7.12618	7.27882	7.40177	7.38124	7.16529	7.21555	7.18717	7.37402	7.13559	7.26516	7.48785	7.10932	7.25811	7.36898	6.95902	7.29239	7.27216	7.24434	7.29739	7.32338	7.15078	7.10446	7.24732	7.28043	7.26992	7.29342	7.05812	7.35278	7.1787	7.32787	7.19784	7.0887
NUP50	6.96349	7.09513	6.86948	6.75287	6.81951	6.8919	6.68086	6.98593	6.64113	6.61936	6.80757	6.69724	6.81116	6.87302	6.77482	6.80436	6.87906	6.87711	6.76753	6.84291	6.84443	6.69327	6.64003	6.70598	6.60356	6.72241	6.62817	6.90072	6.90311	6.8081	6.77922	6.75921
SPG21	9.44217	9.58428	9.52159	9.33714	9.67563	9.97574	9.44732	9.76199	9.07398	9.32471	9.25081	8.92693	7.89044	9.70412	9.56567	9.61041	9.4815	9.34226	9.05812	9.51388	9.11248	9.08078	9.19973	9.3847	8.74217	9.45631	9.74803	9.48245	8.88229	9.43876	9.46274	9.49106
FGFR1OP2	7.12957	7.18354	7.05985	7.15	6.74988	6.97849	7.33417	7.41086	7.23526	7.10691	6.96543	7.41123	7.30599	7.41609	7.25487	6.91397	7.14697	7.17044	6.926	6.74038	7.10999	7.46755	7.13124	6.7923	6.99117	7.16566	7.41078	6.80807	7.06689	6.99937	6.92664	6.90728
ADARB1	6.79453	6.78964	6.68686	6.94449	6.81199	6.90287	6.79144	6.68856	6.9673	6.78329	6.71616	6.79992	7.04961	6.85597	6.69631	7.09969	6.79261	7.0046	6.70263	6.75208	6.94578	6.96302	6.7305	6.75381	7.05432	7.11999	6.87517	6.80588	6.79402	6.55661	6.69478	6.7969
NTPCR	8.3401	8.30857	8.24697	8.50073	8.45457	8.05165	8.36167	8.56607	8.37909	8.65884	8.28975	8.67596	8.42856	7.56045	8.49796	8.22647	8.12239	8.09892	8.08389	8.39978	8.61383	8.22251	8.69766	8.38585	8.69594	8.47015	8.1802	8.41566	8.84462	8.83334	8.39159	8.20303
SRPK2	7.55921	7.78331	7.98491	7.63601	7.90745	8.11832	7.44439	7.44247	7.66717	7.37956	7.56839	7.36242	7.11394	7.59326	7.78399	7.97364	7.70087	7.62599	7.69054	8.10945	7.59918	7.47108	7.60293	7.90927	7.42098	7.76513	7.81867	8.18529	8.2013	7.86319	7.90515	7.97604
CEACAM4	7.78389	8.6306	7.54732	7.76617	8.33904	7.88809	7.36308	7.57988	7.49513	7.89588	7.9945	7.07299	7.59615	8.22788	7.39192	8.08649	7.53095	7.54541	7.44599	8.33373	7.02055	7.55412	7.94775	8.15592	7.4606	7.96176	7.30515	7.6532	7.45336	7.95013	7.19693	7.90159
YTHDF3	8.4223	7.91472	8.0469	8.29157	7.75095	8.08019	8.59642	8.6251	8.06424	8.30857	8.29225	8.47593	8.10909	8.6659	8.49047	7.89699	8.09062	7.95577	7.90937	7.74707	8.20608	8.80123	8.09242	8.00194	7.70467	8.01075	8.2834	7.37625	8.08047	7.66975	7.97583	8.3178
GALT	8.63608	8.8022	8.96859	8.6568	8.78515	8.75158	8.48354	8.00984	8.75712	8.18227	8.57767	8.59607	8.49473	8.80123	8.21179	9.00211	9.03541	8.8871	8.67299	8.83213	8.77813	9.01976	9.199	8.92292	8.7841	8.46915	8.33965	8.70758	8.53098	8.72181	8.98738	8.86843
MAGEL2	7.14968	7.19392	7.19168	7.24333	7.17367	7.40437	7.06313	7.00695	7.16208	7.16409	7.4104	7.17954	7.18071	7.45281	6.79574	7.05316	7.15443	7.28454	7.02439	7.17776	7.06892	7.16557	7.18655	7.31446	7.09786	7.17342	6.99663	7.21328	6.98593	7.15717	7.2072	7.11087
SEC23B	8.87466	8.8109	9.03279	8.64387	9.19229	9.1471	8.90652	8.6399	8.68898	9.10477	8.62167	8.86092	8.82236	8.78185	8.50622	8.88031	9.06744	8.83246	9.28288	9.15683	8.52961	8.78304	9.48438	9.2721	8.57682	8.96299	9.19467	8.99426	9.17366	9.30879	9.14799	9.25848
MLEC	9.38371	9.9819	9.94455	9.64437	9.68642	9.78411	9.85901	9.33047	10.1474	9.92598	9.8983	9.36911	9.80762	9.47967	9.38592	9.54323	9.73237	9.67694	10.023	10.1089	9.93876	9.18915	9.92653	9.64002	9.93311	9.92155	9.75598	10.2578	10.0853	10.2401	9.75248	9.85555
KIAA0319	6.86751	6.95732	6.8761	6.85388	7.27816	7.10329	6.93927	7.06251	6.82354	6.97621	6.63605	6.7753	7.12189	7.229	6.68137	7.29168	6.929	7.13661	6.92131	6.90827	6.73444	6.92175	7.20996	7.10354	7.03691	6.87262	6.81016	6.88801	6.82407	6.92026	6.69962	7.04553
TSEN54	8.40618	8.83953	9.06784	8.33124	8.41861	8.47834	8.38342	7.99278	8.5004	7.74764	8.7674	8.02072	9.15702	8.53189	8.46466	8.5604	8.59232	8.74704	9.19201	8.62449	8.86115	8.21016	8.98614	8.59035	9.09171	8.49447	8.42508	9.035	8.98614	8.62384	8.73443	8.39285
RPS6KA5	9.98869	9.20989	9.72524	9.95821	9.92909	9.99442	10.0565	10.1617	9.50317	9.82904	10.1543	9.57976	9.66309	9.73107	10.0922	9.59598	9.83174	10.2408	9.78135	9.95759	9.31465	10.2905	10.4824	10.2319	9.76384	9.6493	9.98396	9.44788	10.0012	9.6247	9.77045	10.3034
CLEC12B	7.07247	6.87647	7.03789	6.79009	7.01586	6.91169	6.85869	7.04171	6.67263	6.9946	6.72402	7.08298	6.96974	7.05012	6.72522	7.03721	6.86111	6.79923	6.70116	7.01646	6.81279	6.9913	6.86089	6.74019	6.78481	6.92475	6.8041	6.7802	6.99155	6.81292	6.87669	6.84814
CCDC34	8.39408	8.75494	8.54828	8.46191	8.22979	8.21715	8.56407	7.95987	8.8337	7.95501	8.29884	8.14434	8.6638	8.28923	8.41832	8.03067	8.74217	8.92275	7.9467	8.15324	8.59187	8.41389	7.8449	8.01606	8.66813	8.49447	8.08995	8.07117	8.07248	7.80854	8.25907	7.91554
MVD	7.4873	7.93251	7.89915	7.55285	7.38253	7.29951	7.28872	7.28367	7.72173	7.37787	7.82515	7.5045	8.06512	7.46604	7.30948	7.5627	7.49015	7.48563	7.74158	7.46698	7.65107	7.26692	7.67184	7.41784	7.92777	7.49329	7.44091	7.82182	7.77727	7.7125	7.43129	7.48175
TSPYL2	7.92874	8.44852	8.09875	8.13715	8.5381	8.1143	8.11893	7.94305	8.76897	7.71187	8.17401	7.84155	8.49447	7.75199	8.2965	8.12154	8.30678	8.28005	8.59406	8.53336	8.43395	7.62072	7.41176	8.28473	9.02448	8.35547	8.27372	9.16907	8.65061	8.51672	8.25607	7.96758
SCN3A	6.85215	7.03747	6.97959	6.72813	6.89703	6.77269	6.87718	6.69696	6.9861	6.75308	7.04545	7.06926	7.03693	7.11306	6.9271	6.91999	6.8455	6.92016	6.86936	6.79806	6.86202	6.82437	6.90374	7.04053	6.86733	7.00718	7.10358	6.85673	6.84036	6.84709	6.88286	7.0857
RPL6	11.515	11.5676	11.7781	12.0865	11.158	11.6338	12.2478	12.3427	12.2998	11.5479	12.0129	11.4752	11.6187	11.7244	12.6978	11.1393	11.6918	11.9939	11.2244	10.7836	11.9257	11.8376	10.7257	10.8039	12.0988	12.0699	12.006	11.147	11.2502	10.9214	11.2822	10.9118
DNAJB14	7.07865	6.75731	6.7718	7.0597	6.86855	6.97113	7.25429	7.14229	6.89196	7.06559	6.72402	7.28988	7.01225	6.83844	7.29372	6.86512	6.92998	7.09703	7.00449	6.9622	7.16757	6.9651	6.92131	6.83913	6.87976	7.12272	7.3306	6.87083	7.22403	6.87401	6.8539	6.86382
NSFL1C	8.96056	10.1995	9.11014	9.60592	9.72644	9.73078	8.87923	9.21907	9.30647	9.4267	10.0533	8.91006	9.12313	9.67563	9.30001	9.57994	9.26748	9.16282	9.41601	9.47272	8.9253	9.11874	9.92084	9.72145	9.14078	8.68824	8.91327	9.55514	8.90672	9.36055	9.23382	9.02468
CBFA2T3	7.05048	7.05549	6.9045	7.59859	7.00304	6.87863	6.925	7.24209	6.83542	7.05687	6.9081	7.12105	7.6594	6.93889	7.32099	6.90234	6.97709	7.09331	7.01934	7.16491	7.21597	6.94206	7.1415	7.0475	7.46467	7.14848	7.01766	7.2707	7.08207	7.22806	7.03098	7.18987
TMEM35B	10.36	9.92024	10.1837	10.2326	9.93424	10.1567	10.5683	9.84393	10.2159	9.83563	9.85419	10.2224	10.264	10.2183	10.6177	9.99218	10.1474	10.3253	9.93373	10.1354	10.487	10.5615	10.0036	9.82714	9.99218	9.96749	10.3716	9.91457	10.351	10.0701	10.7089	10.1102
FANCD2	6.83626	7.05391	6.94172	7.11499	7.2057	6.94785	6.92018	6.89434	7.01409	6.86333	6.88756	6.85487	6.92481	6.7597	6.71221	7.07402	6.82281	7.05028	7.00189	6.939	6.99729	6.86558	6.83665	7.0798	7.22637	7.00371	6.81137	7.15148	6.83586	7.12574	6.83169	7.04671
TMEM250	7.51384	7.54723	7.47101	7.49884	7.3217	7.27679	7.57531	7.58921	7.57376	7.52423	7.53659	7.59779	7.78095	7.34706	7.60994	7.31387	7.36042	7.31141	7.55401	7.46189	7.47173	7.06113	7.58095	7.41236	8.07259	7.44528	7.80273	7.79924	7.76232	7.75783	7.66196	7.2795
VAV3	8.21395	8.14983	8.06051	7.71787	8.03326	8.29076	8.01521	8.14793	7.77952	8.07442	8.1364	8.02304	7.93719	8.4728	7.61313	8.24943	8.10764	8.00277	8.0974	7.7647	8.05064	8.33049	8.48694	8.13048	7.61994	7.92887	8.14596	7.74167	7.94086	7.83658	7.84973	7.98021
CCDC69	7.85886	7.97616	7.63665	8.04466	7.7209	7.66058	7.87367	8.07564	7.72917	7.68286	7.74548	7.60511	8.00686	8.06524	8.01877	7.64228	7.88396	7.64793	7.57614	7.7276	7.7143	7.51489	7.80146	7.7062	7.7372	7.6097	7.57737	7.78723	7.75258	7.78084	7.88735	7.90695
GFM1	7.90397	7.66483	7.87767	7.71863	7.61625	7.80364	7.81649	7.70984	8.03533	7.70477	7.58272	7.95975	7.87838	7.64342	7.61971	7.85358	8.19139	8.02704	7.8637	7.81442	8.34415	8.19659	7.98658	7.72685	7.64398	7.90732	8.10981	7.76534	7.96913	7.71135	8.251	7.73785
C1orf198	7.34945	7.18109	7.38877	7.08302	7.0989	7.33627	7.26392	7.28544	7.25494	7.93949	7.39948	7.68182	7.32075	7.273	7.07215	7.48291	7.19525	7.03325	7.32214	7.55278	7.2802	6.93163	7.56089	7.40954	7.15194	7.32036	7.12618	7.32659	7.08207	7.40765	7.11712	7.04868
SAR1A	8.4365	8.56363	8.26766	8.97633	8.19408	8.19548	8.99805	8.70487	8.78304	8.83246	9.12906	8.841	9.11014	8.69372	9.06561	8.295	8.29384	8.48739	8.43277	8.30194	8.36286	8.58618	8.56392	8.47786	8.75838	8.82276	8.96096	8.27957	8.70291	8.55049	8.62269	8.62676
RBM14	9.03374	9.98258	9.95703	9.99881	9.99252	9.42532	9.75056	9.12988	10.2896	9.02127	9.22451	9.25464	9.01733	8.92786	9.65281	9.11851	8.5004	10.378	10.3081	9.62254	9.09463	9.85337	7.793	10.3419	11.1482	10.2198	9.27015	10.9352	10.6189	10.3026	9.88615	10.3733
MGLL	7.27531	7.33017	7.1933	7.1	7.01246	6.99205	6.99044	7.22046	7.34735	7.75135	7.49206	7.87827	7.25444	7.42991	6.92905	7.69045	7.04718	6.90945	7.22039	7.66572	7.14941	6.92624	7.14989	7.25958	6.96371	7.39315	7.10716	7.15048	6.78673	7.5045	7.11527	7.13025
RPS3A	11.5461	10.9699	11.2205	12.5445	10.6392	10.5168	12.4404	12.385	11.863	11.7109	11.6021	11.9257	11.8665	11.8541	12.8408	10.0708	11.1613	11.4614	10.8391	10.4998	12.0374	12.5338	10.3216	10.1883	12.073	11.7668	11.8665	10.3329	11.1567	10.8786	11.9174	10.8993
FAM219B	8.68319	8.65524	8.87387	8.71437	8.956	8.69986	8.5686	8.53754	8.70487	8.30789	8.77297	8.31295	8.35475	8.73929	8.91919	8.67558	8.66284	8.99874	8.83195	8.66844	8.79812	8.54	8.72111	8.69403	8.6968	8.51506	8.51473	8.77009	8.76378	8.74399	8.59764	8.65285
BPHL	7.9281	7.94857	8.07473	8.13249	8.23336	8.12016	8.0074	7.81105	8.15592	7.83189	7.91824	7.70291	7.9203	7.90535	8.13615	7.82466	7.92669	8.13663	8.02262	8.16854	8.35936	8.1687	7.65347	7.95478	8.23482	8.05455	7.80388	8.28552	7.9865	8.12035	8.10024	7.89637
RPAP2	7.69259	7.43579	7.71172	7.99557	7.70969	7.69717	8.10079	7.73508	7.7669	7.52657	7.21787	7.80436	7.97426	7.53425	8.22801	7.63547	7.94154	8.24354	7.82731	7.67554	8.39109	8.21889	7.5905	7.82697	8.06227	7.95589	8.07464	7.87915	8.13402	7.5793	8.20118	7.84695
SYT17	6.78161	7.1912	6.87037	6.96279	7.0989	6.9554	6.90753	6.63521	7.06375	6.84033	6.81782	6.88815	6.85633	6.77213	6.75124	6.88535	7.03849	7.02393	7.00081	6.84041	7.01252	7.09554	7.09658	6.76526	6.8533	7.04892	6.98374	7.1792	6.87183	7.0601	6.84123	6.90848
CRTC2	7.68396	7.97717	7.82206	7.94229	7.88396	7.60944	7.99361	8.21137	7.80994	8.06131	8.02072	7.89073	8.09727	7.7996	8.38241	7.70742	7.54371	7.56857	8.14568	8.02906	7.69177	7.49087	7.45191	8.20539	8.11761	8.11288	8.0986	8.64322	8.04306	8.58353	7.5905	8.2173
SRSF11	6.85942	6.73592	6.72204	6.86298	6.85472	6.9797	7.07737	7.08581	6.97011	6.93537	6.97709	7.0205	6.95747	6.96335	7.41147	6.7842	6.79354	6.82538	6.89142	6.62234	7.04178	7.15873	6.94053	6.91284	6.81148	6.90597	7.12947	6.75396	6.96498	6.79729	6.80555	6.81511
STMN1	7.6536	7.73914	7.76417	7.55538	7.62324	7.66263	7.73677	7.44182	7.90559	7.44409	7.63102	7.60791	7.68094	7.44978	7.53699	7.59594	7.8441	7.72315	7.53667	7.40944	7.61631	7.58567	7.65671	7.61303	7.86166	7.7263	7.66483	7.52955	7.7723	7.51098	7.55382	7.64013
FIBP	9.35308	9.65335	9.45361	9.3361	9.11982	9.48378	9.23559	9.27819	9.62307	9.61343	9.76958	9.6915	9.51331	9.58373	8.94513	9.58786	9.39038	9.40904	9.22712	9.38691	9.3112	9.3934	9.69125	9.2498	9.60693	9.39511	8.93817	9.27315	9.0518	9.49666	9.79058	9.23646
CFH	6.63164	6.74726	6.95189	6.89822	6.76063	6.72756	6.93183	6.74538	6.81411	6.83729	6.96707	6.90573	7.03693	6.81752	6.95491	7.04494	6.87019	6.81436	6.89679	6.71346	6.9944	6.84063	6.71522	6.83289	6.70339	6.92603	6.8041	6.79294	7.04811	6.83158	6.85007	6.79054
PPM1M	11.0714	11.2431	11.1532	11.2709	11.2564	11.3496	11.1482	11.0059	10.7133	11.2218	11.0703	10.8543	11.433	11.6638	10.8088	11.312	10.9003	10.9735	10.9574	11.2318	11.1964	11.3526	10.9544	11.2332	11.3151	10.695	10.756	10.8662	10.9674	11.1628	11.1716	11.0337
PLEKHG2	6.86855	6.95607	6.94087	6.9697	6.9772	6.96554	6.86499	6.87023	7.04924	6.83609	6.86612	6.94461	6.7366	6.79698	6.72047	6.99193	6.86023	6.96978	7.11724	7.08466	7.03483	6.81053	7.22919	7.14223	6.94603	6.96861	6.91373	7.08897	6.91284	6.96778	6.82149	6.9996
ZC3H8	7.04366	7.26384	7.1622	7.00184	7.14544	7.24854	7.10539	7.38654	7.11948	7.14974	7.4104	7.15067	7.07664	7.62409	7.05877	7.31702	7.2393	7.29861	6.95189	7.1976	7.06091	7.01409	7.07949	7.00328	7.01423	7.09902	7.18096	7.21663	7.01129	7.19358	7.48046	7.3412
ACTL6B	6.70428	6.60317	6.70126	6.56215	6.60729	6.63176	6.69584	6.64637	6.76246	6.74287	6.67899	6.80282	6.66562	6.64834	6.60471	6.63336	6.71754	6.64402	6.73431	6.62825	6.65415	6.64058	6.62969	6.75074	6.56946	6.69769	6.61682	6.65184	6.62966	6.66799	7.24309	6.66235
TMEM14C	9.45165	8.59873	8.82838	9.37795	8.61088	8.89292	9.65425	9.63056	9.34854	9.52108	8.63306	9.20239	8.69581	8.79663	9.49619	8.35547	9.04349	9.12971	9.02204	8.92693	9.91457	9.15314	8.8535	8.65958	8.83074	9.15963	9.60519	8.51112	8.95251	9.1404	8.7722	8.85035
MICOS10	7.10739	7.34098	6.97209	6.92042	7.00304	7.01111	6.9884	6.98378	7.19683	6.91982	7.00175	6.97484	7.25811	6.85718	6.90512	7.1531	6.97525	7.19225	7.09509	7.13128	7.086	7.07075	6.72667	7.10662	7.3846	7.14365	7.01442	7.13661	7.23186	7.04176	7.1792	6.77696
AHCY	9.40757	9.12225	9.05138	9.61891	8.89813	9.15331	9.51149	9.38812	9.65165	9.45653	9.23513	9.30203	9.3096	9.02321	9.38094	8.97996	9.39384	9.43897	9.44067	9.42205	9.67165	9.23837	8.96937	9.05647	9.83946	9.29019	9.2611	9.27118	9.30001	9.44173	9.51239	9.12395
TMUB2	9.22282	9.32089	9.23382	9.33347	9.48559	9.58428	9.00898	9.44449	9.01733	9.41386	9.47377	9.10547	9.06615	9.47066	9.17583	9.46122	9.18673	9.00226	9.79724	9.50684	8.89579	9.10547	9.72278	9.57337	9.16138	9.15683	9.0518	9.47616	9.10011	9.23965	8.90791	9.294
SIRT4	7.20996	7.19225	7.13492	7.24447	7.21535	7.17711	7.32695	7.22795	7.47923	7.15637	7.04864	7.09674	7.22071	7.06569	7.31268	7.25371	7.16499	7.33169	7.16505	7.25914	7.27415	7.25249	7.35711	7.12013	7.36716	7.07971	7.42246	7.22332	7.2131	7.14158	7.16672	6.98823
RSAD2	9.46554	7.89357	8.16954	7.28173	8.34849	7.46476	8.10358	7.70782	10.8494	8.64437	7.8495	12.0752	8.45225	9.85691	7.486	7.89021	7.93113	7.10299	8.09047	8.26159	7.74653	10.1995	7.79818	8.10024	7.34813	7.84402	7.30842	7.3419	8.51734	8.89484	7.47183	8.3107
XPO4	8.48668	8.45136	8.75062	8.3149	8.61828	8.8814	8.54152	8.17463	8.75458	8.30444	8.36642	8.12656	8.53262	8.32844	8.6881	8.59297	8.67266	8.63725	8.74518	8.87117	9.02254	9.04275	8.80699	8.79542	8.4519	8.43723	8.72921	8.80135	8.84014	8.70339	9.07108	8.66568
NME2	7.31767	7.14863	7.42051	7.43599	7.28798	7.43946	7.497	7.7302	7.36051	7.23803	7.56169	7.57099	7.4841	7.35653	7.41202	7.43757	7.21762	7.3826	7.10045	7.36734	7.35862	7.38643	7.45413	7.32706	8.02089	7.88639	7.46635	7.73641	7.60452	7.69128	7.692	7.47635
TLR8	10.5776	9.84278	10.1769	10.0352	10.1952	10.7336	10.0591	10.1762	9.57139	10.2296	10.2266	10.3596	10.0023	11.1338	9.75307	10.4117	10.4627	10.4142	10.3396	10.4435	9.12971	11.3496	10.9366	10.6554	9.43403	9.98591	10.1657	9.4281	9.63151	10.2616	10.2381	10.6264
TXNRD2	8.23497	8.4359	8.3886	8.21388	8.37448	8.22132	8.11635	8.0896	8.22491	8.34475	8.50363	8.00016	8.08291	8.05118	8.29918	8.14852	7.98231	8.08258	7.93571	8.21253	8.07117	8.18378	8.43851	8.29211	7.9829	8.04639	7.81554	8.20329	7.9146	8.45401	8.44447	8.23146
MTFP1	6.90645	7.14116	7.1622	7.01408	6.8361	6.93859	6.9676	6.94924	7.00302	6.92221	7.03299	6.97684	6.92586	6.97385	7.05949	6.97007	7.16459	7.09703	7.07897	6.93751	6.96595	6.94534	6.87972	6.83913	7.27691	6.90092	6.89417	6.92204	6.81725	6.82586	7.0879	6.91072
MUC6	6.92672	6.91519	7.13626	6.83224	6.81077	6.90287	6.95066	6.87153	6.737	7.14758	7.14029	7.00027	6.97156	6.87993	6.97951	6.75104	6.76526	6.79319	6.8589	6.78989	6.80437	6.79206	6.81327	6.82729	7.34667	6.9318	6.8589	6.87083	6.79116	7.1352	6.91169	7.16089
RHEB	9.30999	8.45136	8.81576	9.21851	8.43689	8.93817	9.62361	9.63316	8.89747	8.99173	8.70741	9.44369	8.92987	9.14455	9.58618	8.79242	9.12003	9.03482	8.75158	8.70758	9.32471	9.3895	8.97662	8.63291	8.331	8.93544	9.44369	8.45696	9.12971	8.65847	9.12187	8.84085
RPS26	6.78907	7.09648	7.09477	7.29846	6.94369	6.92414	6.80915	7.2648	6.84668	7.01519	6.98355	7.05664	6.86009	7.58432	6.67281	6.78212	6.79533	7.26895	6.61826	6.98438	7.25879	6.74751	7.1231	6.80322	6.80516	6.77353	6.74446	7.35901	7.06308	6.70946	6.71054	7.19755
FMNL3	6.85724	6.8515	6.87037	6.7172	6.81583	7.05781	6.78148	6.73039	6.86415	6.75446	6.76981	6.74988	6.76714	6.64276	6.83757	6.86867	6.81686	6.75907	6.90945	6.98438	6.90956	6.89531	7.06138	6.80322	6.817	6.83753	7.00783	6.96532	6.91634	6.99612	6.88005	7.05877
MAP2K2	10.7945	10.9869	11.1613	10.8051	10.6502	10.9586	10.6782	10.8859	10.9237	11.4015	11.3063	11.1047	11.2108	10.5965	10.83	10.7803	10.9256	10.7433	11.3103	11.0074	11.0942	10.179	10.5931	11.0383	11.4349	11.2033	10.9514	11.6279	11.1072	11.3371	10.4508	10.6305
MSRB2	10.7396	11.1655	10.6417	10.8699	10.8442	11.063	10.2174	10.8417	10.2672	11.4701	10.7894	10.535	10.0922	11.843	10.1892	10.8998	10.2233	10.3319	9.83319	10.8464	9.45883	10.5033	10.7749	10.9202	10.3808	10.3676	9.90447	9.88356	10.2905	10.0092	10.5786	10.7815
TERF2IP	9.60015	9.1851	9.68686	9.07278	9.23861	9.76958	9.53398	9.46643	9.43897	9.4979	9.68459	9.60305	9.65531	9.20146	9.29719	9.76083	9.59751	9.43493	9.60305	9.54081	10.0652	9.48378	9.82904	9.42502	9.10125	9.34413	9.89696	9.51281	9.77509	9.57555	9.55136	9.4523
ADNP	7.71924	7.33244	7.58864	7.53955	7.3587	7.35932	7.916	7.78877	7.68646	7.55507	7.4743	7.77162	7.62925	7.56896	8.13097	7.52761	7.64586	7.6132	7.82161	7.7209	8.00159	8.07442	7.96702	7.64274	7.59356	7.60474	8.15251	8.00667	8.1073	7.98873	7.86124	7.69916
MBNL2	6.99825	6.86369	6.86948	6.9335	6.68192	6.84584	7.18239	7.0846	7.09962	7.02551	7.05016	7.26044	7.12981	6.96568	7.12784	6.90007	6.889	6.85487	6.9065	6.92605	7.02389	7.04314	6.93388	6.7287	6.91201	7.00877	7.09331	6.76546	6.93162	6.98479	6.80497	6.75281
ZNF831	7.3869	7.82833	7.90115	7.39855	7.69021	7.75472	7.58901	6.84663	7.69958	7.15368	7.64427	7.16529	7.48136	7.24168	7.08003	7.70742	7.75648	7.73812	7.53877	7.4738	7.60254	7.34529	7.73253	7.77746	7.49692	7.57969	7.57406	7.90226	8.04515	7.56393	7.77034	7.57906
EDNRB	6.82328	6.76877	6.63414	6.92198	6.75783	6.78291	6.89411	6.83295	6.81733	6.73132	6.68022	7.0042	6.79204	6.8478	7.22476	6.76233	6.87097	6.88315	6.92057	6.92108	6.83544	6.95821	6.81327	6.88927	6.83472	6.92734	6.9799	6.83503	6.97136	6.98371	6.80245	6.96145
DYNLRB1	9.89901	10.164	10.1489	10.0172	10.0489	9.86419	9.89029	10.2362	10.1358	9.79543	10.2467	10.0876	9.23334	10.1315	10.1665	10.0771	9.95759	9.94973	9.64306	9.91535	9.7412	9.43137	9.12469	9.72016	10.0473	10.1557	9.96493	9.9579	10.086	10.1123	9.91191	9.85207
ATP1B1	6.99673	6.62811	6.77655	6.67462	6.505	6.74985	6.78611	6.6004	6.80278	6.74	6.65673	6.97968	6.9655	6.76082	6.89553	6.85641	6.80905	6.86332	6.93806	6.75342	6.99524	6.94425	6.93867	6.82458	6.6867	6.7926	6.97334	6.66945	6.94658	6.67677	6.79725	6.83431
ZNF573	8.8431	9.34099	8.80699	9.1151	9.6013	9.50184	9.36213	8.7519	9.79326	8.44487	8.82462	8.39841	8.65939	8.51343	9.5601	9.12024	9.06863	9.72392	9.66648	9.39058	9.78853	9.47884	8.68464	9.41522	9.61066	9.03836	9.3112	9.9127	10.228	9.25543	9.45966	9.02468
ABT1	7.22263	7.08195	7.06664	7.21733	7.15283	7.03999	7.33753	7.26763	7.37242	7.20617	7.07091	7.02311	7.18675	7.19264	7.15637	6.97998	7.31326	7.28905	7.04437	6.94955	7.37616	7.17663	7.3539	7.13661	7.27408	7.15228	7.28945	7.13759	7.02967	7.17533	7.29686	7.1547
PCBP1-AS1	6.83626	6.82122	6.87886	6.91875	6.95592	6.76872	6.90105	6.85905	6.87857	6.8455	6.94425	6.99959	6.90771	6.82039	6.99813	6.78753	6.79706	6.95259	6.86581	6.95883	6.97621	6.88677	6.82473	6.61556	6.92783	7.01556	6.91845	6.81529	6.9558	6.94233	6.76952	6.84908
ZNF365	7.26029	7.16544	7.11177	6.84699	6.83892	7.04948	6.91237	6.77604	6.96814	6.81447	7.19444	7.09107	7.29471	6.86607	6.95665	7.02369	6.929	7.42848	7.1117	6.86163	7.35412	7.19109	7.0167	6.77742	6.659	6.99201	6.95337	6.80376	7.12172	6.82162	6.87669	6.87802
KBTBD6	6.79698	6.68543	6.7814	6.83405	6.88262	6.80434	6.93927	6.88988	6.86415	6.71297	6.84884	6.96279	6.80116	6.70616	6.80744	6.81161	6.89955	6.86855	6.75677	6.64278	6.8948	6.95821	6.71281	6.77444	6.87976	6.80911	6.77064	6.7802	6.76965	6.77226	6.76653	6.70685
FAM210A	6.986	6.86632	6.86499	6.95679	6.89974	6.93957	6.98126	6.95455	6.87492	6.86082	6.76258	7.03999	6.98069	6.74876	6.93729	6.9577	6.98381	6.92247	6.87764	6.81786	6.98556	7.02027	6.78252	6.90311	7.1044	6.94248	7.01086	6.86872	6.98522	6.84098	6.82007	6.8438
CFP	9.52081	10.1601	9.81378	9.56983	9.88529	9.79665	9.70077	10.0416	9.50097	10.2174	10.054	9.67824	9.99766	9.63121	9.09095	9.80116	9.57555	9.36557	9.92598	9.7174	9.36262	8.7494	10.4311	10.2208	10.3474	10.0282	9.76625	9.79411	9.6449	10.4645	9.2611	9.85071
RFC3	6.7793	6.7735	6.73971	6.73004	6.76935	7.02856	6.86009	6.88793	6.80122	6.8271	6.62079	6.7753	6.73537	6.71864	6.72636	6.7667	6.91731	6.76862	6.79233	6.83346	6.87155	6.93422	6.82595	6.80202	6.6818	6.83131	7.0942	6.85556	6.72878	6.77592	6.74427	6.67041
TRIP11	7.60348	7.77772	7.80736	7.60615	7.74719	7.89664	7.7669	7.42232	7.67748	7.56429	7.96262	7.64274	7.65011	7.90334	7.56331	7.91086	7.84312	7.75612	7.54541	7.65661	7.77041	7.71945	7.92843	7.8856	7.762	7.81298	7.7067	7.67491	7.79174	7.67748	7.74785	7.70365
ZNF418	6.78161	6.90489	6.80774	6.85905	6.90928	6.86968	6.78305	6.91274	6.86032	6.72838	6.83209	6.7664	6.94783	6.65234	6.7187	7.02578	6.87987	6.7744	6.83109	6.78989	6.8183	7.05122	6.71404	6.88927	6.86577	6.7388	7.07696	6.81407	6.81623	6.9935	6.80757	6.70685
GGA1	6.88947	6.78411	6.99837	6.79909	6.99853	7.05154	6.6204	6.76662	6.78094	6.69562	6.97599	6.73065	6.76963	7.01984	6.91618	6.96879	6.76424	6.83582	6.82458	6.939	6.8597	6.98461	6.76026	6.93479	6.68037	6.82992	6.91181	7.12138	6.94912	6.8761	6.88121	7.27285
ABCG1	7.09802	7.35725	7.44485	7.03339	7.19529	7.20024	7.08257	7.25856	7.04073	6.90804	7.28724	7.12105	7.29675	7.41554	6.92242	7.23518	7.25394	7.00883	7.33806	7.0486	7.18708	7.09554	7.91449	7.31881	6.97061	7.0475	7.00672	7.36994	7.10467	7.25804	7.08644	7.04443
MEX3C	7.62245	6.93697	7.19642	7.16366	6.96386	7.204	7.71924	7.59913	7.40881	7.10063	7.19744	7.72665	7.72268	7.16903	7.89011	7.11058	7.46337	7.36407	7.47422	7.21217	7.93459	7.66717	7.4098	7.21867	7.01423	7.13752	8.1027	7.15324	7.64917	7.15523	7.40505	7.2598
MSLNL	6.91587	6.98177	6.96248	6.75287	6.82471	6.90791	6.80915	7.28849	6.88202	6.80086	6.947	6.74221	6.81232	6.98464	6.78041	6.81912	6.87987	6.88546	6.90945	6.84291	6.84882	6.84921	6.80534	6.86312	6.81331	6.85973	6.81966	6.81973	6.85003	6.91631	6.76726	6.89143
POLH	6.91011	6.84248	6.85724	6.99402	7.02458	6.92605	6.99639	6.99443	6.97692	6.85488	6.9691	6.97784	6.97156	7.0331	6.9085	6.97162	6.90509	6.91903	7.00514	7.08466	7.00767	6.94752	6.88531	7.00047	7.23547	6.99327	7.07592	6.9639	7.07711	7.08369	7.07616	6.98984
NACC1	6.76213	6.93351	6.8891	6.81968	6.85615	6.86564	6.8297	7.01264	6.86032	7.10446	6.79544	6.90487	6.93525	6.88427	6.75333	6.87608	6.75124	6.81062	7.14177	6.93066	6.78694	6.76836	7.12631	6.90035	7.20309	6.99901	6.90891	7.06624	7.09721	7.10258	6.76879	6.79583
PSD3	6.73931	7.20575	6.94428	6.92198	7.19151	6.97223	7.03726	6.98087	6.85457	6.94775	7.1554	6.94916	6.92822	7.07182	6.96534	6.84687	7.05063	7.07773	6.95375	6.92913	6.92642	6.86319	6.87846	6.97243	6.91073	6.90853	6.98974	6.98332	6.99216	6.98803	6.94771	6.92206
OAS1	8.55538	8.01232	8.17267	6.76399	7.97463	7.87644	7.48871	7.52508	9.54994	8.71098	8.54828	10.6988	8.30821	9.01733	7.64125	8.37579	8.48806	7.46726	8.09925	8.79685	7.8425	9.6449	8.64453	6.94255	8.03234	6.9478	7.56304	8.00667	8.53564	8.01757	7.68758	8.48493
DRG1	9.34854	9.52108	9.49186	9.5623	9.15571	9.50824	9.66487	9.49566	9.69201	9.50766	9.57139	9.46886	9.0774	9.2824	9.27315	9.34149	9.38189	9.37377	9.38045	9.4456	9.60719	9.02488	8.7438	9.06863	9.5922	9.50824	9.638	9.32728	9.49666	9.55164	9.34048	8.91807
MAPKBP1	6.91011	6.9843	6.94172	7.10799	7.20024	7.0073	6.91816	6.74022	6.94582	6.76523	6.96073	7.05739	6.99898	6.85047	6.78246	6.87823	6.95592	6.93895	6.92693	7.08806	7.02791	6.72881	6.71648	7.1017	7.21708	7.06391	6.81777	7.30777	7.13515	6.97886	6.79127	7.00224
LSS	7.14177	7.01601	7.08154	6.72624	6.85341	7.00289	6.89016	6.86892	6.79698	6.96335	6.99912	6.94916	6.93846	6.83325	6.92331	6.87823	6.89402	6.98991	7.10786	6.89632	6.97081	6.99777	7.11731	6.914	7.14325	7.01346	6.8589	6.93129	6.89307	6.87298	6.94885	6.83334
WDR54	9.38667	9.76579	9.59751	9.32813	9.66997	9.5438	9.6386	8.71851	10.0267	8.91465	9.58453	8.97828	9.82773	9.3929	9.70623	9.88783	9.77298	10.0979	9.82458	9.81254	9.99499	9.62721	9.41181	9.72812	10.0644	9.71836	9.43937	9.76579	9.71804	9.64606	10.0012	9.52159
METTL22	9.08413	8.67002	8.90032	9.19177	8.65694	9.55269	8.57592	9.44195	8.72369	9.64306	8.90791	9.84071	8.63192	8.82256	8.93494	9.00417	8.87647	8.64229	8.88791	8.89612	8.85525	8.67218	8.79522	8.84759	8.71557	8.59447	8.40026	8.65958	8.27716	8.66444	9.76384	8.72099
PIAS2	6.89541	6.92848	6.948	7.00472	6.94148	6.9416	6.91816	7.04171	6.9749	6.88798	7.2081	6.85629	7.17533	7.04113	7.14141	6.92481	6.9884	7.02478	6.94026	6.978	6.92481	7.18284	7.04102	7.01646	7.06871	6.93071	6.89238	6.82182	6.8977	7.01526	6.86643	6.77088
BAZ1A	8.84462	9.30093	9.04672	8.67019	9.30136	8.89218	8.55803	8.61731	8.71587	8.61346	8.56407	9.06221	8.93288	9.43137	8.49112	9.1851	8.78001	8.73464	8.76092	8.67824	8.41785	9.14314	8.74562	8.96514	8.60961	9.03668	8.9392	8.51846	8.68406	8.48073	8.45154	8.96754
AKIRIN1	8.78391	8.331	8.55628	8.53319	8.73011	8.76966	8.7573	8.80699	8.25629	8.47292	8.00379	8.43356	7.47108	8.46137	8.99102	8.69054	8.72656	8.61468	8.34575	8.78428	8.236	8.6956	7.62157	8.54646	8.0666	9.10918	9.13278	8.73483	8.90884	8.61731	8.69428	8.67966
FIS1	10.158	9.53147	10.535	10.5683	9.35308	9.23579	10.3374	11.0955	10.1952	11.3841	10.5231	10.9856	10.2946	9.53678	10.5131	9.29859	10.3852	9.76719	10.2686	9.52732	10.5646	9.92024	10.3592	9.8864	10.6137	10.2159	9.54826	10.5393	9.86639	9.88268	9.95115	9.73291
PAN2	7.6536	7.80319	7.98533	7.7202	8.18529	8.12761	7.45013	7.46424	8.25462	7.49198	7.89398	7.40954	7.76534	7.659	8.16459	7.97939	7.99034	7.9606	7.8711	7.9711	7.91867	8.09258	8.2599	8.05839	7.83455	7.78106	7.7976	8.24516	8.13074	7.97227	8.22608	8.18926
KLRG1	10.487	9.55164	11.085	9.90809	9.81471	9.97374	10.7793	9.38045	11.1794	9.8462	10.5249	10.5999	10.9688	10.0591	11.0371	10.4284	11.0644	12.1303	11.9008	10.5441	11.3555	10.5249	9.88041	10.8571	11.1824	11.2092	11.0322	10.0367	11.6539	10.5087	11.0983	11.103
SLC43A3	7.0902	7.26767	7.40759	7.05514	7.16777	7.25919	7.21893	7.28544	7.25377	7.6132	7.60589	7.52394	7.44866	7.41316	7.09799	7.04424	7.1192	7.0342	7.23617	7.23495	7.35053	6.96725	7.75751	7.31334	7.17954	7.35053	7.23869	7.37526	7.43072	7.75031	7.03464	7.22589
CHD4	9.82904	10.6345	10.0496	9.8405	10.5073	10.4684	9.51388	9.20331	10.2183	9.47478	10.2844	9.27934	10.1846	9.88417	9.28617	10.476	10.1034	10.1325	10.36	10.4488	10.0798	9.32006	10.2772	10.6244	10.6479	10.1617	9.95115	10.6586	10.1756	10.4389	10.1183	10.3093
MRPS18C	9.81666	9.41425	9.47924	9.76147	9.5903	9.39315	9.96984	10.1696	9.94819	9.93373	9.52876	10.2022	9.76083	9.77227	10.4724	9.35474	9.85751	9.8405	9.0474	8.7325	9.89299	9.57314	9.01548	8.69837	9.19201	9.79176	9.79326	8.4714	8.64437	9.11573	8.93581	8.75074
DSCAM	6.97912	6.92484	7.01059	7.09259	6.78203	6.93749	6.86499	6.74022	6.94351	7.03849	6.91392	7.01701	7.05866	6.62227	6.83599	7.08784	6.95516	7.03525	6.9673	6.99703	6.9233	7.02311	7.01061	7.01549	7.1147	6.85028	6.94026	6.97651	6.87086	6.80271	6.8807	7.35634
DAG1	7.43491	7.75818	7.66178	7.62072	7.46015	7.78723	7.50877	7.34487	7.60595	7.6096	7.61113	7.49132	7.5577	7.59194	7.25218	7.62383	7.69747	7.59182	7.7449	7.82375	7.61933	7.55645	7.87738	7.75671	7.92697	7.50829	7.51725	8.02967	7.80811	7.99249	7.6837	7.60313
WNT10A	6.94255	6.98332	6.93472	6.95031	6.97409	6.9841	7.03516	6.89775	7.00302	6.99687	6.96707	6.89384	7.14749	6.80774	7.17104	6.93591	6.96454	7.00972	6.91745	6.90675	7.22112	6.99973	6.84244	7.12681	7.43408	7.21567	7.00783	7.19111	7.01487	6.88927	7.06142	6.90303
SFXN4	10.7243	10.8786	10.6041	11.1124	10.8618	10.5371	10.8737	11.1088	10.264	10.4533	10.3146	11.1438	10.7142	10.9712	10.9036	10.7894	10.5579	10.9918	10.2433	10.8714	10.1545	10.8603	10.6197	11.2946	10.961	10.9726	10.7894	10.9132	10.4499	11.0177	10.5764	10.8874
TRAPPC13	6.98374	6.80339	6.9147	7.01569	7.05698	6.94785	7.21366	7.18091	7.04284	6.97426	6.93073	6.85963	6.68567	6.94038	7.14229	6.97007	6.96128	6.90061	6.95956	6.99703	7.06091	7.03668	6.70746	6.96728	6.93147	7.16208	7.23501	6.85673	6.93527	6.81292	6.89649	6.79054
SRSF10	8.91745	8.40099	8.78691	9.00471	8.8489	8.94206	8.85177	8.8885	8.78001	8.13236	8.18455	8.71942	8.43452	8.48611	9.21851	8.80997	8.58154	9.11297	8.52454	8.65736	9.07901	9.21456	8.24801	8.54577	8.81989	9.02933	9.05536	8.83547	8.76824	8.67983	8.97038	8.59567
GTF3A	11.694	10.8967	11.3791	11.671	11.2926	10.8825	11.7945	11.5109	11.7687	11.4801	10.9978	11.3708	11.7564	10.5579	12.2697	10.8065	11.7408	11.8343	11.4582	11.3511	12.1779	11.5748	10.9424	10.9118	11.3084	11.5837	11.3496	11.1158	11.5259	11.2047	11.8519	11.2431
TP53TG1	7.15481	7.13721	7.35837	7.4334	7.2081	7.02291	7.37787	7.1949	7.36645	7.13561	7.3749	7.44182	7.14218	7.2143	7.30057	7.22091	7.28623	7.37385	7.38924	7.10443	7.25369	7.28724	7.24376	7.1528	7.61994	7.28872	7.22485	7.11872	7.32564	7.05189	7.09667	7.04975
APH1A	9.49023	9.41139	9.398	9.43963	9.45208	9.40904	9.26524	9.23965	8.96712	8.96754	9.56983	9.30072	9.75538	9.51571	9.28094	9.39235	9.22127	9.38988	9.44901	9.50317	9.48678	9.31855	9.97158	9.5258	9.70506	9.48559	9.55431	9.62401	9.29816	9.40595	9.40229	9.13688
MRPL54	9.83735	9.64136	9.46643	9.9763	9.28113	9.3476	9.83783	9.58718	9.54942	9.78937	9.78881	9.75785	9.51281	9.08353	9.88955	9.06928	9.03813	9.55957	9.40808	9.6581	9.55453	9.32958	9.01148	9.24305	9.80571	9.31855	9.09529	9.3217	9.43275	9.52819	9.87471	9.25209
RGCC	11.1979	9.97374	10.8859	10.9712	10.488	10.7121	11.2162	11.1746	10.983	10.8618	10.179	11.2079	10.6216	9.54802	11.2483	10.2998	11.1353	11.2193	10.9699	11.2641	11.1837	11.4427	10.8355	10.6137	10.9978	10.9814	11.4165	10.4549	11.158	10.3891	11.0997	10.6282
CHKA	7.53115	7.47813	7.70945	7.41356	7.62956	7.87699	7.48061	7.35845	7.58192	7.40154	7.88273	7.23302	7.658	7.40558	7.44568	7.64836	7.39703	7.61377	7.49522	7.71459	7.52178	7.58567	7.8441	7.63299	7.44212	7.43273	7.45565	7.659	7.29911	7.5333	7.69054	7.65069
IQSEC2	6.93837	6.83771	6.90192	6.74716	6.79127	6.91288	6.84154	6.75811	6.88793	6.97886	7.03064	6.91081	7.08857	6.77814	6.8798	6.84584	6.79021	6.87054	6.99474	6.89513	6.97503	6.80045	6.73893	6.90877	6.88892	6.90468	6.88075	6.86428	6.84724	6.82696	6.91479	6.8878
SLC13A3	6.8923	6.94542	6.86499	7.0182	7.02593	7.0008	6.91692	6.85138	6.80122	7.00895	6.85788	6.93029	6.90427	6.79555	6.73818	6.94287	6.92588	6.8799	6.8321	6.87764	6.85816	6.92095	6.88163	7.13318	7.01288	6.89972	6.96411	6.92548	6.84484	6.81292	6.76279	7.10999
RYK	7.65671	7.06601	7.33321	7.49532	7.39231	7.65389	7.78118	7.75429	7.49784	7.30611	7.25525	7.48291	7.30001	7.5823	8.01297	7.39714	7.60952	7.67304	7.48319	7.31293	7.66522	8.11622	7.49414	7.48212	7.05883	7.39102	7.62504	7.12755	7.44552	7.1844	7.88678	7.58341
RPL7	7.26507	7.08685	7.07965	7.77089	6.99632	6.99454	7.89098	7.87757	7.5282	7.47858	7.57089	7.44679	7.38749	7.37992	7.7738	6.94684	6.97988	7.14313	6.78349	6.79115	7.23423	7.34813	6.86559	6.84626	7.36318	7.67127	7.37334	6.88328	6.86923	7.01299	7.15249	7.06091
PTPRN	6.80436	6.67085	6.87037	6.6956	6.73552	6.71221	6.75686	6.8955	6.6711	7.61809	6.6829	7.06693	6.79706	6.61824	6.73663	6.77353	6.61555	6.64264	7.42174	6.79391	6.96388	6.71268	6.80432	6.77007	6.71737	6.8392	6.82425	6.76776	6.73347	7.04513	6.7165	6.58864
DLEU2L	6.86751	6.7429	6.7814	6.93764	6.89842	7.02953	7.0303	7.14476	6.72621	6.95575	6.81542	7.16719	6.88282	6.94578	7.00022	6.95458	6.96386	6.91602	6.93071	7.08893	7.08097	7.37996	6.78937	6.96575	6.94008	6.87924	7.21715	6.92989	7.00787	6.76354	6.86446	6.98687
UBXN6	12.8297	11.4582	12.6415	12.186	11.0453	11.6976	11.9816	13.0318	11.3872	13.5166	11.9959	13.6103	12.5028	10.6901	12.1914	11.3633	11.9765	11.0997	12.5127	11.2126	12.5999	11.4284	10.4834	12.4404	12.3023	11.6866	11.7477	12.5872	11.5054	12.3495	11.8222	12.3766
LINC00239	7.09477	6.9041	7.12527	6.97222	7.00592	6.96658	7.20984	6.84777	7.07565	6.99595	7.20251	7.17954	7.02451	7.13258	7.02222	7.139	7.08781	7.03913	6.91851	6.91877	6.98882	7.22454	6.91778	6.97103	7.23547	6.93819	6.94776	6.74588	6.90042	6.69191	6.80807	6.79153
NLRP7	6.97709	7.11314	6.91124	7.08089	7.07956	6.92414	7.194	7.12315	7.00616	7.08185	7.04445	7.16926	6.97076	7.25273	7.07904	6.95575	7.06003	7.03169	7.055	7.12124	6.92247	6.89172	7.04251	7.07719	7.09627	7.0696	6.99864	7.00686	6.99571	6.84625	6.87393	6.93618
MRE11	6.8799	6.96447	6.934	6.96143	7.03093	7.01585	7.04261	6.9364	7.05326	7.02015	6.91575	7.05534	6.99977	6.8052	6.81671	6.92603	6.87262	7.09331	7.1932	7.08184	7.11731	7.10549	6.90472	7.20473	7.45336	7.25384	7.05546	7.6682	7.2742	6.91631	6.8807	7.30026
SLC46A3	9.20713	9.42284	9.28489	9.34689	9.63446	9.40595	9.45966	9.51331	9.74484	9.49757	9.46324	8.97019	8.74071	9.59859	9.41792	9.41181	9.42449	9.24701	9.56651	9.40326	9.95759	9.48678	9.72903	9.28074	9.48891	9.26258	9.27642	9.46805	9.5311	9.50879	9.38162	9.05906
DTX3	7.30052	7.54208	7.72193	7.20356	7.63689	7.34935	7.23889	7.24447	7.5074	7.19937	7.43593	7.16402	7.44052	7.40558	7.20685	7.44599	7.83401	7.29963	7.7406	7.40944	7.6924	7.07428	8.0553	7.18567	7.75612	7.51212	7.61368	7.75807	8.03185	7.44774	7.36551	6.95157
SAAL1	8.50334	8.44802	8.58109	8.10155	8.49698	8.50057	8.65285	8.30972	8.59429	8.28415	8.1931	8.27884	8.61108	8.21122	8.67872	8.42477	8.44767	8.66859	8.42816	8.55122	8.84149	8.44889	8.20524	8.15051	8.33553	8.41984	8.67536	7.78472	8.55243	8.42535	8.52407	8.43329
ATP9B	6.99149	7.1699	7.30806	7.13426	7.1831	7.24196	7.36878	7.03695	7.21972	7.12036	7.28825	6.99202	7.22238	7.23235	7.15637	7.07528	7.33169	7.22743	7.01299	7.49279	7.01729	7.20837	7.47828	7.26085	7.28475	7.10271	7.06442	7.26809	6.99716	7.13013	7.43129	7.29298
H2BC11	8.66612	8.62001	8.67252	9.01484	8.74417	8.50317	9.07932	9.42532	8.66352	9.0472	9.0604	9.0059	8.47982	9.0054	8.94828	8.85891	8.64493	8.32514	8.36151	8.51638	8.47492	8.48581	8.47292	8.54813	8.92851	8.56791	8.6568	8.69447	8.44069	8.50519	8.36057	8.31961
ST6GALNAC2	7.83233	8.21078	7.81677	8.04661	8.20473	8.15487	7.49385	8.00296	7.7045	7.79018	8.319	7.66786	7.95245	8.4565	7.35827	8.33049	8.03733	7.69968	7.78759	7.74853	6.96477	7.64779	8.26779	8.26035	7.80981	7.69213	7.86558	7.92575	7.46649	7.8711	7.31053	8.14068
DEPDC5	7.45903	7.5453	7.42654	7.47676	7.75564	7.60263	7.41922	7.25856	7.52702	7.36383	7.69166	7.32987	7.61749	7.60452	7.65124	7.5627	7.55699	7.66546	7.63048	7.55064	7.58732	7.61874	7.75418	7.69818	7.64545	7.4212	7.40448	7.61534	7.4461	7.44685	7.52256	7.71527
ZBTB25	7.02147	7.10003	7.06237	7.24545	6.95592	7.19784	7.26695	7.32457	7.26657	6.99267	7.08757	6.94153	7.00662	7.09118	7.57109	7.13405	7.24567	7.23944	7.12905	7.11488	7.40305	7.34221	7.11049	7.17342	7.04049	7.14749	7.18519	7.23495	7.2248	7.08053	7.19236	6.96817
CCNDBP1	8.27033	8.00891	8.15847	7.73838	8.0273	8.05419	7.82883	9.01791	7.6257	8.3934	8.12536	8.07259	7.12981	8.28098	8.15592	8.23113	7.90515	7.66952	7.72283	7.69623	7.52038	7.6812	8.18917	7.78409	7.30185	8.25598	8.00778	7.59566	7.65626	7.91754	7.93459	8.3446
PEX19	8.25107	8.26483	7.97411	8.36755	8.18894	8.17715	8.24023	8.12035	8.2442	8.11589	8.197	8.22948	8.18455	8.27937	8.34256	7.95245	8.42566	8.23737	8.16643	8.23162	8.31558	8.21544	8.47921	8.24884	8.31634	8.23695	8.37448	8.20608	8.24203	8.05894	8.37274	8.09196
MEGF9	8.27142	8.26874	7.99217	8.42695	8.6453	8.28757	8.39591	8.95432	7.68012	8.72756	8.53768	8.3692	8.23482	8.4014	8.28631	8.29452	8.24329	8.17822	8.71047	8.77131	7.44521	8.14611	9.14139	8.76378	8.79763	8.365	8.27884	8.32215	8.42309	8.42385	7.60348	8.65208
BRPF3	8.61622	8.9273	8.5474	8.47191	8.71237	8.78481	8.29902	8.36004	8.41076	8.81049	8.80205	8.35162	8.65939	8.6597	8.58181	8.61662	8.76148	8.65273	8.75297	8.833	8.20664	8.45928	9.05458	8.9934	8.26159	8.35785	8.43084	8.74399	8.64004	8.55711	8.82917	8.98634
KRTCAP2	10.928	11.2318	11.3289	11.0361	10.9081	11.3811	10.983	10.5906	11.1532	10.5977	11.1643	10.7248	10.9856	11.0453	10.9814	11.0568	11.0453	11.6059	10.7951	10.7728	11.0817	11.3771	11.2019	10.8065	11.2978	10.7121	10.6842	10.7191	10.6795	10.6092	11.5305	10.9081
BABAM2	6.90162	7.07445	6.93472	6.94598	6.95735	7.03326	6.87942	6.9364	6.89822	6.97621	7.09037	6.83651	6.87913	6.79951	6.8001	6.94967	6.98544	6.96978	6.92693	7.09786	6.92481	6.73453	7.07224	7.09721	6.9654	6.91072	6.94943	6.98509	6.90468	7.06113	6.79725	6.93008
HMOX2	6.83395	7.07589	6.91541	6.85739	6.84514	6.71346	6.8297	6.97303	6.94509	6.85819	6.97033	6.84395	6.92359	6.86112	6.8828	6.8265	6.93816	6.90418	6.85645	6.77181	6.90025	6.80376	7.14488	6.83599	6.86112	6.82992	6.75006	7.01322	6.84724	6.83544	7.05256	6.77193
SAMD1	7.11001	7.21715	7.23781	7.44189	7.25818	7.04749	7.24929	7.17655	7.41183	6.95222	7.20041	7.2241	7.55574	6.89426	7.43837	7.11494	7.22714	7.27811	7.58289	7.28059	7.58883	7.04553	7.11487	7.26208	8.13628	7.58567	7.39246	8.05722	7.97673	7.55206	7.4196	7.15976
WBP1L	9.11722	9.20594	9.17342	8.9788	9.09841	9.28759	9.09511	9.3629	8.72514	8.9533	9.10011	8.66914	8.3401	9.31948	8.89339	9.17427	9.41963	9.13804	8.97517	8.99492	8.7762	8.71557	8.82205	9.00702	8.64908	9.12365	8.89679	9.03328	8.82569	8.87844	8.67131	8.91203
ZC3H18	7.3942	7.7757	7.59021	7.49015	7.51483	7.48402	7.16919	7.24071	7.39102	7.36734	7.56393	7.36946	7.63787	7.48085	6.92242	7.64786	7.45225	7.47204	7.49894	7.57177	7.44037	7.37996	7.87618	7.98782	7.55076	7.41991	7.51548	7.76609	7.61498	7.77759	7.75628	7.82453
NRARP	7.12174	7.14016	7.03493	7.25552	7.0205	6.89362	7.05185	7.60293	7.13097	7.34889	7.16397	7.37397	7.13833	7.27792	7.28613	7.00278	6.97305	6.8955	7.04718	6.97493	6.97845	7.32493	7.14599	7.08781	7.29173	7.08287	7.07406	7.19826	7.21153	7.204	7.32457	6.97615
SP140L	7.38911	7.84753	7.73508	7.74336	7.9188	7.69903	7.80922	7.53421	8.14277	7.49097	7.54914	7.64565	7.46433	7.6597	7.81177	7.4779	7.66492	7.57922	7.64004	7.92213	7.59259	7.42833	7.23219	7.5514	7.82357	7.63315	7.61676	8.13864	7.73785	7.85104	7.74095	7.60796
ARAF	9.08331	9.91602	9.64258	9.0932	9.49414	9.7412	8.9253	9.12313	9.36911	9.31023	9.84305	8.97861	9.20435	9.73441	8.67095	9.90528	8.93774	9.31541	9.35902	9.2498	8.76954	9.10278	9.16973	9.60744	9.49186	9.25565	8.5978	9.42652	8.95732	9.33347	9.48747	9.45096
ATP11B	7.83579	7.53007	7.65243	7.51092	7.67127	7.835	7.66196	7.93481	7.45623	7.56741	7.66094	7.68758	7.49655	8.02535	7.75363	7.95208	7.81789	7.5569	7.60332	7.62142	7.53833	8.23677	7.88227	7.76677	7.16005	7.60274	7.72381	7.26182	7.61818	7.40635	7.70356	7.80209
DAGLB	8.69712	9.47844	9.29094	9.17217	9.15943	9.19229	8.69136	8.6251	9.0474	8.90142	9.03955	8.66366	8.84387	9.03668	8.66444	9.22498	8.71789	9.07251	8.86981	9.12129	8.61156	8.86707	9.41921	9.22011	9.23904	8.9097	8.69155	9.5967	9.11748	9.30179	8.99683	9.29885
DEAF1	7.84633	8.19322	7.84136	8.08211	8.24185	8.07046	7.9333	8.05862	8.11041	7.84857	8.03871	7.89588	8.41913	7.86666	8.05419	7.98323	8.10719	8.30544	8.30577	8.26204	8.12519	7.82821	8.13015	8.23256	8.44217	8.08374	7.91779	8.40128	8.05883	8.03199	8.01857	7.76104
OSGEPL1	6.97513	6.87513	6.86244	7.1	6.97873	6.80984	7.21893	7.01618	7.0166	7.07397	6.84316	6.7988	6.90718	6.75622	6.92608	6.87608	6.89002	6.9303	7.09674	7.11895	7.23912	7.04492	6.68582	6.75381	7.05272	7.11478	7.24423	7.02613	7.31253	7.03413	6.87043	6.82747
AP3S1	8.45154	7.91073	8.19659	8.18491	8.24992	8.32144	8.55406	8.87788	8.0814	8.42493	8.06383	8.27516	7.47837	8.55615	8.59642	8.20175	8.28523	8.15157	7.88405	7.95885	8.20979	8.15901	8.09651	7.88426	7.419	8.27695	8.56492	7.92297	7.92832	7.88793	8.08948	8.29165
GNB2	8.82812	8.68917	8.40187	8.92214	8.83178	8.51655	8.82337	9.10869	8.639	9.541	9.1401	9.03231	9.39157	9.22776	8.93268	9.02321	8.9537	8.55844	9.05243	8.8189	8.25824	8.40012	9.3506	9.28595	9.01752	9.12764	8.92808	9.04396	8.80447	9.11174	8.59127	9.00354
CRKL	8.93189	9.0026	9.03836	8.46619	8.84548	9.01044	8.236	8.53637	8.70651	9.02742	8.94394	8.59477	8.41546	8.91223	8.5606	9.19481	9.17056	8.87647	9.02149	8.88317	8.55555	8.74234	9.34226	9.14775	8.25195	8.73176	8.76307	8.97441	8.90053	8.95521	8.9045	9.10517
PTPA	6.95187	6.89854	6.92365	6.94038	6.84666	6.87936	6.86009	6.89336	6.77032	7.00337	6.89677	6.88224	6.91717	7.39871	7.13661	6.95575	6.81574	6.84359	6.87764	6.8761	6.77433	6.84678	6.98254	6.93612	6.93701	6.86855	6.89336	6.88217	6.80767	7.07904	6.91072	6.89856
LCP2	8.06051	7.68517	7.82324	7.63718	7.99485	7.91962	7.94733	8.10312	7.65338	7.9651	7.88594	7.9869	7.52438	8.20103	8.03533	8.09754	7.94621	7.69747	8.12998	7.93654	7.59755	8.08814	8.21609	8.37006	7.63223	7.92379	8.15169	8.19685	8.16625	8.15264	8.0372	8.10793
CREB5	6.50353	6.70069	6.57032	6.60968	6.68192	6.55689	6.53749	6.72636	6.6121	6.64309	6.68709	6.65146	6.58708	6.58834	6.8041	6.55691	6.62755	6.66131	6.58928	6.68475	6.56719	6.58052	6.67785	6.61556	6.602	6.74968	6.65391	6.6029	6.57866	6.6199	7.1508	6.69763
DPM1	10.1069	9.46348	9.60877	9.92213	9.25298	9.80274	10.4057	10.0853	9.7174	9.66717	9.60449	10.1852	9.84903	9.88846	10.303	9.5438	9.84779	10.0401	8.91087	8.97019	9.84413	9.93311	8.93895	8.98415	8.9717	9.85721	9.77909	8.53426	8.97441	8.6823	9.23988	9.08887
ACOT9	8.76527	8.46632	8.55487	8.3049	8.6881	8.39796	8.55504	8.56314	8.47608	8.70911	8.46756	9.04298	8.06346	8.97662	8.05794	9.04373	8.7411	8.28473	8.32917	8.59488	8.60167	8.38342	8.32353	8.34997	8.28889	9.02429	8.91529	8.33655	8.45912	8.85663	8.6818	8.81687
IFTAP	7.15657	7.01268	6.92481	7.11411	6.79127	6.96143	6.953	7.36173	7.05033	7.32545	7.10697	7.34405	6.99526	7.4465	7.04854	6.80656	7.24038	7.15871	6.83109	6.65987	7.00873	7.11152	6.80194	6.75381	6.80359	7.0475	6.87097	6.72667	6.69698	6.76007	6.66452	6.64126
TMCC2	7.8773	7.26319	8.03043	7.03879	7.0945	7.15634	7.11779	8.04074	7.13447	8.8495	7.9945	8.53768	8.33892	6.85597	7.4943	7.08685	7.26491	6.95575	8.0741	7.44353	7.64613	6.87094	8.04724	7.48046	7.5286	7.36047	7.20505	7.47204	7.44844	7.44528	7.12707	7.26159
POLR2K	6.8491	6.76508	6.77083	6.87199	6.6875	6.81479	6.9802	6.94669	6.903	6.9032	6.77516	7.09272	6.90718	6.77446	6.9857	6.82029	6.75199	6.97902	6.7751	6.73466	6.91459	6.72334	6.78252	6.8683	6.84312	6.99201	6.89894	6.70071	6.77553	6.95575	6.79344	6.79417
SLC2A1	9.03955	8.54813	8.88666	8.56459	8.58873	8.48112	8.55304	9.11773	8.50166	9.50208	8.93644	8.86289	8.89544	8.44372	8.75476	8.83872	8.66486	8.61108	9.03328	8.61811	8.54138	8.57361	9.06002	8.88251	8.4109	8.5195	8.40628	8.70165	8.93022	8.69054	8.92464	8.66813
DENND6B	8.57999	8.62764	8.78798	8.53417	8.31032	8.59342	8.52577	8.21137	8.4223	8.7438	8.7425	8.6289	8.38185	8.66797	7.71279	8.44788	8.28941	8.3539	8.04044	8.98794	8.15223	8.5039	8.37841	8.29065	8.56252	8.1169	7.98674	8.20761	8.15251	8.65145	8.64493	8.71923
PPP1R10	8.29001	8.67918	8.44816	8.30132	8.59797	8.32311	8.11681	8.46482	8.22204	8.64511	8.51128	8.36241	8.5242	8.44258	8.03326	8.68043	8.57361	8.3336	8.89873	8.61331	8.12881	7.98046	8.96406	8.841	8.79008	8.58471	8.37891	9.12411	8.51846	8.95857	8.03326	8.43179
HLA-DOA	8.64092	9.38832	8.74643	8.91991	9.54635	9.20806	9.31809	8.18516	9.71653	8.54499	8.52127	8.34897	9.09154	8.02929	9.1999	8.99359	9.14116	9.37423	9.64029	9.36724	9.71942	9.412	8.52912	8.92196	9.26833	9.35683	9.24924	9.6277	8.67299	9.48224	9.24073	9.17701
CD40LG	8.08151	7.92041	7.75342	7.99916	8.05091	7.82079	8.35351	7.70336	8.10097	7.31326	7.54316	7.76964	8.22836	7.40209	8.49275	7.99682	7.97729	8.05883	7.87326	8.19685	8.12627	7.87304	8.14204	7.97303	8.36255	8.31374	8.16098	8.20457	8.41723	8.28157	8.4916	7.91086
ZCRB1	6.96552	6.79753	7.02511	6.95679	6.9051	6.90398	7.08025	7.00564	6.88202	6.97088	6.87134	7.13745	7.0473	6.98316	7.03237	6.67684	6.95358	6.85935	6.95189	6.90222	6.95016	7.24196	7.05391	6.88927	6.6867	6.74217	7.02222	6.85808	6.8727	6.76668	6.86377	6.91072
NEFL	6.71501	6.7735	6.80116	6.65554	6.73301	7.03248	6.74393	6.79359	6.71033	6.71603	6.6082	6.99959	6.89827	6.69225	6.74989	6.88898	6.87262	6.78252	6.73559	6.80186	6.87307	6.63485	6.81327	6.75866	6.85963	6.70817	6.65855	6.79518	6.77241	6.74393	6.98162	6.6742
RPL7A	13.899	13.4896	13.8712	13.8291	13.947	13.8648	14.0535	13.7593	14.0717	13.7836	13.8291	13.4557	13.8488	13.5586	14.1874	13.9673	13.9949	14.0652	13.8356	13.8163	14.2789	13.8648	13.8488	13.5849	14.0652	13.9606	14.0535	13.9323	13.8929	13.5799	14.1159	13.5128
ROCK2	7.89168	8.07236	7.85566	7.7739	7.96468	7.83189	7.73961	7.73759	7.92019	8.06076	7.97426	8.05314	7.66094	7.69942	7.90367	7.88594	7.71196	7.62925	8.14879	8.22005	7.79569	7.6058	7.7169	7.94775	7.87637	7.91113	7.77027	8.11277	8.23713	8.21341	7.57844	7.94339
ANKRD16	7.19857	7.37544	7.18594	7.1127	7.16605	7.36352	7.22067	7.11087	7.39231	7.16314	7.4104	6.90487	7.2393	7.10446	7.06978	7.45586	7.14145	7.24524	7.27216	7.33818	7.22278	7.31014	7.20868	7.35238	7.33534	7.17024	7.18184	7.30777	7.16751	7.17085	7.26918	7.27553
SAMD3	9.25298	9.00957	9.41744	7.78483	8.87844	9.16951	8.89747	8.31426	9.10175	8.21505	8.72971	8.69904	9.32659	8.7243	9.10451	9.21039	9.73291	9.6277	9.61343	8.88509	9.91827	8.84445	9.15137	8.73151	8.68592	8.96467	9.56127	8.93055	9.5825	8.713	8.99805	8.68514
CARD19	9.36778	8.79109	9.19954	9.37356	9.21351	9.1151	9.10958	9.39013	8.8998	9.62307	9.41404	9.19918	9.26594	9.28864	9.199	9.24492	8.95083	8.97788	9.30114	9.31696	8.49345	8.88998	9.56068	9.27765	9.35999	9.11014	8.96264	9.11035	8.95823	9.03084	8.61263	9.14823
RARA	11.4936	11.6811	11.1905	11.2244	12.004	11.1235	10.9036	10.9295	11.4015	11.1905	11.2909	11.0779	11.6866	11.2946	11.1688	11.8089	11.4302	11.2946	11.5878	11.5731	11.1088	10.9094	11.2591	11.8376	11.5236	11.4993	11.125	11.6976	11.4801	11.6832	11.0494	11.465
CD79A	8.77983	9.25464	8.33229	8.97207	9.8742	9.10894	9.87296	8.75924	10.6877	8.29535	8.72168	8.09986	9.18977	7.91554	9.58144	9.08149	8.90202	9.5102	9.27015	9.20904	9.41695	8.85612	7.60066	8.70487	10.0055	9.91602	10.1278	10.3179	8.65169	9.43712	9.5983	9.24618
MTMR14	10.7336	11.4632	10.9352	11.0005	11.2108	11.0129	10.5709	10.5285	10.9544	10.8065	11.0219	10.4909	10.6575	10.756	10.4517	11.1338	11.0579	10.9574	10.5059	10.8867	10.4526	10.756	11.2391	11.2978	10.6938	10.8629	10.7226	11.1433	10.5954	10.8437	10.7951	10.9378
RP2	8.40099	7.30897	7.21117	7.58083	7.3229	7.82254	8.06846	8.21003	7.43408	7.50774	7.26036	8.1429	7.38458	8.02181	8.08239	7.70654	7.86202	7.57512	7.63783	7.68327	7.58629	8.33172	7.23973	7.83568	6.99117	7.58693	8.30314	7.19729	7.54043	7.36036	7.6165	7.90622
TNFRSF8	8.28169	8.15901	7.96842	8.39049	8.2867	8.30903	8.24801	8.35462	8.10097	8.25344	8.36116	8.49548	8.25024	8.05078	7.85792	8.05908	8.08973	7.67037	8.12154	8.28273	8.39507	7.9057	8.60708	8.00263	8.59363	8.39743	8.21907	8.27539	7.93621	8.68043	7.97993	8.24398
PRPF6	7.30767	7.68616	7.41236	6.986	7.43946	7.59166	7.2367	7.07876	7.37901	7.21451	7.09609	7.02311	6.81362	6.9162	6.86558	7.39489	7.13824	7.07346	7.3594	7.20486	7.18328	6.82191	6.75006	7.17641	7.37334	7.41099	7.49171	7.87326	7.60285	7.67127	7.5983	7.54941
PSMG1	8.18202	8.08225	7.93224	8.19839	7.5779	7.89357	8.33495	8.11018	8.24605	8.23819	8.17782	8.52981	8.01583	7.81055	8.28329	7.90309	8.19617	8.05185	7.74319	7.84578	8.2305	7.85233	7.7062	7.58726	8.02515	8.20568	8.30988	7.71231	8.02584	7.89398	8.00969	7.74077
ELP4	7.42111	7.5052	7.56776	7.37574	7.55781	7.5749	7.51165	7.30731	7.60023	7.5636	7.53487	7.4548	7.68094	7.43893	7.35211	7.52438	7.66135	7.65284	7.45031	7.6531	7.62263	7.4104	7.62741	7.66617	7.59786	7.69213	7.78607	7.6	7.65752	7.64442	7.67768	7.15148
CASP6	7.07054	7.05297	6.94717	7.20027	7.00466	7.12516	7.27575	7.32043	7.2726	7.12113	7.04864	7.13525	6.93918	7.06257	7.25114	7.16333	6.99676	6.93705	7.02439	7.23704	7.0886	7.06588	6.96636	6.99825	7.20984	7.12131	7.2626	7.20135	7.28306	7.0475	7.20237	6.96932
RFC5	8.05051	7.9382	8.16139	7.84722	7.94145	8.05908	8.20078	8.0267	8.05779	7.90842	7.85546	7.96119	8.03301	8.09934	7.95319	7.9566	8.21505	7.99361	7.905	7.94003	8.14191	8.34776	8.13879	8.33923	7.87436	7.99771	8.24565	8.04118	8.2198	7.78752	8.2599	7.83638
RPL31	9.581	9.00834	8.9884	10.6137	8.12536	8.31961	10.8145	10.6563	10.3686	10.0888	9.99312	10.2085	9.68492	9.52205	11.4165	8.13758	9.22259	9.52205	7.89939	7.92897	9.86923	9.86724	8.05712	7.9146	9.7133	10.2296	9.49278	8.0212	8.47694	8.37646	8.75862	8.05508
POLR2C	8.35802	9.1802	8.58257	8.45535	8.66432	8.4728	8.56645	8.32181	9.27819	8.12063	8.43277	8.32353	8.20858	8.96156	8.52454	8.66401	8.52981	8.8651	8.29096	8.80169	8.6466	8.77649	9.60015	9.61066	8.89612	8.94084	8.47015	8.76685	8.65368	8.27153	8.53366	8.20568
LAMTOR3	9.86604	8.87788	9.03892	9.63476	9.1484	9.35114	10.1991	10.4415	9.03813	9.70594	8.9533	10.0007	9.46203	9.76818	10.2421	9.41447	9.7469	9.68538	8.85084	8.76451	9.18528	9.68284	9.17967	8.92711	8.44915	9.4476	10.1913	8.29636	9.09881	8.61468	8.83935	9.17153
TXNDC17	10.8765	10.5231	10.3434	11.1554	10.1478	10.1769	11.2978	11.2625	10.6031	10.8786	10.5764	11.2286	10.8016	11.015	11.3724	10.0895	10.6099	10.9118	9.95195	9.88955	10.4684	10.9016	10.124	9.97908	10.4927	11.0219	10.6273	9.48438	9.85901	9.84339	10.0737	9.98118
KIF1B	7.04291	7.39292	7.04854	7.55187	7.52153	7.19879	6.925	7.12206	6.85016	7.00002	6.75762	7.37051	8.03152	7.4235	7.04206	7.21756	7.07178	7.07346	7.26758	7.28849	7.21196	7.10638	7.09064	7.50206	7.51144	7.31846	7.02046	7.35393	7.12879	7.2886	6.93086	7.46392
DUSP23	10.3883	10.0753	10.165	10.6854	10.164	10.0606	10.5786	10.4964	10.1815	10.4609	10.5931	10.477	10.8288	10.4354	10.4936	10.2284	10.2275	10.4473	10.0756	10.3307	10.1906	10.0802	10.229	10.2414	10.5568	10.1952	10.2961	9.91191	9.99045	10.2352	10.3392	10.1926
APAF1	10.043	9.63391	9.87035	9.8458	10.3909	10.2725	10.2071	10.6777	9.47272	9.94819	9.6449	10.1401	10.0393	10.0301	9.92983	10.1834	10.3624	9.99945	10.2208	10.0387	9.61922	10.211	10.7972	10.6809	9.37311	9.65006	10.1961	9.8454	10.0416	9.93697	9.67935	10.7174
PBRM1	6.97814	6.98177	6.92795	6.94299	6.80828	7.09509	6.925	6.88297	6.8798	6.9186	6.87134	6.90066	6.86202	6.7733	6.764	7.18239	6.9582	6.92815	6.87143	7.01182	6.96312	7.08189	7.0637	6.98783	6.94603	6.87523	7.09223	6.94493	7.13515	7.01299	6.90682	6.99537
HBS1L	6.90162	6.70312	6.92365	7.00333	6.74718	6.76534	6.95862	7.01387	6.84519	6.79698	6.73047	7.1967	7.31509	6.67677	6.77064	6.72286	6.7785	7.03913	6.83942	6.79244	7.21981	6.85518	6.67535	6.87884	6.83807	6.89244	6.96895	6.74179	6.83904	6.65576	6.79614	6.77995
USP39	9.45002	9.33896	9.45902	9.51331	9.26059	9.52714	9.32115	9.01955	9.58453	9.39495	9.35135	9.24554	9.42895	9.47338	9.16441	9.10011	9.42449	9.23128	9.42864	9.61798	9.42735	9.29116	9.60894	9.38988	9.35474	9.40115	9.3217	9.38162	9.26941	9.31855	9.42502	9.25325
NDUFAF4	7.36286	7.23926	7.24291	7.20753	7.13754	7.2691	7.47837	7.26763	7.34288	7.38654	7.28618	7.46755	7.11948	7.1955	7.14662	7.23172	7.46337	7.30232	7.24462	7.09648	7.54868	7.18012	7.20174	7.06607	7.0991	7.35291	7.47227	7.16926	7.1467	7.03726	7.24657	7.02305
STX3	10.5323	10.1749	9.9956	10.124	10.2472	10.5231	10.3047	10.4575	9.29951	10.0579	10.2657	10.5371	9.92789	11.1102	10.5678	10.4711	10.301	10.2386	9.95394	9.97865	8.68623	10.6962	10.5615	10.6643	9.21547	9.76783	9.78765	9.44926	9.58973	9.49619	9.48319	10.5041
RPSAP52	12.2166	11.4564	12.0918	12.8828	11.9605	11.6491	12.9503	12.9417	12.4725	12.1235	11.8799	11.9323	11.085	11.8163	13.3993	11.5093	12.0297	12.4005	11.8585	11.9194	12.9596	12.5277	10.993	11.2495	12.5931	12.4404	12.4212	11.9323	12.3704	12.1614	12.5838	11.6523
ANAPC1	8.3738	8.35785	8.4565	8.25472	8.52837	7.82012	8.22038	8.2518	8.062	7.81775	8.4496	8.07059	7.86413	8.09792	8.44014	8.26779	8.26569	8.02507	8.4528	8.06744	8.02277	8.02602	8.56509	8.23401	7.80051	8.36442	8.09477	8.22979	8.12239	8.27616	7.87699	8.21253
SEC61A1	10.183	10.8355	10.9649	10.5652	10.7312	10.9906	10.0919	9.86548	10.6772	10.3097	10.7089	10.161	10.6888	10.4049	10.2492	10.8786	10.6041	10.8016	10.7631	10.8699	10.83	10.535	10.6206	10.8122	10.9667	10.4024	10.2563	10.9548	10.6643	10.8892	10.8987	10.5866
AZIN2	6.89422	6.89714	6.91541	6.96814	7.0181	6.93364	6.78611	6.89775	6.903	6.80234	6.94425	6.94153	6.97704	6.91493	6.77064	6.99193	6.94462	6.9944	6.97045	7.00387	6.96312	6.87388	7.03454	6.914	7.05272	6.89826	6.82076	7.11653	7.17285	6.98479	7.02719	6.84814
TJP3	7.34857	7.54794	7.39021	7.49692	7.81442	7.4334	7.42586	6.86365	7.48933	7.14484	7.48709	7.24907	7.48638	6.9	7.41448	7.31842	7.35638	7.65284	7.31446	7.50256	7.73527	7.50958	7.27985	7.69001	7.916	7.36928	7.28584	7.56483	7.33734	7.465	7.65154	7.36153
MAGEH1	7.54982	7.74785	7.4943	7.33974	7.34167	7.41554	7.35264	7.67321	7.38326	7.27903	7.80334	7.12611	7.3217	7.86267	7.74103	7.46392	7.37912	7.53935	7.2114	7.4147	7.24429	7.30693	7.21597	7.24313	7.52613	7.30064	7.51646	7.48917	7.48894	7.55564	7.76788	7.82453
GALK2	7.05709	6.87985	7.06528	7.0879	6.97409	7.10446	6.90377	6.91869	6.98849	6.97088	6.83348	6.86204	7.00967	6.77955	6.74105	7.14683	7.02791	7.4363	6.92693	6.97228	7.20779	6.8048	6.77874	6.89207	6.75479	7.01556	7.10103	6.96532	7.0582	7.10335	7.00247	6.80173
LGALS3BP	7.45823	7.97154	7.37385	7.64377	7.62423	7.65892	7.48563	7.4666	8.26071	7.8785	7.24168	8.17614	7.10788	7.6597	7.33761	7.5422	7.40294	7.1253	8.10957	8.05794	7.37322	7.51725	6.99572	7.61903	8.21598	7.58825	7.5142	8.28659	7.70804	8.11848	7.70756	7.50167
EXOSC5	8.15652	8.36097	8.55352	8.69608	8.44816	8.59916	9.14097	8.54628	8.83872	8.53155	8.56297	8.42294	8.5725	8.17728	8.28055	8.33892	8.53116	8.60212	8.36755	8.64646	8.56349	8.3034	8.30502	8.47786	9.04995	8.59447	8.53915	8.60779	8.32697	8.53975	8.53672	8.25332
CDAN1	7.60952	8.01401	7.83589	7.68205	8.11778	7.83689	7.62812	7.20224	7.74158	7.6165	7.71836	7.21079	7.70165	7.60883	7.3363	7.82182	7.72605	7.76832	7.70234	7.79397	7.69548	7.58129	7.75612	7.84501	7.72787	7.78985	7.48556	7.92705	7.78588	7.76513	7.82301	7.88163
AIDA	7.12265	6.74052	6.8661	7.09026	6.76566	6.80546	7.13906	7.46215	6.91958	7.27731	6.62645	7.11276	7.35392	6.82634	7.15481	6.98768	6.97785	6.92375	6.94883	6.96321	7.15896	6.93422	6.77662	6.73671	7.05547	6.93918	7.33312	6.99168	7.05495	6.92357	7.13816	7.06785
LAMP2	10.3624	10.0629	10.0007	9.74191	10.7238	10.1703	9.91535	10.46	9.53737	10.2982	9.84092	10.0979	9.65335	10.1756	9.8032	10.6427	10.2463	9.62662	10.4338	10.4088	9.24094	9.56366	10.8192	10.5332	9.75097	10.1691	10.8145	10.1311	10.488	10.4834	9.28385	10.4159
SNX29	7.71135	7.96901	7.9281	7.59233	8.01331	8.35661	7.65277	7.53684	7.43599	7.56206	7.72067	7.3633	7.80452	7.70265	6.93618	8.02507	7.78365	7.87173	7.57043	7.72987	7.9445	7.48871	7.88017	8.0457	7.31618	7.79915	7.92897	8.21403	7.66466	7.92439	7.93021	7.90971
BTF3	13.7895	12.6026	13.4896	13.2791	12.9315	13.1839	13.4606	13.6326	13.0608	13.4606	12.7847	13.7776	13.6662	12.5999	13.4238	13.1141	13.661	13.4044	13.4044	12.9793	13.7432	13.0185	13.1094	12.8333	12.8796	13.2277	13.4662	13.046	13.0318	12.9359	13.1839	12.8631
BAG3	7.79832	7.86135	8.02769	8.03996	7.80239	8.0789	7.85292	7.52575	7.80603	7.55507	7.60339	7.58732	7.78641	7.52844	7.44199	8.12338	7.95874	7.69063	7.77324	8.05025	7.91814	7.87949	8.07615	7.9688	8.22251	8.01272	8.13168	8.32261	8.41514	7.97145	8.25868	7.9592
RPL13AP3	13.9949	13.8216	14.0535	14.2487	13.9323	13.9606	14.1287	14.1087	14.1216	13.7357	14.1522	13.9398	14.1019	13.7492	14.4776	13.722	14.0214	14.2124	13.8163	13.9272	14.1796	14.1655	13.7776	13.689	14.2666	13.9737	13.9673	13.8356	13.8429	13.9398	14.0153	13.7543
RUFY1	8.51097	8.82027	8.57783	8.75158	8.68623	8.62781	8.34505	8.37909	8.73085	9.29859	8.58017	8.84994	8.25195	8.79053	8.31426	8.59499	8.5294	8.22204	8.63203	9.16536	8.57494	8.24363	8.90531	8.56633	8.52858	8.47058	8.44602	8.59916	8.18719	8.77066	8.3886	8.68347
STK19	8.20931	8.73421	8.63872	8.57917	8.93268	8.70526	8.13178	8.0917	8.0229	8.23456	8.46959	8.39226	8.49977	8.60451	8.11778	8.66877	8.49845	8.60838	8.22592	8.32165	8.14264	8.62467	8.57556	8.57068	8.24296	8.09312	8.05598	8.35183	8.25667	8.18842	8.36468	8.41817
TRMT13	7.78821	7.0769	7.50462	7.49532	7.50198	7.68893	8.11746	7.93286	8.00868	7.45075	7.34481	7.80199	7.35271	7.61377	8.2672	7.46945	7.98475	7.83715	7.70173	7.29578	8.09818	8.84265	7.51483	7.37412	7.31193	7.64459	8.18189	7.37385	8.24639	7.12574	7.85279	7.6104
BCL11A	6.98461	7.12638	6.98517	6.94746	7.16263	7.11333	7.21456	6.78485	7.35124	7.31114	6.91866	6.98979	6.84552	6.76482	7.00869	7.02294	6.94158	7.0193	6.9673	7.25143	7.09915	7.18802	7.00995	6.84475	6.93701	7.19031	7.18307	7.28623	6.91284	7.12671	7.11298	7.1881
ATP6V1C1	8.5195	8.65445	8.41325	8.36398	8.58989	8.38509	8.15157	8.606	8.39126	8.96076	8.70638	8.18853	8.20103	9.34358	8.30642	8.58928	8.51231	7.87814	8.5474	8.09393	8.28273	8.32421	8.49492	8.42105	8.22491	8.22592	8.36661	7.97563	7.95834	8.0432	8.14132	8.19659
DNAJC3	7.51134	7.60391	7.36946	7.42848	7.50462	7.33228	7.36194	7.53921	7.20276	7.46884	7.60765	7.61793	7.71279	8.12881	7.03599	7.60865	7.65011	7.41441	7.23937	7.11382	6.98275	7.44793	7.63611	7.41755	7.18166	7.53456	7.29211	7.09563	7.11463	7.13417	7.12003	7.47845
GARRE1	9.06421	8.7402	9.07157	9.16212	9.47272	9.0738	9.20008	8.81147	9.21961	8.37526	8.66663	8.58739	8.74199	8.84584	9.16536	9.20806	9.08813	9.31922	9.11649	9.06952	9.34661	9.51663	9.34358	9.3394	9.01415	8.89612	9.31221	9.41522	9.5933	8.87993	9.23334	9.14965
PRPF40A	9.03019	9.48498	9.24924	9.0207	9.42102	9.3686	8.49345	8.80854	8.4365	8.57682	8.9045	9.12273	8.64696	9.1642	8.09453	9.55409	8.99203	8.89036	9.25629	9.11471	9.398	8.72921	8.78821	9.16462	8.57811	9.23334	9.13427	9.17557	8.90494	9.07366	8.64712	9.08472
SNAP29	8.69753	8.30577	7.76912	8.13249	8.46972	8.71269	8.66486	8.13533	8.49275	8.44043	8.53116	8.56971	8.25121	8.62498	8.05722	8.37579	8.38241	8.17258	8.50404	8.52748	7.97145	8.04544	8.16471	8.35518	8.06168	8.63192	8.79023	8.76808	8.53637	9.11406	8.66352	7.86549
SCAF4	8.10012	8.53203	8.40248	8.41566	8.63126	8.51036	8.16738	7.99327	8.2124	8.08665	7.99302	8.37353	8.35706	7.87123	8.13533	8.57902	8.39408	8.48611	8.96937	8.83388	8.84712	7.84402	9.07594	8.679	9.02286	8.91644	8.44352	9.33558	9.13651	8.90749	8.56001	8.64859
PPP1R14B	9.55678	9.37512	9.82606	9.774	10.1055	9.55164	9.70944	9.3944	9.58554	9.60668	9.73764	9.27819	9.60519	9.84779	9.35308	9.80855	9.41695	9.69617	9.73441	9.72176	9.17494	9.6751	9.48559	9.99766	10.0674	9.5943	9.12411	9.53398	9.40229	9.33071	9.28807	9.69101
SLC25A26	6.88793	6.99454	7.00441	7.01408	6.98152	6.92992	6.89527	7.03388	6.93612	6.95347	7.04545	6.85629	7.00191	7.11463	6.90445	6.90234	6.93816	7.04023	6.92693	6.94477	6.89773	7.08674	6.90573	6.89797	6.90172	6.96321	6.98614	6.94367	6.8858	6.93091	6.8396	6.76566
MSN	12.5244	13.3465	13.2528	12.2529	13.0503	13.0745	12.0374	12.181	12.6481	12.6547	12.8874	12.1482	12.8267	12.3526	11.6767	13.4941	12.9831	12.5156	13.3993	13.0785	12.9707	11.8657	13.8929	13.2277	12.5586	12.8149	12.6308	13.2528	13.07	13.3147	12.4562	12.9556
ISG20	12.7011	12.8108	12.4595	12.2478	12.5706	12.8551	12.4299	12.0699	12.7011	12.186	12.5187	12.8478	12.9707	12.4433	12.2618	12.6518	12.494	12.6625	12.0297	12.2414	11.6388	12.6682	12.5655	12.2223	12.0515	12.4267	12.181	12.2882	12.137	12.1189	12.3289	12.5807
GNAQ	8.05156	7.74921	7.65775	7.67778	8.04775	8.11228	7.54859	8.06155	7.51856	7.81019	7.61176	7.54771	7.37267	8.34171	7.68758	8.36979	8.05908	7.63457	7.90596	8.05237	7.67417	8.13673	7.95054	8.22732	7.18791	7.79222	8.26861	7.7878	7.70999	7.84022	7.78531	8.0326
PPP1R15A	10.9992	11.2926	10.928	10.7939	11.4234	11.152	10.9154	10.2625	10.3358	10.3034	10.9596	10.6206	11.2458	11.2318	10.4919	11.2909	11.2108	11.0312	10.3996	10.7917	9.77173	10.8431	11.1762	11.2231	10.3121	10.4635	10.7248	10.2636	10.2421	10.3138	10.1069	10.9862
ZBTB24	8.33672	8.46841	8.42279	8.45767	8.39226	8.61636	8.36308	7.8698	8.58723	8.03576	8.29701	8.21659	8.49845	8.07014	8.46398	8.30285	8.26071	8.46358	8.29345	8.3024	8.5018	8.69608	8.40474	8.24833	8.65261	8.32628	8.39507	8.31838	8.45517	8.2021	8.50093	8.36116
BACH2	6.82031	6.79901	6.77083	6.87724	6.94267	6.94278	6.95774	6.85358	7.03512	6.71129	6.92579	6.85629	6.82458	6.87153	6.84819	6.81266	6.85724	6.82281	6.92947	6.98088	6.91459	6.86445	6.72418	6.88798	6.90172	6.90216	6.93881	7.15976	7.00086	7.0683	7.11712	7.2426
MTMR2	6.89541	7.17114	7.1591	6.69906	6.9772	7.06246	6.80045	6.7633	7.12206	7.07545	7.17559	6.96189	6.91293	7.00063	6.8001	7.17647	7.07079	7.07773	6.92693	7.09184	7.03698	7.01766	7.14692	7.00434	7.11561	6.94463	6.83526	7.01556	6.97226	7.20489	7.06639	6.90728
C1orf216	7.35137	7.20787	7.33394	7.0069	7.08277	7.20895	7.11193	7.05351	7.11302	7.21451	7.35664	7.27197	7.39683	7.51087	7.20759	7.18454	7.24567	7.63305	7.17389	7.11382	7.26804	7.17328	7.47028	7.1713	7.34398	7.071	6.96585	7.00122	7.12039	7.18813	7.09396	7.27644
CLP1	8.34321	8.41703	8.53672	8.12928	8.62449	8.5761	8.18178	8.2124	8.24363	8.42421	8.30314	8.28804	8.55555	8.4751	8.08473	8.64978	8.58318	8.37526	8.52394	8.42639	8.23973	8.07224	8.85525	8.60451	8.25344	8.49112	8.43036	8.34919	8.50634	8.26189	8.34664	8.29535
RSPH9	6.84291	6.65202	6.79318	6.91522	6.78345	6.63176	6.72359	6.90461	6.93183	7.13838	6.83641	7.62512	6.89721	7.1629	6.69777	7.05058	6.7884	6.79105	6.7751	6.83051	6.72891	6.92624	6.87731	6.77007	6.58751	6.74406	6.85138	6.65607	6.78102	6.78117	6.69264	6.90303
PLIN3	11.4737	11.6655	11.492	11.1964	11.6832	11.8541	11.0129	11.2218	11.1302	11.7965	11.4838	11.1993	11.188	12.2955	10.8065	12.0461	11.3103	11.0118	11.3974	11.7074	10.6966	11.0839	11.4495	11.7036	11.2179	11.5461	11.5643	11.6403	11.4534	11.7965	11.2894	11.8265
FCGR2B	7.57914	7.051	7.09477	7.15481	7.72445	7.56385	7.23357	7.70934	7.40339	7.22974	7.46326	8.13937	7.13228	7.64087	7.71459	8.12297	7.82566	8.14672	7.12195	7.36308	6.96742	8.1243	7.50861	7.57406	7.24664	7.15228	7.24794	7.15647	7.33069	7.1788	7.09812	7.40013
P2RY6	7.05567	7.0116	6.87393	6.99861	6.79446	6.95646	6.90753	6.83295	6.84804	6.86832	6.96365	7.04587	6.88033	6.92436	6.83599	6.85205	6.86362	6.80376	6.90495	6.93537	6.8995	6.76141	7.01191	6.91031	7.25291	6.89826	6.8282	6.9499	7.09	6.9827	6.99646	6.79929
POLE4	10.7226	10.6782	10.4808	11.0983	10.1687	10.3793	10.9992	10.9328	11.0754	11.0997	10.7993	10.9491	10.8686	11.0337	11.2765	9.93697	10.7133	11.1532	10.0955	10.2919	10.9047	10.877	10.4005	10.2227	10.9295	10.8672	10.3501	9.83457	10.1482	10.103	10.7467	10.3288
RNF44	8.89666	9.035	9.11406	8.67824	8.88251	9.24639	8.57902	8.71851	8.57811	8.54283	9.15793	8.19827	8.72194	9.10843	8.76629	9.22046	9.332	9.05663	9.05033	8.85084	8.52688	8.79211	9.7566	9.43037	8.46271	8.95412	9.19326	9.30276	9.0264	9.05138	8.98298	8.97501
SRRM1	6.80021	7.06267	6.84663	6.96279	6.92905	7.03759	6.63946	6.61069	6.7733	6.71603	6.79544	6.94374	6.63986	6.64009	6.66941	7.09048	6.87705	6.90061	6.99857	7.03796	6.9583	6.81575	6.73387	7.03784	7.00672	6.83425	7.0942	7.10911	6.99525	7.00552	6.781	7.19857
UCHL3	8.86802	8.48251	8.34308	8.64993	8.41742	8.57108	8.98059	8.74667	8.98594	8.90092	8.57884	9.13551	8.78039	8.49607	8.65302	8.38035	8.72528	8.55968	8.33433	8.51257	8.93458	8.61544	8.32726	8.03733	8.69986	8.79596	9.06346	8.12201	8.27061	8.47834	8.64053	8.04956
MMRN1	6.99149	7.04903	7.04237	7.0459	6.94148	7.08083	6.90377	6.8678	7.02818	7.84905	7.02458	7.57631	7.10349	7.0848	6.92331	7.39565	7.01776	6.88102	7.09346	7.73749	6.98818	7.17114	7.35901	7.10786	6.91513	7.07215	6.8644	6.76113	6.69465	7.05616	6.80555	6.80018
SFMBT2	6.8985	7.02596	6.97882	7.12131	6.84912	6.87579	6.81803	6.82573	6.87136	6.74861	6.97814	7.10098	7.54805	6.69482	6.97061	6.87716	7.00396	7.20772	6.94026	6.95883	7.26718	6.87094	7.54989	6.97395	7.60856	7.04554	6.74169	7.14968	6.92553	7.05286	7.07683	7.05249
TCF20	6.91587	6.94428	6.96825	6.85739	7.05577	7.08291	6.92425	6.80774	6.88202	6.82174	6.80628	6.74837	6.79989	6.89426	6.7934	7.10861	7.0073	7.00883	6.90495	6.86692	6.87016	6.96197	6.97216	6.94255	7.05547	7.132	6.87924	7.07624	6.98995	6.93091	6.82076	7.03536
SYF2	10.085	10.0817	9.87546	10.0367	9.8462	10.1094	9.86675	9.87169	9.8983	9.91667	10.0481	10.0622	10.3449	10.4693	10.001	10.121	10.0267	10.1626	9.43937	9.5412	9.52005	10.1023	9.92282	9.64818	9.68091	10.1094	9.93728	9.14246	9.56282	9.51727	9.64106	9.58144
ZNF529	8.11575	7.7321	7.82686	8.15065	7.77455	8.04599	8.4751	8.07236	8.4209	7.92593	7.86028	7.981	8.38756	7.86595	8.67499	7.93014	8.36742	8.52812	8.10805	8.02566	8.41688	8.79763	7.95567	7.85267	7.95781	8.13249	8.25496	7.97337	8.16722	7.6884	8.41446	7.85267
ACAA2	8.10621	8.21403	8.08101	7.92705	7.91387	8.0267	8.02584	7.97505	8.14517	8.16793	8.17039	8.16688	8.04217	8.20833	8.37717	8.13891	8.15787	7.85031	7.99518	8.16769	8.35573	8.14844	8.34608	7.99137	7.70256	8.15285	8.21192	8.05147	8.38154	8.11925	8.24884	8.0273
IGSF9B	7.11972	7.50048	7.42887	7.58083	7.38649	7.46983	7.16529	7.15093	7.44404	7.29036	7.29484	7.10177	7.24091	7.23095	7.48351	7.43491	7.33793	7.43772	7.1932	7.29497	7.41795	7.0796	7.35329	7.41537	8.10993	7.23024	7.11691	7.44195	7.52109	7.3621	7.27167	7.23578
LINC00999	7.1148	7.15139	7.078	7.14334	7.31064	7.24801	7.04172	7.73898	6.84386	7.23803	7.17872	6.95883	6.9625	7.51834	6.77482	7.48535	7.1238	7.07696	7.16192	7.38546	6.95927	7.13194	6.9809	7.21079	7.21342	7.23357	7.07664	7.32807	7.02535	7.23704	6.89499	7.33734
PEX5	8.90986	9.36396	9.31922	9.25872	9.15258	9.51149	8.8571	8.72353	9.01329	8.76188	9.38045	8.73031	9.30902	9.15348	9.01627	9.32351	9.20989	9.18798	9.06406	9.18378	9.01998	9.15895	9.07416	9.26411	8.81576	8.84229	9.21225	9.16282	9.42562	8.89172	9.36824	9.20008
LDAH	7.66165	7.42586	7.87354	7.85667	7.67582	7.69021	7.83627	7.62521	7.80038	7.71588	7.56393	7.62773	7.62417	7.48233	8.06536	7.68983	7.69177	7.71644	7.59951	7.77795	8.07269	7.87905	7.39215	7.54316	7.62903	7.66027	7.53403	7.53255	7.79493	7.60527	7.43386	7.52631
POPDC2	7.07054	7.27685	7.38351	7.00903	7.11401	7.14044	6.92807	7.05023	7.13966	7.12734	7.21494	7.05227	6.97479	7.26507	7.14907	7.13784	7.09135	7.11523	7.19392	7.05739	7.22947	7.04924	7.16143	7.12324	7.14325	6.99327	6.95036	7.16672	7.09504	7.08806	6.94125	6.98556
MRPS21	8.41361	8.57767	8.78001	8.40099	8.77385	8.9788	8.5686	8.58807	8.77791	8.39686	8.62729	8.02895	7.78995	8.53596	8.64511	8.9356	8.74417	8.73151	8.68859	8.49432	8.81049	8.77277	8.41673	8.51864	8.58911	8.46668	8.49745	8.82049	8.93476	8.43689	8.64285	8.49473
PDE12	7.8239	7.42365	7.70346	7.53714	7.36257	7.60944	7.40881	7.57686	7.71048	7.61809	7.39719	7.65144	7.71012	7.71048	7.53162	7.34773	7.79722	7.88045	7.61881	7.23118	7.95613	8.01089	7.67471	7.48499	7.38834	7.59806	7.64925	7.20135	7.72173	7.51428	7.81105	7.52631
SPN	6.93059	6.88841	6.91963	6.60968	6.85038	6.7808	6.75845	6.74855	6.95164	6.71129	6.71361	6.77987	6.76043	6.72836	6.9012	6.93382	6.9575	6.93705	6.92481	6.76061	6.94861	6.8455	6.81016	6.96135	6.82569	6.94358	6.96113	7.17488	7.09721	7.13417	6.91614	6.94924
LEFTY1	6.84611	6.64829	6.73444	6.80626	6.91333	6.67442	6.90999	6.6982	6.78851	6.7803	6.76981	7.1252	6.97951	6.71444	6.7781	7.01246	6.78923	6.66397	6.96335	7.05149	6.821	6.69057	6.76026	6.86637	6.88396	6.73169	6.85422	6.7444	6.75093	6.84814	6.65615	7.00224
WASF2	6.92061	7.05798	7.34833	7.29632	6.99026	7.15121	7.1006	7.09293	6.86155	6.9919	6.79275	7.3173	7.2444	6.86747	7.06151	7.17647	7.07441	7.44336	7.12195	7.33818	7.30148	7.07261	7.67286	7.53578	7.55412	7.56465	7.04178	7.56573	7.1795	7.2142	7.29239	7.39507
LRPAP1	8.12353	9.02488	8.25238	8.71151	8.37924	8.77425	8.40841	8.12656	8.85767	8.41258	8.94459	8.4602	8.80386	9.7412	8.41879	8.89253	8.91759	8.75652	8.61883	8.43395	8.16705	8.56459	9.43275	9.22465	8.47921	8.5602	8.11976	8.81395	8.56846	8.29173	7.99932	8.12079
NGRN	8.12416	7.77699	8.10993	7.64682	7.80199	8.04905	8.1048	8.08841	7.97685	7.99485	7.61575	7.86105	7.35044	7.82265	7.98895	7.91952	8.00494	7.92316	7.75856	7.80364	8.06484	7.79418	7.52719	7.73738	7.59786	8.06639	7.97426	7.66441	8.00137	7.61071	7.86053	7.66245
LINC-PINT	7.47697	7.44372	7.63508	7.90622	7.95727	7.9298	7.50148	7.60944	7.2645	7.22887	7.52423	7.55531	7.88727	7.62118	7.39621	7.75739	7.54103	7.771	7.55093	7.6854	7.51234	7.65397	7.50829	7.75818	7.66851	7.85566	7.62914	7.7932	7.77041	7.64725	7.50256	7.928
CYTH4	12.7304	12.8408	12.2645	12.3944	12.9236	12.6415	11.9429	11.8454	12.1087	12.0699	12.7273	12.0342	12.3289	13.2749	11.9651	13.2081	12.7459	12.5308	12.6518	12.7534	11.8326	12.9123	13.4515	13.3236	12.4855	12.0079	12.0515	12.2724	11.9008	12.4914	12.2853	12.7534
TRRAP	8.91974	9.37286	9.63254	8.75036	9.07224	9.59598	9.03955	8.34128	9.14601	8.41817	9.14943	8.43002	9.16138	8.83631	8.82521	9.45039	9.20127	9.38917	9.31444	9.35036	9.38988	9.4709	9.31676	9.6645	8.94689	9.25464	8.78809	9.72016	9.29562	9.38094	9.42341	9.39384
CDPF1	6.78391	6.98067	6.84742	6.9873	6.82888	6.91488	6.86948	6.84544	6.92082	6.97621	7.11049	6.81767	7.0282	6.79113	6.90032	6.84687	6.91022	6.96848	7.01299	6.87764	6.93015	6.91598	7.13576	6.84318	6.9623	6.94887	6.87831	6.90072	6.9558	6.82807	6.81407	6.75446
CPSF4	9.7566	10.0609	9.97823	10.1297	10.0853	10.0876	9.71267	9.56763	10.1776	9.48171	9.90963	9.63476	9.97748	9.90476	10.1337	9.94714	10.0466	10.3114	10.0253	10.0511	10.2081	10.2296	10.1128	9.99109	10.3374	9.7302	9.71684	10.3097	10.145	10.0451	10.3668	9.97574
HSPA1B	9.23085	8.97463	9.22046	8.44621	8.95412	9.25976	8.27457	8.45334	8.78447	8.85161	9.19201	9.00226	9.04114	9.43648	8.21403	9.27433	8.76508	9.13006	9.06863	9.33496	8.99055	8.91644	9.03374	9.72881	8.42844	8.75297	8.83673	7.97505	9.44294	9.10637	8.91655	9.00453
RPL3	8.53672	8.78039	8.84049	9.87738	8.503	8.90733	9.91141	8.98521	9.39495	8.48668	9.03374	8.57267	8.29384	9.36213	10.1218	8.42279	8.9045	9.03668	8.40808	8.7926	9.54802	9.73441	8.04673	8.64551	8.86651	9.49545	9.15013	9.00845	8.93248	8.59465	9.12934	8.29746
ABHD17B	6.9374	6.67927	6.80434	6.88553	6.90722	7.01288	7.18956	6.89104	6.98335	6.80086	6.81268	6.89476	6.88549	6.92319	7.19046	6.97896	6.98159	6.94877	6.99201	6.95298	6.9691	7.25249	6.87624	6.95575	6.92783	6.99901	7.09802	6.78378	6.97855	6.87784	6.90461	6.90504
MCOLN2	8.58505	8.15644	9.09058	8.34791	8.84327	9.18776	8.52171	7.86096	9.24533	8.25274	8.59429	8.79069	8.25259	9.19229	9.48224	9.0472	9.35308	9.54433	9.06696	9.1136	8.84873	8.85449	8.30076	9.49023	8.95452	8.70019	8.54251	8.6773	9.03422	8.56561	9.31422	9.10335
RPS27	14.6478	14.7984	14.6307	14.689	14.689	14.7	14.4344	14.7563	14.6307	14.6931	14.7295	14.7984	14.5128	14.7295	14.3972	14.4254	14.5917	14.6022	14.4643	14.0453	14.7138	14.637	14.3177	13.947	14.5716	14.8892	14.637	13.9832	14.4172	14.4555	14.5836	14.2606
RPN1	11.0889	11.3389	11.446	11.6443	11.1567	11.544	11.5543	10.8943	11.2865	11.2092	11.5979	11.0234	11.6894	11.1762	11.1124	11.4165	11.3856	11.4599	11.2674	11.655	11.406	11.1655	11.93	11.2269	11.4284	11.2726	11.4955	11.544	11.5205	11.7984	11.3306	11.4147
ARRDC4	7.47469	7.1788	7.37657	7.13539	7.11499	7.10188	7.35932	7.10443	7.08644	7.31679	7.27726	7.20895	7.10788	7.749	7.4826	7.14573	7.19038	7.01403	7.28241	7.09923	7.43089	7.1281	7.63473	7.32249	6.86733	6.99327	7.52178	7.03323	7.39005	7.32131	7.04548	6.9843
ERC1	7.00365	6.93479	6.90718	6.7586	6.76461	6.80205	6.722	7.0846	6.83276	6.94049	6.73919	7.09453	6.79706	6.7818	6.93402	6.94572	6.90418	6.87585	6.75288	6.66999	6.81146	6.8025	7.02359	6.80724	6.772	6.71522	6.81477	6.9639	6.86222	6.86465	6.85217	6.84654
WLS	7.56522	7.64459	7.11925	7.84045	8.34293	8.01935	7.60184	7.90072	7.21415	7.37787	7.54914	7.51011	7.12769	7.74559	7.43645	8.58434	7.34863	7.24236	8.09331	7.75574	7.71157	7.54941	8.84149	7.77864	7.69387	7.57654	8.01206	8.39194	8.00842	7.9542	7.31488	7.88345
CRAMP1	7.91802	7.93151	8.21968	7.59699	8.16755	8.00263	7.91933	7.93032	7.77824	7.58955	7.8328	7.82115	7.98231	8.00248	7.65164	7.98642	8.04499	7.984	8.22293	8.00335	7.82038	7.91095	8.0974	8.15439	7.71984	7.72963	7.90321	8.24345	8.19422	7.98533	8.00352	7.91347
ATP5MC2	11.6059	11.7862	12.0752	11.7226	11.7888	11.7036	11.7074	11.6976	12.0103	11.3959	11.9257	11.3615	11.5236	11.515	11.8004	11.7644	12.084	11.8882	11.732	11.6021	12.0079	11.4683	11.2362	11.5009	11.93	11.4564	11.5656	11.7138	11.892	11.6539	11.5942	11.4015
CRLF3	8.8827	7.95222	8.1027	8.4359	8.44411	8.81222	8.83872	8.85193	8.08633	8.14156	7.63102	8.24551	8.27919	8.31179	8.60332	8.59053	8.58911	8.38954	8.20316	8.47593	8.61316	8.91074	7.81365	8.46799	7.63127	8.45334	8.99722	8.30132	8.62658	8.35741	8.75756	8.74813
LIG3	7.37198	7.5484	7.61123	7.31544	7.52353	7.58711	7.15786	7.02036	7.51676	7.29353	7.59347	7.2453	7.47687	7.44234	7.1528	7.61756	7.43177	7.38393	7.55401	7.52665	7.60423	7.34566	7.72163	7.52534	7.51144	7.33131	7.45269	7.56878	7.29146	7.38775	7.39518	7.40284
C15orf40	7.38336	7.31014	7.3595	7.416	7.31736	7.46604	7.58055	7.41537	7.44504	7.34176	7.37259	7.42441	7.4702	7.38273	7.81382	7.28234	7.20594	7.46008	7.31969	7.24218	7.46045	7.53148	7.39428	7.3212	7.37334	7.34873	7.55187	7.11996	7.30573	7.23095	7.51144	7.40077
C1orf43	7.51601	7.51092	7.54664	7.97145	7.41622	7.47676	8.14998	8.60167	7.75696	8.0539	7.57875	7.94633	7.18266	7.65752	8.47073	7.4147	7.43866	7.31488	7.41023	7.52761	7.56512	7.42011	7.14761	7.35609	7.5698	8.13785	7.81762	7.51764	7.59042	7.9606	7.80397	7.57906
LIMK2	7.30593	7.23842	7.23357	7.20753	7.5985	7.39688	7.40881	7.53502	7.26786	7.72055	7.37737	7.39593	7.48255	8.09986	7.14334	7.87347	7.45823	7.29467	7.45555	7.61994	6.96206	7.73708	7.5278	7.88907	7.41475	7.23357	7.32036	7.27463	7.27174	7.33708	7.12444	7.57366
NBEAL2	9.59623	10.2557	9.77227	9.98056	10.2414	9.87361	9.58453	10.0693	9.38544	10.2912	10.4295	9.4415	10.0636	10.3615	9.34885	10.1425	9.71525	9.30813	10.4389	10.2802	9.45187	9.7469	10.4231	10.6513	10.183	9.68309	9.33071	10.3253	9.96861	10.2931	9.71164	10.4554
LACTB2	7.04671	6.86632	7.05602	7.23769	7.07219	7.26739	7.27674	7.36581	7.2818	7.09246	7.01934	7.32081	7.02921	7.16125	7.41169	7.07861	7.26082	7.13025	7.12542	7.02921	7.23586	7.7062	7.14054	7.06607	6.86897	7.14611	7.50692	6.83823	7.18787	6.94684	7.3443	7.14
TCP1	7.30288	7.25818	7.32311	7.13846	7.35382	7.16903	7.63572	7.56069	7.42296	7.39351	7.12374	7.1415	6.80879	7.071	7.50419	7.36286	7.16096	7.07638	7.274	7.25569	7.12013	7.1603	7.01587	7.02844	6.91985	7.65477	7.84208	7.57563	7.54823	7.6506	7.41679	7.53985
DYRK1A	7.73167	7.28849	7.49232	7.23325	7.585	7.76609	7.43273	7.72932	7.20202	7.56611	6.95016	7.2565	6.93162	7.4378	7.71777	7.68806	7.49162	7.23475	7.57177	7.38834	7.30408	7.45874	7.20464	7.4585	6.81872	7.41209	7.93754	7.61167	7.61977	7.42353	7.72605	7.73527
GOLGA8T	6.74074	6.78751	6.80978	7.18421	6.92688	6.92057	6.74065	6.78281	6.66799	6.72055	6.74985	6.84874	6.95927	6.64276	6.76528	6.86157	6.7275	6.79552	6.92131	6.84795	7.05347	6.7882	6.71892	6.92798	7.01288	7.12403	6.925	7.05641	6.92481	6.7565	6.80444	6.76161
RAB31	12.1087	12.0776	11.8773	11.7732	12.1189	11.7799	11.8065	12.0608	11.4977	12.1281	11.7922	11.8144	11.6459	12.6682	11.6443	12.4528	12.1831	12.0297	12.073	11.7822	11.5292	12.0374	12.4005	11.7477	11.3202	12.073	12.0608	10.9424	11.6976	11.7272	11.3057	11.8408
GTPBP8	7.12265	7.16215	7.18137	7.38412	7.01442	6.98146	7.4841	7.21053	7.3621	7.31679	7.2373	7.32196	7.46204	7.0901	7.52527	6.9577	7.22067	7.17239	7.02835	7.0637	7.29904	7.24781	7.29053	7.02034	7.14044	7.1883	7.35202	6.94763	7.2009	7.0665	7.17077	7.18581
RDH13	7.84792	8.49959	7.90646	8.31281	8.66366	8.08995	8.18093	7.38301	7.78866	7.35527	7.95567	7.82577	8.01769	8.23401	8.17702	8.21609	8.21179	8.90072	8.01464	8.45104	7.72845	7.96913	7.83638	8.10281	8.50519	8.00319	7.90816	8.83283	7.91699	8.54577	8.50057	8.43277
ENPP5	7.01766	6.76995	6.9738	6.64515	6.74588	6.83644	6.74065	6.81496	6.89679	6.88193	6.86076	6.8867	7.06734	6.7319	7.11679	6.91513	6.89153	7.0182	6.92947	6.86361	6.97765	6.87791	6.98254	6.83599	6.79521	6.83753	6.98614	6.7991	7.13082	6.98803	6.79016	6.70339
PPP2R2B	8.85395	8.62593	9.17947	8.03029	8.28473	8.0284	8.46889	8.01826	8.60574	8.18853	8.51441	8.61247	9.13122	8.78733	8.97363	8.79314	8.95787	9.22064	8.69504	8.56459	9.21329	8.33585	9.07681	8.38987	8.18574	8.6758	8.71472	8.5741	9.2965	8.57143	8.90217	8.44191
ASPSCR1	9.77758	10.3716	10.1089	10.0416	9.84413	10.2657	9.6751	9.19481	10.164	9.28489	9.98738	9.49414	9.70707	9.7422	9.61743	10.0979	9.77509	10.2649	9.52933	10.259	10.0737	10.101	9.52159	9.86164	9.95358	9.62534	9.42652	9.93876	9.58122	9.8801	10.2593	10.0597
MIR17HG	6.88686	6.76159	6.77345	6.87199	6.81951	6.82458	7.05297	6.94153	7.00509	6.88798	6.74855	6.93749	6.93162	6.68699	6.84054	6.8221	6.91296	6.93895	6.87872	6.79676	6.89333	7.14674	6.9186	6.82458	6.98062	6.92856	6.91373	6.74322	6.88291	6.70025	6.8677	6.78262
TPM3	12.6213	12.9	12.9503	12.4528	12.7171	13.0503	12.6379	12.4562	12.6625	12.6625	12.8192	12.6275	12.6443	12.9831	12.5092	12.7768	12.7241	12.6872	12.7534	12.6682	12.7418	12.5369	12.8408	12.9	12.5838	12.8333	12.8874	12.6841	12.9556	12.8664	12.8915	12.7492
SUCLA2	7.55968	7.37726	7.43981	7.22616	7.27216	7.41819	7.70934	7.70165	7.63555	7.73827	7.28724	7.64842	7.31509	7.35832	7.56721	7.38847	7.64847	7.47615	7.55187	7.3284	7.77836	7.43763	7.36383	7.27915	7.13838	7.6273	8.14146	7.28256	7.63689	7.41329	7.47101	7.16997
PAQR4	7.84146	7.86853	7.86784	7.85925	7.71459	7.95501	7.58328	7.52891	7.7306	7.9188	8.10043	7.83325	8.06846	7.96523	7.26614	7.86633	7.65232	7.79722	7.6208	7.85934	7.58629	7.55473	8.0789	7.84501	7.585	7.58369	7.39724	7.4387	7.41329	7.99137	7.54566	8.14373
LBH	7.2707	7.1678	7.09354	7.25291	7.24269	7.09037	7.4474	7.5748	7.10799	7.44027	6.75894	7.04706	7.32435	6.82472	7.36099	7.27408	7.11653	7.1804	7.26182	7.68205	7.54571	7.28662	6.93388	7.20473	7.30647	7.34672	7.74227	7.44685	7.52673	7.53594	7.77736	7.31556
TTC17	9.10975	9.96214	9.38273	9.58525	9.44506	9.70151	8.89579	9.10942	9.44818	8.70663	9.63503	8.85806	8.98253	9.31519	9.24453	9.18673	9.21739	9.46059	9.31855	9.64541	9.54022	9.19078	9.38094	9.45165	9.72392	9.35581	8.91731	9.81141	9.62721	9.698	9.67799	9.4813
DDB2	6.96937	6.97472	7.02314	6.99205	6.93671	6.93085	6.87052	6.84314	7.03394	7.04443	7.06971	7.03296	6.94305	7.13525	7.33949	6.89196	6.94158	6.93618	7.02215	6.89395	6.89177	6.959	7.07224	6.87117	7.06871	7.00239	6.84648	7.24129	7.05138	7.07664	6.94555	6.99748
RPL18A	12.3317	12.0752	12.6026	12.7604	12.5092	12.0249	12.494	12.6131	13.1871	12.2261	12.5156	11.9366	11.8206	12.1406	12.8551	12.004	12.2785	12.6026	12.3338	12.2529	12.4818	12.5706	11.4543	11.9959	12.9079	12.4373	12.3553	12.5408	12.2882	12.476	12.7604	12.0079
CLCN3	7.85753	7.62417	7.7821	7.7958	7.60348	7.64165	7.58328	7.72372	7.72268	8.51327	7.66474	8.32861	8.04639	7.4465	7.69589	7.87838	7.85141	7.61176	7.84888	7.93913	7.83735	7.69769	7.93518	7.78175	7.47059	7.67425	7.79071	7.58532	7.62372	7.70445	7.6884	7.67748
DESI2	8.27657	8.15736	8.34308	8.39591	8.2002	8.34432	8.47089	8.28329	8.3363	8.23956	8.28748	8.3363	8.09925	8.40729	8.72242	8.13097	8.44175	8.3604	8.17634	8.15652	8.46191	8.66813	8.30273	8.09957	8.06168	8.2823	8.43356	7.81007	8.12107	8.0045	8.30422	8.09312
INTS4	9.09511	9.3833	9.2484	9.31696	9.46611	9.38492	9.07632	8.68496	9.27079	9.01733	9.199	8.90353	9.14558	8.98992	9.17494	9.1484	9.22465	9.23401	9.3929	9.36671	9.09425	8.94105	9.398	9.20618	9.33982	9.06302	8.8885	9.61125	9.30157	9.58167	9.08488	9.33001
PFKFB3	7.80218	7.84217	7.66546	7.55618	7.87084	7.72794	7.67497	7.71754	7.46878	8.05091	7.71652	7.55921	7.52343	9.26277	7.63021	8.20281	7.64073	7.78933	7.7088	7.69317	7.46265	7.98141	8.1078	8.43231	7.69317	7.76843	7.67098	7.61466	7.52949	7.52795	7.42275	7.90051
ZC3H6	7.02924	7.13071	7.05058	7.10416	7.08277	6.98718	7.11494	7.17932	7.08479	7.03323	7.09259	7.14914	7.05427	7.01461	7.23289	7.17351	7.07007	7.07545	7.00271	7.02138	7.06624	7.17591	7.10922	7.08858	6.91805	6.90946	7.00255	7.00337	6.99716	6.90842	6.80116	7.04975
ALG11	7.11167	7.04198	6.99102	7.1363	6.9547	7.09339	7.17333	7.22626	6.94819	6.99898	6.95582	7.22512	6.91717	6.88703	7.07503	7.03937	7.17801	7.07773	7.0942	7.07765	7.18077	7.20013	6.94053	6.8606	6.95868	7.2579	7.31423	7.0412	7.17533	6.89545	7.51834	7.18131
RIN1	7.11437	7.12419	7.19055	7.1896	7.31846	7.18463	7.03227	7.165	7.17872	7.16017	7.25919	6.98277	7.16477	7.22714	7.17419	7.28798	7.33017	7.23295	7.30966	7.23877	7.26718	7.20837	7.28559	7.11091	7.21836	7.05665	7.01318	7.25794	7.22922	7.47216	7.0879	7.42914
RHBDL1	6.84176	6.86262	6.94717	7.02953	6.88648	6.82785	6.86948	6.95852	6.9691	6.78178	6.84758	6.83309	6.98374	6.81373	6.8299	6.77353	6.89624	6.75327	6.98174	6.95679	7.08556	6.98783	6.93749	7.0247	6.76876	6.90092	6.81137	6.99977	6.91284	6.97679	6.95164	6.8045
AIDA	6.68585	6.62939	6.74065	6.62934	6.57576	6.69864	6.7356	6.6278	6.55878	6.74128	6.74433	6.7016	6.54423	6.73913	6.64432	6.72696	6.78589	6.6895	6.74437	6.71479	6.61746	6.61658	6.73645	6.684	6.76678	6.64255	6.71326	6.74588	6.75735	6.649	7.15362	6.87802
NEK6	7.33142	7.30402	7.22332	7.28795	7.37057	7.18463	7.27004	7.06251	7.0875	7.31247	7.50759	7.11058	7.38948	7.50616	7.05023	7.19267	7.32143	7.60409	7.10206	7.47149	7.31716	7.12891	7.66862	7.36194	7.32987	7.27439	7.13447	7.32435	7.06613	7.40203	7.2175	7.20081
RNH1	8.20871	8.2834	7.96277	7.93224	8.05921	7.94014	8.18392	7.94833	8.33996	8.65694	8.18002	8.60078	8.55711	8.12016	7.91985	8.0444	7.92393	7.82096	8.56363	8.6672	8.38229	7.71626	8.34491	8.14793	8.78898	8.54928	8.28445	8.81795	8.56349	9.11722	8.30821	7.44328
SNORA7B	8.15008	8.24884	8.10844	8.15924	8.33244	8.27976	8.04167	8.08078	8.27555	7.85776	8.26016	8.0314	7.53364	8.07136	8.17234	8.16616	8.18365	8.20341	8.00287	8.07781	7.92379	8.07981	7.93518	8.0343	8.33553	8.00725	7.70999	8.17303	7.84095	8.04074	8.00352	7.97024
PTPRE	7.22184	7.69462	7.42829	7.29632	7.53714	7.37004	7.12403	7.27771	7.04073	6.89926	7.18661	7.2565	7.33086	7.4184	7.56791	7.5983	7.24447	7.4936	7.07558	7.35153	7.02335	7.13724	7.46225	7.41656	7.31886	7.24402	7.12335	7.30185	7.09856	7.45947	7.41679	7.0161
FAM185A	7.06061	6.79156	6.87037	7.08302	6.95071	6.94477	6.95691	6.8761	6.91485	6.86973	6.94038	7.02726	6.86628	6.97503	7.20759	7.09674	7.01303	7.01175	6.89026	6.9881	6.9834	7.17328	6.76363	6.88304	6.93547	7.13858	7.02914	7.11996	6.8955	6.89028	6.90682	6.84184
UNC119B	6.78907	6.97391	6.9545	6.78848	7.09096	6.75106	6.98467	6.93013	6.78094	6.99062	6.88217	6.8319	6.81905	6.96051	6.73256	6.83538	6.91236	6.81673	6.88531	6.78681	6.84119	6.92956	6.83665	6.98159	6.85639	6.94135	7.06871	7.03412	6.98248	6.87705	6.85992	6.66796
TOE1	7.05709	7.09217	7.18303	7.12131	6.97595	7.18124	7.00406	7.10143	7.02719	7.07	7.06971	7.06383	7.15614	7.09697	7.18742	6.863	6.95592	7.24726	7.2114	7.03928	7.03157	6.92825	7.01397	7.01318	7.15302	7.06187	7.1949	7.26291	7.18631	7.17776	7.1553	6.7969
PRR22	6.7781	6.91519	7.00767	7.05703	7.00196	6.82458	6.78611	6.91095	7.05525	6.98303	7.08757	6.92591	6.91717	6.70976	6.77933	6.801	6.81574	6.90194	7.10989	6.98438	7.00392	6.93719	6.9109	7.02844	7.19444	6.88061	6.92104	7.13481	6.87473	6.9827	6.82796	6.83818
PER3	7.10739	6.89046	7.04468	6.74129	6.85742	7.05692	6.86708	6.84431	6.92984	6.87542	6.81405	6.83435	6.90323	6.87023	6.77681	6.90365	7.02029	7.02128	6.85123	6.82804	7.03424	6.95393	6.95667	6.90169	6.83807	7.0475	6.90717	6.93238	6.75961	6.77226	6.82412	6.72193
RPS6KC1	7.45903	7.24064	7.59347	7.24064	7.44328	7.41554	7.41381	7.31795	7.31744	7.47737	7.16518	7.44915	7.13833	7.50462	7.33153	7.38116	7.42404	7.35932	7.32856	7.41123	7.42746	7.3808	7.28447	7.34881	7.14843	7.33376	7.41368	7.26692	7.26323	7.43713	7.18581	7.26799
COP1	11.5165	11.4147	11.1171	11.4309	11.5305	11.6111	11.2419	11.4768	10.9413	11.492	11.167	11.138	11.3035	11.8144	11.3496	11.7138	11.6727	11.5393	11.1405	11.0103	10.7673	11.3371	11.3811	11.2879	10.818	11.0927	11.086	10.4092	10.649	10.7407	10.8737	11.2894
MRPL30	6.87242	6.85359	6.69906	6.88705	6.74057	6.81998	7.12053	7.02381	6.92082	7.03323	6.82328	6.98645	6.81362	6.97611	6.9012	6.81055	6.88486	6.86855	6.86259	6.82696	6.96557	6.75287	6.98467	6.69965	6.86112	6.78592	6.93691	6.86532	6.89228	7.08806	7.33126	6.75749
WBP11	6.81566	6.89249	6.68247	6.61143	6.72509	6.77269	6.78803	6.98593	6.59151	6.64309	6.88891	6.606	6.8591	6.76598	6.74433	6.73682	6.79706	6.69698	6.76638	6.69884	6.74632	6.73177	6.75525	6.82286	6.659	6.71884	6.73756	6.76877	6.79402	6.73801	6.77504	6.68323
NFATC2	6.74191	6.62562	6.67972	6.9335	6.78851	6.7664	6.81951	6.60185	6.69103	6.59137	6.62361	6.7677	6.92746	6.80656	6.7428	6.83538	6.65892	6.824	6.96513	6.75106	7.03698	6.65152	6.59147	6.82458	6.96371	6.80757	6.82076	6.90072	6.87018	6.72624	6.74993	6.68415
SH3RF2	6.83309	6.78751	6.90877	6.74327	6.81077	6.72756	6.71717	6.73148	6.7794	6.6046	6.84758	6.86333	6.86628	6.7818	6.76877	6.68856	6.73559	6.79421	6.98174	6.69069	6.71417	6.73177	6.6662	6.6219	6.68319	6.69949	6.7945	6.7753	6.71735	6.68686	6.91479	6.9581
GON4L	8.35475	8.91991	8.56716	8.81834	9.05166	8.52127	8.39591	8.3208	9.28966	8.59723	8.64927	8.39079	8.67205	8.69726	8.98904	8.5395	8.49607	8.50647	8.83652	8.97088	8.66859	8.40562	8.73085	8.82718	8.61731	8.49047	8.57825	9.09881	8.94335	9.18554	8.64633	8.78081
TMF1	8.19693	7.76036	8.19576	7.91754	8.16285	8.13741	7.99606	8.14793	7.81063	8.34308	7.72618	7.83667	7.40744	8.22702	7.8813	8.26982	8.05779	8.19188	8.06705	7.98164	7.8522	8.26831	8.08211	7.89428	7.54566	8.0781	8.28287	7.79506	8.00438	7.60339	8.06857	8.16459
NDUFB8	12.1779	12.3649	12.3157	12.6346	12.4031	12.476	12.5408	12.3393	12.7207	12.3794	12.5369	12.2557	12.7011	12.0272	12.4914	12.2882	12.4404	12.7492	12.2059	12.494	12.6625	12.5244	12.3495	11.8961	12.7304	12.479	12.3704	12.1672	12.228	12.4005	12.5308	11.8685
TRIP4	9.25054	9.33222	9.21701	9.02229	9.40641	9.25543	9.01348	8.94478	9.02187	9.05123	9.08887	8.98011	8.87731	9.0738	8.73984	9.40757	9.2965	9.18649	9.02286	8.95787	9.17701	9.17967	9.04798	9.11851	8.9717	9.2513	9.14338	8.73483	8.90432	9.00722	8.96978	9.16114
CLDN14	8.5837	9.07046	9.02966	8.76451	8.84932	8.69795	8.40884	8.79812	8.43495	8.83388	9.16013	8.90531	9.04033	8.86073	8.21689	9.11666	8.8842	8.64229	8.8345	8.64839	8.07071	8.62712	9.61798	9.12652	9.0295	8.45104	8.3653	8.70725	8.42945	8.64243	8.4831	8.73722
CSF2RA	10.0459	9.54635	9.99788	9.84092	9.84858	9.98446	9.90476	10.3209	8.81374	9.94686	9.75056	9.83174	9.12764	10.0813	9.41368	10.1075	9.49132	9.1985	9.68188	10.0565	8.80894	9.58718	9.43227	9.80444	9.50743	9.82714	9.62988	9.45966	9.2942	9.75513	9.24253	9.76083
CLCF1	7.3067	7.15581	7.45275	7.14461	7.29303	7.26225	7.36407	7.03188	7.42179	7.25622	7.52934	7.31305	7.81494	7.44475	7.86105	7.60765	7.45999	7.58145	7.40255	7.45344	7.62125	7.37345	7.39105	7.34721	7.35162	7.32928	7.44626	7.44459	7.49193	7.19236	7.43652	7.30647
SHMT2	9.95632	10.0961	10.0708	10.2496	10.1867	10.2284	10.3495	9.66808	10.6479	9.78636	10.1518	9.70461	10.4249	9.45339	9.9434	10.0153	10.0603	10.3066	10.1305	10.6082	10.7008	9.83237	9.87738	10.0122	10.3869	10.3434	10.3538	10.4435	10.1425	10.403	10.4425	9.93399
HLA-DQB1	8.91672	8.48251	8.72756	9.33823	8.86289	9.31465	9.3585	6.7074	9.01507	8.59363	8.66043	8.51064	8.58554	7.9958	9.67978	8.57641	6.76052	9.37072	9.79176	10.6479	9.54664	8.47058	9.30535	8.91919	8.55731	8.55032	9.40536	9.76513	8.8189	9.22064	8.44532	8.8663
ZNF224	7.93451	8.06674	7.9798	8.05654	8.2137	8.22718	7.87436	7.96262	8.10793	7.72467	8.05165	7.93939	7.658	8.12378	8.10909	8.36308	7.96694	8.00212	7.94395	8.0372	7.92041	8.09818	7.88975	7.98658	7.77027	7.80038	7.88963	7.87838	7.91611	7.80711	8.09208	8.08362
RPL29	11.8144	11.4701	11.6832	12.476	11.7477	11.93	12.1337	11.6676	12.4404	11.7207	11.8609	11.5075	11.9235	11.5133	12.2309	11.2741	11.4219	12.4127	11.6997	11.7984	12.0988	12.5308	11.2244	11.596	12.5127	11.8144	11.5762	11.694	11.1554	11.4891	12.5683	11.7155
SPTBN1	7.48335	7.78759	7.71404	7.63187	7.69769	7.77428	7.45834	7.44182	7.60796	7.10861	7.34354	7.62681	8.38328	7.17823	7.29319	7.52031	7.48699	7.54159	7.50868	7.90515	7.92272	7.49734	7.19818	7.83658	8.40314	7.89609	7.78995	8.50248	7.92347	8.06039	7.9784	7.52462
SRM	8.64493	8.38971	8.20858	8.72111	8.22281	8.26602	8.85067	8.57825	8.89562	8.26569	8.57982	8.62403	8.7926	8.16228	8.56633	8.22775	8.51622	8.63798	8.69539	8.88229	8.90328	8.20377	8.53637	8.68217	9.07046	8.87551	8.57556	9.12799	8.75955	9.02321	8.85597	8.52623
SEPTIN6	9.4338	9.92879	9.59545	10.141	10.1089	9.97471	10.1537	9.5903	10.6643	9.21119	9.77909	9.62631	9.61555	9.24094	10.6092	9.8695	10.0181	10.39	10.101	10.3909	10.215	10	9.83089	10.0165	10.6782	10.0771	10.1474	10.8139	10.3936	9.91535	9.95269	9.77263
TNFSF14	8.53473	8.61636	8.56773	8.07127	8.67095	8.64322	8.08225	8.21609	7.60076	7.92962	8.34074	7.99265	7.64576	8.70708	8.18964	8.70663	8.20507	8.27706	8.1865	8.36398	7.45408	8.33049	7.25515	8.61346	8.23366	8.32876	7.83856	8.38218	7.8668	8.32451	8.14793	8.44501
HNRNPA1	9.33121	8.90587	9.06441	9.76987	8.51749	8.96448	10.7927	10.2293	10.0055	9.52289	9.10775	9.92024	9.96423	9.02448	10.8811	8.76342	9.12187	9.10958	8.80789	9.07309	9.90759	9.33268	8.91165	8.61972	9.23467	9.76083	10.4183	9.25665	9.59499	9.74621	9.48266	9.23837
CXorf65	7.34197	7.4208	7.45988	7.42045	7.4585	7.48492	7.05297	7.281	7.45408	7.30311	7.42161	7.0223	7.30172	7.56776	7.57322	7.4474	7.51559	7.3195	7.3947	7.49903	7.42039	7.17868	7.585	7.55801	7.33999	7.41554	7.34963	7.89162	7.39688	7.58974	7.24657	7.36383
PGAM1	9.01329	8.65193	8.69297	8.70019	8.98992	9.11056	9.05812	9.62646	8.56252	9.36671	8.44501	8.62322	7.50489	8.85312	9.12878	9.046	8.81476	8.27372	8.69082	9.15314	8.63321	8.21598	7.27915	8.65273	8.41482	9.32063	9.4675	9.11806	9.15054	9.5164	8.99203	9.00914
AGPAT3	6.81791	6.8472	6.90718	6.83039	6.85038	6.76046	6.62381	6.83629	6.90614	7.08466	6.7226	7.06693	6.7107	6.89426	6.88421	6.82534	6.92352	6.76359	6.65638	6.82905	6.76542	6.71398	6.73157	6.8843	6.71225	6.89665	6.83854	6.85445	6.93435	6.89222	6.77188	6.76916
TASOR	7.76096	7.48255	7.72953	7.62932	7.74135	7.83401	7.72193	7.60136	7.57164	7.78794	7.60274	7.42353	6.97951	7.57221	7.65809	7.72205	7.70356	7.58921	7.54305	7.54035	7.83216	7.89551	7.09969	7.63893	7.46895	7.6097	7.63465	7.69608	7.49943	7.5408	7.92567	7.55531
THAP6	7.37704	7.13721	7.27782	7.33329	7.1967	7.58609	7.66441	7.3431	7.20947	7.21383	7.27726	7.24823	7.28173	7.39406	7.5004	7.16645	7.5095	7.54431	7.33612	7.35825	7.35278	7.82062	7.32798	7.09244	7.00823	7.23979	7.13543	7.02694	7.15351	6.88837	6.84871	7.35823
RFNG	7.25668	7.22205	7.40064	7.32465	7.12486	7.0848	7.45442	7.69268	7.24413	7.70309	7.24325	7.46295	7.0575	7.18488	7.30506	7.09799	7.35351	7.28905	7.69717	7.2971	7.27321	7.06659	6.81016	7.33742	7.39021	7.51445	7.58486	7.63886	7.5844	7.4841	7.16672	7.46392
NUP43	9.36024	9.36965	9.58144	9.40757	9.30623	9.50264	9.83563	9.49619	10.0359	9.2619	9.27512	9.25629	9.46554	9.5458	9.94686	9.22282	9.63909	10.032	9.64371	9.60015	9.94973	9.99442	9.74018	9.39582	9.92749	9.31104	9.44874	9.38858	9.8462	9.6353	9.77542	9.39692
FLOT1	10.718	10.8322	10.5049	10.2212	11.0371	10.3514	10.1742	10.5633	9.82216	10.8311	10.9688	9.99045	10.3392	11.3974	10.2586	10.5944	10.4455	10.2953	10.5445	10.3075	9.30051	10.1255	11.5611	10.9779	10.6355	10.2015	10.3649	9.90383	10.1526	10.1142	9.79176	10.244
DGKA	6.83725	7.02953	6.91541	6.9873	6.93029	7.05154	6.84556	6.95174	6.8798	6.64309	6.6376	6.64689	6.81483	6.64138	6.95575	6.96143	6.96454	6.89066	6.81447	6.96781	6.97708	6.78955	6.64671	6.93234	6.91365	7.08607	7.17747	7.18137	7.06193	6.90993	7.14484	7.19298
SPINK8	6.96838	6.9786	6.64719	6.7011	6.78481	6.89079	6.69251	7.03849	6.63789	7.1792	6.8089	6.82006	6.80746	7.24567	6.7187	6.9577	6.71033	6.78139	6.84884	6.82471	6.64315	6.71931	6.7305	7.03534	6.88709	6.67087	6.66015	6.65722	6.61623	6.68421	6.71444	6.71616
ZBTB45	7.49171	8.11746	7.72685	7.62417	7.76369	7.77952	7.52038	7.27679	7.73633	7.64925	7.68608	7.35527	7.5717	7.87796	7.1449	7.97215	7.66236	7.57512	7.53997	7.64917	7.38948	7.59879	7.60066	7.94679	7.75833	7.7441	7.51322	7.83599	7.59259	7.84402	7.82716	7.75289
RBM34	8.3768	8.35536	8.16925	8.6222	8.27616	7.7976	8.73911	8.6394	8.44655	8.2133	8.52007	8.77052	8.5374	8.1865	8.92034	8.03445	8.11362	8.0814	8.10879	8.29682	8.76954	8.11349	7.73961	7.81338	8.6394	8.87748	8.90836	8.22524	8.55602	8.66444	8.12788	8.23289
TPST2	7.39203	7.60519	7.49344	7.39855	7.4668	7.56096	7.41381	7.64613	7.29678	7.66196	7.3549	7.49875	7.01779	7.52372	7.07817	7.46726	7.42805	7.34536	7.49419	7.50256	7.39703	7.26692	6.72038	7.50206	6.97513	7.5905	7.69495	7.46204	7.50228	7.76725	7.68902	7.30026
PFDN6	6.77487	6.9059	6.88075	7.0798	6.86445	6.81677	6.99639	6.74217	6.84668	6.81447	6.8206	6.90804	7.0282	7.27663	6.92386	6.77353	6.91661	7.00972	6.73431	6.954	6.98556	6.95671	7.20677	6.8606	6.86412	6.93635	6.76145	6.82677	7.08378	6.77592	6.79275	7.24615
SH3GL2	6.74312	6.7429	6.77443	6.93895	6.75132	6.75938	6.65117	6.7096	6.78997	6.75006	6.75114	6.81767	6.61527	6.74765	7.00463	6.75291	6.8021	6.75093	6.73296	6.74966	6.81585	6.63914	6.74118	6.66271	6.79881	6.53427	6.86244	6.69696	6.78369	6.77875	6.67041	6.67333
ARRDC1	7.54014	7.82527	7.66027	7.6882	7.7302	7.69903	7.80634	7.8126	7.57522	7.83029	7.84592	7.64043	7.65877	7.6925	7.40584	7.67582	7.71875	7.57922	8.19548	8.03116	7.72886	7.36674	7.57796	7.94943	8.11817	8.02104	7.78278	7.99387	7.90816	8.11529	7.5905	7.85972
B4GALT4	7.7451	7.82415	8.06239	7.8921	7.57415	7.64941	8.08984	8.11277	7.86582	7.76174	7.87123	8.06104	8.12656	8.00137	8.26861	7.60823	7.83999	7.6834	7.74646	7.90946	7.81479	7.7718	7.9962	7.66483	7.63893	7.85396	8.11909	7.7958	7.99531	7.68529	7.71952	7.6677
LEPROT	10.5231	10.9953	10.6717	10.9735	10.7824	10.7277	10.7069	10.5723	9.80297	10.7467	10.6694	11.2795	10.8214	10.1075	10.554	10.7641	10.7641	10.7038	10.3501	10.4425	10.7336	10.5673	11.0415	10.542	10.4617	10.4753	10.49	10.029	10.3409	10.4425	10.3296	10.9892
DIAPH1	8.97548	9.76173	9.57528	8.97019	9.54942	9.398	8.42775	8.73873	9.22436	9.28113	9.63341	9.00665	9.38492	9.11056	8.62676	9.70827	9.53797	9.22498	9.73564	9.58122	9.47066	8.53394	9.42652	9.65335	9.43571	9.25352	8.83264	9.96348	9.50208	9.9543	8.99534	9.40168
MAFA	7.1578	7.46113	7.01403	7.6848	6.82747	7.1886	7.59013	7.60944	7.10077	7.07971	7.17145	9.29859	8.21796	6.99661	7.24812	6.93382	7.06769	7.05442	6.99572	7.40564	7.28425	7.17014	7.74921	7.36194	7.60339	7.22238	7.08268	7.16831	7.23973	7.75518	7.13599	7.28557
CD151	7.05567	7.37657	7.45037	7.37267	7.21636	7.78954	7.2063	7.20953	7.5779	8.48668	7.09417	7.92557	6.65566	7.72598	7.20759	7.53115	7.49052	7.05559	7.62925	8.11337	7.55653	7.14044	6.59965	7.65661	6.87086	7.69297	7.49318	7.85246	7.32435	8.22152	7.49289	7.53547
C2orf42	8.65086	9.14116	8.78864	8.75712	8.81871	8.70651	8.87647	8.42385	8.76489	8.66612	8.76276	8.48181	8.85373	8.53039	8.72921	8.80699	8.69372	8.8865	8.97918	8.97788	9.0013	8.5837	8.94478	8.80854	8.90481	8.77649	8.67348	9.06139	9.20409	8.79522	9.13427	8.83115
C1orf53	6.94428	6.71311	6.84285	6.73216	6.71268	6.68315	6.98126	6.87858	6.71971	7.01175	6.76417	6.9316	6.9368	6.76227	6.69522	6.71062	6.71539	6.80376	6.74437	6.80186	6.87695	6.85939	6.77567	6.69151	6.90936	6.83753	6.81477	6.60414	6.90634	6.72174	6.68281	6.74495
FLVCR1	7.24341	7.23095	7.28311	7.50861	7.22765	7.39161	7.22151	7.6636	7.20947	7.25389	7.58702	7.17399	7.24285	7.55466	7.307	7.35591	7.47828	7.23553	7.31875	7.18354	7.05877	7.25818	7.36173	7.34288	7.30311	7.50228	7.28437	7.40628	7.18091	7.53594	7.33172	7.77201
DDIT4	9.29562	9.51239	10.1815	9.43596	8.98104	9.23172	9.95731	10.4239	9.05746	8.56185	9.27734	8.91731	9.67136	9.12365	9.05014	9.37213	8.99743	9.06139	9.04798	8.96076	8.8571	9.03104	9.35946	8.64229	9.62534	9.14943	8.92464	9.92213	10.1742	9.26637	10.2195	10.0771
TBC1D7	8.01886	8.21192	8.05765	8.07958	7.8895	7.71511	8.28941	8.21137	8.05586	8.40128	8.03014	8.29636	8.22883	8.27884	7.93928	7.98491	8.17702	7.96732	8.06473	8.31167	7.94633	7.92962	8.15079	8.13195	8.21659	7.89962	8.06913	7.87673	8.52912	8.67147	8.06287	7.92155
LZIC	7.47941	7.32656	7.33548	7.35634	7.22387	7.41123	7.17783	7.29001	7.44064	7.55934	7.25525	7.49706	7.37866	7.47574	7.13251	7.40039	7.40481	7.4157	7.27317	7.17841	7.4685	7.44467	7.27748	7.16926	7.13665	7.45882	7.41851	7.07761	7.25291	7.05616	7.38829	7.29757
LILRA3	10.5429	11.694	11.7155	10.3075	11.0754	11.5909	7.69483	10.674	10.5597	11.1421	11.4015	10.1711	10.4125	10.8892	10.2628	10.7097	11.1322	10.9026	10.1496	10.8077	10.2489	11.2404	11.8731	11.5713	10.4415	10.4526	10.8122	11.1918	9.72064	11.7461	11.2508	11.8107
ZMYM2	7.95975	7.32214	7.80334	7.54406	7.89764	7.98462	7.91198	8.15251	7.69608	7.69717	7.48563	7.782	7.76948	7.91472	8.22018	7.93846	7.89073	7.69177	7.79848	7.46313	7.88901	8.23482	8.03029	7.74309	7.33906	7.59451	8.00194	7.50239	7.70213	7.36397	7.80626	7.66931
BANK1	8.76489	8.81557	8.28301	8.77699	9.52751	9.31519	9.34099	8.18042	9.76015	8.50363	8.20991	8.67002	8.44475	7.8311	9.31563	9.08619	9.06021	9.4815	8.78001	9.36536	9.48292	9.87608	8.17198	8.61278	8.59694	9.30999	9.79093	8.76216	8.34875	8.75886	9.54912	9.1668
LINC00265	7.5998	7.79448	7.52394	8.22477	8.18661	7.94014	7.49087	8.16139	7.34601	7.55263	7.64059	7.77499	7.5777	8.0896	7.59252	8.11761	7.64682	7.63677	7.82587	8.3187	7.70638	7.30889	7.23178	7.93771	7.88355	7.69297	7.78723	8.17984	7.99075	8.52912	7.6971	7.76461
PPP4R3B	8.12416	7.5708	7.96673	8.30273	7.72598	7.99464	8.38638	8.50281	8.11188	8.22491	8.01258	8.37112	8.28847	8.11733	8.42421	7.82731	8.5301	8.19397	7.87479	7.55767	8.24687	8.79125	7.8942	7.78358	7.20681	8.04289	8.33655	7.4184	7.92765	7.53436	8.28041	8.08454
DET1	7.43355	7.62187	7.60245	7.44016	7.5004	7.84608	7.59013	7.43638	7.60701	7.39017	7.45052	7.38463	7.3093	7.41222	7.39621	7.43571	7.60066	7.63372	7.72067	7.69623	7.61892	7.63347	7.69868	7.66058	7.44767	7.61103	7.62254	7.85169	7.74357	7.54605	7.7372	7.18891
SRRM1	7.63246	7.31014	7.4913	7.14801	7.55869	7.62034	7.34183	7.46064	7.486	7.41418	7.21787	7.40024	7.31226	7.38541	7.3681	7.74548	7.5872	7.4499	7.73532	7.43094	7.70336	7.31014	7.73677	7.70467	7.07392	7.35725	7.77078	7.75418	7.56254	7.61424	7.61977	7.5514
THRA	7.49919	7.51437	7.3113	7.25552	7.23404	7.17711	7.0781	7.25008	7.35908	7.35124	7.12231	6.95455	7.18771	7.08021	6.90773	7.24367	7.25147	7.39005	7.35255	7.08055	7.26057	7.15256	6.74741	7.07854	7.83869	7.20353	7.1588	7.72067	7.38375	7.33966	7.15976	7.15373
IRAK3	9.03836	8.95539	9.16091	8.65736	9.18303	9.29094	8.99554	9.69769	8.49865	9.51056	8.9045	9.03756	9.05487	10.3271	8.63163	8.80753	8.97938	8.33553	8.83074	8.66296	8.54577	8.94335	8.92673	9.01217	8.67348	8.52623	8.65821	8.16342	8.40854	8.55602	8.45696	9.26637
TFDP1	9.72016	8.74317	9.40516	8.812	8.89048	9.24701	8.98972	10.269	8.79429	10.7142	9.08843	9.69986	8.96056	9.20239	8.89525	9.08788	9.29072	8.8726	9.48378	8.88882	9.24492	8.77369	9.41646	8.98081	8.38523	8.71455	8.94593	8.84327	9.08577	8.84688	9.19201	9.04574
NATD1	6.953	6.75844	6.948	6.89822	6.78481	6.85539	6.75686	6.90855	6.83675	6.98919	6.66235	7.19255	6.92896	6.61824	6.82344	6.631	6.80638	6.83355	7.23769	6.89395	6.89773	6.65037	6.86559	7.12681	6.94893	6.79578	7.00913	7.14343	6.67581	6.96365	6.70495	6.87691
NIBAN2	8.90616	9.40904	9.27433	8.86289	8.99129	9.58428	8.52059	8.4738	8.76111	9.59386	9.1985	8.74704	8.89873	9.27079	7.63234	9.69986	8.93601	8.84994	8.76869	9.11014	8.70833	8.67848	9.0059	9.17342	8.66215	8.64678	8.55844	8.91711	8.81178	9.41601	9.45259	9.35867
KDM4C	7.16473	6.98067	7.10913	6.9303	7.03863	7.1594	7.14921	7.07763	7.16304	7.08277	6.90946	7.20588	7.10551	7.05997	7.09403	7.13784	7.14934	7.10932	7.35024	7.02694	7.31109	7.22278	7.14921	6.85324	6.93417	7.01881	7.37568	7.26291	7.1678	7.10258	7.21383	7.07351
CENPJ	6.95496	6.94655	7.06405	6.97317	6.92798	6.94687	7.10479	6.81797	7.32662	7.13164	7.04864	7.00604	7.12026	6.84244	6.98374	6.94572	7.10181	7.07231	7.106	7.07897	7.24769	7.04113	7.07545	6.90877	6.95134	6.94358	7.1538	7.01125	7.17657	7.0601	6.90133	6.95258
NR3C2	7.1134	6.99454	6.98142	6.9932	6.96312	7.03248	7.25429	6.99532	7.15443	6.78616	6.87645	6.82346	6.91816	6.82796	7.31671	7.10114	7.06308	6.93143	6.9659	6.92484	7.12542	7.2177	6.97033	7.01646	6.98062	7.04134	7.17655	7.05759	7.13958	6.93895	6.98556	7.00466
TESMIN	6.77604	7.13169	6.77345	6.87724	6.89564	6.78961	6.88903	6.83512	6.65504	6.94246	6.85258	6.85487	6.91614	6.87858	6.92331	6.92985	6.889	6.81436	6.8321	6.8761	6.73677	6.83602	7.14419	6.91776	6.83644	6.80588	6.87993	6.81407	6.74656	6.79097	6.79816	6.82817
HIGD1A	9.22282	8.35785	8.52334	8.94828	8.50519	8.53098	9.4213	9.55678	8.49635	8.9796	8.40491	9.45783	9.01588	8.95391	9.72644	8.54024	8.83996	8.83696	8.33036	8.36541	8.91484	9.01733	8.16499	8.34897	8.47292	8.925	9.33024	8.1518	8.48112	8.22447	8.53727	8.35351
CTF1	6.89541	6.95862	6.92795	6.73928	6.72921	6.81081	6.90377	6.98176	6.74545	6.93537	6.92977	6.91485	6.76195	6.91869	6.87918	6.801	6.94462	6.94489	6.82317	6.87486	6.90695	6.93898	6.84785	6.92586	6.78098	6.82337	6.81368	6.82987	6.89046	6.85585	6.99703	6.84463
PRRG4	7.86236	8.18031	7.34935	7.69717	8.27616	8.03272	7.40203	7.58242	7.50304	7.7757	7.51587	8.37264	7.80177	8.21811	6.96742	7.9504	7.89664	7.93527	8.0902	8.07276	6.95927	7.79283	7.48361	8.0132	7.35162	7.6104	7.49532	7.16367	7.65277	7.25804	7.13875	7.78001
ANKRD12	8.85312	8.41755	8.65261	8.76409	8.32711	8.92914	8.98203	8.80603	8.65847	8.46137	8.54828	8.86651	8.89544	9.00044	9.11851	8.83504	8.98164	8.86337	8.30297	7.9298	8.88207	9.75706	8.23424	8.09143	7.77171	8.74417	9.20663	7.55949	8.22686	7.61793	8.63408	8.3234
ASPSCR1	6.94149	7.14016	6.94321	7.01256	6.86855	6.8886	7.02628	7.05591	7.12206	7.12734	7.11494	7.07661	6.91979	6.78875	6.98985	6.9577	7.07651	7.12043	7.24091	7.02921	7.09667	6.703	6.91943	6.98062	7.21535	7.11295	7.07851	7.3298	7.13853	7.09851	6.88677	6.86929
ANK3	6.8481	7.00701	7.03609	6.9551	7.07558	6.83343	6.8297	6.81077	6.95673	6.74	6.73919	6.75413	6.87913	6.7049	6.80794	6.97401	6.92429	7.05559	6.91464	7.04134	7.02543	6.8607	7.02654	6.88798	7.15395	6.95641	7.05028	7.08784	7.02535	6.84204	6.83042	6.72788
APEX1	10.6427	10.7069	10.7226	11.125	10.7301	10.6909	11.1679	10.7097	11.2446	10.7156	10.5786	10.5082	10.8993	10.2284	11.03	10.5017	10.8026	10.9315	10.8931	11.0029	11.5181	10.8133	10.7663	10.4861	11.257	11.17	10.8848	11.1554	11.1655	11.0913	11.1508	10.4977
MEF2A	7.24637	6.84127	6.96155	7.35634	6.89146	6.97113	6.8297	7.2453	6.93612	6.94406	6.75762	7.19482	7.3334	7.3598	6.89693	6.94684	6.96781	6.90061	7.2141	6.92605	7.46953	7.08674	6.99317	7.0602	7.10052	7.08487	7.18031	6.97498	7.04366	6.98654	7.45903	6.97983
CYLC2	7.39116	7.67363	7.59479	7.27841	7.56767	7.45209	7.1422	7.48853	7.12698	6.97337	7.74952	7.08393	7.03344	7.99746	7.43145	7.66607	7.34667	7.58567	7.24429	7.37515	7.22668	7.1518	7.1007	7.13455	7.24552	6.95641	6.90974	7.54982	7.257	7.59909	7.75574	7.782
RPL10	14.254	14.367	13.9832	14.5303	14.0453	14.0785	14.677	14.4643	14.483	14.4254	14.5429	14.324	14.5645	14.0274	14.4974	13.9737	14.1447	14.3546	14.4074	14.301	14.6478	14.2067	13.8857	14.0214	14.5227	14.3431	14.5429	14.4029	14.6022	14.5645	14.6431	13.8429
CAMTA1	7.24974	6.76753	7.16074	6.94038	6.86445	6.96143	7.00505	7.12536	7.04176	6.99267	6.99782	6.99327	7.04961	6.93496	7.08757	7.27882	7.02084	7.07138	6.96335	6.94367	7.51864	6.85633	6.96047	6.90742	6.94893	6.94463	7.17961	6.92204	7.07871	6.96778	7.11933	6.84
SLIRP	10.2636	9.84372	9.31696	10.9359	9.07067	9.01548	11.2946	11.2946	10.83	10.818	10.4284	11.0671	10.2159	10.1792	11.2809	8.73655	10.4311	10.2772	8.95892	8.94672	10.3631	9.68538	8.89627	8.49649	9.95951	10.7815	9.94522	8.91515	9.26619	9.15664	9.04832	8.6165
METTL6	6.81914	6.84619	6.7953	6.9551	6.76685	6.93859	7.0902	6.94153	6.94248	7.05207	6.82807	7.06502	6.87298	6.95302	7.46141	6.75653	6.8455	6.82179	6.73682	6.91877	7.03604	6.79589	6.67926	6.69333	6.80516	7.02021	6.99431	6.85445	6.85574	6.83158	6.78368	6.70853
SCRN2	6.83395	7.08291	6.79102	7.11411	6.97086	6.95646	6.99639	6.79237	6.9673	6.9059	7.10441	6.94374	7.15527	6.9272	6.71221	6.89002	7.00926	6.89856	6.97615	6.9364	6.88942	7.01766	6.84903	6.98461	7.07503	6.94135	6.87097	6.9639	7.01129	7.01188	7.03768	6.79054
ZNF326	6.73434	6.68162	6.7602	6.94299	6.63515	6.74511	6.79144	6.65981	6.73556	6.57596	6.61822	6.8041	6.817	6.70381	6.72878	6.7842	6.72455	6.93497	6.75677	6.72299	6.9944	6.75731	6.71648	6.91162	6.97855	7.0525	6.91845	6.82677	6.85886	6.7869	6.75907	6.74336
BTK	9.53398	9.5943	9.62199	9.58144	9.73441	9.77045	9.56937	9.65894	9.7763	9.52785	9.61555	9.95951	9.40968	9.86548	9.21961	9.35719	9.45738	9.32375	9.22665	9.56344	9.22375	9.32789	9.71868	9.4586	9.50851	9.7159	9.63556	9.38094	8.41879	9.58167	9.64258	9.55925
LARGE1	7.02036	7.21615	6.96637	7.02953	7.41802	7.15523	7.07641	6.76662	7.42062	6.94638	6.97033	6.88224	7.16731	6.75855	7.02974	7.20588	7.02841	7.07773	7.01074	7.04031	7.27714	7.28301	7.01061	6.99474	7.1054	7.34267	7.23003	7.25794	6.90311	7.18619	7.12998	7.1881
AGPAT5	7.2276	6.9553	7.1804	6.99205	7.13754	7.16903	7.32545	7.12644	7.1424	7.04554	7.09818	7.07075	7.00798	7.0753	7.197	7.35171	7.23774	7.24986	7.02215	7.07228	7.29372	7.40491	6.99088	7.02844	7.03157	7.21926	7.40314	6.95972	7.01487	7.03887	7.26684	7.00686
DNAAF10	7.31603	7.35214	7.3306	7.37574	7.3238	7.48853	7.63109	7.13583	7.37358	7.17812	7.10697	7.25461	7.32486	7.23235	7.40965	7.36706	7.25517	7.4813	7.31721	7.44838	7.41407	7.37644	7.15516	7.2566	7.32987	7.3976	7.5408	7.32807	7.42715	7.13732	7.37949	7.09417
RCN2	8.5606	7.71697	7.92166	8.23146	7.52242	8.08258	8.91442	8.58944	8.12444	7.79984	7.72863	8.42816	8.32989	7.99302	9.12799	7.71272	8.35573	8.43133	7.83856	7.78143	8.81305	8.89873	7.91724	7.78766	7.99819	8.44621	8.82133	7.64149	8.25274	7.60935	8.18312	7.75621
RPL26L1	7.27697	7.18354	7.1238	7.5098	7.10833	6.9604	7.58901	7.58073	7.30976	7.51445	7.59938	7.59699	7.49734	7.32936	7.52673	6.99957	7.15171	7.1845	7.06391	6.9658	7.23912	7.15717	7.05205	6.86465	7.29886	7.39021	7.14427	6.96063	6.97609	7.12917	6.9136	7.14427
TBC1D13	8.09156	8.30857	8.0732	8.14254	8.25472	8.10764	7.97441	7.73241	8.16594	8.06674	8.15936	7.80064	8.12586	7.97583	7.81626	8.19548	8.15746	8.18589	8.03496	8.38937	8.11265	7.87059	8.36375	8.27632	8.14998	8.12814	7.79825	8.41044	8.11106	8.21584	8.20595	8.29096
ORMDL3	8.25578	8.12519	8.26921	8.02656	8.04105	8.36228	7.86643	8.14681	8.27853	7.98046	8.16582	8.16459	8.02837	8.33923	8.02055	8.1478	8.01507	8.1431	8.02198	8.03171	7.83783	8.36004	8.02522	8.23352	8.19079	8.3604	8.01868	8.11778	8.01757	7.65909	8.42522	8.30362
C5orf34	7.08124	6.83123	6.9171	6.9364	6.8361	6.87064	6.94958	6.87364	6.95673	6.80376	6.90677	6.99693	7.0575	6.86747	6.89228	6.92101	6.89402	6.98754	6.91745	6.88435	7.01729	7.0245	6.88843	6.91776	6.91513	6.89665	6.97228	6.78494	6.85819	6.77113	6.77814	6.91869
ZNF248	7.25371	7.35416	7.33153	7.42998	7.42825	7.44938	7.47485	7.45041	7.6326	7.17995	7.45052	7.13089	7.37866	7.26002	7.45098	7.35591	7.40209	7.47615	7.24907	7.25287	7.41016	7.55587	7.52321	7.19234	7.29886	7.30731	7.43017	7.52166	7.49385	7.37526	7.4702	7.47635
RANGAP1	9.23147	10.0023	9.74484	9.14743	9.56282	9.77964	8.80789	8.17624	9.83237	8.99311	9.46805	8.84428	9.48013	9.18732	8.40115	9.72925	9.62199	9.62534	9.11014	9.46611	9.19571	9.45631	9.40536	9.6144	9.35208	8.89544	8.72514	9.62502	9.40326	9.44926	10.1055	9.68024
DCTN2	10.9586	11.1266	10.8943	11.09	10.9544	10.8577	11.1112	10.4936	11.3827	11.0738	11.0969	10.8322	11.1849	11.0351	10.7348	11.0703	11.1057	11.0738	11.1188	11.2144	11.4004	10.8825	11.2231	11.158	11.0754	11.0371	10.8917	10.923	11.015	11.1188	11.1807	10.7983
ING1	7.85129	7.45719	7.43184	7.53788	7.48611	7.7313	7.80199	7.84705	7.45114	7.62372	7.57316	7.49792	7.57859	7.72692	7.70246	7.8779	7.65389	7.4558	7.43428	7.47507	7.62838	7.69297	7.76725	7.50536	7.25779	7.67019	8.04453	7.39507	7.63035	7.48485	7.50941	7.48535
PARP6	6.84701	7.04077	6.9747	6.90597	7.0192	6.80767	6.89411	6.89896	6.98335	6.94967	7.0406	6.91375	6.91293	7.03192	6.77604	7.01246	7.0402	6.94877	6.93351	7.00289	7.02997	7.08765	7.04314	7.12013	6.88396	6.921	6.96281	6.98904	7.02835	6.86793	6.81673	6.82548
RABL3	7.37809	7.32301	7.36235	7.21014	7.14654	7.24939	7.55852	7.48785	7.41969	7.33966	7.26036	7.41329	7.11895	7.23735	7.44336	7.23394	7.35351	7.37274	6.98628	7.00995	7.28628	7.07854	6.9752	6.94132	7.10165	7.53341	7.53428	6.90597	7.00561	6.94783	6.94626	7.09793
VPS33A	7.93781	8.26159	8.24495	7.80973	8.07191	8.15251	7.97276	7.84394	8.15652	8.10695	7.99265	7.79848	7.98674	7.9885	7.54723	8.23939	8.01507	7.92874	7.95156	8.00855	7.99034	7.71135	7.89318	7.92575	8.03533	7.89276	7.91892	8.12261	7.93126	8.10469	7.80077	7.94712
CCDC59	10.1055	9.47924	9.46038	9.94686	9.47377	9.30999	10.4049	9.90528	10.0979	9.76625	9.32089	9.90346	9.78271	9.68188	10.3927	9.20713	9.81499	10.1617	9.17748	9.21803	9.79326	9.9543	9.3553	9.38189	9.23108	9.94686	10.1642	8.85449	9.27118	9.16928	9.727	9.32194
CNNM3	9.29816	9.89369	9.33308	9.45208	9.72253	8.92137	9.03188	8.56509	9.31184	8.48853	8.98655	8.58989	9.33918	8.7745	9.20484	9.19046	9.40641	9.94199	9.23108	9.74313	9.19535	9.20618	8.71472	9.70679	9.80274	9.37286	9.00065	9.96861	9.35258	9.6584	9.78636	9.83237
PDSS2	9.75598	9.95821	9.99163	10.1635	9.914	9.88893	9.93282	9.96861	9.95821	9.51901	10.1762	9.86308	9.66739	10.2259	10.0511	9.86548	9.68091	9.96156	9.72722	9.8906	9.50317	10.0733	9.5943	10.0982	10.2427	10.0764	9.76929	10.0916	10.0629	10.145	10.3097	10.3957
DNAJA3	9.11982	9.16629	9.39315	9.29763	9.31895	9.354	9.64818	9.04323	9.60831	9.01084	9.21885	9.07144	9.22968	8.97662	9.66411	9.29789	9.45432	9.61183	9.14873	9.44952	9.65894	9.67774	9.35581	9.3112	9.27849	9.13467	9.57821	9.47769	9.71964	9.36724	9.73696	9.32063
ZNF358	7.60285	7.9502	7.87542	7.80146	7.53318	7.82995	7.17783	7.35562	7.7398	7.59487	8.05676	7.42678	7.78995	8.13146	7.16529	7.84808	7.43082	7.71261	7.38829	7.55064	7.54697	7.65397	7.53181	7.80891	7.59213	7.35291	7.28706	7.61061	7.64033	7.59422	7.98171	7.7594
MX1	12.7492	12.2333	12.4692	11.4614	13.1454	12.1585	11.8408	10.3766	13.8095	12.0865	12.0652	14.2487	12.9197	13.0088	11.0608	12.4661	12.1235	10.4425	12.3495	12.6913	12.2998	13.446	12.576	12.8041	11.6004	11.71	11.4784	11.7756	13.0052	12.9596	12.1148	12.5872
AARS1	9.5258	10.1934	10.0335	9.65531	9.99339	10.1573	9.47924	8.76755	10.1245	9.6386	9.57064	9.13873	9.6578	9.1699	9.13839	9.98154	9.77135	9.75706	10.0117	10.2672	10.3944	9.75097	10.0636	9.99693	10.0036	9.72176	9.6247	10.6447	10.5472	10.4299	10.3164	9.86419
ZNF680	6.74681	6.81329	6.79416	6.69906	6.59486	7.00466	6.747	7.1912	6.84668	6.74567	6.69526	6.85021	6.7187	6.77814	6.64583	6.79432	6.8392	6.77313	6.81447	6.57287	6.79428	6.75731	6.75275	6.63789	6.82031	6.68197	6.64108	6.8942	6.75525	6.82271	6.85739	6.83148
ZRANB2	7.71475	7.65877	7.93754	9.046	7.87489	7.98423	7.7669	7.94388	7.60701	7.75429	7.58424	7.75818	8.86194	7.97006	7.7757	7.86822	7.77759	8.01005	7.99746	7.72987	8.93662	8.31616	7.74177	7.9146	8.66896	8.07572	7.78278	7.89823	7.78331	7.64576	8.28648	8.20051
PRR13	6.86543	6.86632	6.71974	6.9303	6.82092	6.74851	6.96215	7.19693	6.91162	6.97621	6.92254	6.95786	6.79706	6.85843	6.91935	6.76013	6.76598	6.66796	6.83704	6.89998	6.84256	6.703	6.99847	6.776	6.85639	6.98798	6.92603	6.92051	7.01832	6.8761	6.70843	6.71616
HGSNAT	6.77104	6.79598	7.00216	6.90597	6.89267	6.90675	6.62381	6.79013	6.82354	6.95961	6.86076	6.62803	6.79706	6.8478	6.71451	6.9129	6.82561	6.69075	6.85343	6.86163	6.90453	6.73904	6.96557	6.98536	6.76159	6.70977	6.93881	7.09141	6.86814	6.97228	6.99847	6.72869
LRPPRC	8.06239	8.11545	8.42678	8.12107	8.20197	8.33705	8.2493	7.65783	8.33124	8.0058	8.09441	7.69353	8.25617	7.90946	7.9677	8.06821	8.21951	8.24787	8.08618	7.99485	8.32655	8.3107	8.28212	7.92628	8.42602	8.11987	8.18189	8.07332	8.1477	8.15034	8.16722	8.14146
AP2S1	11.7074	10.8699	11.433	11.2964	10.7487	10.5441	11.2752	12.015	11.2726	12.1482	11.3526	11.903	11.1494	10.6634	11.4182	10.8886	11.0691	10.8505	11.843	11.3389	11.771	10.1518	10.8288	10.6121	11.4263	11.4525	11.2033	11.5731	11.3791	11.7687	11.0528	10.7631
PTP4A3	8.25883	8.40155	8.5131	8.3049	8.44767	8.4607	7.95975	8.30273	7.93301	8.51718	10.0012	7.97205	8.11941	7.82708	7.55335	8.43198	8.31426	8.05722	8.58168	8.21437	8.00394	7.4813	7.71852	8.02694	8.20888	8.21746	7.96943	8.5395	7.932	8.46692	7.89915	8.41104
OPA3	6.64803	6.75483	6.86872	6.65022	6.72118	6.85657	6.69092	6.61997	6.74219	6.6372	6.50877	6.66184	6.6585	6.62969	6.63391	6.73347	6.6438	6.78981	6.56867	6.74336	6.65037	6.61658	6.63638	6.6346	6.70164	6.72055	6.78252	6.7882	6.8538	6.77226	7.61253	6.72102
SOD1	11.7732	11.6997	11.9008	11.9626	11.4822	11.3268	12.3231	11.7544	12.1977	11.5878	11.71	11.8562	11.915	11.1158	12.1189	11.3461	11.8004	11.9626	11.6443	11.596	12.2478	11.7606	11.3341	11.0691	11.9388	12.1831	12.3887	11.7965	12.1559	11.8821	12.0629	11.6676
FCER2	7.5098	8.54714	7.41169	8.07426	8.27488	8.19993	7.78933	7.33538	9.10869	8.06857	8.16406	7.34059	7.98358	7.11087	7.87123	7.8449	7.57622	7.9606	8.28389	7.47744	8.0328	8.37448	7.01766	7.5422	8.42522	7.66215	8.57626	8.63958	7.34018	8.18993	8.65483	8.0698
PRDM6	6.78494	6.93059	6.80314	6.84882	7.0181	6.73598	6.86708	6.70516	6.78851	6.77064	6.79402	6.83083	6.81797	6.88703	6.68792	6.93085	6.81163	6.81062	6.88531	6.83803	6.84507	6.77604	6.73157	6.73169	6.84663	6.8216	6.7176	6.85556	6.75093	6.79612	6.7586	7.10174
FAM241B	7.28795	7.1467	6.97209	7.35069	7.34571	7.46881	7.4841	7.15302	7.33117	6.96602	7.43709	7.1612	7.29471	7.11599	7.48459	7.63384	7.30499	7.34456	7.22274	7.42257	7.31893	7.62882	7.36109	7.32249	7.52003	7.10181	7.16393	7.14343	7.26799	7.32428	7.36613	7.17764
CLDN18	7.03094	6.83904	7.00063	7.08089	7.0945	6.90034	6.96094	7.06861	6.91162	7.05439	7.0282	7.09674	6.99783	7.0469	6.94859	7.00383	6.87776	7.07638	6.89877	6.90675	6.9818	7.07357	6.94791	6.95934	6.96371	7.0475	6.89981	6.953	6.95455	6.91415	7.21184	6.95426
MED23	6.86172	6.77699	6.84171	6.93165	6.73915	6.87936	6.80767	6.79127	6.85556	6.80514	6.79686	6.91952	6.86909	6.8125	6.94954	6.79552	6.77226	6.77313	6.83435	6.77319	6.92247	6.86719	6.83665	6.75866	6.80359	6.8216	6.82197	6.82182	6.8796	7.00876	6.86319	6.78529
GDNF	6.97912	6.75949	6.96955	6.92198	6.91333	6.88553	6.89222	7.04291	6.65357	6.93638	7.24997	6.90398	6.87174	7.1221	6.76013	7.05997	6.96232	6.81561	6.84884	6.75775	6.89244	6.88102	6.98254	6.85324	6.85639	6.74041	6.78119	6.82182	6.80091	7.01299	6.96365	6.98097
C3	6.66121	6.76269	6.67539	6.6609	6.7564	6.79045	6.76327	6.71866	6.78701	6.66152	6.5281	6.71054	6.70218	6.75855	6.71174	6.63336	6.79533	6.8392	6.68132	6.75342	6.68859	6.67341	6.87314	6.79909	6.67211	6.73552	6.64266	6.65184	6.79596	6.65435	7.19376	6.68499
CXCR1	10.7112	11.5133	10.8214	10.4415	11.3371	11.0539	10.1218	10.4354	10.2198	10.2372	11.2472	10.5924	10.5303	11.6459	10.0193	11.6791	11.0089	10.6751	10.6427	11.0895	7.91689	11.0005	10.8252	11.6296	10.6121	10.5673	10.6189	10.6338	10.5276	10.9094	9.55514	11.1574
GALNT10	7.01464	6.82458	6.77655	6.69069	6.83486	6.93472	6.88049	6.83955	6.90719	6.89926	6.72921	6.86076	6.74629	6.86607	6.81292	6.80292	6.93534	6.8799	6.89679	6.93284	6.99782	6.91767	6.92743	6.86179	6.73441	6.74041	6.90891	6.99777	6.94046	6.74632	6.81014	6.85034
C1GALT1	7.28311	6.67802	6.8376	7.33329	6.87256	6.80984	7.44439	7.36051	7.14563	7.23309	7.01618	8.03637	7.57604	7.15971	7.10838	6.86867	7.02138	7.12315	7.17477	7.00387	7.20854	7.3808	7.00196	6.98368	7.06065	7.14141	7.21867	6.83942	6.93327	6.8798	6.98374	6.96932
PNPLA7	7.92777	8.94274	8.35433	8.09942	8.95678	9.17056	7.98117	7.56597	8.81912	7.50679	7.98887	7.31603	8.33599	7.88451	7.58192	8.52512	7.93728	8.67299	8.25701	8.33495	7.93411	8.59216	7.78975	8.30821	8.47002	8.05631	7.76905	8.75458	8.11413	8.3539	8.51473	8.39426
PPP2R3C	9.75813	9.95195	9.85071	9.96288	10.3081	9.98258	10.2833	10.5332	10.0693	10.0823	10.0847	10.0259	8.99129	10.4303	10.487	10.0666	9.87882	9.60253	9.55705	9.67336	9.84858	10.1506	9.47581	9.68745	9.12076	9.83899	9.71836	9.10477	9.31519	9.28154	9.30835	9.61922
SQSTM1	10.8645	11.0206	10.6988	10.0957	10.5131	10.032	10.0213	10.3222	10.2953	10.3631	10.5742	10.0023	10.5231	10.8519	10.0744	11.0827	10.7373	10.519	10.3852	10.6244	10.1834	10.6868	10.961	10.7581	10.5742	10.4372	9.83946	10.9202	10.7238	10.7248	10.5807	11.1118
TFPI	6.91801	6.95169	6.84848	6.9138	6.71542	7.05567	6.72522	6.90351	6.84386	7.64459	6.75114	7.53053	7.12568	6.81897	6.70067	7.36104	6.79929	6.58099	7.13499	7.10038	6.89584	6.72066	6.97285	6.86179	6.78281	6.77013	6.75723	6.83503	6.63358	6.98925	6.73056	6.82899
PUS1	9.23837	9.44847	9.74191	9.49216	9.68598	9.8864	9.37377	8.87447	9.9427	9.02229	9.32194	8.94313	9.30051	9.08903	9.69323	9.63056	9.47967	9.9708	9.37947	9.83237	9.75598	9.78853	8.92831	9.4979	9.66411	9.44195	9.48891	9.85102	9.60911	9.64081	10.0684	9.48855
USPL1	7.95208	7.57303	7.78877	7.94381	7.72598	8.0229	8.11806	8.06536	8.20822	8.04724	8.07615	8.17973	7.82012	7.74559	8.20329	7.80294	7.78954	7.8698	7.90596	7.82962	8.06373	8.19108	7.91374	7.86808	7.59356	7.91331	7.96315	7.7319	7.89588	7.94807	7.96128	7.91699
SEC24B	6.64414	6.59189	6.74844	6.56895	6.64637	6.6042	6.5594	6.60589	6.56336	6.61344	6.51399	6.65607	6.69644	6.60315	7.32426	6.5987	6.73148	6.58099	6.62948	6.57134	6.62659	6.65826	6.50819	6.62811	6.60034	6.5884	6.59671	6.66945	6.76494	6.54847	6.6545	6.61936
GPBP1L1	7.98223	7.80077	7.84528	7.76745	7.70132	8.16098	7.88901	7.84079	7.77598	7.90376	7.97891	7.97095	8.18639	8.01415	7.85597	7.91724	8.00954	7.85925	7.90461	7.79825	8.04889	8.11288	8.3934	8.09575	7.43638	7.74319	7.8878	7.72363	7.75258	7.64513	7.81105	7.97954
LPAR2	10.2247	10.9892	10.6634	11.0671	11.0317	10.7213	10.0129	10.0979	9.67612	10.1442	10.8505	9.86548	10.2888	11.147	9.59648	10.9953	10.4015	10.2125	10.7927	10.542	9.11471	10.4711	10.8629	11.2779	10.4508	9.40565	9.31787	10.2376	9.71868	10.2183	10.4213	11.167
EVI2A	6.94785	6.79042	6.87037	7.04878	6.73431	6.86968	7.01726	7.12821	6.85226	6.9486	6.71616	6.91595	6.60608	6.94038	6.9085	6.83438	6.92998	6.8878	6.93244	6.69734	6.8749	7.07261	6.67418	6.79743	6.71571	7.02314	7.05351	6.63191	6.79505	6.5835	6.72509	7.09107
SLC9B2	6.92389	6.88422	7.06528	7.02808	7.14347	6.97007	6.97334	6.89775	7.01502	6.88903	6.99169	6.90901	6.9016	6.82634	7.20361	7.01932	6.97988	6.957	7.07109	7.02389	7.14872	6.9913	6.87229	7.00865	6.97855	7.10672	7.03212	7.0412	6.97474	7.07551	6.94125	6.9581
CA2	9.30114	7.42998	8.25732	8.24617	8.64586	8.07361	8.05676	9.00741	7.83903	9.14517	7.6925	9.51498	8.42833	8.32462	8.52159	8.58693	8.22152	7.63983	8.71665	8.79956	8.64303	8.47549	8.36271	8.54185	7.27139	8.54185	8.80835	8.01272	8.41177	8.48694	8.48537	8.40715
GPSM3	11.3758	11.3665	11.0219	11.8665	11.4302	10.6513	11.7822	11.8024	11.3758	11.4263	11.694	11.4722	11.9497	11.6976	11.899	11.015	11.0955	11.2431	11.188	11.6004	10.8112	10.9256	11.89	11.4855	11.8163	11.7372	11.1158	11.7822	11.6205	11.8361	11.3317	11.4737
PLEKHA1	8.76869	8.14655	8.60486	8.32655	8.0015	8.17634	9.06905	8.84816	8.84049	8.15381	8.22995	8.77425	8.68682	8.25946	9.08281	8.31948	8.7983	8.97383	8.57267	8.16044	9.24758	9.49619	8.48963	8.08711	8.33965	8.61365	9.59915	7.91284	8.85525	7.94229	9.08992	8.33495
CD53	10.5665	10.3245	10.3686	10.6706	10.8943	10.8931	10.8672	10.8811	10.7301	10.4455	10.9939	10.7142	10.6438	10.8863	10.8355	10.9389	10.5588	10.5448	10.6116	10.7824	10.3075	10.7858	11.4801	10.961	10.2304	10.8874	11.092	10.8645	10.9322	11.0029	10.6545	10.7961
NBPF11	6.82439	6.83016	6.86244	7.02369	6.96312	6.94572	6.96094	6.74538	6.86415	6.8349	6.80194	6.93504	7.02294	6.77446	6.84819	7.02851	6.80026	6.9654	7.00665	7.0176	6.9522	6.94206	6.74118	7.04892	6.96067	7.07428	6.93606	6.91856	6.95398	7.03089	7.08711	6.76496
GPR160	7.95638	7.11643	7.22417	7.47028	7.17271	7.43732	7.8637	8.55504	7.30499	7.82288	7.32684	7.54646	7.40809	7.92238	8.30642	7.19729	7.46113	7.4157	7.18342	7.0486	7.50854	8.12094	7.29457	7.46906	7.00207	7.43652	7.40314	7.04948	7.18329	6.92586	7.4411	7.54143
TXNDC15	7.0796	6.87174	6.83886	7.17239	6.92493	6.87157	7.22616	7.10369	7.03751	7.05207	6.97033	7.14305	7.157	6.92004	7.42947	6.79432	6.97464	7.11401	7.02439	7.18463	7.35137	7.08487	6.90374	6.9582	6.94008	7.11872	7.20854	6.96312	7.19728	6.97785	6.91169	6.99537
IQCK	6.84291	6.71889	6.75731	6.9335	6.77328	6.91288	6.91478	6.89336	6.7342	6.89682	6.70716	6.80516	6.82346	6.78541	6.80872	6.98172	6.89323	6.97222	6.96174	6.94848	6.9032	6.88422	6.78803	6.83289	6.70339	6.85028	6.86142	6.73669	6.84724	6.86465	6.86319	6.73124
CPPED1	8.45857	8.77338	8.01297	8.60857	8.63517	7.96256	8.39126	8.58807	8.0806	8.52045	8.64993	8.73637	8.52127	8.15901	8.29804	8.57538	7.95109	7.82962	8.27142	8.82658	7.57153	7.85642	7.99147	8.23065	9.12971	9.18843	8.894	8.81989	8.33799	9.4931	8.04585	8.71505
KLHL34	7.00365	7.31114	6.88388	7.15078	6.81447	7.05866	6.96571	6.79359	7.05962	6.76354	6.83089	6.73367	6.87174	6.81897	6.85464	6.85843	6.91148	6.76239	6.97404	7.11488	6.91898	7.01191	6.98997	6.96575	7.21342	7.09802	6.98882	7.09336	7.06483	6.998	6.97196	6.91072
ZNF555	7.13238	7.37544	7.04955	7.38676	7.19078	7.27771	7.01187	7.06058	7.24753	6.8117	7.38124	7.03861	7.12288	7.27663	7.04736	6.94684	7.0101	7.24434	7.12631	7.3216	6.98442	7.07166	6.79596	7.13455	7.40154	7.17566	7.05812	7.39414	7.21014	7.2435	7.05872	7.17466
WDR11	8.2493	7.7744	8.10567	7.70418	8.103	8.42984	8.01521	7.91104	7.97164	7.89823	7.54771	8.13297	8.04263	7.75796	8.15018	8.17132	8.23113	8.08374	8.18079	8.13615	8.75536	8.30444	8.27479	8.03079	7.37539	7.82428	8.23497	7.87778	8.20774	7.95815	8.00212	8.11635
ERCC4	6.76879	6.81077	6.63884	6.80103	6.90826	6.83543	6.92807	6.71866	6.85226	6.6601	6.75625	6.6675	6.64255	6.79951	6.684	6.83725	6.74923	6.86218	6.69669	6.79244	6.80747	6.90448	6.64003	6.84043	6.80656	6.85157	6.97438	6.74821	6.75961	6.70946	6.77872	6.69932
ANKRD13D	7.00662	7.0395	6.92795	6.92741	7.0101	6.91919	6.86499	7.2707	6.79983	6.8915	6.84884	6.82784	6.78689	7.05854	6.7852	6.87393	6.78378	6.96004	7.1148	7.09786	6.87256	6.90564	6.68719	7.11561	7.02131	7.14848	6.94076	7.10911	6.94555	7.0167	6.93563	7.28406
SFXN3	6.8985	6.83446	7.00441	6.89977	6.84514	6.8178	6.72047	7.01152	6.71648	6.88686	6.79275	6.81042	6.83678	6.79951	7.337	6.90118	6.948	6.71014	6.87993	6.90675	6.80656	6.82982	6.8568	6.86986	7.12494	6.99101	6.94776	6.95635	6.8796	7.0704	7.02882	6.79518
LCP1	14.4555	14.8457	14.4776	14.2297	14.624	14.4491	14.0592	13.9737	14.1358	14.4555	14.2606	14.301	14.3972	14.4908	13.4398	14.7674	14.4974	14.1447	14.4776	14.4908	14.2361	14.1937	14.4074	14.689	14.2361	14.3778	14.4074	14.4207	14.5836	14.7563	14.683	14.8581
UBE2I	6.67245	7.14568	6.76672	6.65022	6.56807	6.68192	6.62667	6.57283	6.64113	6.7049	6.56386	6.71645	6.65566	6.61682	6.61063	6.64673	6.61213	6.63603	6.61394	6.68323	6.6586	6.68475	6.65607	6.79415	6.73441	6.57839	6.72241	6.67929	6.6177	6.60221	6.59201	6.75281
ZNF687	6.97312	6.96335	6.75631	6.94038	7.10248	6.9604	6.91923	7.03188	6.82003	6.96461	7.02206	7.04986	7.13164	6.87468	6.82219	6.95354	6.92237	6.90418	7.07846	6.87372	7.00552	6.71123	7.07339	7.05609	7.13357	6.91943	6.85501	7.0021	6.99081	7.12917	6.96447	7.09793
CCT7	9.10425	9.22849	9.10894	8.55087	9.0751	8.9584	9.11555	8.75158	9.10335	8.93169	8.49942	8.47968	7.81463	8.65395	8.62486	9.15156	9.06406	8.87788	8.88961	9.19406	9.21642	8.44638	7.81612	8.66764	8.58434	9.44294	9.34738	9.16704	9.20742	9.34989	9.23885	8.98104
PRMT3	7.76322	7.13169	7.60101	7.4271	7.53487	7.93188	7.95684	7.8086	7.60701	7.46147	7.40584	7.86105	7.80973	7.44475	7.88907	7.53194	7.8126	7.76609	7.60701	7.48142	8.0273	8.0015	7.78923	7.52229	7.14599	7.57969	7.99387	7.34672	7.74921	7.36774	7.86277	7.48535
CD82	7.8076	7.89915	7.94692	7.81803	8.04031	8.03706	7.70087	7.70408	7.47574	7.65654	7.61406	7.6202	7.45719	8.11876	7.9472	8.14421	7.61662	7.82453	7.53133	8.09322	7.50621	7.82491	7.22919	7.93014	7.95263	8.04466	8.1027	8.01651	7.82012	8.24943	7.916	7.98371
STOML2	9.87671	9.28638	9.54942	10.032	9.51498	9.30276	9.92539	9.9085	9.9819	9.7669	9.39607	9.96318	9.91141	9.35999	9.80515	9.16728	9.86419	10.0908	9.83432	9.72392	10.1995	9.78937	10.0466	9.92475	9.79665	9.698	9.52289	9.80961	9.80444	9.65396	9.79778	9.49996
TMEM129	6.99918	7.12013	6.99729	7.05219	6.95735	6.96143	7.10316	7.17342	7.12879	6.94967	6.99011	7.12611	7.23229	7.26392	6.93729	7.01246	7.03007	7.07231	7.09784	7.149	7.07325	7.10549	7.45013	7.02369	7.12807	7.06187	6.9327	7.17488	7.10703	7.1422	6.9324	6.87802
SREBF1	7.95727	8.33449	7.762	8.21889	8.05498	8.16582	7.93654	8.08454	8.01696	8.47522	8.09957	7.5734	7.96687	7.80891	7.84722	8.28906	7.85972	8.19617	8.23773	8.28889	7.73435	7.9382	8.8296	8.55731	8.36356	8.0612	8.13273	8.62403	8.27302	8.2985	8.24106	7.99932
SDC4	6.78161	6.74613	6.74516	6.75662	6.64375	6.73133	6.78803	6.59664	6.66469	7.07661	6.72653	6.77367	6.88376	6.8125	6.66731	6.84369	6.77342	6.71273	6.65197	6.954	6.78491	6.5538	6.69105	6.93612	6.71054	6.66923	6.7473	6.6464	6.72771	6.75173	6.76579	6.92206
TXNDC11	7.04562	7.0589	6.89803	6.86088	6.95592	6.88193	6.84294	6.92475	6.95823	6.88557	7.0176	7.02138	7.03693	6.96955	6.89632	6.8265	6.9317	7.01175	6.87657	6.85684	6.91739	6.99243	7.12988	6.94557	6.89833	6.91778	6.83188	6.78378	6.90226	6.74041	6.84043	6.79236
ARMH1	8.43964	9.0295	8.61037	9.13971	8.98393	9.05886	8.74266	8.56252	8.95539	9.53845	8.99782	8.79532	8.53596	8.64092	8.96659	8.3115	8.77735	8.73031	9.4908	9.11773	8.75672	8.54928	8.67348	8.98081	9.3476	8.8932	8.97548	9.61091	9.19935	9.5345	9.00845	8.82154
LFNG	11.8474	11.7477	11.8648	11.6791	11.7905	12.1509	11.6523	10.5559	12.0436	11.5165	12.0322	11.6167	12.1914	11.1643	11.5393	11.6505	11.8665	11.7732	11.7888	11.9107	12.297	11.9912	12.0798	11.4391	11.4666	11.8865	11.5794	11.7389	11.4614	12.0408	11.9939	11.6847
SON	8.00855	7.72205	7.97024	7.37165	7.89533	8.16821	7.65069	7.54057	7.75356	7.64767	7.85597	7.49934	7.74752	7.67331	7.60723	8.11987	8.1392	7.88809	8.11778	7.7246	7.79881	7.91095	8.2843	8.02694	7.63601	7.68396	7.8506	7.68412	7.75864	7.7794	7.82073	7.81124
CITED2	8.58063	8.36297	8.39298	8.58078	8.49592	8.19922	8.93544	9.0924	8.72475	9.15258	8.32726	8.86957	8.93839	8.37144	8.57574	8.10012	8.74417	8.13195	8.59816	8.85431	8.87906	7.93113	9.16629	8.21659	8.65302	8.88868	9.53899	9.11591	9.20904	9.08813	8.51816	8.5131
UBE2B	7.71777	7.2726	7.52196	7.5581	7.74301	7.56096	8.05286	7.56263	7.48757	7.61489	7.60117	7.51098	7.35845	7.63021	7.7738	7.62494	7.40771	7.7804	7.80124	7.83391	7.17381	8.13705	7.01288	7.86969	7.81867	7.86608	7.58083	7.57844	7.79603	7.48206	7.31869	7.98448
TTLL12	8.05794	8.48788	8.31719	8.36565	8.41124	8.17111	7.8773	8.06383	8.1399	8.02939	8.62001	7.82301	8.22359	8.39426	7.82776	8.15306	8.27372	8.28659	8.19715	8.64346	8.0278	7.80811	8.54473	8.49047	8.24663	8.23789	7.76174	8.4565	8.19715	8.64617	8.38412	8.06688
DSC2	8.30297	8.72258	8.21689	8.88057	7.89969	7.44984	8.36934	8.99683	8.08973	9.01682	8.98972	9.20305	7.8878	10.0831	8.45535	8.58807	8.5238	7.89637	7.91724	7.84685	7.36564	9.26655	8.03509	8.01401	9.58863	7.92993	7.73738	7.3419	8.07942	7.5073	7.18071	7.58341
ADCK2	8.77474	9.19078	9.08353	8.88688	8.74298	9.03065	8.83334	8.34762	9.11137	8.77385	9.0758	8.71572	9.05066	8.70871	8.31132	9.10477	9.11318	9.19779	8.82741	9.09841	9.03986	9.02429	9.19832	8.81576	9.26295	8.69753	8.84049	9.01771	8.7762	9.04033	9.18124	8.59764
CLEC12A	10.6596	11.1338	11.863	9.62957	11.2495	11.5507	11.1807	10.3367	9.477	9.57502	11.3389	12.181	11.4075	11.8326	9.36724	11.0754	11.1893	9.32448	9.20008	11.0257	9.75538	12.2261	9.39864	9.14536	9.12167	11.6356	9.29816	8.75886	10.2779	10.7951	10.6524	11.3758
SRP54	6.94698	6.88763	6.88798	7.03879	7.14887	7.13343	7.10793	7.04031	7.02215	7.09513	6.89288	6.95673	6.92896	6.99097	6.99281	7.14754	6.88291	6.94972	6.98996	7.1793	7.11118	7.0579	6.75903	6.86312	6.95004	7.26273	7.29026	7.21153	7.31564	7.33437	7.0177	6.87913
ZNF174	7.01766	7.24637	7.01604	6.9873	7.01716	7.09037	6.8282	6.89224	7.10697	7.01519	6.97599	6.97604	7.02294	7.02833	6.87023	7.03315	7.09331	7.01519	7.16814	7.1028	7.04545	6.93067	7.10213	7.17536	6.98214	7.04554	7.08781	7.13576	7.11865	7.40347	7.01839	6.95157
ZNF337	9.2261	9.37611	9.26524	9.5258	9.26258	9.36652	9.45288	8.9309	9.70208	8.70395	9.11076	8.89155	9.22451	9.09757	9.6468	8.99805	9.42834	9.68058	9.2636	9.37825	9.57188	9.35918	9.14987	9.04413	9.42019	9.09881	8.95658	9.19256	9.27849	9.12813	9.37423	9.03892
STAG3L2	6.81914	6.87266	6.91257	7.06722	6.8901	6.8178	6.84699	6.74327	6.85803	6.6691	6.74985	6.69572	6.89827	6.91493	6.82344	6.81479	6.89323	6.84463	6.75816	6.88328	6.95269	6.92825	6.89406	6.8843	7.25136	7.02424	6.71038	7.03466	6.84254	6.84814	6.83169	6.79344
PROCA1	6.94698	6.98332	6.82471	6.68531	6.81583	6.71346	6.79453	6.73246	7.07044	6.73693	6.91986	6.81042	6.7895	6.92436	7.00022	6.77901	6.78292	6.90853	6.78611	6.72613	6.75474	6.91855	6.79168	6.86465	6.70516	6.58324	6.63929	6.81664	6.71514	6.84204	6.6956	6.77193
MCM7	9.91141	10.6977	10.5588	10.3338	10.4998	10.488	10.1094	9.38215	10.4566	9.72744	10.2758	9.63254	10.357	9.86675	10.0847	10.3338	10.2713	10.5891	10.3562	10.3121	10.6064	10.5579	10.39	10.3909	10.39	10.1354	9.98118	10.6938	10.5168	10.2259	10.9094	10.5817
MRPL22	8.47796	8.5604	8.50845	8.79856	8.00424	8.19951	8.69283	8.45041	8.84548	8.4356	8.93895	8.64879	8.31004	8.74433	8.64678	8.02967	8.5086	8.88207	7.3348	7.43676	8.44746	8.22608	7.50375	7.54143	8.09934	8.81709	8.02378	7.2155	7.50621	7.60856	7.7209	7.84136
EPHA10	6.7882	6.65079	6.73669	6.83918	6.77696	6.8886	6.83194	6.76773	6.75006	6.65858	6.71878	6.74837	6.74877	6.85984	6.73663	6.75783	6.74327	6.824	6.72455	6.81786	6.65981	6.8607	6.73157	6.78581	6.81872	6.76369	6.85793	6.76222	6.76494	6.71812	6.80069	7.25075
OTOF	6.98288	7.05014	7.43713	6.81293	6.79446	6.81677	6.6061	6.75275	7.91791	6.75741	6.92254	8.58282	6.89238	6.83955	6.57806	6.82534	7.18329	6.83651	6.89142	6.73332	6.92104	6.83103	6.91494	6.97865	6.5377	6.94463	6.79801	6.90487	7.07215	6.75173	6.75259	7.04671
RPH3A	6.84291	6.94655	6.82471	7.47741	6.98498	6.66449	6.93349	7.35634	6.8591	6.93638	6.85028	7.03163	7.2625	6.7132	6.75525	6.98974	6.79829	6.81782	7.1723	6.87372	7.28746	6.75287	6.79275	6.75866	6.84312	6.94026	6.86751	6.86872	6.78102	7.09923	7.00559	6.94796
FBXL15	8.62486	8.8505	8.69581	8.86194	8.75331	8.67095	8.80699	8.50622	8.75955	8.52639	9.03279	8.57725	8.95616	8.82401	8.57345	8.53444	8.63709	8.74794	8.70978	8.82236	8.78481	8.6823	8.87954	8.78733	9.40993	8.62062	8.37292	8.99942	8.74846	8.914	8.63226	8.54488
TRAF3IP2	7.04194	6.89249	6.85458	7.16584	7.02593	7.03326	7.01067	7.0475	6.933	6.91274	6.79544	6.93384	6.95747	6.94206	7.03326	7.06493	6.97145	6.7554	7.05049	6.971	6.98275	7.03668	6.9583	7.08781	7.1044	7.02215	7.02676	7.0041	6.99395	6.98015	6.92664	6.84184
GEMIN5	6.93059	6.93059	7.1147	6.93165	7.16777	7.14755	6.99831	6.99232	7.18252	7.05577	6.92579	6.65304	6.81483	6.84371	6.75723	7.09502	7.12099	6.92815	7.16449	7.12618	7.14442	7.01035	7.18372	7.02034	6.97061	7.07641	7.12335	7.2073	7.14941	7.1543	7.07897	7.00466
CDC20	7.16751	7.40771	7.25536	7.02808	7.17954	7.2637	7.16638	7.10998	7.21972	7.16185	7.63457	7.17591	7.16277	6.85984	6.84819	7.08934	7.24812	7.33312	6.99745	7.05149	6.91162	6.98138	7.00545	7.85652	7.00024	6.9655	7.08012	6.96635	6.88736	6.73576	6.97385	7.10672
CAMK2B	6.66868	6.64345	6.77256	6.69225	6.77328	6.78706	6.66799	6.8761	6.57246	6.75741	6.7006	6.64544	6.70791	6.67581	7.16215	6.77353	6.69465	6.59255	6.761	6.74966	6.73347	6.63914	6.73268	6.8007	6.68991	6.79933	6.57982	6.72788	6.6733	6.68049	6.65782	6.65722
SURF1	9.55989	9.50097	9.53737	9.91717	9.5869	9.28576	9.85271	9.79543	9.45481	9.62254	9.85751	9.74484	9.76579	9.72591	9.77813	9.47428	9.16593	9.57994	9.72392	9.6013	9.68091	9.52205	9.11632	9.51751	9.97274	9.55634	9.47652	9.63022	9.37722	9.48972	9.29475	9.21547
RPL7	6.70789	6.80546	6.64118	7.13164	6.74718	6.65449	6.86499	7.30057	6.91958	6.88903	6.94038	6.92753	6.97254	6.92145	7.80319	6.67281	6.67959	6.73943	6.5938	6.70619	6.78592	6.7733	6.72667	6.58558	6.85812	6.87144	6.87831	6.61192	6.78481	6.6658	6.75259	6.68189
CIMIP4	6.8392	6.92379	6.7635	6.8886	6.71406	6.79521	6.80767	6.5427	6.80432	6.86973	6.96833	6.81891	6.76043	6.92319	6.78041	6.85843	6.84378	7.12315	6.87243	6.8392	6.79045	6.88316	6.87122	6.91776	6.8221	6.79754	6.89018	6.77111	6.72556	6.84528	6.73914	6.83913
RGL4	9.97681	9.90784	9.67824	9.98869	10.1749	9.77813	9.77072	10.4295	9.09425	10.2919	10.1511	9.59176	9.32893	11.0103	10.0378	10.2015	9.75097	9.54851	9.3711	9.57113	8.42741	10.4743	10.0684	10.3434	9.98087	9.40248	9.21225	8.92831	8.68932	9.1587	9.47967	9.89934
NECAB2	7.50935	8.22524	7.22263	7.53492	8.08828	7.37004	7.34773	7.99793	7.15899	7.42857	8.18455	7.07989	7.50355	8.09651	7.23912	8.07442	7.40294	7.75504	7.14683	7.5748	6.89584	7.08858	7.66717	8.09818	7.75833	7.32928	7.18832	7.43694	7.5773	7.11899	7.07261	7.20575
LIN7B	7.11527	7.30062	7.0963	7.01256	7.24269	7.07719	7.10932	7.11087	7.19923	7.01916	7.21366	7.05347	7.20828	7.0174	7.14907	7.09674	7.17462	7.33494	7.1723	7.15139	7.10476	7.17591	7.04314	7.07854	7.52732	7.10993	7.06442	7.17389	7.11865	7.23475	7.09667	6.94166
HNRNPA1	6.84029	6.61675	6.82471	6.68868	6.84514	6.90398	6.94256	6.78281	6.88655	6.80915	6.85028	6.71775	6.72855	6.60735	6.74558	6.84475	6.83446	6.76981	6.76354	6.93066	6.86502	6.82671	6.57619	6.75866	6.75308	6.84447	7.02321	6.90177	6.77553	6.79013	6.84534	6.69549
TLK2	8.9717	8.89597	8.96807	8.71206	9.10942	8.96644	8.8111	8.78391	8.88998	8.95452	9.02933	8.57462	8.45055	8.97441	8.70911	9.11156	8.95699	8.85273	8.74621	8.70708	8.68514	8.772	8.71997	8.81374	8.61436	8.60587	8.90217	8.73966	8.85687	8.90791	8.68081	8.71754
UBR2	9.94742	10.4142	10.0275	10.0228	10.4455	10.0469	9.52751	9.55514	9.58757	9.89638	9.90759	9.78596	9.75706	10.3577	9.43493	10.5371	10.3383	9.90528	9.8462	10.082	9.03279	10.4257	10.3672	10.5313	9.9819	9.64711	9.7337	9.55354	9.67024	9.84779	9.59001	10.5924
COX5B	11.6955	11.7668	12.0249	11.7444	11.8024	11.7226	11.7016	11.863	11.9816	11.9676	12.2478	11.7074	11.4247	11.9975	11.8326	11.8882	11.9605	11.7155	11.4234	11.5205	11.6059	11.1482	11.6422	11.4683	11.9194	11.7058	11.446	11.2508	11.3567	11.6474	11.0754	11.0074
FAM153A	6.69335	6.6744	6.78701	6.77543	6.79951	6.69502	6.67594	6.76662	6.75006	6.76195	6.71878	6.76919	6.75396	6.63108	6.70475	6.6422	6.72159	6.72027	6.85782	6.69884	6.90549	6.62922	6.59689	6.79909	6.72923	6.68551	6.76145	6.6982	6.74336	6.73576	6.93563	7.01927
SLC24A3	6.92145	6.91148	6.95189	6.97103	6.73669	6.82101	6.8297	7.05134	6.80867	7.54388	7.05902	7.53684	7.03094	7.05997	6.75888	6.92801	6.94555	6.71514	6.9065	7.11085	6.89584	6.6609	7.30693	6.95575	6.98773	6.85331	6.78119	6.83729	6.65826	6.94233	6.70551	7.06555
RIC8B	7.01264	6.99066	6.93977	6.94155	6.78345	6.93957	7.01067	6.82573	7.01212	6.99062	6.95016	6.97968	7.03789	7.06131	7.38124	6.86432	6.96386	7.02988	7.0602	6.71884	7.11193	7.1017	6.99492	6.90035	6.97061	6.95774	6.94397	6.94493	7.14141	6.98572	7.0192	6.97516
CLYBL	8.24551	8.43481	7.89646	8.15613	8.25068	8.19386	8.36565	8.13834	8.48772	7.82218	8.09184	7.97857	7.67425	8.0343	8.45021	8.20051	8.22322	8.04661	8.20271	8.14761	8.3415	8.05765	7.94692	8.00365	8.49345	8.35042	8.04263	8.26204	8.10445	8.33892	8.16183	8.15147
B4GALT7	8.31668	8.73583	8.75874	8.45622	8.53617	8.65086	8.4508	8.08454	8.85413	8.25431	8.52127	8.295	8.79069	8.57284	8.25771	8.59694	8.56748	8.71079	8.35547	8.37891	8.53637	8.61088	8.40026	8.44336	8.73273	8.048	8.0051	8.60078	8.33799	8.29777	8.91502	8.38241
FTCD	6.64149	6.72126	6.65529	6.61499	7.83892	6.65707	6.63797	6.71398	6.67775	6.6372	6.70182	6.71645	6.58057	6.64982	6.68579	6.69547	6.62848	6.61697	6.55806	6.73466	6.67481	6.58913	6.60106	6.74179	6.55498	6.67087	6.66799	6.64514	6.71405	6.71444	6.73867	6.55428
S100PBP	8.10217	7.79163	7.9445	8.06063	8.36661	7.94705	8.21871	8.25134	7.75807	7.64858	7.76634	7.70132	7.87102	7.98256	8.30375	8.04482	7.98149	7.93377	8.1143	8.10228	7.9834	7.89196	8.22745	7.87314	7.75518	7.75289	8.11513	7.94857	8.08101	7.99924	8.11159	7.97673
RNF123	9.30179	8.6437	9.38792	8.19468	8.64303	8.61972	8.24296	8.88377	8.5358	9.41744	9.11439	9.43227	9.08149	8.15549	8.38374	8.95251	8.61526	8.29001	8.70576	8.79109	8.7458	8.54813	9.21739	9.21803	8.66458	8.34836	8.24313	8.87954	8.39554	8.86595	8.89359	9.54826
DNAJC7	8.38509	8.68577	8.41482	8.51489	8.51538	8.36271	8.3588	8.45833	8.27937	8.35536	8.29819	8.63654	8.60031	8.73031	8.52159	8.14721	8.22219	8.30642	8.0594	8.79456	8.25907	8.06889	8.9495	8.20888	8.66749	8.73854	8.50634	8.55602	8.54267	8.93511	8.4162	8.36255
STAT3	9.3217	9.08919	9.13779	8.83229	9.35885	9.2349	8.52472	8.98415	8.713	9.13212	9.36911	8.6418	8.72514	9.42787	8.42522	9.39013	8.78991	8.83115	9.13122	8.95975	8.2392	8.76188	9.83735	9.70736	8.70291	8.71047	8.72808	9.06346	9.07594	9.37538	8.72514	9.5922
ELMO1	7.29573	7.08881	7.02963	7.05333	7.21066	7.03759	7.11691	7.09408	7.16208	7.17711	6.94887	7.16529	6.94496	7.02833	7.01805	7.20854	7.09563	7.16	7.23495	7.18239	7.30311	7.13194	6.90374	7.20266	7.0665	7.31348	7.5047	7.30777	7.22809	7.43788	7.24014	7.3316
BANP	11.4977	11.4247	11.6356	11.451	11.7244	12.0006	11.138	11.0528	11.4993	10.9103	11.5393	10.8454	11.406	11.7606	11.2527	11.8256	11.6955	11.8454	11.637	11.6279	11.1893	11.6317	11.903	11.7606	11.1837	11.1716	11.2377	11.5543	11.2591	11.3708	11.5075	11.7335
MAOA	6.91472	6.7747	6.63989	6.7622	6.78203	6.63993	6.68086	7.23195	6.7342	7.48757	7.1094	6.75548	6.72991	6.70249	6.7781	6.75525	6.77596	6.75446	7.03643	6.65987	6.68601	6.80045	6.66114	6.68249	6.72422	6.61353	6.79054	6.70071	6.58135	6.79097	6.78694	6.79344
MRPS10	9.7085	9.53797	9.57661	9.84372	9.4586	9.63254	10.032	9.73696	9.96861	9.67824	9.77373	9.86096	9.95881	9.94455	10.2227	9.72278	9.64219	10.0771	9.59176	9.6645	9.83237	9.73911	9.53678	9.41695	10.0246	9.37795	9.6493	9.52159	9.66912	9.62721	10.1089	9.5345
FLAD1	8.65621	9.12024	9.09566	8.8998	9.02697	9.12187	8.60534	8.24853	9.05592	8.52365	9.18037	8.46345	8.81852	8.94551	8.59053	8.95129	8.81709	8.92851	8.73601	8.93753	8.68295	8.95975	8.96406	9.07025	9.05592	8.64678	8.41847	8.75062	8.58124	8.76774	9.28466	8.93494
SLCO3A1	6.99327	7.14484	7.15474	7.64098	7.21261	7.00196	7.11494	7.01755	6.81279	6.9946	6.87134	7.29878	8.17715	6.94954	6.87256	7.0295	7.0989	7.15581	7.0182	6.86471	7.03067	6.99243	7.14488	7.22218	7.84303	7.31626	7.01318	7.53594	6.95082	7.34073	7.45191	7.38458
CYCS	7.94323	7.4841	7.8327	7.89664	7.52802	7.5754	8.4162	8.1169	7.94679	7.60178	7.84677	8.16925	7.72725	7.81916	8.28132	7.64714	7.69439	7.76088	7.46284	7.57177	7.71742	7.94283	7.42667	7.51934	7.6598	7.92176	8.20329	7.21966	7.75481	7.6297	8.0365	7.59909
ZNF442	6.86543	6.90133	6.90343	6.96025	6.88648	6.8806	6.91371	6.83745	6.94053	6.92449	6.87388	6.75548	6.8496	6.67677	6.81852	6.85332	6.86925	6.96243	6.66618	6.76359	6.94145	7.19953	6.87421	6.72055	6.90771	6.89665	6.88539	6.67929	6.80465	6.66081	6.82149	6.73026
EPB41	6.79006	6.70946	6.95545	6.96404	6.66853	6.68433	6.65799	6.9752	6.5519	6.95961	6.68427	7.46866	7.90622	6.53447	6.78481	6.87499	6.71754	6.81673	7.07651	6.81786	7.34784	6.82671	6.82346	7.10354	7.50586	6.93071	6.88539	7.18673	6.78198	6.82271	6.94687	7.08021
RPL32	14.0535	13.8648	13.8291	14.324	14.2009	13.8356	14.312	14.2297	14.312	14.2297	14.2199	14.1937	14.2426	13.6046	14.3546	13.8027	14.0717	14.1216	14.3177	14.2878	14.2426	13.9887	13.7357	13.722	14.2878	14.1937	14.3848	14.2252	14.1287	14.2426	14.2426	14.0592
SMYD5	6.8481	6.94249	6.86119	6.82532	6.90437	6.74298	6.98923	6.8089	7.05033	6.94406	7.02458	6.86986	7.02215	6.9272	6.8115	6.94783	6.95126	6.90418	6.96877	6.91561	6.97621	6.91678	6.90754	6.98645	6.85639	6.9128	6.93606	7.14892	7.00304	6.95767	6.86643	6.82252
ZNF286A	7.04194	7.13838	7.20765	7.13021	6.69191	7.20598	7.02628	6.9722	6.99876	7.02649	6.80194	6.99327	6.84149	6.88843	7.03989	6.94872	7.14087	7.34018	7.03726	7.11488	7.22337	7.16484	6.64671	6.86179	7.08806	6.9478	6.92603	7.18673	6.91778	7.12248	7.39116	7.21523
TGFBI	11.4599	11.3052	11.4165	11.6459	11.406	11.8519	11.1405	11.3885	11.0441	11.6597	11.4564	11.173	11.2286	11.2795	10.6392	11.2527	11.4044	11.152	11.4784	11.8799	11.6894	10.7613	11.5731	11.4936	10.9338	11.2508	11.7756	11.6847	11.7544	11.8454	11.5109	11.7564
UMODL1-AS1	6.94053	6.87764	6.97209	6.87724	7.04727	6.83343	6.87303	7.03784	6.95164	7.02763	7.06555	7.29531	7.00573	6.90999	6.67764	6.99276	6.93872	6.90726	7.08195	6.97995	6.86502	6.92398	6.92624	6.86637	7.14951	6.92475	6.95441	6.92051	6.96988	6.90436	6.76024	6.926
ARHGAP9	12.6246	13.0144	12.5338	12.773	12.8631	12.6246	12.4267	12.4099	12.2557	12.4818	12.5092	12.1532	12.6275	12.7768	12.3649	12.904	12.4633	12.5244	12.773	12.8437	12.0272	12.5729	13.1318	13.1618	12.4099	12.3427	12.5004	12.7171	12.5784	12.8372	12.61	12.9859
NELFCD	9.16611	9.40199	9.38392	9.28312	9.33496	9.38792	9.3833	8.6608	9.66887	9.18378	9.40248	8.82521	9.09945	9.01192	9.16385	9.27142	9.5072	9.5072	9.36801	9.49707	9.5922	9.10697	9.54228	9.56983	9.47066	9.21961	9.7145	9.9434	9.71397	9.70208	9.83319	9.54693
DAG1	6.64943	6.77221	6.63762	6.67641	6.75132	6.58361	6.58068	6.80774	6.65651	6.56333	6.65673	6.70315	6.76195	6.70722	6.63549	6.7473	6.63615	6.75093	6.56867	6.68907	6.65161	6.59349	6.63638	6.84318	6.66891	6.61831	6.67313	6.6956	6.63893	6.7345	6.78038	6.83148
CNNM2	6.80104	7.00247	6.82352	6.82532	6.76461	6.969	6.88224	6.82219	6.84244	6.86465	6.96543	6.89158	6.92663	7.07306	6.95312	6.81786	6.76977	6.86457	6.86936	6.81671	7.0101	6.79589	6.86261	6.91776	6.86577	6.96321	6.86929	6.89974	6.91634	6.85811	6.79816	6.78368
AGL	6.99081	6.97068	6.96825	6.94598	6.75275	6.93178	7.1608	7.21125	6.97604	7.0484	7.01618	7.20713	6.89238	6.78786	7.08653	6.84906	6.97391	6.93618	6.85645	6.84908	7.20356	7.14586	6.79509	6.78581	6.78281	7.0897	7.11999	6.68567	6.93435	6.80911	7.22688	6.98984
ELF1	10.4445	10.0597	10.4213	9.74621	10.1892	10.3358	10.2993	10.1703	9.8779	9.58738	9.96348	10.5041	10.2143	10.248	10.225	10.4338	10.3766	10.1006	9.85555	9.87169	10.1913	10.5073	10.3805	10.1291	9.3929	10.0082	10.4785	9.35379	10.1903	9.77909	10.3785	10.1534
CANT1	9.96931	9.81969	9.67902	9.87265	10.0982	9.59751	9.9866	10.3296	9.59915	10.2852	10.1415	10.0029	10.4332	10.1442	9.82486	10.1168	9.89256	9.78795	10.4777	10.0048	9.47297	9.45481	10.7407	10.2533	10.2174	10.0466	10.2657	10.4257	9.80086	10.2454	9.24574	9.79724
STOX1	6.76456	6.69727	6.61572	6.8094	6.86197	6.73855	6.90105	6.73148	6.992	6.77479	6.8007	6.69125	7.08282	6.65875	6.71054	6.7356	6.71645	6.70736	6.76877	6.95679	6.59042	6.94534	6.71522	6.77897	6.772	6.64943	6.71923	6.80807	6.72055	6.7226	6.68929	6.70182
ARHGEF18	11.637	12.1087	11.8326	11.5305	12.1337	12.2478	11.6224	11.063	12.073	11.1532	11.5656	11.266	11.42	11.1302	11.2019	11.9429	11.7756	12.0436	12.1303	12.1041	12.2059	11.9311	12.1559	12.0103	11.8222	11.9008	11.9411	12.4157	12.1214	12.0652	12.1256	11.8844
PXMP4	7.18109	7.35153	7.10784	7.05703	7.20224	7.16903	7.11384	7.28849	7.09107	7.09938	7.22285	7.29303	7.10881	7.23235	7.08653	7.0295	7.13076	7.20045	7.14123	7.12891	7.24129	7.0796	7.10922	7.03718	7.0991	7.12524	7.06022	7.03534	7.27494	7.19728	7.1054	7.24809
CENPB	9.94635	10.7058	10.4785	10.1554	10.0756	10.5029	10.0868	9.35308	10.4667	10.0206	10.0944	9.78164	10.3909	10.1204	9.58475	10.3681	10.1255	10.3374	9.69738	10.1456	10.39	10.2367	10.0517	9.9798	10.2833	9.92345	9.80618	10.2216	9.9956	10.2433	10.6586	10.2198
RAB1B	8.1356	8.06571	8.21871	8.24864	8.07857	7.82935	7.7804	8.58491	8.07688	8.80386	8.12981	8.26035	8.46799	8.0326	7.77918	7.6769	7.53706	7.73812	8.46815	8.09702	7.97364	7.51817	8.0534	8.20175	8.54683	8.12998	8.04515	8.21388	7.9379	8.1518	8.05977	7.87159
ZNF485	6.91158	6.94542	6.97959	7.01701	6.90616	6.92213	7.18956	7.02252	7.11948	7.06061	7.00383	7.00103	7.07441	6.7597	7.06491	6.84804	7.03573	7.08184	6.93719	6.79391	7.17804	7.11586	6.91778	6.90632	6.71737	6.93071	7.09802	6.90597	6.91866	6.8798	6.8515	6.77443
CACNA1E	7.07764	7.2048	7.36598	7.01256	7.68554	7.49046	6.98467	7.11193	7.15443	7.52595	7.26652	7.37051	7.16352	9.14025	6.7934	7.7149	7.2393	7.27216	6.97404	7.50983	6.71189	7.40268	7.21516	7.71423	6.9722	6.80588	6.8297	6.82072	6.88821	6.84431	6.82276	7.11087
SEC22C	7.87136	7.26002	7.49818	7.56206	7.4042	7.62423	7.60325	7.65576	7.68491	7.50266	7.46559	7.59347	7.29249	7.64847	7.66102	7.60493	7.70265	7.67132	7.55285	7.43676	7.76754	7.83371	7.67232	7.63642	7.4738	7.66102	7.82776	7.43694	7.63359	7.36036	7.63689	7.47845
NIBAN3	7.22109	8.40638	7.7738	7.82566	8.59127	8.2834	8.01415	7.26319	8.83264	7.50048	8.00855	7.20588	7.76047	7.35741	7.92874	8.05156	7.51332	8.21648	7.85071	8.10909	8.08416	8.29345	7.3312	7.85182	8.09358	8.12761	8.08903	8.51904	7.45037	8.20979	8.28084	8.37144
ERGIC1	8.56443	8.92196	8.65847	9.11471	9.2143	8.59084	8.57199	8.65208	7.63448	7.79091	8.61972	8.41503	8.89484	9.14025	8.34641	9.2569	8.14156	8.46358	8.49387	8.92654	7.95431	8.51275	10.0046	9.12534	9.56068	9.0518	8.76111	9.22583	8.7841	8.8858	9.00488	9.48747
P2RY13	11.6338	11.9388	11.4564	11.0691	11.7922	12.0342	10.4024	10.8629	10.7031	10.5683	11.9216	10.6535	10.757	12.5683	10.3917	12.0752	11.5181	11.2404	10.4844	11.1781	9.58167	12.3393	12.0249	12.004	10.5807	10.6888	10.0721	10.4854	10.3041	10.888	11.2108	11.7756
FASTK	8.04629	8.22293	8.00855	8.30388	8.1385	8.02156	7.984	7.78985	8.39126	8.04724	8.09638	7.83455	8.4565	8.0282	7.9117	7.9467	8.0199	8.05435	8.25798	8.37646	8.34748	8.19159	8.05455	8.2237	8.52437	7.95797	7.87767	8.44069	8.20979	8.43923	8.32891	8.29746
RFFL	7.10121	6.72977	6.98693	6.74516	6.77824	6.75106	6.9087	7.12536	6.67424	6.95575	6.85258	6.84729	6.74164	6.79698	6.67148	6.75104	6.72047	6.71889	6.81568	6.8357	6.92933	6.71931	6.87731	6.88188	6.86577	6.8107	6.86751	7.0041	6.90133	6.79843	6.68718	6.87153
PTPN6	7.10349	7.14568	7.17293	7.03339	7.2057	7.00196	7.07904	7.13397	6.83811	7.03323	6.77787	6.84395	6.69644	7.20666	6.8192	6.95354	6.91731	6.93618	7.11925	7.06789	6.87256	7.11828	6.74482	7.15631	7.23126	6.94135	7.12947	7.25894	7.00561	6.96778	6.84534	7.14069
SLC30A5	8.16688	7.57496	7.9885	7.79143	7.62956	7.95846	8.16738	8.30039	7.88582	7.92247	7.50309	7.95442	7.4943	7.73527	8.08239	7.80294	8.07117	7.90892	7.84187	7.79493	8.22431	7.74921	7.78435	7.73097	7.41774	7.83968	8.17913	7.70256	7.8126	7.67651	7.7243	7.77901
RPF2	8.75862	8.64303	8.22142	8.99603	8.49745	8.60345	8.95678	8.86495	9.0448	9.01627	8.6672	8.54219	9.01217	8.58353	9.18037	8.51343	8.83283	9.28335	8.45591	8.15251	9.18958	8.55067	8.25617	8.38659	9.0535	8.85143	8.5456	8.34088	8.29165	8.43395	8.48198	8.34548
SLC25A11	7.81224	7.99569	7.99898	8.31114	7.86385	7.82383	7.92306	8.14469	8.01089	8.23725	8.20991	7.97276	8.35573	8.05377	8.21609	7.72044	7.76588	7.91271	7.76443	7.92408	7.89646	7.75363	8.11216	7.95236	8.28248	7.89792	7.8763	8.12444	8.07781	8.20524	8.02104	8.05064
CELF2	6.90724	6.67927	6.76132	6.57246	6.67788	6.86671	6.85869	6.84066	6.78997	6.83874	6.73169	6.97784	6.69092	6.78075	6.85641	6.91043	6.70231	7.00883	6.78349	6.91877	6.75762	6.88951	6.74606	6.87744	6.60676	6.85028	6.72646	6.91307	6.99395	6.94442	6.8677	6.77285
VAMP4	7.95156	7.42586	7.81933	7.99265	7.83809	7.94983	7.98759	8.17267	7.89855	7.78578	7.82324	7.92229	7.734	8.10708	8.5195	7.94208	8.03895	7.87314	7.85538	7.63359	8.21491	8.28966	8.12107	7.89495	7.49792	7.65224	8.00928	7.61167	7.87651	7.61982	7.87249	7.82218
FBLN5	7.06716	7.44061	7.34183	7.16366	7.27119	7.27468	7.94254	7.46503	7.80199	7.37351	7.35997	7.23685	7.12026	7.11599	7.59891	7.41135	7.49232	7.24434	7.30761	7.68081	8.09258	7.2444	7.54817	7.46584	7.67165	7.50885	8.16755	7.67107	8.35012	7.33501	7.82626	7.10441
ATXN7L2	7.15048	7.49961	7.41086	7.48477	7.5444	7.41633	7.15268	7.11193	7.43946	7.17526	7.4082	7.05793	7.65124	7.23095	7.26267	7.42225	7.35459	7.65192	7.49419	7.44203	7.37994	7.35278	7.25367	7.61707	7.7132	7.33876	7.23172	7.69489	7.47901	7.61676	7.39917	7.59779
MFN1	7.07425	6.91042	7.01953	6.93506	6.89564	7.07159	6.9698	7.03784	7.06659	7.11487	6.86862	7.07075	6.99844	7.0469	7.09588	6.85541	7.00668	6.98754	6.95053	6.94848	7.04453	7.67321	7.11487	7.09818	6.79881	6.99745	6.95729	6.8187	6.97525	6.79097	6.99477	6.81053
NKIRAS1	7.47342	7.30248	7.1531	7.37057	7.20135	7.17533	7.4159	7.30579	7.54518	7.54113	7.19218	7.5408	7.55515	7.46932	7.37444	7.33509	7.53675	7.54316	7.01523	7.13128	7.33694	7.47953	7.2565	7.0837	7.00823	7.2645	7.39161	7.04494	7.04004	6.9935	6.99357	6.92845
TIMM23	8.96406	8.75347	9.01829	8.63009	8.52532	8.74071	9.10175	9.07366	9.15571	9.27349	8.83803	9.12764	8.49635	8.62149	8.8382	8.78304	8.88012	8.75592	8.90467	8.94593	9.08055	8.44092	8.56443	8.51097	8.74298	9.03756	9.14497	8.68406	8.75476	9.02769	8.62815	8.44501
TMC6	8.56907	9.07108	8.75874	8.78286	8.52912	8.69904	8.732	8.67299	9.02187	8.70461	9.09444	8.1356	9.02912	8.36889	8.62322	8.75771	8.62623	8.89195	9.25154	9.03853	9.02623	8.58707	8.22524	8.92292	9.2869	8.92013	8.60345	9.63583	9.44239	9.22064	9.0489	8.62269
ADAM28	7.12174	7.31014	7.13849	7.5278	7.45275	7.47044	7.02919	7.11429	7.66371	7.05804	7.2691	7.24056	7.23869	6.87724	7.56918	7.19369	6.89323	7.39714	7.37303	7.46567	7.72111	7.38976	7.05205	7.23024	7.38029	7.32036	7.39246	7.80436	7.02535	7.57445	7.62013	7.56317
USE1	7.14708	7.35479	7.29308	7.28173	7.30593	7.03999	7.11494	7.25389	7.09336	6.95088	7.34481	7.05125	6.99783	7.2143	7.13251	7.16943	7.02337	7.25908	7.20492	7.1865	7.06308	7.08584	7.26804	7.17342	7.39397	7.15228	7.08189	7.23309	7.19419	7.33011	7.15806	7.2276
EPHA1	7.65224	7.88451	7.55861	8.14254	8.10993	8.0698	7.78652	7.31655	8.00984	7.4681	7.5743	7.4317	7.59252	7.08603	7.65752	7.31387	7.44533	7.49127	8.12444	7.79397	7.51367	7.98769	8.00159	7.85358	8.2972	7.67573	7.73838	8.51489	7.82324	8.09272	7.80878	7.51113
TPRN	6.87242	7.02042	6.83172	6.94038	6.83892	6.95646	6.78987	6.86665	6.92429	6.96602	7.09818	6.86986	6.92481	6.87724	7.19195	6.93165	7.02713	7.11401	6.84793	6.92484	6.90123	6.97425	7.00883	6.914	6.9654	6.85491	6.85793	6.89842	6.88821	6.94442	6.86377	6.95426
ZNF415	6.71944	6.68991	6.77769	6.69069	6.69069	6.80546	6.97513	6.99532	6.90614	6.77479	6.8376	6.92933	6.81483	6.70249	6.77432	6.76104	6.8282	6.73943	6.83942	6.68627	6.98818	6.94053	6.82473	6.6658	6.68486	6.7654	6.85231	6.71528	6.75185	6.77875	6.74588	6.71164
P3H1	7.63547	7.88451	7.86202	7.75739	7.93459	7.80891	7.5256	7.3727	7.65077	7.59252	7.95076	7.28628	7.60245	7.71272	7.66302	7.63842	7.73545	7.90953	7.78663	7.82798	7.60519	7.83419	7.87447	7.95762	7.57424	7.45209	7.25622	7.90788	7.59566	7.90486	7.82716	7.98231
HTATIP2	9.9819	9.79956	9.75953	10.1534	9.95667	10.0188	10.1971	10.3066	9.68979	9.83735	9.62254	10.4183	9.50317	10.5223	9.84903	9.95195	10.007	9.5903	9.43013	9.7844	9.51281	10.1496	9.50161	9.57502	9.03935	9.69505	9.7514	9.26149	9.5412	9.46059	9.27079	9.71525
CCR9	6.83196	6.80339	6.96955	6.82691	6.8879	6.88193	6.65607	6.82219	6.90504	6.81053	6.81005	6.83309	6.8299	7.01461	6.82064	6.87716	6.95516	6.85024	6.79013	6.81354	6.85403	6.81914	6.86667	6.82286	6.8955	6.82843	6.80656	6.7991	6.8183	6.83644	7.02086	6.82074
MBIP	7.27604	7.05549	7.20666	7.17239	7.0875	7.38471	7.39351	7.31241	7.15634	7.15021	7.2196	7.33232	7.09331	7.22461	7.20361	7.12864	7.22833	7.27216	7.19499	7.12618	7.40646	7.33463	7.282	7.10052	7.08192	7.23979	7.58486	7.03902	7.36036	7.15342	7.43831	6.97277
CEACAM1	8.24451	8.51036	7.89915	7.5647	8.29086	8.15817	7.4721	7.85553	7.78943	8.74298	8.10043	8.59538	7.77746	8.93004	7.90072	8.20918	7.71697	7.74188	7.95815	8.55122	7.31648	7.93006	8.45622	8.35573	7.74203	7.96092	7.67013	7.88478	7.782	7.95624	7.54237	8.48019
COQ6	7.07425	7.08291	7.03188	6.95852	7.04277	7.16903	6.99044	6.89224	7.11075	6.94145	6.93629	6.89476	6.85213	6.80103	7.18157	7.04494	7.06641	7.00207	7.10911	7.21304	7.10476	6.90448	6.88328	6.97981	7.04176	7.1883	7.25569	7.14235	7.36517	7.10258	6.99193	7.03536
DHTKD1	7.659	7.67573	7.53482	7.53352	7.86774	7.55272	7.65389	7.91611	7.51477	7.65037	7.49875	7.4743	7.54305	7.83903	7.61685	7.81682	7.55645	7.57922	7.70132	7.57622	7.28567	7.55708	7.85501	7.81338	7.57585	7.68624	7.70004	7.73687	7.58122	7.71135	7.20374	8.00653
ZBED5	9.55269	9.16343	9.2498	9.40808	9.2965	9.55871	9.76199	9.73291	9.61343	9.46805	9.18843	9.29094	8.833	9.55811	9.89638	9.15534	9.57957	9.60478	9.19779	8.81222	9.68309	10.0158	8.95658	8.93268	8.93436	9.41963	9.78616	8.61365	9.1303	8.74298	9.51306	8.86272
TCF3	8.27076	8.21253	8.07823	8.27937	8.51036	8.0909	8.42508	8.04724	8.6672	8.32961	8.25359	8.19922	8.57345	7.71886	8.37144	7.97832	8.29565	8.45912	8.99805	8.72936	8.76666	8.13503	8.0789	8.33373	8.92214	8.92914	8.53085	9.24052	8.69269	8.85748	8.63083	8.17097
TAF1	6.91587	7.00434	6.91963	7.0879	6.54923	7.05641	6.86708	6.81297	6.88293	6.70645	6.77239	7.08579	7.21383	6.74431	6.72088	6.83889	6.81877	6.91385	6.84377	7.21863	6.91249	6.84303	7.34654	6.94255	7.44091	7.11295	6.91598	7.20903	7.02835	7.16432	6.83169	6.93008
TP53BP1	7.94113	8.16891	7.89223	7.68021	8.29517	8.28975	7.82341	7.59153	7.93538	7.55196	7.62656	7.5691	7.75621	7.76461	7.43885	8.09258	8.28817	8.13261	7.9884	8.03338	7.99291	7.85776	8.40262	8.25068	7.76716	7.79049	7.93754	8.01711	8.14408	8.02025	8.10933	8.0698
ALG5	8.35475	8.09727	8.13937	8.68898	8.06473	7.88882	9.02286	9.03853	8.73421	8.81668	8.03802	8.94726	8.88596	8.20774	9.31676	7.82556	8.24747	8.32766	8.0917	8.27222	8.86933	8.46783	8.25319	7.98129	8.57361	8.4017	8.76489	8.29834	8.38971	8.40701	8.31281	7.98588
PTGDS	8.7122	9.4456	9.30731	7.99375	7.79104	7.87424	7.54388	8.57312	7.71995	7.90695	8.27287	8.09538	8.02684	7.63428	7.90661	8.73176	8.01284	8.21648	9.63316	8.0758	8.68406	7.95762	10.756	7.87651	7.54975	8.76451	8.46815	9.80116	11.6491	9.34551	8.53975	8.51936
KLHL9	8.01782	7.75671	8.07867	7.82124	7.65044	7.63115	8.29433	8.23305	7.99667	7.81327	7.78377	8.3446	8.14264	8.077	8.09527	7.38847	8.26016	8.12035	8.00394	7.22014	8.22189	8.65318	8.1073	7.66894	7.68286	7.97351	8.50073	7.59326	8.42385	7.85705	8.22948	7.78265
NDC80	6.953	7.01084	6.92905	6.83599	6.92798	6.98308	6.97621	6.98711	7.03094	7.07087	6.98231	7.1622	7.1531	7.00406	7.03871	6.98588	7.15256	7.02308	6.9673	6.97599	6.97765	6.98461	7.03703	6.99474	6.82747	7.02215	6.95337	6.953	7.02032	6.87029	6.86244	6.92429
P2RY13	8.82812	8.72951	8.43834	8.43899	8.65736	8.30805	8.73227	9.8186	8.31961	9.32838	9.18581	9.09192	7.78904	9.59598	9.18195	8.63592	8.55418	8.35588	8.55879	8.28966	7.48748	8.78391	8.33599	8.42156	7.916	8.65273	8.51391	7.97505	8.28757	8.36151	7.90515	8.56349
USP11	7.85934	8.12416	7.97616	7.63873	8.066	7.86958	7.58693	7.24809	7.94807	7.40675	7.82895	7.45187	8.03562	7.3504	7.41448	7.75051	7.77415	7.92628	7.9234	8.11052	7.9502	7.61377	7.52638	8.12119	7.84225	7.76269	7.92962	8.43179	7.95834	8.16522	8.31886	8.18299
UBE2I	7.20034	7.47351	6.97083	7.29058	7.20473	7.25287	7.27739	7.14733	7.24907	7.00337	6.99657	7.02613	7.09596	6.84654	7.03114	7.11977	7.2435	7.30716	7.2151	7.07228	7.13564	7.02788	6.86457	7.2758	7.38736	7.34561	6.93772	7.21871	7.18687	7.2508	7.40415	7.20759
IFIT3	9.19495	8.04775	8.0806	7.46819	9.00435	8.08115	8.11097	7.43129	9.67774	8.34641	7.38572	10.319	7.18174	9.77813	7.39346	8.92351	7.9828	7.1865	7.6867	8.75458	7.10325	9.79543	7.30168	8.74266	7.07761	8.29256	8.15324	7.5773	8.583	8.89996	7.85489	8.91957
DYRK1A	9.13615	8.71754	9.02623	8.43297	8.77489	9.33918	8.93774	9.19326	8.85084	9.23011	8.95823	8.87466	8.47661	9.19495	8.98951	9.09154	9.01148	8.78864	8.78304	8.57026	8.90672	9.14217	8.88083	8.71516	7.97227	8.90884	9.45187	8.42816	8.88868	8.49326	8.72594	8.91264
DLD	7.93224	7.64941	7.82995	7.87827	7.50935	7.75574	8.04373	8.21491	8.02012	8.21557	7.75418	8.13937	7.76433	7.968	8.0902	7.78628	7.65552	7.5872	7.66187	7.62903	7.92535	8.05542	7.7169	7.47516	7.43638	7.97227	8.31444	7.60178	7.75967	7.84126	7.62741	7.8425
INPP5A	8.94293	8.86255	8.35936	9.02384	9.0059	8.63009	8.9624	9.52785	8.54665	9.1404	8.66828	8.77009	8.60625	8.89236	8.81374	8.76856	8.86337	8.6414	8.76629	8.85767	8.44638	8.5242	9.05647	8.96264	8.58693	8.83916	8.84836	9.00977	8.79226	9.04396	8.4106	8.91711
RPS17	12.5475	12.4562	12.6063	13.2484	12.1063	12.1779	13.3514	13.1742	13.1411	12.2697	12.8149	12.6947	12.4267	12.494	13.5468	11.8648	12.5215	12.8333	11.9816	11.732	13.0423	13.3636	11.1824	11.2674	12.9359	13.0608	13.1618	11.8665	12.1087	12.0408	12.8297	11.8562
FAU	12.7171	12.2261	12.8074	13.2386	12.4692	12.7044	13.1318	13.0833	12.995	12.9793	12.9417	12.8333	13.1454	12.8074	13.3768	12.1831	12.6063	12.9079	12.7847	12.3553	13.3193	13.1742	12.5999	12.479	13.2436	12.8551	12.5562	12.3526	12.4883	12.3263	13.0656	12.2357
ADAM28	7.0165	7.16619	7.03493	7.29846	7.4685	7.49344	7.23229	7.10672	7.48676	6.8915	7.19845	7.19145	6.96025	6.92579	7.68047	7.29335	7.16256	7.3549	7.22468	7.3265	7.31716	7.27197	6.92323	7.14968	7.30647	7.19211	7.42833	7.50718	7.19556	7.42927	7.58453	7.56152
MED4	8.34849	7.72372	7.83783	7.75236	7.54994	8.02593	8.23652	8.23079	8.45021	7.86633	7.88869	8.27045	7.8654	8.3187	8.56363	8.31204	8.21659	8.20949	7.64391	7.63873	8.79542	8.64879	8.1385	7.79174	7.85998	7.96092	8.32595	7.43135	7.84312	8.02918	7.91952	7.85579
ATG16L2	10.3818	11.3427	10.7031	10.9533	11.4632	11.1655	9.8983	10.3428	9.93424	10.1069	10.8737	10.2608	11.2253	11.0703	9.94886	11.0206	10.6369	10.6293	11.0273	10.7213	9.50984	10.9202	10.9413	11.5643	10.476	10.0663	9.77542	11.0016	10.501	10.4785	9.92983	11.147
DNA2	6.74545	6.86499	6.96637	6.77141	6.67929	6.94061	6.89527	6.75811	6.92215	6.77872	6.86746	6.78517	6.88897	6.92848	6.74206	6.81266	6.85627	6.89271	6.82573	6.70321	6.88409	7.16134	6.86089	6.76032	6.88086	6.75845	6.87831	6.8187	6.70486	6.62504	6.75525	6.84908
DAPP1	7.48485	7.11091	6.9332	7.72716	7.0897	6.94881	7.97818	7.8895	7.4767	7.76341	7.0369	8.60708	7.75671	7.62858	7.73355	7.139	7.19434	6.95575	7.19897	7.37067	7.23258	7.48061	7.0637	7.22083	7.155	7.57757	7.76288	7.19449	7.20045	7.16011	6.98985	7.38134
UNC119	8.35621	8.49345	8.35142	8.09986	8.45041	8.73566	8.05873	7.91611	8.02984	7.934	8.72578	7.90183	8.22948	8.74992	7.80397	8.89253	8.2726	8.01232	7.54214	8.4255	7.52648	9.18528	8.51764	8.53262	7.65192	7.81867	7.64925	7.91611	7.9962	8.29273	8.50759	8.95251
H3C13	7.3942	7.98164	6.92905	7.6506	7.56947	7.19879	7.82341	7.83827	7.28901	7.76859	8.29452	7.91732	7.55959	8.34931	7.62925	7.45823	7.28295	7.25371	7.25241	7.33487	6.88335	7.11907	7.68796	7.5247	7.77655	7.42867	7.42833	7.48757	7.38214	7.72779	6.96447	7.8645
C11orf54	7.94229	7.54431	7.73819	7.79418	7.82276	7.98895	7.97411	7.94219	7.72507	7.55103	7.43981	7.81157	7.45487	7.78069	7.73827	7.85753	7.71519	7.77034	7.61588	7.58424	7.62765	7.99179	7.1665	7.87192	7.50066	7.72123	7.90596	7.46035	7.61223	7.53904	7.64545	7.75051
TMBIM4	12.6795	12.3679	12.4818	12.6415	12.7086	12.618	12.576	12.7492	12.3023	12.4692	12.0203	12.494	12.4725	12.6246	12.5706	12.7304	12.6213	12.8478	12.2853	12.476	12.5338	12.9556	12.5729	12.2557	12.2357	12.4855	12.476	12.2478	12.2697	12.2697	12.3427	12.418
KPNA4	10.0636	9.56937	9.75706	9.64219	9.12225	9.43137	9.78242	9.76818	9.72064	10.2319	10.0193	9.82486	9.53543	9.99471	9.6013	9.3895	10.0168	9.8471	9.08865	8.86234	9.51617	9.75189	9.51571	9.17153	8.50576	9.52005	9.52987	8.35573	8.93366	8.72111	9.14517	9.21803
TMEM138	8.28287	8.65356	8.53637	8.355	8.51244	8.51441	8.32181	7.95523	8.52334	8.07385	8.27937	8.19468	8.26861	8.49221	8.34808	8.50093	8.36338	8.71032	8.28495	8.64285	8.68719	8.7256	8.91465	8.63667	8.46301	8.18975	8.1423	8.39997	8.50083	8.46619	8.8022	8.60451
ATP2B4	7.79028	7.35845	7.63026	7.64941	7.9592	7.5623	7.59643	7.72551	7.50375	7.67943	7.61732	7.49193	7.43266	8.20629	7.4743	8.06769	7.82895	7.80364	7.89398	7.78084	7.6536	7.89398	7.63728	7.89318	7.48485	7.47965	7.68635	7.75807	7.89588	7.84808	7.6229	7.78913
CSTPP1	6.86358	6.78411	6.78611	6.73004	6.71862	6.84678	6.62212	6.71074	6.95673	6.82458	6.84617	6.84641	6.7132	6.68853	6.77482	6.71501	6.89153	6.91673	6.81692	6.71043	6.89773	6.72473	6.82595	6.84318	6.79881	7.01556	6.8702	6.84475	6.81062	6.98479	6.73169	6.71164
EFR3A	9.62199	9.06239	9.60077	9.4709	8.71134	9.55811	9.45187	9.81632	9.38739	9.43648	9.24359	9.84071	9.5438	9.62534	9.61041	9.02796	9.80211	9.43767	9.3069	8.99492	9.9763	10.5607	9.38045	9.09302	9.01567	9.26084	9.50036	8.27866	9.25925	8.61401	9.66309	9.24701
GRHPR	7.83233	7.68058	7.75848	7.86884	7.67582	7.6273	8.20991	7.72483	7.7941	7.75001	8.19898	7.94857	7.87249	7.96324	7.98545	8.0457	7.82313	7.75107	8.03185	7.92316	7.56138	8.02343	7.86864	7.70467	8.13273	7.54732	7.53684	7.559	7.65115	8.18993	8.3595	7.93897
WSB1	8.42639	7.78759	8.06926	8.20103	8.02906	8.01836	8.96467	9.2965	8.13286	8.74037	8.01877	9.4456	8.66501	8.99203	9.01392	7.82556	7.94368	8.26189	8.1991	8.22801	8.10111	8.88031	8.62322	8.61156	7.95387	8.19604	8.46301	7.80675	8.13476	8.11349	8.23079	8.45069
FBXO33	9.36514	8.54236	8.96514	8.99828	8.9169	9.17275	9.33445	9.41744	8.75297	8.95452	8.61365	9.05592	9.08457	9.08194	9.21162	8.96712	9.42895	9.27142	8.83935	8.63654	8.83773	9.53277	9.19356	9.13427	8.16342	9.04092	9.22375	8.49473	8.8978	8.36963	8.89463	8.95412
APOBEC3H	7.21603	7.65471	7.78672	7.01934	7.38008	7.29168	7.4913	6.85658	7.52702	7.173	7.35246	7.28527	7.84261	7.60562	7.27896	7.55254	7.66027	7.47539	7.68012	7.64043	7.5375	7.21066	7.2647	7.5438	7.19576	7.46567	7.34242	7.40481	7.79493	7.3621	7.39292	7.51113
MRPL50	8.19056	7.73111	7.86947	8.15406	7.38589	7.64824	8.47292	8.44549	8.21306	8.14004	7.88117	8.27428	8.11998	7.90535	8.66612	7.43997	8.05091	8.08069	7.52602	7.5365	8.16435	8.35862	7.40901	7.43952	7.87637	8.04345	8.07655	7.48341	7.93428	7.71644	7.83796	7.48319
ST8SIA1	6.91982	6.95169	7.02645	6.92481	6.8901	7.00289	6.94483	6.93889	7.02115	6.99687	6.89288	6.96666	6.94604	7.04424	6.99693	6.99069	7.02417	7.11943	7.09599	7.05926	7.02335	6.9944	7.12189	6.94132	6.91513	7.05073	7.15021	6.77895	6.96181	6.93388	7.22096	6.83607
CTRL	7.54237	7.87599	7.75083	7.70654	7.84283	7.99932	7.26267	7.13128	7.52405	7.35459	7.74336	7.49605	7.27494	7.9865	6.94954	7.80436	7.53403	7.4927	7.41183	7.96456	7.05427	7.7124	7.75342	7.98069	7.51725	7.15738	7.00365	7.55479	7.20847	7.43645	7.8942	7.88602
NLRP2	7.09609	7.76493	7.62235	7.47351	8.08442	7.26507	7.12769	6.96654	7.30566	6.71129	7.12625	6.95455	7.0449	7.20143	7.22476	7.75167	7.81455	7.45455	7.06095	7.74853	7.34324	7.01579	7.2444	7.71836	6.67211	7.37591	7.3892	7.3708	7.02386	6.91929	6.78786	7.08264
IL11RA	9.8454	10.4533	10.4684	10.3319	10.7803	11.0644	9.90346	9.78107	10.4322	9.49707	10.1687	9.44195	10.223	9.84903	10.186	10.46	10.477	10.6167	10.6929	10.3542	10.7031	10.3528	10.534	10.5597	10.7407	9.99442	9.92084	11.1567	10.983	10.395	10.8214	10.4445
C19orf12	8.91484	8.52545	8.95046	8.81576	8.47307	8.91027	8.96406	8.65582	9.06199	8.59232	9.02088	8.85645	8.95251	9.10532	9.19495	8.90109	9.29789	9.36514	8.5451	8.45731	8.70373	9.30585	8.86722	8.80681	8.30712	8.72609	8.70487	8.34364	8.97088	8.34293	9.25521	8.4017
PPP6C	10.8051	10.8494	10.6051	10.6674	10.7097	10.5206	10.7972	10.8133	10.9103	10.947	10.8039	10.6051	11.0969	10.6683	10.8391	10.6341	10.9167	10.7213	10.6581	10.5999	10.9992	10.1543	11.1932	10.6103	10.6288	10.5694	10.7307	10.3002	10.4936	10.6782	10.8288	10.5906
FLNB	8.07942	8.41044	8.13273	7.8921	8.66215	8.56716	7.9883	7.50347	8.39627	7.63457	8.15989	7.6016	8.20341	7.53208	8.09527	8.21826	8.24551	8.41742	8.33892	8.28157	8.23677	7.82375	8.30076	8.33655	8.31558	8.22592	8.09805	8.62712	8.06383	8.11753	8.45591	8.04673
GTF2E2	10.1395	9.99881	10.1233	10.145	9.92282	10.2741	10.3358	10.0955	10.2472	9.91457	9.91025	10.2496	10.3409	10.2472	10.1923	10.0048	10.124	10.4484	9.76513	9.98738	10.2837	10.2526	10.0133	9.9127	10.0603	10.2533	10.3555	9.67799	9.9798	9.71101	10.159	9.87704
SSU72	11.6727	11.5896	11.6505	11.9276	11.7036	11.5896	11.6955	11.4316	11.7523	11.5425	11.6655	11.2641	11.6296	11.9497	11.2193	11.843	11.7299	11.915	11.4004	11.637	11.5676	11.7523	11.6638	11.7756	11.6338	11.3649	11.2047	11.7058	11.7074	11.5788	11.6021	11.5494
TJP2	7.07174	6.98763	7.12105	6.84534	7.22046	7.32662	7.05709	7.06496	7.0967	7.14758	7.11049	7.03546	7.13164	7.02351	6.75525	7.43571	7.27216	7.05236	7.02835	7.11004	7.10325	7.09262	7.20332	7.34881	7.12179	7.06472	7.13792	7.01689	7.00086	7.4196	6.99276	7.16686
MINPP1	6.79006	6.78853	6.91124	6.80282	6.817	6.67069	6.94367	6.86465	6.86032	6.84701	6.84617	6.97334	6.92101	6.84244	6.88421	6.72815	6.82467	6.72172	6.80026	6.75775	6.95016	6.94136	6.84584	6.75525	6.64248	6.85652	6.99663	6.90718	6.89903	6.85249	6.85813	6.81223
CASC3	10.029	10.6244	10.4875	10.1218	10.5405	10.4617	9.49666	10.0809	9.51806	10.1415	10.4117	9.90528	10.1822	10.5646	9.71894	10.6469	10.535	10.2708	10.5529	10.1745	9.78493	9.83061	10.5607	10.5709	9.94455	9.75757	9.7133	10.1233	9.98789	9.93923	9.6353	10.3716
SPG11	10.1123	9.51836	9.92909	9.83783	10.039	10.0306	9.91717	10.1813	10.0876	9.93252	9.45921	10.1732	9.7514	9.92084	10.164	10.0221	10.0511	9.78271	10.281	10.0674	10.3724	10.054	10.386	10.0015	9.40056	9.94886	10.2179	10.0348	10.3202	10.06	10.1286	10.3374
TCHP	7.67554	7.86747	7.81167	7.57531	8.26526	7.90816	7.56045	7.69096	7.77027	7.6208	7.65522	7.41216	7.21902	7.68922	7.39268	8.066	7.74631	7.66226	7.90596	7.75783	7.8328	7.57805	7.50179	7.64208	7.46567	7.63709	7.77813	8.07059	7.78069	8.00057	7.83658	7.96008
SERINC3	7.38129	7.46113	7.37882	7.26425	7.4685	7.31285	7.22848	7.31241	7.09336	7.29593	7.42756	6.97334	7.2648	7.37385	7.31416	7.30248	7.18519	7.27361	7.28441	7.28717	7.13962	7.07503	7.55638	7.33992	7.20681	7.2143	7.09721	7.35137	7.1252	7.31187	7.12272	7.48535
NOA1	9.48093	9.30999	9.47844	9.727	9.30463	9.19153	9.71128	9.40448	9.85419	9.22127	9.47581	9.08828	9.09822	9.36824	9.69925	9.16778	9.4931	9.62045	9.33558	9.43807	9.60253	9.53737	9.45187	9.17557	9.47478	9.38544	9.40842	9.43648	9.3585	9.53899	9.64464	9.27512
SPTLC1	6.8481	6.8221	6.70853	6.85043	6.91547	6.69502	7.06313	7.03695	6.78997	6.97749	6.78616	6.92693	6.86909	6.95891	6.75124	6.80773	6.7442	6.75789	6.63818	6.68063	6.649	6.80702	6.77995	6.63939	6.70516	6.91399	6.92825	6.75889	6.7767	6.76795	6.77814	7.0385
NSMF	7.36407	7.60595	7.68286	7.33536	7.38008	7.568	7.53602	7.10283	7.42791	7.25738	7.4082	7.2648	7.81309	7.27792	7.11679	7.5476	7.93355	7.69829	7.22943	7.72007	7.35894	8.06913	8.00901	7.49952	7.94972	7.46649	7.30145	7.8086	7.73076	7.73785	7.8311	7.84987
PTGS1	7.02838	7.11742	7.16	7.08089	6.87698	7.14662	7.00662	7.13583	7.14461	7.56037	7.10045	7.43705	6.89459	7.28117	7.31572	7.46284	7.15443	6.82538	7.11118	7.16491	7.05657	6.79589	7.16532	7.00137	6.88086	6.98511	6.97438	6.99343	6.94449	7.15932	6.7728	7.08765
ITGB1BP1	7.25068	7.55861	7.8011	7.22512	7.4152	7.62157	8.39065	6.84314	7.86319	7.21972	7.11263	7.69259	7.54397	8.11589	7.44091	7.46284	8.12495	7.49961	7.69439	7.65096	8.6299	7.75745	8.11288	7.77746	7.55523	7.20868	7.33312	7.14235	7.57204	7.23704	6.93659	7.72163
C6orf89	7.33538	7.69637	7.42761	7.48341	7.46272	7.38803	7.46926	7.4235	7.47768	7.69854	7.55949	7.48917	7.49734	7.64398	7.42111	7.62304	7.68264	7.38046	7.64917	7.51774	7.24507	7.41922	7.7512	7.55015	7.20429	7.51212	7.42174	7.4461	7.34501	7.57014	7.17262	7.54414
NMNAT3	6.8903	6.84127	7.01508	6.85388	6.89267	6.74613	7.02021	7.03297	6.93612	7.32275	6.7006	6.82473	6.97254	6.97243	6.73818	6.87266	6.98786	7.07346	7.04437	6.73177	7.05053	6.94998	7.03784	6.92798	6.84663	6.91399	6.89981	6.77655	7.02136	6.84431	6.7633	6.82747
FCRL2	6.85028	6.9394	6.76239	6.89347	7.26122	7.16903	7.10407	6.88882	7.42458	6.64777	7.02458	6.74662	6.79989	6.9091	6.99281	7.15	7.00247	7.09	6.97615	7.47744	7.13082	6.9913	6.70147	6.90169	6.95868	7.255	7.19656	7.31782	6.88377	7.16314	7.09266	7.07449
CTR9	7.75363	7.68002	7.73961	7.5647	7.86511	7.6273	7.96781	7.79479	7.69011	7.90622	7.62423	7.66058	7.47481	7.49662	7.57322	7.80436	7.73641	7.51048	7.97563	7.87542	7.96595	7.54027	7.6064	7.55523	7.53865	7.86439	8.15746	7.9784	8.00203	8.09034	7.6837	7.78723
SUMO4	6.74312	6.57779	6.56449	6.75662	6.61691	6.65214	6.87303	6.79783	6.65977	6.64458	6.62497	6.69572	6.75396	6.65234	6.72088	6.64099	6.72359	6.69075	6.67963	6.74495	6.77059	6.703	6.76363	6.71881	6.83312	6.78233	6.88306	6.69696	6.67581	6.69318	6.65615	6.7809
ZNF260	7.55493	7.45795	7.40944	7.67409	7.47173	7.53393	7.84905	7.23769	7.84923	7.38447	7.43593	7.50206	7.74112	7.35741	7.91892	7.5743	7.70706	7.7347	7.41306	7.45546	7.76821	8.06131	7.59962	7.40491	7.58002	7.38829	7.73241	7.33785	7.60178	7.30957	7.66002	7.52955
EDC4	9.11666	9.96493	9.7386	9.27934	9.64818	9.9763	8.82381	8.45833	9.37722	8.85687	9.53496	8.72033	9.53147	9.30093	8.71079	9.78691	9.57392	9.42259	9.37377	9.57337	9.48171	9.41861	9.85133	9.92024	9.69449	9.18359	8.9495	9.99218	9.4368	9.81969	9.8742	9.53496
CEP19	9.47478	9.79058	8.7411	9.20771	9.15117	8.71455	9.11591	9.41368	8.51704	8.91991	9.5618	9.63932	9.16489	9.84976	9.46886	9.34332	9.24094	9.11056	8.93895	9.01733	7.39874	9.01167	8.83504	8.88457	9.37998	9.23283	8.92987	8.82276	8.64004	9.16066	8.23079	9.04574
LTBP4	7.72283	7.90878	8.07165	8.04373	7.80388	7.70526	7.68893	7.31155	8.29867	7.67507	8.30857	7.46376	8.23273	7.52281	7.70588	7.83464	7.76912	7.85753	8.11106	8.07165	8.17463	7.67554	7.47216	8.19827	8.05665	7.95668	7.64725	8.33471	8.38893	8.27759	8.48628	8.51244
CRTAP	9.01329	8.59835	8.758	9.04275	8.66844	9.04154	9.18303	9.70103	8.95201	9.14775	8.53963	8.61907	7.74077	9.12395	9.23815	8.63872	8.68623	8.60365	8.7243	9.12534	9.0568	8.78763	7.26739	8.57494	8.61931	9.0272	9.64339	9.08353	9.04574	9.22482	8.91855	8.9309
FKBP14	7.0796	6.82577	7.12475	7.09805	7.06491	7.09442	7.16836	6.99973	7.09241	6.87952	6.91575	7.05053	7.12568	6.96825	7.08365	6.97785	7.04545	7.08357	7.00926	7.09477	7.139	7.19864	6.94172	6.98159	7.13511	6.98511	7.19234	7.17014	7.16005	6.97228	7.03768	6.92429
SPCS1	11.9567	11.6224	11.7207	11.8705	11.6727	11.6167	12.4661	12.1214	12.2166	11.6689	11.5599	11.9411	11.6744	11.4869	12.3338	11.4015	11.7945	12.0173	12.0017	12.1559	12.3263	11.7822	11.6474	11.6075	11.9676	12.2309	12.3195	12.0374	12.3361	11.9589	11.9323	11.4869
OGFOD3	6.98288	7.16304	6.9059	7.04878	7.10354	7.12199	7.02134	6.85138	7.14461	6.85952	7.19218	6.7753	7.08708	7.11306	6.81488	6.97704	6.90243	7.24812	6.99572	7.23118	6.99117	7.20505	7.26952	7.07854	7.14472	6.92331	7.01442	7.24333	7.07528	7.03512	7.06214	7.07228
NUB1	10.0771	10.468	10.3501	10.0721	10.4364	10.2829	9.61091	9.38518	10.3097	10.0992	9.99499	10.6401	10.2802	10.468	9.34885	10.6268	10.3676	10.203	10.0444	10.0622	9.96214	10.3883	10.4049	10.5488	10.0481	9.88846	9.57164	9.88041	9.87608	9.75757	10.0802	10.3316
TRMT1L	7.9081	7.79569	7.80415	7.61406	7.90842	7.7045	7.77971	7.79971	7.87757	7.99399	7.79071	7.95556	7.71231	7.91732	7.57073	7.90878	7.9282	7.83589	7.77713	7.59233	7.94014	8.04014	8.09453	7.79915	7.53578	7.81148	8.00308	7.47697	7.72007	7.51913	7.64442	7.81479
STH	7.22833	7.23481	7.20486	7.02636	7.19529	7.04369	6.97425	6.98711	7.04545	7.04938	7.21192	7.02947	7.22743	7.20356	6.86923	7.1788	6.99037	7.14161	7.07445	7.15317	7.06835	7.12105	7.10443	7.11437	7.04783	7.0475	6.90309	7.17663	7.07362	7.09617	7.18293	7.13732
AMT	7.49674	8.40474	8.18758	7.88273	8.34562	8.21933	7.45344	7.39161	8.29665	7.40491	8.07547	7.36536	7.92843	8.18299	7.42169	8.05363	7.71142	7.88241	8.08711	7.96988	8.01559	7.89551	8.21437	8.40562	8.25732	7.61913	7.51953	8.61278	8.10567	8.00016	8.12239	8.29884
EPS15	8.22335	8.1042	8.18166	8.12016	7.98545	8.15306	8.11241	8.52258	8.35332	8.62927	8.11097	8.33535	8.26189	8.22507	8.42121	8.11443	8.43785	8.28739	8.08473	7.82079	8.31004	8.63009	8.23178	7.92726	7.72352	8.26982	8.31523	7.4184	8.1518	7.82124	8.10187	8.36338
SH3BP5L	8.6933	9.01217	8.56392	8.67499	9.09923	9.04429	8.44069	8.30348	7.62225	8.40841	8.46419	8.56001	9.03351	8.76897	8.17913	8.84668	8.11265	8.56227	8.47153	8.98634	8.20774	8.5718	9.88997	9.25736	8.80305	8.45912	8.26397	8.71412	8.5433	8.56761	8.47089	9.03583
ZFP91	9.99286	10.2367	10.1218	10.0221	10.1463	10.3716	10.0007	9.96156	10.3428	10.0971	10.0615	10.0444	10.3501	10.0644	9.97748	10.1782	10.3657	10.2888	10.2447	10.2741	10.3209	9.97748	10.6392	10.3845	10.0838	10.0122	10.2519	10.1518	10.4824	10.4508	10.3562	10.2489
RPRM	6.7356	6.62939	6.66238	6.7011	6.61278	6.70616	6.65799	6.63145	6.70864	6.57889	6.52976	6.56367	6.67087	6.56267	6.64154	6.60729	6.80543	6.66665	6.89228	6.94609	6.65037	6.73033	6.61367	6.67594	7.04176	6.62522	7.10103	6.69696	6.649	6.54561	6.68651	6.58265
GSDMD	9.74869	10.4736	10.0259	9.90565	10.3649	10.4549	9.42583	9.11555	9.88088	9.73833	10.3075	9.68598	9.92155	10.9892	9.23358	10.3876	9.98994	9.91692	9.73911	9.93104	9.38617	10.3404	9.92345	10.4311	9.94554	9.4908	9.23262	9.64871	9.68188	9.55925	10.2392	10.2342
GPER1	6.74806	6.74726	6.83471	6.74327	6.76461	6.73133	6.84008	7.05812	6.66469	6.71895	6.75114	6.73065	6.7118	6.74988	6.88102	6.77993	6.77668	6.8132	6.8955	6.72299	6.74529	6.6706	6.75006	6.70874	6.78281	6.75143	6.73756	6.73047	6.72771	6.74516	6.75608	6.90053
CYP2E1	6.72825	6.76386	6.78238	6.7011	6.71542	6.67581	6.82532	6.67929	6.8678	6.72674	6.9576	6.77367	6.83329	6.76354	6.74616	6.96143	6.82125	7.03913	6.84254	6.79676	6.98773	6.81575	7.01587	7.02034	6.63111	6.68197	6.92414	6.81664	6.81936	6.74862	6.89649	6.65826
NOL6	6.87796	6.84482	6.95691	6.87199	6.73552	6.86465	6.65607	6.7988	6.89679	6.80086	6.66943	6.68268	6.85213	6.64009	6.70607	6.81673	6.85437	6.84549	6.92693	7.0442	6.85541	6.83358	6.58594	6.84318	6.92969	6.85491	6.96281	7.04237	6.88913	6.717	6.80444	6.76496
DCUN1D3	7.49039	7.88451	7.84528	7.49884	7.6812	7.8327	7.44336	7.2595	7.7669	7.73302	7.7466	7.59203	7.74041	8.09117	7.26692	7.93265	7.57212	7.73655	7.54994	7.54352	7.31954	7.41619	7.88079	7.72491	7.66851	7.5438	7.22274	7.49376	7.29911	7.35664	7.45874	7.54035
CLEC4C	7.25068	7.43355	7.39526	6.89347	7.64682	7.57896	7.55942	7.19693	7.00086	6.81306	8.05654	7.75135	7.07512	6.77955	6.81356	7.89448	6.99977	7.45041	7.62956	7.37657	7.06739	7.36104	7.5405	7.09244	6.75816	7.31846	7.04818	6.92856	7.27283	6.92481	7.49706	7.64125
PUM3	8.76808	8.6568	8.69082	8.78351	8.52717	8.53417	9.05066	8.51829	8.93839	8.81912	8.38893	8.7786	8.64322	8.33471	8.7722	8.6597	8.79596	8.90695	8.43245	8.41312	9.23334	8.90884	8.15136	8.30696	8.57725	8.92094	9.20484	8.36609	8.5108	8.38255	8.7187	8.22189
ERRFI1	6.86065	6.84482	6.78048	6.8886	6.82219	6.73855	6.93183	6.84314	7.04073	6.84154	6.83641	6.99327	6.96349	6.67931	6.85724	6.77467	6.8481	6.77671	6.72047	6.74189	6.93435	7.03466	6.82595	6.9222	6.72066	6.93819	6.95119	6.86977	6.82224	6.64646	6.92496	6.74495
TCEA2	8.39627	8.59312	8.5018	8.65958	8.67406	8.47624	8.3604	7.92316	8.84668	8.10024	8.54152	7.88478	8.40618	8.19079	7.88963	8.55651	8.23456	8.61316	8.21746	8.69403	8.71802	8.38545	8.18365	8.54011	8.72168	8.18622	8.17624	8.90012	8.28631	8.59933	8.96693	8.6608
SKP2	8.9392	8.38045	8.53714	8.41104	8.58168	8.71754	8.93544	8.74131	8.77277	8.69766	8.4519	8.80997	8.66182	8.55067	9.15054	8.34432	8.79486	8.9026	8.63464	8.31204	9.01368	9.02053	8.72991	8.54699	8.34719	8.70513	8.72921	8.38374	8.6476	8.32917	8.72901	8.52365
BRF2	8.56943	8.56748	8.50519	8.53319	8.63043	8.51097	8.45886	8.42053	8.52656	8.50083	8.26218	8.46453	8.67774	8.40869	8.47642	8.38523	8.61674	8.48087	8.67054	8.67266	8.55803	8.52258	8.71079	8.58989	8.74667	8.62623	8.58807	8.62526	8.48853	8.43145	8.42727	8.45731
USP15	9.00321	8.01175	8.45241	8.35027	8.24912	8.48681	8.65086	9.29885	8.31084	8.75062	8.20833	9.07594	8.46738	8.90142	8.57641	8.43689	8.6773	8.38021	8.60167	8.06424	8.29399	9.61798	8.30835	8.51128	7.58381	8.0781	8.50745	7.37726	8.04745	7.64221	8.20427	8.76409
CDK2	8.18984	7.91732	8.04905	7.72111	7.99485	8.20507	8.0813	7.9072	8.05225	7.90971	7.98734	7.98046	7.96138	8.18894	7.83537	8.11987	8.24023	8.25472	8.12732	8.00335	7.8763	8.17807	8.3642	8.33112	7.77655	7.79091	7.99692	7.92649	8.24375	8.07878	8.1073	8.17267
SLC12A2-DT	7.33953	6.83329	7.20486	7.28338	7.08079	6.9858	7.62225	7.21856	7.19923	7.14419	7.0176	7.26044	7.12189	6.9	7.25487	7.09884	7.19111	7.34221	7.17477	7.40234	7.34842	7.29992	6.89903	7.09624	7.54014	7.56783	7.2069	7.44459	7.3249	7.3265	7.15011	6.89025
TUBB	8.91529	9.25406	8.95732	8.85891	9.0758	9.0941	9.02488	8.70911	9.10759	8.84049	8.73966	8.62764	8.31696	8.64633	8.62132	9.09487	9.09077	9.1985	9.2569	9.19673	9.14916	8.639	8.65902	9.24232	9.04154	9.19779	9.41368	9.37947	9.34358	9.17007	9.18244	8.81648
THAP4	7.54697	8.01583	7.74877	7.64847	7.74135	7.68264	7.49279	7.42984	7.84155	7.52595	7.8141	7.35882	7.49734	7.71754	7.42704	7.77736	7.77121	7.85463	7.94229	7.75144	7.60562	7.45098	7.55479	7.88907	7.96687	7.74041	7.49532	7.96867	7.59763	7.76256	7.63581	7.49621
HSF1	6.73311	6.76159	6.69703	6.6046	6.72383	6.64612	6.78305	7.01013	6.82354	6.84033	6.69777	6.6691	6.6736	6.69864	6.76322	6.85541	6.8392	6.65095	6.94602	6.85782	6.84375	6.81575	6.63638	6.85471	7.00024	6.87924	6.97547	6.97014	6.91963	6.87161	6.75525	6.64825
WDR5B	7.04562	6.80234	6.92481	7.0597	7.06491	6.99124	7.00662	7.06861	6.9691	6.9315	6.82671	7.07299	7.16018	7.10349	6.94461	6.98974	7.11734	6.99078	7.055	6.97902	7.20266	7.22561	7.16919	6.98919	7.00672	7.02215	6.97634	7.02938	6.99908	6.91097	6.96872	6.97277
CTDSPL2	7.35238	6.97981	7.26758	7.42458	7.06613	7.26009	7.34183	7.53684	7.23764	7.17005	6.94278	7.37857	7.22926	7.10953	7.48054	7.24552	7.39126	7.56278	7.53304	7.19387	7.74135	7.62133	7.22795	7.3261	7.2504	7.37812	7.74077	7.28059	7.559	7.00047	7.57503	7.63539
IL15RA	6.87402	6.87174	6.97604	6.72624	6.63139	6.85899	6.87303	6.94794	6.88418	6.90804	6.9864	7.16402	6.9025	6.99661	6.7664	6.90007	7.05063	6.82179	6.82317	6.89079	6.84819	7.05261	7.19587	6.8606	6.80229	6.70977	6.81674	6.78601	6.9553	6.65172	6.99571	6.82074
EFNA4	7.97426	7.98658	7.90357	8.02216	7.79369	8.03272	8.13628	7.8482	8.01192	7.80135	7.94003	7.93163	7.82515	7.94898	7.64221	7.94437	7.8674	8.12844	7.85194	7.94388	7.67624	8.06796	7.90622	8.13758	8.01547	7.99075	7.86511	7.94124	7.84479	7.70346	7.81019	7.99504
EIF2S3	10.9966	10.4499	10.4194	11.0234	11.0703	10.7269	11.5837	10.7433	11.2391	10.9047	10.4988	10.6382	11.1338	10.5059	11.3306	10.8214	10.7655	11.4391	10.9438	11.4263	11.3427	11.5165	10.7089	11.0322	10.9514	10.8618	11.406	10.8192	11.004	10.83	11.3872	11.0206
ABCB10	7.59879	6.8001	7.34636	7.01934	6.91333	7.40839	7.36878	7.91943	7.28256	7.84164	7.20378	7.91867	7.52256	7.41764	7.74842	7.0475	7.61867	7.38046	7.21937	6.939	7.65215	8.12035	7.41099	7.08781	6.71571	7.18399	7.5438	6.83503	7.30092	6.9712	7.41433	7.27644
UFD1	7.2112	7.22205	7.4535	7.23325	7.25675	7.24196	7.17783	7.1818	7.16648	7.18764	7.43981	7.19482	6.94053	7.26982	6.98159	7.28628	7.27915	7.24524	7.17559	7.3164	7.14872	7.1339	7.31403	7.21867	7.12494	7.16652	7.09132	7.08897	7.11691	7.10998	7.0848	7.08021
FLI1	6.99226	6.88927	6.83658	7.00472	6.96988	6.73256	7.40771	7.34079	7.05033	7.21335	7.08757	7.53403	7.23501	7.16393	6.99898	6.85843	7.03759	6.98754	6.97912	6.83803	6.93638	7.09262	7.25437	7.01449	6.86412	7.11478	7.06613	7.03777	7.19095	7.01927	7.22367	6.8438
BCL11B	9.45259	9.41942	9.59887	9.38021	9.74538	10.124	9.62796	8.92072	9.84071	8.90467	9.06488	8.8004	9.46483	9.02171	9.74869	9.86362	9.85901	9.68492	10.0275	10.0075	10.2632	9.88783	9.65498	9.70302	9.32448	9.58926	10.0753	10.3338	10.5249	9.88591	10.7414	9.71921
SUMO2	8.67266	8.55615	8.7806	9.23036	8.38021	8.78733	9.18398	9.20966	8.95064	8.87302	8.94873	8.93817	8.27601	9.07697	9.06002	8.53175	8.54342	8.6414	8.41325	8.2837	9.03541	8.92275	8.4607	8.52981	8.72951	9.00914	9.33873	8.61636	8.956	8.84873	8.72353	8.58078
CSE1L	9.16704	9.41425	9.39528	9.2724	9.03604	9.15399	9.46805	9.00337	9.62119	9.26697	9.24094	8.99828	9.07681	8.76647	9.21929	9.16556	9.43596	9.25757	9.07224	8.97726	9.48615	9.00823	9.06392	8.97898	9.35631	9.50016	9.46864	9.07664	9.30585	9.20943	9.4155	9.10775
TPT1	10.8201	10.0162	10.0729	11.5762	9.55841	9.47402	12.2261	11.8752	11.1286	11.5393	10.4927	11.6676	11.4219	10.6772	12.5338	9.50824	10.3056	10.9036	10.2705	9.32063	11.3708	11.2844	9.34358	9.34529	10.9552	11.4234	11.3811	9.46153	10.1776	9.79283	10.8543	10.1474
CLPTM1	8.00677	7.89121	7.91867	8.2344	7.7681	7.94471	8.14068	8.06536	7.85827	8.48553	7.98423	8.11241	8.61168	7.66633	7.85765	7.90039	8.40715	8.17743	8.51864	8.47029	8.52895	7.74377	9.73764	8.44902	8.8768	8.53963	8.05133	9.24382	8.63608	8.55487	7.92166	8.24256
RAB27A	9.56344	9.23904	9.26903	8.59499	9.84372	9.76579	9.25872	9.74869	8.61674	9.10532	8.73527	9.13467	8.46271	9.94714	9.199	10.0312	9.61125	9.13511	9.23965	8.95539	8.65601	9.23904	9.30072	9.58069	8.34919	9.15348	9.70623	8.70592	9.33918	9.10942	9.15258	9.41277
IGFBP4	6.86172	6.71423	6.72435	6.95345	6.96781	6.89823	7.10174	6.80316	7.27064	7.09132	7.02206	7.02138	7.27001	6.85347	7.09799	6.7667	6.97847	7.12043	7.13254	7.03529	7.29966	6.99668	6.99977	6.77897	7.16237	7.15067	7.14488	7.16096	6.88118	6.83763	6.92815	6.79054
ANGEL1	7.74801	8.05862	7.98056	7.94124	7.82276	7.77258	7.77854	7.45191	7.98164	7.8172	7.88345	7.65418	7.89357	7.49579	7.68358	7.77824	7.92186	7.88963	7.90159	7.92535	7.84434	8.12189	7.8952	7.77813	8.09702	7.86028	7.81463	8.10584	8.09505	8.01983	8.25798	7.78331
RNF149	13.0088	12.5524	12.4433	12.5898	12.9	12.8108	12.773	12.8714	12.4099	12.6308	12.4005	12.8267	13.1918	13.3369	12.6213	13.2025	13.0785	12.764	12.6715	12.5127	11.9174	13.3465	13.2484	13.2081	11.5346	12.4914	12.8586	11.9787	12.2785	12.1695	12.1406	12.8372
SKIC8	9.5111	9.12971	9.18673	9.03756	8.89627	9.30051	9.46864	9.0753	9.40641	9.34716	9.32399	9.22357	8.90395	8.9142	9.45432	9.08887	9.36601	9.37266	8.92464	9.15486	9.88356	9.2965	9.05222	8.74071	9.07471	9.32351	9.56366	8.74913	9.18859	9.05264	9.38273	8.89693
LASP1	13.0185	13.5286	13.2749	12.6591	13.2436	13.5689	12.3679	12.2502	12.8149	12.6346	13.166	12.1614	12.9661	13.3577	12.2114	13.7432	13.4358	13.0233	13.0009	13.3325	12.5683	12.7343	13.8291	13.5422	12.6625	12.6547	12.7492	13.1278	12.9503	12.9906	13.0233	13.2436
MAP4K1	10.0764	10.7289	10.3586	10.1048	10.4909	10.5258	10.0603	9.33308	10.8345	9.42834	10.3464	9.55312	10.1082	9.97574	10.0335	10.4499	10.3202	10.8252	10.3589	10.5507	10.6082	10.0233	10.3419	10.757	10.1678	10.4728	10.3173	10.8442	10.8005	10.7142	11.2377	10.8214
ACBD3	8.56561	8.11216	8.14861	8.2493	8.21524	8.26526	8.64601	8.48568	8.61383	8.49447	8.37255	8.63872	8.66552	8.25598	8.74466	8.24943	8.42137	8.36515	8.34685	8.02277	8.8768	8.79394	8.38712	8.08196	8.45001	8.39018	8.84343	7.59422	8.11496	7.98364	8.38342	8.32975
GAB2	9.4931	9.86604	9.46122	9.41425	10.1161	10.0267	9.44901	9.98829	8.93055	9.69505	9.79008	9.52785	9.50508	10.1919	9.28489	10.2472	9.55732	9.53147	9.57291	9.62334	8.37099	9.44952	10.2878	10.3657	9.10738	9.19284	9.46038	9.77996	9.56763	9.70018	8.97038	10.0371
AKTIP	7.44685	7.34805	7.14823	7.84845	7.36581	7.30311	8.0457	8.11188	7.47216	7.30716	7.67507	7.71931	7.45269	7.37992	8.13615	7.46159	7.20996	7.32807	7.53133	7.43011	7.47516	7.43946	7.64235	7.3653	7.27488	7.33777	7.9884	7.38124	7.72685	7.25008	7.35837	7.41868
WASL	8.05989	7.68983	7.86653	7.95302	7.6884	7.98046	8.09062	8.24761	8.18202	7.89308	7.82895	8.03856	7.97593	8.01116	8.37891	7.84808	8.18002	8.03996	8.02953	7.74279	8.18392	8.68966	8.02895	7.85489	7.85513	7.90367	8.09477	7.56015	7.97052	7.74646	7.97374	7.89365
TRAPPC6B	7.03319	6.72852	6.77769	7.06722	6.87553	6.79521	7.09336	7.22795	6.95823	7.02359	6.75505	7.14629	7.12698	6.76753	7.13505	6.77007	6.91236	7.02713	6.80414	6.88435	7.08292	6.97495	6.88328	6.83913	7.00823	7.0897	7.12088	6.80807	6.88202	6.85138	6.78891	6.84098
ADNP	7.94775	6.90316	7.81365	7.97848	7.82012	8.15773	8.20078	7.70234	7.57666	7.44409	7.45733	7.78995	7.48328	7.65496	8.19509	8.03128	7.54195	7.981	7.92213	7.92213	7.73527	8.34849	7.23704	7.99591	7.69629	7.73641	8.06649	8.07259	8.17743	7.78975	8.00352	8.14998
NUP214	11.6539	11.9589	11.3841	11.903	12.0776	11.4801	11.7477	12.2825	11.3555	12.004	12.0544	11.7822	11.8274	11.8844	11.6459	11.6744	12.1559	11.4564	11.8376	11.7945	10.8672	11.2495	12.2084	11.7226	12.0798	11.5923	11.2879	11.085	11.5858	11.4977	10.555	11.3035
TMUB1	9.85271	9.67774	9.39078	10.1846	9.87099	9.28466	10.0109	9.48528	10.2986	9.7412	9.89498	9.76454	10.3121	9.47884	9.91602	9.46223	9.66341	9.9763	9.91085	10.1023	9.92282	9.56678	9.40757	9.96077	10.0957	9.86724	9.58839	10.0988	10.0259	9.79989	10.179	9.91634
ARHGEF4	6.63797	6.68043	6.63287	6.79532	6.66853	6.6425	6.75686	6.80194	6.91267	6.73256	6.71361	6.56068	6.74406	6.54696	6.73886	6.69088	6.70006	6.62395	6.60221	6.75208	6.68728	6.62774	6.82473	6.7222	6.86733	6.64255	6.76653	7.13228	6.76776	6.85585	6.77017	6.75921
HLA-H	10.8026	11.0802	10.7939	11.0528	11.2641	10.2167	11.6581	10.2728	9.0448	10.2192	10.6563	11.7155	11.8541	9.18843	8.77503	9.19078	11.5599	11.0053	11.5781	10.6414	10.554	10.8088	10.488	11.0913	10.7167	11.6744	11.6997	11.0618	11.2458	9.24659	11.3856	11.6422
HEATR3	7.06641	7.56179	7.22031	7.71519	7.31064	7.30412	7.49279	7.17427	7.29808	7.31014	7.40136	7.34405	7.37351	7.45503	7.25218	7.03067	7.05554	7.43694	7.36975	7.26767	7.01839	7.43326	6.89903	7.69387	7.87905	7.36303	7.14688	7.69186	7.61032	7.74344	7.52462	7.71037
OLIG1	9.0758	7.81789	8.48435	8.62369	8.72475	8.8111	8.61496	8.14119	8.74562	8.7674	9.25298	9.10738	8.63083	8.20414	9.14274	7.93846	8.83388	8.63654	9.46223	9.29327	8.94928	8.47352	8.85748	8.52639	8.92851	9.30276	8.84149	8.95046	8.62369	9.07777	8.54727	8.95181
ACSL3	7.08245	7.04302	7.0466	6.87023	7.03093	7.06246	7.11302	7.09164	7.03512	7.15368	6.97033	7.06061	6.94684	7.06569	6.77604	7.17176	7.07651	7.03227	7.00819	6.87241	7.03604	7.33557	7.01766	6.83913	6.74824	7.08881	7.13447	6.77111	6.97068	6.78786	7.09969	7.01727
HEG1	7.18663	7.06417	7.42134	7.13322	7.22311	7.16168	7.06871	6.76104	7.16934	7.16017	7.03064	7.27197	7.16647	6.95766	7.31572	7.19842	7.12288	7.07865	7.31516	7.0637	7.37124	7.19387	7.46741	7.05474	6.93282	7.09802	7.47965	7.29008	7.32751	7.1896	7.13505	7.09793
MORF4L2	8.76188	8.13715	8.70926	8.40404	8.6476	8.92232	8.84968	8.52394	8.69753	8.37448	8.01126	8.54959	7.97765	8.46552	8.7325	8.75366	8.41446	8.52472	8.52183	8.4234	8.76307	8.90109	8.45499	8.26283	8.02414	8.62976	9.21225	8.16499	8.74234	8.40418	8.63354	8.3846
NBR2	6.81566	7.11219	6.84473	6.78848	7.02458	6.78592	6.60936	6.83512	6.88202	6.9335	7.06381	6.89655	6.88163	6.97709	6.86341	6.85843	6.9582	6.76359	6.75023	7.02921	6.75563	6.82814	6.85576	6.92091	6.90004	6.8216	6.83526	6.87202	6.76965	6.82271	6.70303	6.82174
TCF20	7.10569	6.97712	7.11298	7.00184	7.26684	7.16903	7.07441	7.18663	7.17323	6.95575	7.09715	6.95242	6.95259	6.98921	7.14229	7.1434	7.01381	7.06867	7.14989	7.00289	6.9271	7.09396	6.88619	7.15849	7.20681	7.00877	6.98882	7.41093	7.15717	7.24049	7.34851	7.24462
TP53I13	8.03128	8.48537	8.47982	8.37353	8.29305	8.72111	8.19056	7.62521	8.3939	7.72605	8.40701	7.84554	8.30595	8.30835	8.0991	8.65524	8.08523	8.56684	8.13097	8.38659	8.32197	8.73812	8.12035	8.40688	8.54959	8.08828	7.86076	8.22979	8.48595	8.18392	8.84183	8.34591
DCTN5	9.61922	10.1415	9.82606	10.025	9.49757	9.57994	9.54664	9.35502	9.79033	9.57314	9.8864	9.41646	10.0029	9.6697	9.56366	9.69925	9.56127	10.0082	9.34124	9.70565	9.65061	9.13924	9.63955	9.31855	10.3845	9.63583	9.42205	9.6063	9.89029	9.60894	10.0666	9.68664
GSDMB	9.09425	9.45783	8.99895	9.86164	9.73513	10.1749	9.20146	9.03519	9.86164	8.83017	9.41792	9.29358	9.25014	9.95195	9.05066	9.73513	9.52641	10.0783	9.62845	9.49566	9.60911	9.78328	9.6465	9.76513	10.1703	9.6581	9.27373	9.96077	9.63285	8.96712	9.98346	9.77659
MIS18BP1	9.67194	8.8146	8.91342	9.23334	8.74846	8.98904	9.40168	9.65165	9.40924	9.4213	8.99683	9.73806	9.66739	9.05458	9.51129	8.82221	9.39468	9.43329	9.00354	8.7325	9.68131	9.98934	9.1404	8.87938	9.00665	9.61414	9.54228	8.36167	8.89443	8.81013	9.25014	9.09487
AMFR	7.4456	7.41922	7.34183	7.63601	7.26232	7.43599	7.38389	8.00379	7.23883	7.83325	7.19109	7.56079	7.4841	7.0753	7.51075	7.53589	7.30842	7.35616	7.43536	7.66102	7.45632	7.37737	7.18372	7.20837	7.58742	7.52431	7.36275	7.54414	7.48734	7.48904	7.57284	7.3869
CTSZ	7.94294	7.52479	7.69644	7.53955	7.96468	7.82566	7.43506	7.96402	7.26002	7.76174	7.70923	7.98506	7.60483	7.84765	7.29269	7.94962	7.55564	7.60178	7.73032	8.21166	7.76549	7.91924	10.1463	8.09418	7.96138	7.68872	7.73687	8.19079	7.92897	8.34641	8.0074	8.02515
COX11	6.94524	6.89589	6.91124	7.03733	7.02458	6.9233	7.05534	6.90983	7.14029	6.84408	6.85138	6.88815	6.91816	6.67677	7.05227	6.79963	7.0945	7.03525	7.09312	6.91302	6.99327	7.0321	6.87023	6.86179	6.81148	6.9753	7.02548	6.97391	7.21795	6.76795	7.03217	6.76566
SRRD	8.86407	7.92697	8.98738	8.32144	7.70309	7.57109	8.10079	9.46728	8.0872	9.72016	8.80205	9.36965	9.32471	7.34583	8.47015	7.90829	8.54386	7.70265	9.38832	7.98588	8.63444	7.88364	8.81222	8.37173	8.73011	8.51343	8.10981	8.82569	8.04836	8.37763	7.85859	8.15285
BMS1P1	7.22919	7.06417	7.21328	7.23439	7.26767	7.43156	7.09697	7.15753	7.22319	6.84033	6.91225	7.00883	7.02451	7.11849	7.19937	7.42145	7.23357	7.33773	7.32367	7.24596	7.45823	7.55531	7.24269	7.30432	6.99532	7.34784	7.28437	6.97651	7.17079	7.05616	7.34935	7.14934
COQ10A	7.9651	8.14761	8.30661	7.99004	8.21993	8.14879	8.0594	7.87405	8.51231	7.69616	8.22117	7.8141	8.23113	7.95263	8.22251	8.07014	8.24409	8.34202	7.84657	8.2702	8.37292	8.27657	8.22018	8.25164	8.12063	8.07385	7.95061	8.34762	8.3591	7.85608	8.33535	7.93014
ATP5PD	12.1438	11.7523	11.596	12.0515	11.8961	11.5024	12.3465	12.0342	12.1585	11.9449	11.5858	12.2618	12.239	11.6767	12.1727	11.6224	11.8541	12.1462	11.4737	11.6059	12.3794	11.4905	11.1794	11.1019	12.0129	12.2196	12.1755	11.3341	11.5923	11.6847	11.7477	11.3219
TRIM56	9.39412	9.5559	9.45783	9.78107	9.86639	9.71804	10.2019	9.68686	10.0193	9.40229	9.82994	10.3146	9.9798	10.1382	10.1051	9.21529	9.11942	9.67587	9.85419	10.0779	9.22968	10.0941	9.13104	9.78029	9.91085	9.43963	8.93774	10.0586	10.1864	9.95703	9.80515	9.99163
BZW1	9.33714	8.66486	8.69816	8.90328	8.34219	8.71269	9.51498	9.69505	9.22104	9.12111	8.91361	9.58718	9.05404	9.15348	9.72176	8.74298	9.23241	8.83965	8.66537	8.38477	9.36724	9.29816	8.80015	8.5192	8.3567	9.12249	9.39528	8.3363	9.11056	8.42466	9.13804	8.79522
CALM3	11.2253	11.9605	11.5942	11.7668	11.6955	11.6562	11.6279	11.2752	12.1388	11.1019	11.4525	11.2926	11.5024	11.8474	11.6205	11.9347	11.892	11.7016	11.3896	11.9079	11.5909	11.42	11.5942	11.6581	11.2079	11.4855	11.4822	11.6894	11.8256	11.3461	11.637	11.2472
RING1	10.101	10.7467	10.5197	10.395	10.4159	10.7705	10.3216	9.90963	10.7058	10.2266	10.3793	10.1442	10.5143	10.1926	9.97908	10.4704	10.4794	10.5099	10.3066	10.7038	10.6795	10.3241	10.3263	10.3988	10.8367	10.5323	10.3686	10.8519	10.7379	10.8714	10.8892	10.5853
PSMB6	11.0997	11.1541	11.3331	11.1849	11.0177	11.5305	11.0602	10.7951	11.1322	10.9649	11.1628	11.2019	11.2726	11.2144	11.0691	11.1794	11.1235	11.6727	10.7348	11.188	11.2674	11.2822	11.1849	10.8726	11.2458	11.0475	11.0161	10.5776	10.7502	11.1286	11.6167	11.0754
RBMS1	11.019	11.0738	11.0817	10.5705	11.2064	11.3724	10.6206	10.6469	10.8543	10.8242	10.9634	10.386	10.0451	11.5181	10.4332	11.5543	11.0398	11.0371	11.6676	11.2625	10.7414	10.8737	11.3633	11.2527	10.7336	10.9389	10.9659	11.1979	11.2318	11.0738	10.9533	11.2303
RETREG3	6.93361	7.29015	7.23691	7.00472	6.9547	7.0687	6.94668	6.83295	6.95567	6.9335	7.0406	7.13089	7.13228	7.30525	6.79105	7.05547	7.15865	6.83232	7.14351	6.90956	6.96388	7.20013	7.31509	7.05896	7.16757	6.98996	6.89494	7.12283	7.01303	7.20706	7.18389	7.0769
STK3	8.15336	7.59307	7.50905	7.62314	7.67897	7.59913	7.69045	8.17068	7.67497	8.43297	7.60994	8.5294	7.93301	8.43383	7.55781	7.52438	7.98475	7.7941	7.93866	7.53428	7.72845	8.06953	7.85267	7.85329	7.30311	7.78265	8.06214	7.2707	7.68035	7.422	7.32659	7.64669
UQCRQ	10.7433	10.5633	10.8145	11.3987	10.4517	10.6206	11.4905	11.3289	11.1762	11.1762	11.1781	11.2879	11.073	10.8404	11.5236	10.4488	10.818	10.649	10.3577	10.0701	11.1932	10.9533	10.3631	9.7844	11.3273	11.1746	11.0765	9.66887	10.2795	10.3434	10.3374	10.0912
SP2	8.48788	8.70315	8.49511	8.47322	8.57641	8.72033	8.44175	8.64945	8.5474	9.06406	8.71116	8.6165	8.52019	8.4162	8.2493	8.87608	8.85748	8.37465	9.2721	8.96674	8.96299	8.02704	9.35208	8.86234	8.50214	9.07632	8.87043	9.38273	9.2028	9.31294	8.51749	8.61844
CCR10	6.88496	6.7177	6.91124	6.79532	6.89146	6.89278	6.9944	6.83411	6.93837	6.60147	6.7006	6.92402	7.00337	6.78786	6.80237	6.90472	6.81496	6.94706	6.75977	6.76061	6.95542	6.89585	6.93388	6.85773	6.93147	6.66923	6.83526	6.78945	6.84254	6.82696	6.91822	6.926
CRK	7.92874	7.49471	7.64624	7.9234	8.1477	8.08225	7.96176	8.08633	7.3881	7.5844	7.53578	7.57177	7.27221	8.11241	7.97741	8.24345	7.87123	7.72188	7.85329	8.0666	7.53913	7.7143	7.37295	7.94388	7.4456	7.99997	7.79385	8.00093	7.99265	7.97145	7.82969	7.92726
SKIC2	9.13467	9.92708	9.74249	9.48056	9.91961	9.64798	8.80102	8.6986	9.40706	8.92275	9.6144	8.49896	9.31922	9.55925	8.74518	9.75056	9.30902	9.57618	9.28943	9.88893	9.046	9.48266	9.64871	10.2015	9.72331	9.004	8.76527	9.72331	9.40326	9.5136	9.59001	9.9555
ZDHHC14	6.84029	6.87764	6.83276	6.7172	7.00894	6.84885	6.953	6.71866	6.91702	6.8117	6.64739	6.70755	6.92359	6.64982	6.73039	6.90234	6.86217	7.0466	6.86054	7.03157	6.93974	6.71804	6.8031	6.65967	6.8221	6.9655	7.04548	6.96063	7.09184	6.89726	7.18389	6.865
GCNT1	7.31963	7.45019	7.37149	7.26952	7.25675	7.58778	7.56483	7.66085	7.61852	7.94406	7.42887	7.78766	7.27361	7.50462	7.53222	7.43089	7.4157	7.32338	7.50309	7.32238	7.72542	7.57721	7.41297	7.11238	7.27848	7.38181	7.55031	7.18524	7.27283	7.27903	7.44545	7.43952
DUSP14	7.32662	7.49397	7.23413	7.20165	7.0768	7.13254	7.49972	7.10283	7.45503	7.17526	7.27726	7.04202	7.28559	7.29214	7.16074	7.33437	7.39428	7.55493	7.55362	7.41624	7.26255	7.22656	7.51159	7.5422	7.71157	7.63315	7.41561	7.58732	7.42536	7.40765	7.75954	7.34501
ZNF75A	7.13058	7.13576	7.26684	7.16686	6.93671	7.07558	7.56659	7.2949	7.27848	7.143	7.08757	7.33912	7.3393	7.19382	7.30948	7.03452	7.08714	7.1804	7.09965	6.97228	7.28173	7.31976	7.31372	7.2688	7.02429	7.23357	7.31594	7.15324	7.32156	7.16916	7.18668	6.97615
SLC25A19	7.66522	7.83702	7.58026	7.90525	7.77153	7.96673	7.83818	7.55343	7.83492	7.6132	7.80273	7.71067	7.82833	8.06012	7.1976	7.93365	7.70756	7.76481	7.48655	7.67748	7.36104	8.07531	7.72295	7.71952	7.6877	7.64613	7.24285	7.70557	7.58369	7.56483	7.64442	7.75683
IFT88	6.69225	6.84127	6.76566	6.85739	6.80083	6.86244	6.82698	6.67929	6.95567	6.66458	6.72921	6.65146	6.97479	6.90148	6.69223	6.62969	6.74153	6.86332	6.88736	6.82584	6.90123	6.93806	6.90754	6.87884	7.18791	6.74041	6.77851	6.80807	6.80282	6.75777	6.78694	6.97516
SUMO2	9.39692	9.09642	9.45481	9.6939	8.97363	9.55213	9.88155	9.70679	9.6881	9.36536	9.67935	9.62534	8.90672	9.64711	9.83237	9.02742	9.32256	9.26855	9.02623	9.17198	9.56068	9.68131	9.10199	8.99426	9.33288	9.53644	9.76484	9.16822	9.4368	9.54433	9.64464	9.29632
IRF8	10.4794	9.99312	10.6064	10.1363	10.1282	10.9389	10.7142	9.97199	10.7983	9.79639	10.1282	10.3075	10.3724	10.1436	10.5786	10.5554	10.3981	10.7793	10.225	10.1971	11.0839	11.3306	10.6099	10.3449	9.71008	10.357	10.7695	10.4019	10.5874	10.2978	11.1824	10.4854
PI4KB	9.12673	9.26779	9.33823	9.1985	9.21961	9.33047	8.91342	8.45607	8.87731	9.01976	9.17947	8.83317	9.33823	9.18195	8.67936	9.22924	9.10792	9.16928	8.99554	9.32276	8.88634	9.18915	9.41719	9.49246	9.05536	8.77896	8.45857	9.28011	8.74417	9.24359	9.25259	9.56387
USP22	7.67098	7.55985	7.40839	7.34972	7.88031	7.74991	7.71329	7.60358	7.29091	7.31381	7.29739	7.31916	7.12568	7.19264	7.58272	8.00296	7.43866	7.4943	7.48563	7.68902	7.57585	7.51928	6.9752	7.5422	7.24664	7.82723	7.71048	7.99004	8.00203	7.73494	7.56079	8.12981
PREPL	7.15657	6.9843	6.98276	7.05333	6.97086	6.92057	7.19556	7.03849	7.30396	7.12374	7.05207	7.19376	7.26603	6.96454	7.28425	6.92801	7.18613	7.23944	7.03796	7.00016	7.44827	7.53412	7.1415	7.00047	7.00552	7.16896	7.36745	6.93238	7.11585	6.79013	6.914	6.98097
VPS52	8.33615	8.60822	8.53262	8.47719	8.46584	8.42741	8.31821	8.26779	8.62961	8.23773	8.52995	8.24974	8.50759	8.20329	8.46085	8.36241	8.47694	8.47564	8.87199	8.69795	8.97485	8.42279	8.95129	8.62676	8.70997	8.5624	8.32766	9.11649	8.91655	8.83673	8.60188	8.44069
FAF1	7.67582	7.9117	7.73738	7.57531	7.56767	7.67371	7.63021	7.63539	7.64737	7.49549	7.51587	7.38253	7.13417	7.3203	7.5329	7.77589	7.52897	7.55609	7.49934	7.58825	7.60325	7.29497	7.38761	7.62362	7.40704	7.93344	7.90386	7.99004	7.90872	7.94868	7.90854	7.57316
RPS14	13.3273	12.9906	13.3006	14.0453	13.2386	13.1793	13.6791	13.6262	13.5468	13.1454	13.1918	13.2836	13.5799	13.1973	13.7163	12.7888	13.3369	13.4783	13.3193	13.1538	13.7958	13.8929	13.446	13.2316	13.9323	13.4358	13.5128	13.4238	13.6103	13.2791	13.9182	13.3768
PDXDC2P-NPIPB14P	6.79006	6.75731	6.69592	6.77345	6.80203	6.64118	6.63176	6.86032	6.57246	6.72838	6.67348	6.71775	6.85341	6.68315	6.6604	6.78514	6.70843	6.71514	6.87054	6.83803	6.8644	6.71123	6.69246	6.79743	7.12036	6.97321	6.88539	7.40104	7.00198	6.8491	6.77765	6.74989
PRPF40A	6.82328	6.90226	6.80314	6.6609	6.85341	6.8806	6.56267	6.96654	6.71829	6.72522	6.77516	6.70921	6.80116	6.75622	6.80103	6.85332	6.77745	6.93233	6.84377	6.6671	6.75662	6.8855	6.95337	6.8086	6.77927	6.85973	6.65547	6.76113	6.82635	6.84528	7.2675	6.83148
KCNK2	6.58886	6.5128	6.57699	6.64154	6.64213	6.58096	6.57425	6.54117	6.57576	6.57739	6.49478	6.63482	6.53538	6.55296	6.609	6.58324	6.58864	6.5269	6.70843	6.51141	6.51083	6.54816	6.47949	6.58886	6.61491	6.69405	6.55771	6.52609	6.51286	6.48746	7.14852	6.61652
RBX1	10.1191	9.57064	10.0525	10.4711	9.12111	9.21097	10.8026	11.1019	10.4425	11.0415	10.3808	11.2332	10.3056	10.0794	11.1905	9.3421	10.2938	10.0674	9.22259	9.18843	10.3423	10.1749	9.38189	8.92593	10.1749	10.5448	10.0481	8.66966	9.4502	9.3261	9.46777	9.48171
GCNA	7.18864	7.30897	7.20486	7.23659	7.29146	7.20895	7.17546	7.27586	7.35759	7.22109	7.31509	7.21296	7.29077	7.54989	7.38267	7.36203	7.21969	7.21871	7.15268	7.11263	7.1524	7.23735	7.36766	7.32007	7.14472	7.17452	7.19945	7.26381	7.31564	7.24537	7.08185	7.48175
LYPLA1	8.00769	7.422	7.57922	7.98603	7.255	7.72685	8.05445	8.09727	7.38471	7.55368	7.34481	7.75988	7.27831	7.78341	7.74377	7.5405	7.49232	7.63457	7.3994	8.14277	8.02277	8.08973	6.99317	7.64117	7.66559	7.86331	8.14555	7.75906	7.88571	7.9015	7.74869	7.50409
NSD3	6.92586	6.871	6.83471	6.88553	6.87553	6.71925	6.78473	6.86892	6.76246	7.02138	6.6722	6.85021	6.57246	6.79355	6.79808	6.69891	6.79261	6.7345	6.86936	6.65576	6.81353	6.71804	6.64003	6.7287	6.72255	6.91194	7.03212	6.77111	6.90722	7.09173	6.74344	7.00466
ZNF586	9.79724	9.29072	9.41695	9.5819	9.9724	9.65135	9.69986	10.1803	9.54299	9.91141	9.7337	9.73564	9.47377	10.2978	9.69201	9.74018	9.81141	9.79838	9.4456	9.26475	9.34025	10.0992	9.66648	9.5825	9.35885	9.58344	9.64778	8.96833	9.045	8.98855	9.61388	9.46777
CXCL8	7.38834	6.98544	7.21715	7.02062	7.27004	7.82079	7.86643	7.69268	6.94248	6.86701	6.96227	7.23302	7.08788	6.8125	7.62383	7.33694	7.31998	7.85753	7.11814	6.99257	6.96477	7.40891	7.59551	7.73961	6.87256	7.00585	7.3681	6.98243	7.44058	6.82478	6.89569	7.2276
RBM15	8.91146	8.83388	8.84873	8.91027	8.54928	8.84737	8.88183	9.02321	9.10958	8.9711	8.78097	8.96096	9.23861	9.06615	9.03434	8.70833	9.13839	8.95857	8.67639	8.54219	9.02657	9.56983	8.80015	8.82381	8.52926	9.12878	8.87705	8.35661	8.74913	8.47089	8.85143	8.62167
C9orf72	7.13405	6.86499	6.83976	6.9076	6.93881	6.97746	7.03796	7.31083	6.81877	6.98165	6.69641	6.78142	6.7326	7.29408	6.83757	6.99847	7.05442	6.87256	6.75023	6.72041	6.78972	7.24363	6.7305	6.81671	6.73106	6.88986	7.0395	6.77111	6.78853	6.71444	6.75793	7.27285
PPP2R5E	10.0387	9.96958	10.3002	10.2183	9.89369	10.1952	10.0367	9.87099	10.0922	9.40536	9.92475	10.0737	10.3802	9.80515	10.187	10.2519	10.1772	10.3056	10.0579	10.085	10.7289	10.5484	9.93252	9.91692	10.3056	10.2961	10.3428	9.6697	10.0221	9.87738	10.5363	9.79058
TRAPPC11	7.42815	7.20285	7.44071	7.06262	7.34009	7.54817	7.25249	7.47445	7.14496	7.31114	7.05364	7.13215	7.03466	7.28603	7.06554	7.56001	7.486	7.226	7.50586	7.31954	7.51159	7.37345	7.38948	7.28173	7.12703	7.18946	7.43893	7.38541	7.34307	7.29071	7.48165	7.51737
TRIM62	6.98987	6.81912	6.9012	6.59405	6.9547	7.02291	6.84929	6.98378	6.95823	6.85051	6.87016	6.89735	7.00258	6.93236	6.68792	6.83538	6.78483	6.90945	7.03034	6.80186	6.85733	6.79206	7.04862	6.8086	6.78994	6.52143	6.81777	7.13759	6.94285	6.93208	6.89759	6.89222
NHSL2	7.41236	7.78943	7.52903	7.26166	7.82375	7.33401	6.96507	7.32043	6.94819	7.18399	7.33995	7.25515	7.08189	7.21328	6.9245	7.67943	7.45225	7.15282	7.57948	7.30525	6.94578	6.84063	7.46154	7.36688	7.30032	7.39315	7.33312	7.49912	7.13675	7.47077	6.9654	7.56377
ATRX	6.65722	6.67555	6.83276	7.03733	6.80203	6.65707	6.78987	6.7074	6.64743	6.77479	6.67087	6.67062	6.93468	6.5989	6.64511	6.71501	6.81574	6.73325	6.9547	6.95782	7.11322	6.90564	6.75775	6.84475	6.88709	6.80911	6.89981	6.81407	6.90829	6.66799	6.89979	7.00353
ADGRG5	8.44655	8.83283	8.96659	8.0229	8.71472	8.6968	8.32576	7.54305	8.80238	8.0672	9.02891	8.29777	8.80352	8.50073	8.71961	9.0059	8.67499	9.00169	9.32297	8.73065	8.63504	8.46644	8.8431	8.69485	8.23882	8.56459	8.5018	8.76057	8.92053	8.78304	9.01329	8.8842
PINK1	9.44952	9.35156	9.38617	9.24618	9.11874	9.01752	8.93022	9.77045	8.55948	10.1803	9.62867	9.5903	9.36824	9.3994	9.24211	9.15819	9.16212	8.8296	9.22375	8.94293	8.77405	8.75458	9.52751	9.44394	9.04396	8.77717	8.86784	9.33496	8.93022	9.24554	8.82221	9.84903
FCGR2A	12.4883	12.3978	12.5059	11.6042	12.9417	12.9197	11.7118	12.1831	12.0297	12.214	12.6625	11.8024	11.4936	13.0969	11.9107	13.3369	12.8748	12.1977	12.3679	11.899	10.6977	12.6275	13.3101	12.8959	11.0005	11.8343	12.3361	11.892	11.5781	11.7244	11.4128	12.117
ASH2L	9.95881	9.88783	10.0591	9.66487	9.90891	10.0794	9.65135	9.70506	9.82579	10.1363	9.6573	10.0048	9.80961	9.88997	9.48292	10.0842	9.83432	9.73539	10.0674	10.0036	9.96288	9.74836	10.1023	9.88088	9.40268	9.84442	9.8032	9.80693	9.79229	9.78545	9.94199	9.88186
INS	6.88411	6.99905	6.81407	6.7622	6.82888	6.93554	6.69901	6.87256	6.80998	6.76195	6.99912	6.85355	6.81797	7.02944	6.75888	6.82534	6.92237	6.81673	6.76877	6.85156	6.84666	6.73325	6.82346	6.68249	6.69191	6.74968	6.80188	6.81297	6.85072	6.93302	6.8472	6.86051
MPC1	8.32792	7.69916	7.89802	8.34625	8.0854	8.1521	8.46706	8.49275	7.94145	8.07276	8.05839	8.57088	7.9962	8.28523	8.60649	8.00424	8.13486	7.98323	7.79198	8.01547	8.12519	8.53297	8.24239	8.18605	7.61406	8.27107	8.39065	7.89975	8.21166	8.14004	8.36712	8.11496
TEC	6.85392	6.93479	6.63414	6.78491	6.81077	6.89938	6.68567	6.93013	6.74051	6.72218	7.04864	6.92319	6.89827	7.04113	6.98159	7.00051	6.76052	6.77671	6.70843	6.9772	6.8297	6.76298	6.92323	6.73842	6.65441	6.79578	6.71487	6.79708	6.79596	7.02027	6.68129	6.82346
PLD3	8.85663	9.62691	9.4799	9.23965	9.23646	9.67399	8.86906	8.52108	9.03813	8.90986	9.28427	8.75592	8.98298	9.34306	8.52159	9.35114	9.05517	9.18359	8.91633	9.52819	8.95975	8.90467	8.9934	9.47186	8.96901	8.7279	8.75874	8.96491	9.18753	9.64238	9.60831	9.40115
GCNT2	6.8913	6.70694	6.7507	7.14116	6.89564	6.86465	6.82532	6.88087	6.87022	6.76656	6.63908	6.95786	6.92663	6.65234	6.70607	6.76569	6.76186	6.85739	6.83435	6.893	7.07113	6.75287	6.74875	6.92679	7.03822	7.09667	6.86929	6.70451	6.73444	6.64646	6.82346	6.72649
FAF1	8.15989	8.56891	8.37558	8.41389	8.44175	8.37099	8.27392	8.02414	8.54665	8.11832	8.46552	7.99636	8.26752	8.16126	8.27695	8.02316	8.18202	8.43133	8.22948	8.36594	8.30119	8.15936	8.49548	8.33811	8.61365	8.29517	8.26204	8.33892	8.55243	8.41832	8.42357	8.22745
PASK	8.559	8.39958	8.65621	9.14059	9.17657	9.24305	9.02573	8.24697	9.02286	8.07531	8.70978	7.70356	8.57933	8.21437	9.26475	8.86137	9.08101	9.0535	8.71134	8.88882	9.22191	9.00565	8.06585	9.08843	8.73421	9.06561	9.22733	8.69201	8.73031	8.80427	9.33823	8.50093
HSBP1	10.49	10.1526	10.5977	10.5615	10.2741	10.4753	10.3936	10.3649	10.0957	10.3173	10.4322	10.4704	10.3818	10.4667	10.2628	10.2143	10.2869	10.3434	9.94199	10.1587	10.0295	10.3724	10.3562	10.1069	10.3358	10.0693	9.81378	9.88449	9.55549	9.69176	10.1145	10.1023
PDPR	9.6711	10.2664	10.5249	9.96958	9.6939	10.0868	8.95181	8.81687	9.2619	9.42787	9.11851	9.24472	9.42834	9.79838	8.95934	9.86675	9.18626	10.7257	10.5429	9.96348	9.64437	10.1623	9.02127	10.6338	10.5159	9.95632	10.1573	10.9892	10.8214	10.1716	9.80571	10.2701
EIF4A3	10.4322	10.6877	10.649	10.2993	10.4249	10.7927	10.4936	9.78691	10.5874	10.4024	10.6273	10.1108	10.5041	10.145	9.88997	10.8431	10.5529	10.46	10.5579	10.8667	10.5999	9.96861	10.7961	10.6563	10.468	10.448	10.7613	10.6888	10.8335	10.8464	10.739	10.4888
PRPS1	9.1828	9.0738	9.38739	8.89422	9.1618	9.05555	9.30338	8.89763	9.35283	8.68703	8.81953	8.84584	9.39631	8.7674	9.12719	9.24758	9.41601	9.29094	8.84288	9.0962	9.40115	9.00646	9.42895	8.92871	8.90937	8.9026	9.26748	8.94227	9.2375	9.0321	9.12652	8.93944
HSF1	6.79102	6.7747	6.7814	6.9303	6.85615	6.7049	6.86708	6.9364	6.7342	6.94049	6.70321	6.74079	6.87913	6.92004	6.71807	6.81673	6.76186	6.84795	7.05887	6.90116	6.90826	6.79713	6.62969	6.81181	7.12807	7.0696	7.0369	7.16367	7.12947	7.01783	6.80316	6.80256
ZC3HAV1	10.1442	9.55678	9.93759	9.65971	9.96958	10.0525	9.91085	9.87577	9.89212	9.5994	9.41277	10.448	10.383	10.4585	9.93759	10.2071	10.0213	9.83838	9.80515	9.96185	9.9956	10.8122	10.186	10.39	9.58815	9.48819	9.71397	9.88449	9.92507	9.55409	10.4854	10.2533
CCND2	9.91667	10.0466	10.3577	9.36652	9.73992	10.2174	9.45143	8.91711	9.85959	9.36671	9.57722	9.10307	9.68538	9.0153	9.30708	10.2745	9.74018	9.90419	10.167	9.5922	10.3202	9.40448	9.76335	9.6862	9.47743	9.7159	9.6787	9.84372	10.161	9.71921	10.1762	9.72228
AP3M1	9.55871	9.48171	9.36396	9.16042	9.50317	9.55354	9.23793	9.13707	9.42562	9.17609	9.17583	8.85067	9.02359	9.04574	9.0758	9.52876	9.48997	9.13387	9.23837	9.28638	9.80693	9.5618	9.64002	9.36234	9.36536	9.55241	9.59001	8.99642	9.48438	9.43493	9.67194	9.41036
FBXO7	7.99302	7.6533	7.82995	7.48748	7.56878	7.96008	7.568	7.93738	7.5422	7.7976	7.40136	7.34963	6.8357	7.42239	7.51428	7.80436	7.6708	7.40234	7.55285	7.74421	7.53699	7.45251	7.2765	7.67184	7.20429	7.89792	7.90596	7.78552	7.8654	8.01606	7.87956	7.8668
NKX3-1	7.36674	7.72266	6.80314	6.87888	7.79369	7.59988	6.81411	6.77276	7.07125	7.01175	6.947	7.40339	6.92101	7.70004	7.42524	6.81786	7.45408	7.41023	6.82031	8.09702	6.97223	6.81575	7.66492	7.6598	7.03691	8.21092	7.85827	7.0021	6.96877	8.5157	6.82888	8.42309
SQOR	9.5508	9.77457	9.41219	9.35087	9.57502	9.46038	9.55333	9.5126	9.50879	10.1442	9.76115	9.72618	9.17609	10.0756	9.03869	9.54151	9.38414	8.82442	8.88832	9.51617	8.73286	9.44369	10.1769	9.6578	9.25776	9.41015	9.28716	9.08488	9.59176	9.83811	9.24157	9.93252
POC1B	8.07531	7.2852	7.84175	7.60615	7.37057	7.36303	7.85972	8.70576	7.71128	8.58537	7.89276	8.33387	8.18639	7.968	8.19802	7.40121	7.72182	7.55375	7.54422	7.149	7.87258	7.93666	7.72559	7.27463	7.17351	7.78578	7.75818	7.10669	7.31004	7.32428	7.50309	7.3869
DFFA	7.93518	8.47522	8.20359	8.28597	8.15834	8.15406	8.26874	7.89951	8.36904	7.93481	8.47719	8.11733	8.08181	8.06473	8.28509	8.17053	8.14825	8.48934	8.1143	8.40869	8.30119	8.13297	7.85566	8.17702	8.5526	8.1666	8.03856	8.559	8.28552	8.45591	8.13157	8.09047
MTX1	9.61066	10.0997	9.56826	9.88893	10.2071	9.3337	9.21763	9.34916	9.25482	9.68492	9.99312	9.19153	9.80146	10.1567	9.01791	9.55811	9.64628	9.56605	9.2611	9.45738	8.50477	9.93812	9.66717	10.0378	9.8462	9.32256	8.81416	9.18054	8.78973	9.28864	9.50016	9.80146
SLAMF8	6.96552	6.89362	6.99007	6.9551	6.95222	6.90153	6.98923	6.80316	7.02314	7.1528	7.01864	7.02613	6.91816	6.95664	6.95224	7.01657	6.92429	6.88664	6.9413	7.1561	6.81146	6.98024	6.97033	6.98273	6.83116	6.93071	6.89981	6.99484	7.05439	6.98015	7.05105	7.21278
KIR2DL3	8.95155	10.9476	10.1204	7.37839	9.19973	9.66309	8.7604	7.44816	8.48948	8.54867	9.7085	8.30477	8.81029	8.26586	8.12881	9.83643	9.76147	10.1272	9.62579	9.62096	10.1425	8.25373	9.30392	8.77878	9.43227	8.79707	9.1458	10.1526	10.2015	9.27642	9.48891	8.51489
INPP1	8.53473	8.40715	8.55746	8.319	8.38893	9.10532	8.66146	7.98046	8.47786	8.53754	8.88744	8.6414	8.61037	8.606	8.45959	8.49745	8.54219	8.54092	8.57703	8.49326	8.192	8.64927	8.82592	8.40041	8.24296	8.5039	8.23352	8.18189	8.15736	8.2339	8.81773	8.52812
SDHB	10.9103	10.5559	10.9094	11.0145	10.2919	10.8745	11.1541	11.3827	10.9514	10.6809	11.1433	11.1918	10.6772	10.9214	11.0802	10.7423	10.9366	10.9565	10.6581	10.8667	10.8077	10.7379	11.2909	10.6469	10.8242	11.2253	11.0827	10.5502	10.7673	10.8993	10.7213	10.6711
MAPK3	10.5529	10.8798	10.4142	10.4684	10.8786	10.7467	10.1934	10.4203	10.0985	10.7407	10.7858	10.1678	10.5906	11.0129	9.86096	11.2865	10.5223	10.6116	10.3957	10.8157	9.70377	10.0036	10.4142	11.0671	10.4753	10.3104	10.7202	10.542	10.0282	10.6417	10.1629	10.6401
LYRM9	7.09897	7.00337	6.97083	7.04027	7.0205	6.9416	6.84556	6.97626	7.01212	7.08107	6.74433	7.01701	6.83913	6.89283	6.89854	6.92481	6.98623	6.82281	6.94883	7.00514	7.04178	7.18619	7.24269	7.00434	6.91805	7.06472	6.8282	7.10911	6.87183	6.81506	6.848	6.93479
RANBP10	9.05458	8.30696	8.99203	8.58807	8.56943	8.50166	8.71412	9.22167	8.54236	9.49885	8.58318	9.36465	8.88496	8.16034	8.98855	8.52787	8.61436	8.55487	9.71622	8.93055	9.35789	8.31097	9.36652	9.0535	8.85143	8.89443	8.67639	9.27079	9.00321	9.17928	8.5608	9.31048
PLPPR2	8.71587	9.19078	8.77837	9.01148	9.07293	8.70651	8.5242	9.66309	8.46828	9.5914	9.56567	8.5437	9.67085	8.92851	8.69403	9.14621	8.84623	8.62927	9.57139	9.08505	7.91974	8.06498	9.55431	9.44067	9.29562	8.9253	8.52577	9.33024	8.94261	9.39882	8.0715	9.00453
ZNF577	7.06528	6.88087	7.1147	7.06998	7.16529	7.2637	7.2367	6.85905	7.21289	7.04108	7.13071	7.08393	6.92101	6.8234	7.234	6.91043	6.90418	7.1253	7.05741	7.05926	7.05347	7.31109	6.83009	6.90169	7.1044	7.09141	7.10025	7.17122	7.07146	7.08279	6.77226	6.91673
PPP1R21	8.78625	8.9182	8.54185	8.62467	8.87321	8.93732	8.72281	8.90109	8.88251	8.7288	8.87628	8.9182	8.81267	9.23197	8.82049	8.86843	9.00845	8.70019	8.61316	8.43036	8.42263	9.32633	9.02187	8.78515	8.32961	8.96833	8.46539	8.35661	8.53915	8.38756	8.51064	8.7647
COPZ2	6.91698	6.8402	6.88798	6.85574	6.80083	6.82101	6.925	6.82001	7.02818	6.93829	7.05474	6.92319	6.92481	6.98162	6.74875	6.89695	6.79097	6.91778	6.89228	6.91663	6.93365	6.80821	7.0167	6.93719	6.98498	6.88421	6.90191	6.89531	6.85003	7.11351	6.89347	6.74246
SLA	11.4028	11.6767	11.3202	11.0441	11.4701	11.2809	11.5494	11.7687	11.2765	11.5346	11.556	11.492	11.2795	11.9567	11.5656	11.6422	11.2822	11.063	11.0371	10.7538	10.7951	11.2458	11.8188	11.5181	10.7641	11.2332	11.3872	10.8955	11.5643	11.3185	10.9438	11.2684
EPB41	7.10739	7.08429	7.41236	6.90126	7.0287	7.26457	6.92943	7.57221	7.07425	7.64555	7.27321	7.09674	6.98069	6.94954	7.09272	7.34945	7.14442	6.92016	7.08287	6.94108	7.17228	7.01409	6.94289	7.53897	7.05883	7.04134	7.03607	7.31782	7.24801	7.14321	7.04908	7.42321
SLC25A20	7.3848	7.23258	7.28374	7.32465	7.42281	7.3348	7.40666	7.41537	7.17225	7.26816	7.05902	7.58939	6.92896	7.59134	7.65877	7.62827	7.62013	7.03714	7.31164	7.61293	7.7528	7.48206	7.29401	7.66274	6.97513	7.50104	7.57294	7.46347	8.04956	7.3385	7.37533	7.63428
DEGS1	9.17275	8.80623	8.92275	9.31948	9.20663	8.93414	9.09302	9.40115	8.59797	9.28205	8.58795	9.37085	9.04672	9.31221	9.31519	9.04114	9.03813	8.4846	9.22147	9.21619	8.99055	9.22798	8.85983	9.24701	8.89796	9.23696	9.41081	8.57538	9.10843	9.35333	9.22465	9.18054
HYAL3	7.67497	7.367	7.74964	7.45947	7.23309	7.30806	7.38301	7.72271	7.22556	8.09345	7.69829	7.75724	7.63873	7.16605	7.148	7.15932	7.59806	7.1291	8.22524	7.41349	7.47372	7.04424	7.90183	7.64117	7.82776	7.42867	7.34242	7.84175	7.14141	7.95013	7.70265	7.64494
GCSAM	7.24196	7.07956	6.94983	7.23325	7.08475	7.22461	7.37251	7.10549	7.47036	7.13164	6.93468	7.07825	7.17533	6.78875	7.24209	7.01246	7.37159	7.32706	7.01442	7.12124	7.53393	7.33219	7.27691	7.22678	7.18279	7.24149	7.49451	6.89717	7.21972	6.91631	7.36734	7.00686
HINFP	8.02967	8.40715	8.17025	7.90419	8.28402	8.35012	8.13015	8.06089	8.2237	8.13123	8.15157	8.0974	8.10867	8.22933	8.18103	8.10513	8.09429	8.45779	7.98046	8.41596	7.97954	8.27706	8.33124	8.29333	8.30865	8.01965	7.90996	8.16406	8.04427	8.18993	8.17892	8.21648
SULF2	8.78185	8.62239	9.46372	8.60415	9.08435	9.02149	8.6974	9.44818	8.1586	9.38969	9.1458	8.63192	8.52577	8.26337	8.40457	8.74643	8.56943	8.45731	9.09267	9.04539	8.30821	8.05827	9.23924	9.13707	8.7573	9.05369	8.61844	9.26779	9.24924	9.46777	8.59764	8.90553
LTBR	9.80022	9.47967	9.3629	9.81065	9.91085	9.45609	9.56387	9.74018	9.374	10.5131	9.81196	9.58344	9.56705	10.0729	8.90188	9.48056	9.48747	9.18493	9.84779	9.95951	9.39692	9.16462	10.3686	9.77758	9.48378	9.37565	9.7636	10.0378	9.68024	10.1822	9.28113	9.48587
MTRFR	7.44761	7.4685	7.33153	7.69011	7.43831	7.37385	7.65277	7.49734	7.41099	7.30092	7.33995	7.58602	7.65522	7.30313	7.9382	7.25104	7.54553	7.67304	7.32856	7.31954	7.46045	7.81494	7.61113	7.54571	7.46284	7.65569	7.63955	7.5135	7.71635	7.31187	7.86495	7.51113
RRAS2	7.68699	7.33761	7.49723	7.10299	7.48218	7.41341	7.81494	7.29694	7.48394	7.2707	7.1467	7.37781	7.52394	7.28735	7.98411	7.31253	7.5488	7.71012	7.56617	7.34398	7.84155	7.56597	7.2739	7.21745	7.22887	7.65877	8.03029	7.35496	7.54504	7.35304	7.70934	7.25908
IFRD1	8.44621	8.05377	8.00007	8.52609	8.0457	7.8657	8.60822	9.17535	7.84155	8.56664	8.31032	8.73286	8.25837	8.9717	9.11096	8.35588	8.26953	7.97541	8.07165	7.63665	7.49854	9.17879	8.62781	8.33172	7.34813	8.00319	8.51749	7.42848	7.99531	7.64442	7.57142	8.51391
ALDH3A2	6.87796	7.00566	6.9171	7.06557	7.03793	6.90675	7.07025	6.78485	6.94582	7.03448	7.03817	7.06926	6.92822	7.0671	7.09217	6.71736	6.89153	7.01618	6.89877	6.97228	6.9583	7.21579	6.94609	6.94828	7.23547	6.81547	7.00255	7.01322	7.10786	6.91631	7.06639	6.93008
LCMT2	7.89057	7.59307	7.65892	7.66736	7.77153	7.74103	8.06649	7.64613	7.68327	7.57396	7.27458	7.62444	7.57227	7.34066	7.68422	7.65722	7.71142	7.76377	7.75408	7.86727	8.29053	7.9064	7.85807	7.74309	7.39397	7.84402	8.07059	7.88	8.09505	7.77668	7.95431	7.49046
DUSP26	6.97609	7.17804	7.00545	7.16946	7.09732	6.90983	7.09336	6.96654	7.11478	7.18515	7.06065	7.12105	7.15614	7.10953	6.76801	7.13492	6.94462	7.01519	6.98013	7.08362	7.02389	7.08268	7.28618	7.02571	7.21836	6.96861	6.97438	7.00535	6.96554	7.17085	6.9302	6.93346
ZNF283	6.89709	6.92591	6.89413	6.83224	6.67394	6.81292	6.91816	6.97902	6.84077	6.81447	6.99912	7.0205	7.00258	6.96335	6.80339	6.77668	6.92237	7.01722	6.75288	6.78391	6.9032	6.82814	6.90374	6.8683	6.82914	6.70977	6.92334	6.73431	6.86149	6.83465	6.92145	6.72359
PARVB	7.29966	7.7976	7.57351	7.6925	7.59356	7.6114	7.35932	7.132	7.72787	7.14195	7.62553	7.15165	7.46848	7.34392	7.36517	7.43997	7.55335	7.82096	7.46698	7.66669	7.32156	7.54027	7.27161	7.46906	7.75441	7.53788	7.2177	7.80527	7.43484	7.45947	7.5448	7.33263
KLF10	6.83508	6.81912	6.68466	6.80103	6.77696	6.76986	6.94668	7.06058	6.96307	6.84274	6.70851	6.86204	6.97604	6.98162	6.8591	6.83438	6.85257	6.80043	6.81077	6.86163	6.89401	6.78494	6.98865	6.6235	6.77927	6.67087	6.84525	6.75153	6.93618	6.85811	7.25886	6.87802
SNORD35A	6.69935	6.74966	6.84957	7.1	6.70444	6.75826	6.89763	6.79127	6.87492	6.69562	7.08453	6.92402	6.81905	6.82039	6.77362	6.68037	7.03658	6.76638	6.9729	6.99581	6.98691	6.83103	6.78475	6.77897	7.23394	6.90337	6.87831	7.16477	7.01487	7.10377	6.80069	6.89726
TPP2	7.41485	7.20575	7.65096	7.41916	7.47238	7.61625	7.55285	7.51201	7.67297	7.21107	7.22765	7.43393	7.28777	6.96568	7.54646	7.49549	7.40771	7.48477	7.4322	7.12618	7.50234	7.72845	7.15421	7.11561	7.21708	7.62225	7.70375	7.26925	7.53311	7.21867	7.47288	7.36006
SLC25A15	7.33658	7.2961	7.48969	7.36564	7.34412	7.37224	7.64974	7.26874	7.4334	7.419	7.35044	7.36868	7.46433	7.33806	7.33329	7.33232	7.45225	7.40558	7.52745	7.44091	7.66457	7.41475	7.70683	7.57996	7.22167	7.47483	7.55894	7.3792	7.50941	7.45114	7.50365	7.37994
SPCS3	7.69695	7.12748	7.23553	7.35069	7.12324	7.25429	7.51934	7.7276	7.37992	7.73435	7.09524	7.81157	7.51428	7.6597	7.33536	7.1315	7.66597	7.44533	7.14683	7.15021	7.41291	7.77292	7.36878	7.12536	7.0504	7.38503	7.4589	6.85808	7.31842	7.13164	7.20895	7.17278
PLAAT3	9.12147	8.59477	9.12799	7.87864	8.96096	7.67232	8.8345	8.7122	9.48013	8.30119	8.56227	8.5235	9.20771	8.71285	8.906	8.8296	9.07197	9.3051	8.76188	8.74199	9.5458	8.50477	8.92987	8.68271	9.00823	8.37495	8.52221	8.72719	9.40021	8.87117	8.54444	8.87511
TMEM101	9.41404	9.24554	9.30463	9.92539	9.33096	9.42234	9.81254	9.39846	9.65396	9.16629	9.36055	9.44677	9.79368	9.56344	9.83735	9.26811	9.43403	9.65564	9.37033	9.64056	9.77542	9.71199	9.63391	9.37636	10.0393	9.33347	9.53057	9.31717	9.30585	9.08125	9.75487	9.32789
MPPE1	7.72483	7.88825	8.03152	8.05733	8.05165	8.21003	7.24458	7.79642	7.59779	7.67943	7.90334	7.51876	7.46575	8.14482	7.75628	8.23226	7.93856	7.80634	7.87592	7.72363	7.31893	7.8763	8.04289	7.9306	7.39089	7.66778	7.5798	7.85513	7.73863	7.66457	7.82922	8.11561
ANKRD33	7.72747	8.2834	8.01696	7.54486	7.90622	8.17378	7.40965	7.76015	7.51165	8.48216	8.17931	7.53684	7.55645	8.09358	7.14334	8.06512	7.62214	7.3826	7.58182	7.73253	7.39703	7.5158	7.62254	7.93771	7.54014	7.43652	7.28872	7.52602	7.49943	8.01308	7.79748	8.03706
PPFIA4	7.00365	7.06417	6.76239	6.9138	6.96681	6.75693	6.93183	6.89434	6.65202	6.98024	6.84452	6.81767	6.90771	6.95891	6.69962	6.72696	6.85437	6.76359	6.92801	6.86051	6.86592	6.90354	6.93749	6.83139	6.94893	6.80588	6.8589	7.03046	6.84111	6.98015	7.09026	6.7753
RPL7	12.9556	12.1779	12.5277	13.166	12.0652	11.8562	13.2884	13.4834	13.1234	12.9197	12.3649	12.9707	12.6246	12.2998	13.5533	12.015	12.8267	12.7459	11.8163	11.3401	13.2924	12.4914	10.6809	10.8907	12.7171	13.0503	13.3768	11.1863	11.6997	11.6581	11.9347	11.3052
MLKL	10.2237	10.6116	10.5441	10.4338	10.6401	10.5332	10.3724	10.4097	10.2961	10.6074	10.8686	10.7773	10.0586	11.5075	10.4455	10.3209	10.3179	10.0553	10.3236	10.36	9.74074	10.7396	10.4635	11.0469	10.2203	10.0806	9.89498	10.2741	10.3586	10.2362	10.0591	10.9047
HOXB6	6.88793	6.91258	6.80116	6.78111	6.69755	6.78291	6.8221	6.78674	6.74393	6.93059	6.90536	6.7969	6.85341	6.8478	6.72522	6.96353	6.77131	6.92731	6.81692	6.80635	6.81203	6.78369	6.88531	6.91869	6.83967	6.75845	6.81966	6.82352	6.87183	6.97538	6.70103	6.77861
UBR7	8.55365	8.197	8.36934	8.31018	8.27516	7.95613	8.86464	8.53336	8.51375	8.56664	8.19898	8.81538	8.59477	8.45457	8.66501	8.29414	8.54646	8.22058	8.54543	8.47937	8.8595	8.1429	8.64453	8.42015	8.45731	8.71285	8.84049	8.56988	8.82864	8.55226	8.30422	8.45576
RITA1	8.18706	8.53617	8.52454	8.15473	8.16838	8.29157	8.08649	7.8698	8.39325	8.18103	8.23241	7.87827	8.18202	8.19436	7.86277	8.22867	8.17218	8.13628	7.98385	8.28566	8.12107	8.2339	8.16183	8.2255	8.46378	8.35142	8.28055	8.3024	8.15136	8.21092	8.58693	7.92367
THOC5	9.47924	10.0097	9.42562	9.59648	9.85825	9.61125	9.30604	9.34508	9.09547	9.62534	9.94742	8.99102	9.30179	10.4541	9.10532	10.1069	9.649	9.51922	9.13651	9.56447	8.57143	9.6013	9.60253	9.96318	9.4936	9.01392	8.96299	9.06515	8.46236	9.14078	9.23559	9.60668
TNS3	8.46378	8.60708	8.69428	8.11635	8.68917	8.76755	8.0074	8.24154	8.41161	8.67131	8.5718	8.4195	8.30776	8.37781	7.64624	8.57218	8.47624	8.20664	8.51231	9.02821	8.50695	8.40788	9.04699	8.79429	8.11529	8.20568	7.9158	8.6812	8.53462	8.90142	8.32682	8.55487
ANKRD36B	7.40455	7.04818	7.50801	9.06784	7.67215	7.50854	7.83627	7.57813	7.16934	7.02963	6.86331	7.44182	8.65112	7.10349	7.87468	7.67417	7.52942	7.96303	7.7528	7.87326	9.44609	7.98642	7.18655	7.86287	8.23805	8.15679	8.40155	7.9382	8.745	7.6202	9.0321	7.85194
NIBAN1	13.1183	13.4044	12.9315	12.764	13.7357	13.166	12.406	12.7575	12.3944	12.6415	13.1538	12.5092	12.7171	13.9054	12.1887	13.8291	13.2966	12.9197	13.5651	13.3768	11.8665	12.8437	13.4358	13.8857	12.9831	13.0833	13.0656	13.2354	12.8828	13.3193	12.4212	13.2673
SUMO2	7.12174	7.0215	7.11087	7.23659	6.97409	6.98067	7.24647	7.33321	7.11872	7.19627	7.47238	7.28832	7.01318	7.24285	7.16005	7.16757	7.06408	6.93895	7.0427	7.06789	7.09248	7.16922	6.93504	6.97243	7.08005	7.34873	7.30145	7.26182	7.14365	7.38775	7.00247	7.00224
TAF1B	7.49579	7.48154	7.61881	7.53436	7.22765	7.66597	7.54459	7.41619	7.54027	7.24633	7.50248	7.7723	7.658	7.36757	7.35752	7.25866	7.36153	7.74861	7.26085	7.49903	7.80124	7.5067	7.25872	7.34167	7.21949	7.66027	7.52394	7.23186	7.46326	7.46192	7.43474	7.17466
AMD1	9.02623	8.81752	8.69297	8.87664	9.06139	9.13055	8.75924	9.1985	8.28169	8.40204	8.32451	8.55487	8.54251	8.71172	8.88346	9.08331	8.82049	8.90901	8.31668	9.00321	8.13386	8.53203	8.56474	8.71802	8.69002	9.22375	9.40268	9.20259	9.28466	8.82628	8.63742	8.90836
SLC25A13	7.33538	7.20911	7.2662	7.4334	7.155	7.10188	7.16638	7.43298	7.37311	7.55368	7.32214	7.5493	7.5288	7.20143	7.44716	7.27998	7.27792	7.11107	7.36834	7.09382	7.54113	7.3578	7.48785	7.48699	7.07761	7.21926	7.40547	7.3994	7.24085	7.60263	6.97926	7.36933
NDUFB4	7.48485	7.34972	7.4913	7.46614	8.01559	7.75997	7.59868	7.44247	7.82806	7.35527	7.41693	7.48611	7.61071	7.42904	7.9382	7.6769	7.69747	7.87599	7.84187	7.53311	7.74077	7.86319	7.99667	7.78483	7.37655	7.47351	7.53684	7.55419	7.59451	7.35044	7.57503	7.79984
GYPC	14.4711	13.2622	14.2361	13.5533	13.4044	13.4238	13.7432	14.301	13.5922	14.4405	13.9272	14.637	14.3066	12.5338	13.9949	13.3273	14.1287	12.9793	14.4711	13.6662	14.4555	13.5128	13.8796	14.1655	13.689	13.9529	13.5976	14.1522	13.3006	14.1216	13.7492	14.1874
FCN1	13.7654	14.0717	14.1726	13.5166	13.9272	14.5917	13.2706	13.4783	13.5734	14.1159	13.8541	13.899	13.6838	13.9606	12.5445	14.1087	13.9606	13.4662	13.4285	14.1796	13.9673	13.7492	14.7063	14.0717	13.6103	13.5922	13.9117	13.7958	13.8163	14.3611	13.6933	14.2789
ELMOD3	7.70751	7.79397	7.62417	7.53436	7.78504	7.79234	7.78422	7.60136	7.8217	7.6924	7.89752	7.72559	7.78904	7.69868	7.56331	7.64004	7.60562	7.59819	7.67564	7.62142	7.68595	7.59573	7.89784	7.70356	7.88869	7.5754	7.47965	7.90298	7.75648	7.88355	7.48739	7.58272
STK25	8.5242	8.66704	8.69019	8.33387	8.63742	8.59429	8.38576	8.03289	8.69539	8.17634	8.6466	8.29701	8.61496	8.52837	8.40788	8.59097	8.58519	8.72808	8.60451	8.5741	8.51986	8.94495	8.65503	8.62781	8.55007	8.41144	8.32011	8.61452	8.66933	8.42695	8.97845	8.82324
ESAM	7.58602	7.68446	7.79377	7.61406	7.52978	7.63572	7.39572	7.3028	7.76549	8.54609	7.53487	8.20427	7.94339	7.7242	7.41448	8.46552	7.62392	7.29042	7.4589	8.40262	7.62484	7.42746	7.94463	7.75604	7.0991	7.37251	7.37402	7.45344	7.08055	7.77517	7.40145	7.52745
GSTM1	7.659	7.20575	6.80774	7.08193	7.12089	7.92272	6.97712	8.08752	7.03512	8.26901	8.32451	7.03999	7.7681	7.50347	8.31217	7.85553	7.71231	6.78252	7.2688	8.28817	6.88335	7.38976	7.11049	7.33472	7.2079	7.91824	6.87993	7.35747	7.16889	6.79944	6.87669	7.0769
HNRNPF	7.45293	7.19305	7.13728	7.14461	7.2949	7.06167	7.27103	7.28544	7.16304	7.27197	7.02458	7.3173	7.27831	7.32787	7.17509	7.21386	7.31014	7.27703	7.33408	7.25143	7.35278	7.34619	7.49864	7.24071	7.19576	7.26154	7.32581	7.30499	7.48556	7.27612	7.14094	7.18006
ZNF282	7.75299	8.06383	7.87212	7.71025	7.72973	7.64398	7.48563	7.44639	7.95431	7.97993	7.84792	7.54361	7.76047	7.57021	7.36726	7.63384	7.70418	7.73276	7.89098	8.0917	8.02089	7.65243	8.17659	7.99291	8.0397	7.85765	7.62142	8.32667	7.85087	8.3234	7.85104	7.62047
LMTK3	7.57232	8.02694	7.75724	7.89664	8.0666	7.57415	7.57859	7.40339	8.32904	7.33966	7.61809	7.28038	7.76493	7.63021	7.7246	7.57694	7.56659	7.68635	7.57177	7.87757	7.69177	7.84932	7.48785	7.84175	7.9976	7.66483	7.67885	8.22745	8.13588	7.9015	8.07346	7.85453
RPL18	8.53336	8.70243	8.74466	9.27683	8.82401	8.67639	9.14823	8.96537	9.10278	8.59723	9.21929	8.29358	8.7777	8.62338	9.27415	8.57845	8.8361	8.88121	8.63163	8.56227	8.35723	8.66537	8.20281	8.56172	9.65061	8.66284	8.38669	8.66735	8.36308	8.52717	8.67095	8.35351
LTC4S	7.06061	6.95364	6.9045	6.86855	6.92905	7.30906	7.07551	6.87364	6.904	7.07397	7.28173	7.20165	7.05134	6.97848	6.96227	6.9129	7.0073	6.98909	7.09132	6.87886	7.02997	6.84176	6.80432	6.99474	7.09483	7.2802	7.05546	7.00837	6.96712	6.93626	6.92018	6.95053
LMF1	7.06131	7.00434	7.05985	6.91522	6.99853	6.84139	6.91237	6.90461	7.11302	6.89269	6.90677	6.82909	6.97156	6.89283	6.87766	7.08934	7.00926	6.87489	7.08996	6.98572	6.89333	6.93631	7.0778	6.9933	7.16116	6.9753	6.89894	7.22926	6.97707	7.10448	6.88202	6.76998
ZDHHC18	11.0671	11.2795	10.8122	10.8672	11.4391	10.8442	10.7695	11.2347	10.3056	11.0161	11.406	10.5381	11.1554	11.3872	11.0528	11.3939	11.2674	10.6479	11.1443	10.7008	8.90836	10.3419	10.6868	11.3371	10.9256	10.7824	10.5657	10.6293	10.3577	10.6216	9.74435	10.8737
BLK	7.46045	8.1469	7.85476	8.38477	8.8337	8.13466	8.79226	7.74006	9.05138	7.87267	8.16963	7.82206	8.60345	7.11742	8.31794	7.97563	7.66387	8.65524	7.82403	8.71923	8.63826	7.89724	7.26556	7.94135	9.003	8.77352	8.52258	8.69753	8.18719	8.38781	8.67824	8.35588
HYAL2	7.41983	7.49834	7.54787	7.46614	7.4317	7.4943	7.47108	7.42134	7.16648	7.39538	7.44404	7.62344	7.56465	7.53133	7.19255	7.43713	7.36726	7.38948	7.55546	7.50811	7.51234	7.71312	7.76143	7.57948	7.61582	7.38181	7.46541	7.38943	7.30573	7.3808	7.03536	7.4606
SLC2A9	7.52003	7.38761	7.35214	7.30057	7.21261	7.48206	7.21261	7.31881	7.26279	7.38148	7.37737	7.17857	7.18266	7.49734	6.79732	7.15208	7.42894	7.40415	7.34466	7.419	7.34896	7.08429	7.51637	7.2444	7.26992	7.27562	7.30324	7.4208	7.29146	7.6273	7.15899	7.25908
ABHD17B	6.85028	6.97472	6.85036	7.01147	6.94148	6.9364	6.75845	6.8678	6.91485	7.02551	7.06555	6.78142	6.87174	6.85718	6.74558	6.94178	6.87558	6.74344	6.98073	6.98207	6.84597	6.7275	7.12631	7.12536	6.74824	6.93819	6.91845	6.94631	6.91714	6.97228	6.75175	6.91982
OAF	9.02891	8.27179	8.59524	9.04114	8.57143	8.49635	8.52577	8.8571	8.86579	9.06615	8.67095	9.02796	8.87447	8.22463	8.17822	8.34171	8.87536	8.6251	8.55445	9.12411	8.77052	8.53546	9.12313	8.64777	8.36151	8.5761	8.63517	8.68271	8.49548	9.00108	8.58017	8.83953
TAF6	6.94698	7.08057	7.12981	7.3195	6.92688	7.02654	7.08522	7.05023	7.27754	7.243	7.07592	7.16529	7.24184	6.9091	7.26556	6.84475	7.13005	7.07138	7.06855	7.09786	7.13564	7.19449	7.2752	7.19734	7.39557	7.21804	7.24993	7.61773	7.32306	7.26363	7.11298	7.13254
CDC37	12.0017	12.4818	12.5215	11.9366	12.4267	12.9503	11.8943	11.6224	12.3553	11.771	12.3195	11.4683	12.0436	12.2414	11.8454	12.7575	12.214	12.4661	12.1438	12.6415	12.4595	12.0129	11.9411	12.0297	12.476	12.1779	12.1482	12.3679	12.2309	12.3766	12.5807	12.3082
ITGB5	8.3021	8.86765	8.68391	8.48132	8.05851	8.48934	7.96106	8.23024	8.78081	9.89434	8.77699	9.85959	8.76451	8.60332	8.37495	9.92024	8.29467	7.66625	8.44043	9.63366	8.69415	7.73939	9.15895	8.43544	8.06168	8.59979	8.41076	8.64633	7.80701	8.95732	7.78975	8.53319
AIFM1	7.47101	7.62276	7.71727	7.44016	7.47496	7.71787	7.54167	7.44716	7.87354	7.50576	7.75418	7.34739	7.43082	7.47574	7.81849	7.73104	7.69096	7.54486	7.47422	7.67885	7.55412	7.5275	7.82012	7.66483	7.71157	7.61442	7.48911	7.8248	7.60511	7.7647	7.51834	7.64435
FHL2	7.45191	7.09379	7.41465	7.09376	7.04397	7.04068	7.11384	7.69809	7.38911	8.42727	7.72363	8.07385	7.77682	7.09588	7.27679	7.71272	7.46177	6.9303	7.38676	7.47507	7.49613	7.23603	7.69926	7.1787	6.97855	7.32507	7.21456	7.07906	6.98177	7.21867	7.1147	6.82074
WIPF1	10.3917	9.93252	9.77964	9.70412	9.92401	9.94199	10.2938	10.1867	10.2732	10.3624	9.90383	10.264	9.90234	10.043	10.3818	10.401	10.2304	9.93634	10.1822	10.23	10.515	10.4066	9.95881	9.74754	8.90125	10.2919	10.7858	9.43571	10.1837	9.77813	9.83373	10.1776
PRTN3	6.78048	7.18109	7.18787	6.88396	7.11786	7.16769	6.67929	6.78485	6.71648	10.8543	7.2072	6.79544	7.04077	7.00988	6.83536	6.7356	6.87388	6.6346	7.2881	6.92913	6.76456	6.53078	7.58989	6.79415	7.26831	6.8858	6.67474	6.67929	6.98316	7.13933	6.68718	7.73649
MEAK7	6.73311	6.74411	6.77655	6.88396	6.76825	6.73598	6.85454	6.77129	6.81279	6.79539	7.00723	6.97684	6.81585	6.7356	6.71807	6.83602	6.79829	7.01519	6.85645	6.89513	6.93974	6.79589	6.80534	6.8181	7.07392	6.79754	6.85138	6.89634	6.97136	6.79268	6.78038	6.67744
TMEM131L	9.34243	9.73237	9.70412	9.30784	9.76818	10.0153	9.12853	9.24701	9.45096	9.09511	9.66592	9.1404	9.34614	9.35379	9.13754	9.61183	9.60077	9.35114	9.73237	9.55925	9.32958	9.27765	9.87169	9.70535	9.42864	9.36346	9.18528	9.92653	9.46579	9.34738	9.38667	9.43876
LRRC47	8.49828	8.44081	8.18455	8.48722	8.34074	8.21266	8.23065	7.86884	8.46378	8.22269	8.36398	8.13297	8.29065	8.28614	8.23214	8.32891	8.4443	8.50726	8.19483	8.59127	8.2339	8.3738	8.24801	8.40744	8.54185	8.33842	8.17328	8.58257	8.49723	8.92275	8.56971	8.69504
CWF19L2	8.16228	8.29399	8.07641	8.06411	8.04724	8.31444	8.1973	7.68205	8.42727	8.03871	8.02593	8.2799	8.39958	8.00881	8.05722	8.35371	8.57574	8.13864	8.10043	7.97685	8.28115	8.31974	8.09369	8.21107	8.07346	8.31748	8.3768	7.93275	7.95013	7.9542	8.16372	7.99733
PIP5K1C	8.50933	9.045	8.61132	8.74813	8.61931	8.43383	8.2319	8.64744	8.87828	9.09425	9.10975	8.45696	8.84428	8.10819	8.34641	8.59642	8.67266	8.46601	9.05152	9.11851	8.97533	7.92557	9.07632	8.73273	9.19062	8.80803	8.54036	9.63217	8.86933	9.1618	8.41998	8.59232
GVINP1	11.9676	11.1322	10.9735	12.0544	11.0029	10.9992	12.4373	11.5611	11.8128	10.5657	10.674	12.1831	12.6131	11.6581	12.2825	10.9892	12.3978	12.0988	11.7627	12.0492	12.4981	12.2166	11.7244	12.1118	12.6978	12.1887	11.9891	11.7016	12.61	11.7922	12.6131	11.1688
UROC1	6.78907	6.81329	6.73219	6.62568	6.65707	6.65943	6.59979	6.75065	6.75921	6.76792	6.67474	6.73514	6.58449	6.65875	6.72878	6.65047	6.67959	6.64939	6.59678	6.63578	6.67092	6.62356	6.76026	6.69151	6.70693	6.60015	6.65547	6.67554	6.66675	6.6894	7.10358	6.89025
JOSD1	8.03637	8.606	8.59187	8.25472	8.15456	8.1715	8.19604	7.73687	8.27937	8.25431	8.41659	8.09664	8.37158	8.4413	8.49178	8.53655	8.4374	8.24123	8.07564	8.19397	8.09345	8.02656	8.66284	8.4443	8.20377	8.22718	8.25798	8.44621	8.52007	8.31179	8.35621	8.47172
ZNHIT6	8.16945	7.91824	8.11487	8.35027	8.13371	8.22995	8.49781	7.90981	8.43785	8.03338	7.76015	8.11288	8.67966	7.7719	8.39891	8.16688	8.362	8.44933	8.38876	8.18312	9.12273	8.38756	8.19839	8.17068	8.38954	8.23289	8.57767	8.19368	8.30256	8.16688	8.65061	8.12324
RGS10	9.62307	8.76188	9.15486	9.55312	8.86579	8.98775	9.57337	10.7678	9.48528	10.1204	9.31948	10.2386	8.58078	9.02657	10.0985	9.13688	9.17475	8.81416	8.96332	9.05647	9.08101	8.99203	8.95975	9.05095	8.94783	9.49774	9.54022	9.26879	9.26313	9.04672	8.95616	8.70677
CRBN	9.99881	9.60964	9.78691	10.1511	9.71804	10.1742	10.1331	9.84779	9.93923	9.45966	9.76579	9.92155	9.67455	9.9956	10.1034	10.0112	9.79778	10.1139	9.53202	9.62436	10.1502	10.1305	9.4715	9.49841	9.7085	9.82486	9.76173	9.25588	9.50984	9.31519	9.88268	9.28222
KCND1	6.73311	7.42487	7.10003	6.84369	7.2971	7.04134	6.67929	6.75169	6.72118	6.92221	7.14465	6.83768	6.93618	7.14442	7.3789	7.02196	7.0073	6.82989	6.84793	6.9881	6.67363	6.92398	7.13515	7.21383	7.07003	6.89972	6.79801	6.91856	6.88202	6.99698	6.9136	6.96259
NAAA	9.98764	9.63316	9.74435	10.1038	9.32838	10.2326	9.95821	9.94742	10.0489	9.40924	10.2284	9.8243	9.49996	9.22498	9.69449	9.88356	9.50578	9.6787	10.0459	9.78937	10.1371	9.36024	9.68686	9.66862	10.0802	9.65932	9.96861	9.83319	10.1601	10.8594	10.1952	9.7299
FAM234B	6.99476	7.1912	7.24809	7.19151	7.05468	6.91702	6.96571	6.77007	7.14313	7.0142	7.0205	7.04706	7.14488	7.00783	6.80103	6.97896	7.03202	7.13745	7.13576	7.05652	7.13169	6.96618	7.13124	6.89494	7.02276	7.01288	7.0336	7.01225	7.08378	6.99937	6.86989	7.19529
NICOL1	10.6074	10.555	10.5776	10.8931	10.4566	10.6535	10.9402	10.6586	11.1338	10.8594	11.2092	10.9305	11.0161	10.9791	10.7881	10.4239	10.476	10.8726	9.99286	10.5931	10.442	10.7238	10.2567	10.3624	11.1312	10.488	10.1079	9.96214	10.0548	10.3253	10.6832	10.4411
FBXW7	7.4567	7.59097	7.96702	9.13924	7.86582	7.48781	7.23469	7.36391	7.20381	7.46604	6.96365	7.68635	9.31396	7.0948	7.00387	7.73812	7.59042	8.1169	7.62423	7.78759	9.07224	7.48979	7.98895	8.01258	8.75995	8.37623	7.49767	7.87093	7.47549	7.66747	8.78001	8.33151
TBC1D10B	7.83752	8.30477	7.9404	7.98603	8.07801	7.61923	7.81544	8.24943	7.85714	8.57444	8.4017	8.09062	8.49511	8.0902	7.64847	7.85082	7.87354	7.78598	8.54299	8.17473	7.90525	7.63194	8.57902	8.17303	8.76253	8.28975	7.96523	8.60015	8.08973	8.67694	7.64262	8.07993
FOXE1	6.74545	6.69488	6.73335	6.64348	6.8067	6.79698	6.76656	6.68532	6.73259	6.72838	6.68022	6.7677	6.80359	6.68192	6.70025	6.69312	6.68802	6.7744	6.82179	6.79244	6.75474	6.66633	6.81554	6.71047	6.70516	6.8025	6.69727	6.69696	6.63358	6.73576	6.74293	6.64922
KMT2A	7.84685	8.8885	8.29622	8.23632	8.18894	8.39109	7.86832	7.74877	8.4916	8.03938	8.14913	7.6708	7.568	8.14482	7.97251	7.94621	8.04228	8.11097	8.41503	8.41312	8.18964	7.85312	8.01886	8.39841	8.40204	8.17892	7.91243	9.22167	8.70638	8.66537	8.46333	8.35688
CCND3	13.0272	13.3193	13.4783	12.6379	12.8586	13.2622	12.9793	12.5408	12.8959	12.8519	13.1278	12.7418	13.07	13.1538	12.3731	13.5586	12.773	12.9417	12.9749	13.0318	12.904	12.8149	13.0917	13.2583	12.6947	12.7679	12.6275	13.0656	13.1234	13.0052	13.105	13.1411
NFYB	7.32873	7.86633	7.46828	7.57007	7.58115	7.32493	7.51342	7.26319	7.59347	7.38148	7.75671	7.31438	7.48569	7.83903	7.61231	7.4606	7.18852	7.56971	7.29578	7.19582	7.18458	7.51384	7.27915	7.6834	8.22686	7.33498	7.25569	7.56573	7.4625	7.54001	7.56385	7.87339
RILPL2	9.46184	9.43807	9.44533	9.3895	9.16593	9.05729	9.60964	9.62957	8.64617	9.00086	9.11555	9.6353	9.55409	9.62845	9.78107	9.581	9.06221	9.00226	8.77949	9.10532	8.53462	8.96136	9.51388	9.15117	9.08375	9.74484	9.26676	9.05138	9.39775	9.43767	8.855	9.39235
MED15	7.67165	8.06901	7.86653	7.74294	7.94785	7.82515	7.77813	7.82254	7.95744	7.87123	8.31032	7.96489	8.24732	7.75481	7.88333	7.84061	7.91182	8.00941	8.47337	7.95169	8.00082	7.58129	8.42385	8.32181	8.49047	7.79984	7.8506	8.5437	8.44145	8.14362	7.61253	7.82909
CENPM	6.59823	6.70444	6.80879	6.66935	6.73301	6.74851	6.93504	6.82339	6.86415	7.05439	6.79816	6.73654	6.83913	6.72836	6.6604	6.79864	6.89624	6.82784	6.77241	6.79391	6.7016	6.80588	6.72162	6.95679	6.82392	6.69769	6.65218	6.76671	6.7444	6.63297	6.77128	6.66088
BATF	8.51638	8.53462	8.84623	8.56607	8.41325	8.51231	8.48934	8.72541	8.61316	8.64511	8.86448	8.71789	8.85467	9.55634	8.63976	8.62747	8.50812	8.83696	8.26658	8.49592	8.45041	8.56459	8.4831	8.57234	8.79939	8.25206	8.17984	8.09379	8.38803	8.24565	8.75494	8.42907
LINC01011	7.68035	7.86633	7.7451	7.78752	7.58223	7.71048	7.61526	7.94219	7.91228	7.80087	8.07547	7.92347	7.83139	7.74441	8.00842	8.18214	7.78106	7.42269	7.85329	8.02479	7.59441	7.432	7.58254	7.82922	7.84923	7.75818	7.70132	8.02717	7.73738	7.89168	7.44984	7.27463
ACOX1	6.87318	6.94927	6.89016	6.82866	7.04144	6.95152	6.77854	6.9881	6.70864	6.70174	6.79816	6.86076	6.8299	6.70249	6.74105	6.90007	6.93872	6.66796	6.79816	7.02694	6.69935	6.82982	6.88944	6.85028	6.88709	6.91541	6.80898	6.91673	6.83169	6.9224	6.80316	6.84463
WWP2	6.76456	7.0902	7.07285	6.7011	7.0321	6.89362	6.65441	6.75896	6.91052	6.87256	6.91739	6.86986	6.79355	7.17262	6.84903	7.10446	6.85114	6.83355	6.74312	6.80346	6.78384	6.92296	6.83767	6.9773	6.86112	6.7926	6.75145	6.76222	6.72055	6.94983	6.79178	7.10174
TPI1	7.33806	7.49674	7.21217	7.30172	7.18659	7.13343	7.46716	7.49015	7.33906	7.78964	7.90242	7.67906	7.76981	7.46604	7.62118	7.1788	7.18284	7.11943	7.31776	7.53833	7.37994	7.0165	7.44851	7.34167	7.80981	7.30311	7.53997	7.39855	7.41624	7.61793	7.14156	7.44052
SLC2A14	7.19804	6.96447	6.98381	7.11085	7.25601	7.02654	7.1608	7.19561	7.03306	7.29531	7.05674	7.28527	7.18071	7.60452	7.15873	7.10784	7.05343	6.99162	7.09784	7.0486	6.90268	7.26111	7.21804	7.45394	6.95575	6.96637	7.39892	6.9091	6.95804	6.94983	6.83042	7.25241
HECTD2	6.69703	6.60028	6.50793	6.61143	6.59486	6.65214	6.65981	6.74118	6.56805	6.67474	6.63051	6.73514	6.51652	6.60172	7.13114	6.67926	6.5249	6.5938	6.57014	6.47343	6.63939	6.55806	6.45525	6.53635	6.65092	6.60185	6.61682	6.66101	6.66064	6.60634	6.61422	6.73124
GRK3	6.89779	6.74169	6.80116	6.58718	6.66986	6.62803	6.59979	6.72636	6.65504	6.78907	6.62231	6.70025	6.80116	6.58695	6.70025	6.64922	6.73965	6.66935	6.79439	6.6585	6.72666	6.71661	6.81676	6.59671	6.82031	6.56376	6.56221	6.79294	6.76874	6.66704	7.2595	6.66796
BCR	6.66995	6.68543	6.61572	6.59915	6.63276	6.62395	6.56915	6.58832	6.66298	6.64309	6.6666	6.81767	6.63693	6.647	6.7882	6.56864	6.56068	6.64663	6.55053	6.74038	6.649	6.74191	6.60656	6.65618	6.72422	6.66566	6.62973	6.52841	6.62684	6.69906	7.65254	6.57312
CIDEB	9.09058	9.30276	8.73273	9.0153	8.91557	8.83673	8.90374	8.83673	8.85828	9.16575	8.79748	8.42455	8.68062	9.47581	8.27516	9.02488	8.69002	8.78549	8.52108	9.14775	8.68376	9.00211	9.23011	9.2414	8.84387	8.69155	8.60807	8.93228	8.89579	8.99173	9.00023	9.02359
BEGAIN	7.01766	6.95364	6.96349	7.05333	6.7633	6.94388	6.93927	7.14101	6.96066	7.12036	6.82807	6.99506	7.01519	7.1221	6.78481	6.81673	6.78589	6.81561	6.93806	6.98438	7.03483	6.83488	7.11487	7.07585	6.92154	7.00371	6.89822	6.90718	6.91493	7.20801	6.75259	6.76916
NKAPP1	6.65855	6.67927	6.74516	6.70843	6.77955	6.70851	6.83446	6.69222	6.77191	6.75741	6.67087	6.84138	6.7552	6.69864	7.19046	6.70716	6.6488	6.70218	6.77647	6.647	6.77922	6.85038	6.68192	6.78875	6.76678	6.77353	6.67959	6.83503	6.53229	6.70141	6.7312	6.5926
MID1IP1	8.98992	8.63425	8.70275	9.20506	9.03789	8.64993	9.3994	9.45609	8.67019	9.17366	8.99968	9.02254	9.64711	8.00881	9.00003	8.63372	9.34916	8.98689	9.45208	9.67717	9.43767	8.39627	10.5657	9.25154	9.36112	9.75706	9.85825	9.71622	9.67194	9.42395	8.70725	8.97057
SPNS3	7.31688	7.4152	7.18852	7.38124	7.37616	7.48206	7.73799	7.17267	7.33491	7.40571	8.04289	7.61923	7.57859	7.08272	7.41873	7.18558	7.17801	7.164	7.75001	7.32564	7.41407	7.10638	7.64986	7.18018	7.72499	7.81682	7.28138	7.51271	6.99849	7.6951	7.43621	7.18342
C1QBP	10.1094	9.48747	9.46274	10.3097	9.5458	9.2721	10.555	10.2496	10.2844	9.98869	9.59751	9.89029	9.56567	9.21788	10.3296	9.40842	9.99252	10.0934	9.72228	10.0136	10.3104	10.2779	9.28385	9.59499	10.1979	9.93104	10.0644	9.74435	9.83783	9.63285	10.3624	9.6383
XPNPEP1	9.91535	9.78328	9.93252	9.65254	9.78616	9.8779	9.7299	9.64628	10.0352	9.98446	9.67587	10.0331	10.1139	9.63316	10.0451	10.1017	9.86335	9.9555	10.0181	10.3834	10.3296	10.0048	10.2519	10.0416	9.73806	10.1102	10.1772	10.167	10.1657	10.1687	10.388	10.1795
LYST	6.75044	6.73347	6.7507	6.88396	6.79836	6.84386	6.75686	6.79698	6.75782	6.72838	6.72921	6.73065	6.67087	6.81373	6.73663	6.83331	6.79183	6.76359	7.20787	6.98088	6.83818	6.80045	6.75006	6.89494	6.87838	6.87401	6.96781	6.86872	6.91714	6.99474	6.71381	6.97615
NCOA1	10.3981	10.6338	10.229	9.95759	10.6717	10.5239	9.75381	10.1463	9.74074	10.2284	10.1873	9.94973	9.80515	10.5559	9.82052	10.8378	10.555	10.1363	10.535	10.4932	9.70651	10.1822	11.0206	10.6674	9.58144	10.1489	10.586	10.3026	10.2326	10.1593	9.99945	10.7393
LRRC8E	6.8995	6.93479	6.8848	6.80457	6.91225	6.80434	6.76935	6.84544	6.77032	6.8287	6.85597	6.87309	6.70071	6.94206	6.88631	6.91043	6.93631	7.02906	6.86814	6.90431	6.86114	6.84303	6.86261	6.70126	6.90936	6.6959	6.85334	6.6956	6.83719	6.85811	6.96872	6.73913
ZNF823	7.11606	6.89589	7.0963	7.24447	6.98609	7.10833	7.3334	6.98901	7.30976	7.01519	7.28724	7.14755	7.09596	7.0331	7.12206	7.00695	7.07719	7.19839	7.12542	7.05322	7.14161	7.18372	7.09844	7.1017	6.98609	7.13097	7.10549	7.00337	7.08207	6.86279	6.99777	7.08264
MIPEP	7.20116	7.25213	7.25886	7.13426	7.16263	7.14472	6.99532	6.79359	7.1255	7.03174	7.30152	7.0369	7.30682	6.95116	7.2881	7.39634	7.18852	7.23553	7.28381	7.29578	7.44037	7.30889	7.26997	7.26208	7.2504	7.18675	7.11459	7.44538	7.18006	7.36878	7.06778	7.12113
ZNF672	9.03279	9.65564	9.34614	8.98672	9.11318	9.59859	8.5395	8.44258	8.9688	9.00702	9.49666	8.69904	9.06615	9.52378	8.3369	9.49566	9.20383	9.14799	8.79663	8.91529	8.85907	9.43767	9.40595	9.45783	9.1458	8.79456	8.50904	8.79023	8.46525	8.79542	9.58757	8.99874
ATP5MC2	6.98374	6.9786	7.1238	7.05063	6.86855	6.97418	7.24567	7.16679	7.24137	7.35124	7.37848	7.1967	7.07573	7.06569	7.58192	6.85843	7.07841	6.85622	7.01299	7.12891	7.2305	6.78955	6.84127	7.04637	7.53028	7.29239	7.18758	7.22197	7.05709	7.38326	6.98985	6.85639
ATF5	7.97775	7.75574	8.30225	7.5256	7.70386	7.95744	7.63305	7.24732	7.82872	8.23456	7.78118	8.11241	7.73961	7.84592	7.66371	7.76634	7.85705	7.62179	7.73253	7.90867	7.46265	7.53512	7.99361	7.7803	7.81105	7.71205	7.40641	8.07867	7.53609	8.08078	8.01583	7.91011
FUNDC2	6.87698	6.89161	6.91963	6.72813	6.82219	6.75219	6.89016	6.85574	6.8299	6.79698	6.93468	6.93029	6.85439	6.83955	6.81427	6.7345	6.83343	6.83825	6.78349	6.81671	6.88942	6.82556	6.84025	6.72401	6.81515	6.73552	6.77195	6.78252	6.8521	6.77113	6.97708	6.7969
SERPINB9P1	7.04366	7.12894	7.11177	6.92042	7.2113	7.23976	6.95174	6.8316	7.13097	7.04443	7.2072	7.01248	7.07887	7.20356	6.91399	6.97277	6.97988	7.10615	7.05303	7.25706	6.98067	7.21937	7.04102	7.20266	7.01423	7.14611	7.08189	7.39855	7.05896	7.16116	7.12094	6.96371
NAA15	7.27531	7.2566	7.23861	7.15324	7.03093	7.10664	7.10595	7.0281	7.52281	7.27903	7.15139	7.15755	7.21591	7.10953	6.94354	7.06426	7.17154	7.2955	6.98996	6.97001	7.38731	7.47801	7.1415	6.90632	7.24049	7.20685	7.32689	6.90072	7.07711	7.11643	7.31488	7.03407
DHRS12	7.9863	8.29565	7.86012	8.05298	8.61168	8.05654	7.916	8.05273	7.96634	8.26797	7.83233	7.69182	7.66226	9.05867	8.05225	8.30388	8.13715	8.11041	7.98748	8.31295	7.43249	8.1403	8.06239	9.2172	7.87778	7.77509	7.73494	7.83029	7.56846	8.11987	7.64594	8.14277
RASSF5	7.16144	6.95044	7.06528	6.88205	7.04835	7.12597	6.81951	7.13128	6.81572	7.03849	6.73537	6.72803	6.74033	6.78075	6.74942	7.1553	6.91963	6.79552	6.97615	7.05423	7.00812	7.09786	6.90573	7.10448	6.68319	7.0696	7.22485	7.15148	7.21153	7.1788	7.27087	7.13407
ABCF2	7.10861	7.19582	7.27439	7.3587	7.15875	7.1642	7.20873	6.98901	7.30499	7.27612	7.15139	7.28207	7.44336	6.88146	7.58969	7.17255	7.15936	7.40324	7.15556	7.28256	7.28567	7.05023	7.1427	7.4913	7.70356	7.45114	7.24993	7.64282	7.38954	7.46117	7.25147	7.0887
CNOT1	10.7848	11.0351	11.0257	10.5831	11.1762	11.0383	10.4346	9.75813	10.8998	10.3263	10.3668	10.1696	10.5965	10.4284	10.2678	10.8867	10.961	10.9791	10.6338	11.1433	11.0398	10.8311	11.0644	11.3389	10.5554	10.5363	10.4549	10.8745	10.8639	11.1202	11.0792	11.1158
TSPO2	7.02654	6.6744	6.97604	6.80626	6.73169	6.69397	6.70196	7.14011	6.65977	7.14563	6.97924	7.27494	6.83109	6.60876	6.89693	6.7667	6.91148	6.73693	6.98174	6.85036	6.87695	6.83957	6.83325	6.80322	6.74158	6.89665	6.73122	6.6029	6.69103	6.75777	6.72509	6.64126
SRPK2	6.8533	6.81687	6.73335	6.85043	6.72383	6.67807	6.93349	7.10283	6.85129	7.16764	7.06739	6.94785	6.93618	6.79698	6.8677	6.83725	6.75721	6.66935	6.7071	6.88931	6.89117	6.78658	7.01478	6.8007	6.82914	7.03175	7.04483	6.82987	6.87086	6.89931	6.80316	6.99537
CUL2	8.98458	8.46173	8.73105	8.93993	8.85748	8.83097	9.03065	8.78156	8.84014	8.73637	8.45622	8.855	8.95412	8.86743	9.05329	8.79053	9.01771	8.97383	8.68295	8.60451	9.21482	9.24574	8.67461	8.68824	8.55067	8.69696	9.05369	8.41044	8.83156	8.55049	8.90718	8.79856
ANKRD49	8.75652	8.06857	8.80874	8.74621	8.5395	8.65337	8.99102	9.21225	8.79023	8.62623	8.28041	8.80803	8.56561	8.88634	9.49996	8.40944	8.90092	8.83525	8.49845	8.17328	9.0234	9.58554	8.58154	8.47982	8.0777	8.58257	9.04349	7.92525	8.48112	7.82012	8.49663	8.25607
MEX3D	6.79453	6.62182	6.78514	6.75287	6.57889	6.73484	6.76656	6.62526	6.78094	6.77195	6.73303	6.9609	6.82793	6.74653	6.70377	6.77241	6.8392	6.82538	6.79013	6.71613	6.83038	6.79841	6.83109	6.81016	6.73983	6.83753	6.85028	6.79294	6.91573	6.87875	7.29527	6.65618
PPT1	12.073	11.4219	11.2779	12.2645	11.6918	11.8206	12.006	12.4725	11.7138	12.2529	11.6638	12.4005	12.4562	11.5878	12.3526	11.4855	11.5292	11.2543	12.0203	11.5676	11.5731	12.2028	12.3978	11.8408	11.9651	12.214	12.6682	11.8004	12.0203	12.4212	11.8206	12.1189
ZNF16	7.01766	6.9696	7.1044	6.9303	7.05267	6.99205	6.92018	7.01755	6.97321	7.10561	6.9864	6.99202	7.00874	7.01606	6.77933	6.97785	7.08095	7.06793	6.94681	7.04548	7.01987	7.07766	7.10922	6.8606	6.89196	7.0549	6.94559	7.06069	7.02535	6.94132	6.83316	6.92734
CLN3	8.68138	9.24193	8.833	9.1618	8.98011	9.16951	8.54928	8.83195	9.00565	8.89253	9.32707	8.80894	9.17366	8.97363	8.72168	8.97996	8.70395	8.84668	9.29072	9.05014	8.86563	8.38756	9.477	9.21564	9.12971	8.98415	8.46453	9.5983	9.16462	9.36318	8.80535	9.01167
YWHAZ	7.04948	6.78411	6.86872	6.89347	6.93751	7.14755	6.95408	7.13128	6.88293	7.03627	6.75625	6.89735	6.57125	6.82923	7.09674	7.10114	6.90179	7.00883	6.89333	6.72613	6.91739	7.06321	6.93968	7.14133	6.88396	6.98654	7.23341	6.92457	7.01129	6.95827	7.1054	7.17143
BRPF1	8.40532	8.68406	8.6118	8.70291	8.57026	8.52733	8.48853	7.9399	8.55291	8.35332	8.68898	8.26035	8.89597	8.27045	8.20905	8.49062	8.75672	8.63027	8.93073	8.72337	8.64817	8.29096	9.37998	8.87812	8.97302	8.60188	8.63654	9.19495	8.95787	8.97463	8.65564	8.71315
RHOT2	8.94906	9.26059	9.44294	9.22813	9.38162	9.22665	9.12696	8.73789	9.28966	9.03434	9.21763	8.70871	9.398	8.90282	9.13991	9.07171	9.18378	9.48747	9.63583	9.50208	9.49707	9.5244	9.29632	9.57337	9.50317	9.2172	8.98477	9.89299	9.51901	9.52134	9.49246	9.42864
C5AR2	7.24434	7.42487	7.18787	7.14334	7.51856	7.44626	7.21366	7.01755	6.85347	7.26718	7.51666	7.06131	7.12105	7.46604	6.88631	7.61604	7.12013	7.18977	7.14683	7.3099	6.81768	7.38389	7.58254	7.39126	6.94603	7.03175	7.16202	7.22332	6.97349	7.33184	6.82276	7.30269
MATK	7.65869	7.81167	8.03775	7.31544	7.34868	7.24447	7.43732	7.01013	7.55098	7.10312	7.10697	7.07744	6.92586	7.06855	7.19471	7.65277	7.47879	7.85652	7.84087	7.60782	7.77885	7.37644	6.52804	7.38981	7.24049	7.81867	7.83599	7.94427	7.86969	7.95577	7.75574	7.44876
BACE2	6.95711	6.92379	6.80314	7.12131	6.87698	6.93859	7.07641	6.75484	7.03898	7.00767	7.31931	7.15067	7.0473	6.86891	6.95902	6.71616	6.90418	6.96618	7.13665	7.02138	7.00116	6.86719	6.99317	6.90742	6.8955	6.99484	6.93691	7.01924	6.90548	6.86465	6.80757	6.84184
RUNX1	6.95496	6.9394	6.94623	6.94449	7.10354	6.90791	6.83584	6.8678	7.07219	7.03849	6.86218	6.86204	6.97479	6.94406	6.85724	6.91612	7.05554	6.94267	7.12444	7.02694	6.87987	6.82052	7.15157	7.07125	7.05432	7.09667	6.81252	7.04769	6.92055	7.00779	7.00463	6.95157
IGFBP6	6.7552	6.93163	6.86797	6.89977	6.83244	6.72646	6.96571	6.79698	6.86896	6.86082	7.05016	6.91698	7.16477	6.77955	6.73931	6.96563	6.94887	7.02478	6.8332	6.88078	6.88205	6.7882	6.95556	6.79589	7.155	6.90337	6.81572	6.74921	6.75624	6.90929	6.75476	6.71708
IFT88	7.19642	7.23003	7.10653	7.13322	7.24269	7.24575	7.14692	6.94924	7.29808	6.99595	7.13291	6.9843	7.1932	6.95302	7.33567	7.11786	7.34972	7.40154	7.15112	6.96879	7.24507	7.28441	7.16775	7.17536	6.85464	7.23024	7.27728	7.10034	7.11943	7.0683	7.02719	7.05435
DRAM1	8.45663	8.30388	8.55711	8.58911	8.5686	8.69054	8.44584	8.1073	8.19108	9.06199	8.62944	9.01484	8.78447	9.38431	8.30849	8.67918	8.74846	8.41913	7.76341	8.26511	8.28023	8.8648	8.72304	8.58554	8.0444	8.24451	8.21151	7.7747	8.00203	8.15891	7.78752	8.41375
AP4B1	9.16704	9.48819	9.74313	9.24453	9.65453	9.6493	9.31314	9.05763	9.6386	8.9396	9.48559	8.73151	9.3476	9.30813	9.3361	9.52462	9.56826	9.70151	9.58661	9.35182	9.61617	9.48855	9.64219	9.52378	9.06884	9.29951	9.35283	9.66309	10.0165	9.58496	9.81378	9.36234
EI24	8.37059	8.29019	8.55154	8.50647	8.53988	8.38756	8.70165	8.24697	8.63192	8.38124	8.44276	8.42357	8.27555	8.27235	8.4496	8.41044	8.36553	8.59625	8.56607	8.48757	8.48595	8.55277	8.40638	8.47982	8.74298	8.44915	8.60671	8.65715	8.66933	8.50773	8.71472	8.46035
YBX1	12.3704	11.4028	12.2414	12.1642	11.5676	11.9706	12.2502	12.5655	12.3649	12.5683	11.8326	12.4818	12.245	11.5165	12.4981	11.8206	12.9166	12.2529	12.9197	11.7799	13.3514	12.2913	11.7905	12.2028	11.0913	12.277	12.2084	12.5562	12.0173	11.544	12.4595	11.915
ZSWIM8	10.0048	10.6411	10.5017	10.1442	10.9167	10.4936	9.72228	9.81969	9.81016	10.086	10.2408	9.72744	10.2616	10.1867	9.56794	10.5041	10.4194	10.3329	10.8765	10.5579	9.86675	9.97602	10.7683	10.9081	10.2758	9.9546	9.75487	10.8981	10.4464	10.501	10.1645	10.7655
KCNJ14	6.7016	6.71528	6.67859	6.66935	6.71108	6.74851	6.58572	6.60965	6.66469	6.87256	6.73795	6.74377	6.79489	6.67308	6.71451	6.84123	6.72841	6.77878	6.67297	6.75907	6.63803	6.76836	6.77874	7.06293	6.66383	6.83753	6.80656	6.67665	6.66797	6.79503	6.68281	6.65366
PYHIN1	9.30338	9.28889	9.32256	8.68022	8.90012	8.82324	9.26655	8.3331	9.17856	8.4508	8.82462	9.00488	9.47247	8.82478	9.20904	9.51331	9.3476	9.45944	9.76845	9.59915	9.93424	9.07613	9.36778	9.25259	8.57556	9.0505	9.6042	8.9717	9.89749	9.14858	9.69834	8.92034
NME3	9.63254	9.58839	9.65061	10.0565	9.70302	9.7005	9.69449	9.16364	9.70151	9.1668	9.52641	9.37891	9.70594	9.61771	9.46483	9.47537	9.51751	9.78596	9.48056	9.73967	10.0352	10.167	9.75381	9.68927	10.0827	9.46908	9.17609	9.75487	9.64798	9.64404	10.0427	9.48587
ARPP19	6.72689	6.7536	6.79318	6.78491	6.72921	6.70241	6.77709	6.6278	6.69103	6.76792	6.80324	6.81667	6.62677	6.7818	6.6897	6.75185	6.71033	6.71636	6.82317	6.84795	6.76334	6.74191	6.68325	6.77897	6.6867	6.68037	6.75287	6.72422	6.71616	6.76898	6.67908	6.78694
WDR6	10.2961	10.7487	10.5099	10.2678	10.8051	10.8166	10.2489	9.79838	11.1688	9.74313	10.5323	9.59692	10.2275	9.97158	10.165	10.4988	10.6458	10.8603	10.7336	11.0579	10.8981	10.5699	10.5502	10.7617	10.6099	10.3845	10.2138	11.2765	10.9202	10.8686	10.9779	10.6099
OSBPL10	7.3297	7.26384	7.34529	7.45855	8.17122	7.58328	8.10621	7.05134	8.21557	7.20127	7.28724	7.40708	7.57948	6.94406	7.88464	7.45864	7.61176	8.09575	7.54108	8.05733	8.01048	7.69297	7.17267	7.68491	7.6227	8.12602	7.92962	7.75504	7.42174	7.66077	7.80011	7.80334
E2F3	9.57502	9.31294	9.25715	9.19229	9.07353	9.5361	9.30856	9.91334	9.03328	9.30755	9.17879	9.1817	9.71712	10.0306	9.31444	9.26443	9.72392	9.31422	8.90173	8.41998	8.67499	9.45039	9.32685	9.11612	8.03152	9.12111	9.66039	8.3773	8.69504	8.59127	8.90986	9.00882
PAF1	8.66501	9.42834	9.13651	8.78447	9.26411	9.14668	8.44501	8.56828	8.96712	8.53072	9.22167	8.28055	9.01955	9.21351	8.21689	9.38392	8.70708	9.02108	8.84014	9.18626	8.65847	8.65865	9.10125	9.24404	8.95732	8.75174	8.47549	8.90092	8.76647	9.07452	9.1151	9.23358
ZSCAN9	7.99569	7.76417	8.11753	8.01464	8.12309	8.05025	8.2301	8.00653	7.88079	7.9281	7.83735	7.88538	8.10621	7.99692	8.21524	7.98231	8.14408	8.30849	8.02758	8.19335	8.26874	8.0974	8.28169	8.0645	7.71754	7.75384	7.85553	7.70365	7.87281	7.96489	7.9072	8.04333
FOS	9.72744	9.24492	9.02088	9.0749	9.78164	9.16728	10.0191	9.6618	8.91183	9.08641	8.79663	9.46805	9.84472	9.39662	9.08055	9.78107	9.93954	9.53202	9.43648	9.64002	8.24398	9.38392	9.99286	9.79058	8.28182	9.38094	10.1463	9.2624	9.70461	9.1817	9.0295	9.94686
MAD2L2	9.83346	9.85419	9.85133	10.103	9.6573	9.59386	9.9754	10.2304	9.93759	10.2888	9.98591	9.98346	9.95951	10.1145	9.89212	9.69039	9.71164	9.77345	9.83483	10.082	10.0206	9.6077	9.45944	9.85008	10.3245	9.84004	9.79475	9.94585	9.87738	9.90419	9.79613	9.30999
UBE2E3	7.36495	7.20024	7.16074	7.34386	7.28896	7.31671	7.43732	7.67321	7.26002	7.60801	7.25846	7.56263	6.99133	7.36242	7.46828	7.24637	7.44767	7.2206	7.52479	7.3306	7.44037	7.19109	7.57469	7.23678	7.09293	7.27439	7.52949	7.20487	7.35053	7.19236	7.33126	7.13732
SUPT20H	8.71437	8.47366	8.67626	8.87587	8.72258	8.83409	8.62132	8.9934	8.713	8.55304	8.84647	8.56907	7.80722	9.00977	8.3591	9.06221	8.74417	8.73966	8.94745	8.83388	8.50262	9.11276	8.99701	8.90531	8.61558	8.68062	8.98343	8.87812	8.6986	8.461	8.59084	8.85273
RNF126	8.24154	8.04207	8.36769	8.18661	7.94924	8.12171	8.25732	8.18758	8.14408	8.33036	8.25107	8.14998	8.56645	7.77772	8.2747	8.158	8.32436	8.22916	8.42105	8.26124	8.31961	8.0063	8.32385	8.30001	8.51097	8.17483	8.2255	8.64859	8.27657	8.52672	8.3886	8.08936
ILF3	7.77324	7.59945	7.94662	7.62789	7.65134	8.1172	7.7313	7.76377	7.76898	7.54941	7.36827	7.48464	7.48328	7.46451	7.79771	8.05011	7.88163	7.82708	8.00109	7.76843	8.20239	8.04544	7.57721	7.89775	7.26692	7.72963	8.05404	8.00365	8.14469	7.92367	8.33328	7.8083
MARCHF2	8.90125	8.01836	9.0749	8.98276	7.43831	8.18939	8.62421	9.9819	8.46155	9.90476	9.08704	9.73992	8.42712	8.49607	9.44067	8.58236	8.00891	7.66797	9.36708	8.62526	8.99585	8.21306	8.48628	8.02055	9.15753	8.65368	8.5381	9.42583	7.9064	9.35333	8.58419	8.83953
KMT5B	7.88333	7.80736	7.86427	7.59699	7.93527	8.25304	7.71142	7.90854	7.44064	7.55196	7.59182	7.41123	7.36458	8.01331	7.56437	8.16228	7.75408	7.85925	7.46503	7.58358	7.40383	7.65509	7.48154	7.74449	7.40704	7.66215	7.81762	7.42579	7.45882	7.67321	7.57142	8.03706
DENND4C	8.97898	9.63634	9.56538	8.99449	9.24279	8.96754	8.9253	8.49763	9.28512	8.76647	9.34099	8.77635	9.24305	9.16556	8.97611	8.88882	8.9169	9.53338	9.19305	8.96448	8.83588	9.17557	8.88998	9.46707	9.56763	9.1003	8.56943	9.3944	9.17904	9.42234	9.43897	9.24157
PHKG2	7.84554	8.43481	8.27797	8.19759	8.22852	8.65983	7.9592	7.92897	8.23833	7.81082	8.8107	7.77962	8.19258	8.26752	7.80878	8.23113	8.07307	8.19258	8.12035	8.18542	7.85538	7.58765	8.57068	8.29065	8.19022	7.75604	7.721	8.46783	7.91095	8.21151	7.97374	8.07823
GRB10	7.13164	7.09799	7.05985	7.09605	7.20695	7.29694	7.15971	7.29303	7.04284	7.25972	7.29739	7.07989	7.17311	8.13937	7.09588	7.2161	7.07503	6.96728	7.12631	7.03325	7.04854	6.99527	7.0958	7.21867	7.09786	7.0303	7.05949	7.07191	6.98593	7.0601	6.88865	7.34667
LINS1	7.274	6.91042	6.82573	7.08193	6.98152	7.27679	7.12615	7.02736	6.97809	6.9673	6.83209	7.06224	6.92984	6.995	7.4159	7.1434	7.08429	6.93981	7.09132	7.08055	7.12172	7.3958	6.95256	7.02243	6.9059	6.92215	7.30599	7.01689	7.25291	7.14726	7.39634	7.26799
ACP1	9.23309	8.2747	8.8768	8.72387	8.58168	8.78286	9.45339	9.7566	9.05439	9.0672	8.50441	9.3975	8.68448	8.72033	9.80571	8.69943	9.02488	9.09014	8.70395	8.63477	9.32758	9.01976	8.35475	8.66444	8.40656	8.90173	9.59304	8.78898	8.94764	8.49734	9.09966	8.72656
NUP85	9.0227	9.10588	9.40268	9.16907	9.2721	9.47019	9.41036	8.99513	9.55705	9.09014	9.27879	8.80406	9.08523	9.03042	9.29763	9.25757	9.32217	9.34001	9.4586	9.33558	9.46017	9.35683	9.43937	9.24174	9.13707	9.26524	9.37611	9.44394	9.53473	9.31741	9.43787	9.1562
PKD1	6.91698	7.44886	7.2177	7.0069	7.2794	7.26225	7.15614	7.00292	7.26381	6.96811	7.41784	7.01502	7.2337	7.12967	7.00545	7.11379	7.21544	7.31846	7.35527	7.21466	7.31277	6.94053	7.49414	7.21206	7.5252	7.11561	7.19234	7.64405	7.37912	7.44203	6.99357	7.15799
KCMF1	7.08124	6.94744	7.00545	6.87724	7.11401	7.16672	7.1108	6.87858	6.9749	7.08566	6.89288	6.98361	6.95169	7.02351	6.89151	7.15742	7.02215	6.93143	6.96435	7.01309	7.01839	7.07075	7.13924	7.03784	6.72579	6.96733	6.96206	6.89117	7.00463	6.84709	6.89499	6.98823
CNPY3	10.2362	9.59915	9.31765	9.79613	10.6216	9.04298	10.2047	10.8481	9.80054	10.5579	9.4813	10.0282	8.75494	9.08903	10.351	9.53308	9.47795	9.81666	10.4284	10.0876	9.83838	9.08887	8.62658	9.30338	10.495	10.5906	10.5607	10.6264	10.4311	10.7008	9.67587	9.86034
SNRPD2	6.75978	6.83228	6.84386	6.94746	6.95071	6.83009	6.90638	6.69096	6.92748	6.93736	6.81671	6.73219	6.77195	6.62608	6.76528	6.96143	6.81068	6.87711	6.77782	7.08806	6.85733	6.83103	6.7904	6.81504	6.86733	6.78052	6.81777	6.95972	6.89228	6.87298	6.74038	6.81053
TYW1B	6.83196	6.74169	6.74844	6.94155	6.82888	6.8919	6.89527	6.93889	6.91602	6.70977	6.7006	7.02417	6.87802	6.72324	6.81427	6.71736	6.75977	6.91496	6.86153	7.00787	7.00643	6.81447	6.81906	6.82286	6.98609	6.95477	6.9427	6.9553	6.95274	6.95119	6.69405	6.7518
IKZF3	7.089	7.28559	7.09259	7.94471	7.0875	7.17711	7.57294	7.13397	7.11152	7.09938	7.20959	7.3019	7.9057	7.01322	7.32783	7.03843	7.01443	7.26284	7.2114	8.09892	8.14793	7.28613	6.8089	7.32706	7.65471	7.47567	7.67244	8.10584	7.87651	7.87556	7.88405	7.45344
ZNF792	7.86331	7.72845	7.51134	7.75877	7.57969	7.6954	7.70934	7.36275	7.74752	7.53053	7.6636	7.68107	7.74499	7.51559	7.57737	7.76745	7.74631	7.79848	7.71416	7.71939	7.82503	7.76024	7.98895	7.84714	7.98734	7.68134	7.92166	7.90582	7.80854	7.71572	7.94269	7.59194
KPNA5	6.80879	6.88193	6.94428	7.17905	6.90437	6.92496	6.97712	6.88793	7.05438	6.87952	7.06381	6.98762	6.99312	6.73075	6.96143	6.88197	7.03759	6.99078	6.96335	6.71884	7.11646	6.9944	6.8271	6.776	6.77362	7.20965	6.94158	6.87657	6.90226	6.68802	6.79944	6.74894
TNK2	10.3891	11.1217	10.9856	10.5323	10.9047	11.1124	10.0985	10.0097	10.9315	10.2117	10.6586	10.403	10.3271	10.5895	10.183	10.9978	10.9268	10.7348	10.472	10.7069	10.3619	11.0464	10.6977	11.1893	10.4794	9.99045	10.0181	10.7906	10.5624	10.7213	11.0089	11.2347
PSENEN	7.61242	7.5329	7.44203	7.69011	7.56767	7.38803	7.74731	7.55412	7.56502	7.95896	7.91567	7.72475	7.62417	7.90842	7.45844	7.67758	7.3118	7.52053	7.48699	7.75783	7.29211	7.49734	7.63886	7.79506	7.86331	7.51904	7.59909	7.49818	7.49097	7.69166	7.34044	7.59909
LRRC61	6.95711	7.02719	7.00441	7.10913	7.04144	6.74074	6.67594	6.83017	7.03306	6.98303	7.12374	6.86674	7.0798	7.03949	6.82179	6.96143	6.94374	6.91172	7.0161	7.00896	6.92579	6.84303	7.05049	7.04521	7.08701	6.89244	6.97634	7.09043	6.94717	7.13417	6.83169	6.78972
LRP1	6.99673	6.97293	7.01184	6.72428	6.92905	6.86671	6.68421	6.82448	6.78701	7.12836	6.90283	6.85487	7.07764	6.7549	6.93819	6.80555	6.95358	6.68567	6.97136	6.92757	6.91845	6.82191	7.3218	6.90169	7.3212	6.97321	6.86929	7.36257	6.97525	7.27001	6.61626	6.97438
NUDT14	8.65302	8.49885	8.52491	8.69415	8.32628	8.47337	8.62421	8.07295	9.1314	8.96448	8.98499	9.11035	8.93055	8.16447	7.93719	8.01342	8.37841	8.5502	8.45472	8.8361	8.7718	8.41325	8.28728	8.50348	9.06021	8.44549	8.55209	8.63798	8.25134	8.77635	8.71237	8.57312
ESD	7.81677	7.68446	7.63572	7.63315	7.75683	7.66894	7.95343	8.1345	7.74529	7.8779	7.57844	7.80064	7.5698	7.75529	8.00296	7.40614	7.48459	7.53156	7.72652	7.64998	7.65823	7.61377	7.69177	7.57906	7.83348	7.7302	8.15051	7.76912	7.91741	8.14096	7.71626	7.72266
SLC18B1	8.26701	7.89764	8.41688	8.5118	7.96842	8.27249	8.46915	8.67694	8.37019	8.71527	8.40234	8.6968	8.20473	8.08711	8.39177	8.1888	8.52748	8.5338	8.34236	8.19815	8.73527	8.68966	8.70638	8.35162	8.03802	8.39812	8.34505	8.09196	8.37019	7.89792	8.66914	8.17647
TCF12	7.8411	7.22109	7.51191	7.35634	7.27119	7.34098	7.69177	7.46734	7.6984	7.49834	7.03924	7.53684	7.64051	7.15689	7.66759	7.36286	7.52851	8.04775	7.6848	7.2793	7.93043	7.71312	7.41976	7.49419	7.6726	7.78985	7.85943	7.21153	7.56695	7.39025	8.22281	7.4387
SH2B2	8.40204	8.77405	8.24648	8.20224	8.97828	8.38876	8.12471	8.34562	8.26204	8.83352	8.59642	8.4443	8.39483	8.93944	7.86643	8.99585	8.20457	8.4721	8.71344	8.5837	7.59755	8.09104	7.53304	8.78185	9.02127	8.45696	8.23202	8.88457	7.81349	8.83631	7.71684	8.35899
SLC25A31	6.76662	6.65722	6.72562	6.62769	6.7071	6.64118	6.51472	6.75169	6.76877	6.53525	6.68427	6.73654	6.57246	6.63735	6.84618	6.65855	6.75611	6.74968	6.66881	6.76659	6.67092	6.61063	6.75006	6.74649	6.70693	6.67834	6.61238	6.73917	6.66064	6.69191	7.22943	6.72945
STAG3L4	6.81219	6.84482	7.06151	6.93506	6.94955	7.16557	6.98467	6.81585	7.05808	6.86701	7.16018	6.97604	6.99898	6.88703	6.97236	7.0475	7.12536	6.9517	7.08369	7.14235	7.04951	7.0402	7.1344	6.96988	6.95714	7.01556	7.0336	6.914	6.80862	6.92026	6.95562	6.87561
GUSB	9.38667	9.55732	9.64167	9.44095	9.53872	9.4586	8.98343	9.07366	9.44901	9.66276	9.55732	9.14338	9.2905	9.37947	9.0788	9.45513	9.42562	9.43204	9.53845	9.65105	9.51447	9.1179	9.49472	9.46122	9.28534	9.25736	8.97726	9.69896	9.4294	9.54942	9.59751	9.47581
TSPAN13	7.29827	7.05741	7.08298	7.12508	7.64282	7.59083	7.72909	7.05812	7.62484	7.23803	7.01188	7.29123	7.18174	6.97503	7.94406	7.3942	7.29401	7.69495	7.17389	7.16896	7.5708	7.94746	7.09293	7.20374	6.96067	7.47567	8.14096	7.24974	6.97409	7.05007	7.50206	7.13254
CSTA	8.23632	8.28169	7.93846	8.12261	8.33981	7.89428	7.52802	8.42626	7.60595	8.67037	8.10747	8.26441	8.13048	8.35828	7.68047	7.91952	8.04964	7.72111	7.91472	7.78641	7.91024	8.22686	8.42665	7.8668	7.93163	7.85476	7.93444	7.59422	7.94437	8.25149	7.4548	8.0343
DCP2	10.5519	10.2319	9.93183	10.3936	9.87035	10.3785	10.3957	10.5131	10.3869	10.6665	10.3409	10.6137	10.161	10.8594	10.5965	10.1665	10.7191	10.5597	10.1082	9.39528	10.3757	10.7257	9.75984	9.76818	9.42735	10.2342	10.6387	8.61316	9.45208	9.14476	10.054	9.92539
ICOS	8.0102	7.82073	7.8838	8.40562	7.74018	8.04715	8.49649	7.85443	8.35828	7.53412	7.64842	7.95684	8.0902	8.10155	8.58569	7.73863	8.21951	8.41417	7.62956	7.75783	8.14146	8.90012	8.01535	7.7803	7.91228	7.94633	8.17962	7.51113	7.95288	7.38575	8.3034	7.59558
TM9SF3	8.08196	8.24222	8.03883	8.27287	7.78913	7.86764	8.29333	8.2192	7.93538	8.33112	8.16582	8.34897	8.30502	8.41446	8.42833	7.86427	8.13111	7.97196	7.62125	7.28415	7.89495	7.90309	8.0974	7.83702	7.91943	8.1225	7.89542	7.48464	7.74707	7.97637	7.89969	7.87084
TMEM38B	7.18018	6.97712	7.06528	7.24064	7.0205	7.18655	7.25612	7.08215	7.337	7.16557	6.98355	7.15755	7.28173	7.01193	7.10913	7.12053	7.15799	7.36131	7.09132	7.0442	7.21846	7.25075	7.07545	7.06824	7.11337	7.07971	7.32249	6.89974	7.06689	6.93497	7.23347	7.03536
NDUFS7	10.1653	10.4699	10.4088	10.448	10.179	10.4988	10.2125	10.1645	10.6674	10.3927	10.7069	10.2701	10.4464	10.3434	10.0794	10.2586	10.121	10.5272	10.0741	10.4183	10.4655	10.4005	10.0158	10.0853	10.6147	10.215	9.93923	10.3636	9.85587	10.3624	10.2732	10.1115
NCR3LG1	7.29001	7.35291	7.45173	7.36257	7.45468	7.45209	7.23469	7.06989	7.31633	7.16914	7.36445	7.14629	7.67845	7.09957	7.29319	7.2566	7.24633	7.95411	7.33806	7.48142	7.29904	7.35278	6.92323	7.43599	7.6812	7.41418	7.0427	7.61167	7.2813	7.38223	7.31488	7.14934
BMS1P1	6.95964	6.87764	6.8661	6.83599	6.85615	6.92057	6.93183	7.04291	6.89087	6.81755	6.89677	6.87716	6.75396	6.88574	6.99693	6.88648	6.96719	6.87898	7.08644	6.94848	6.98691	7.10342	6.93214	6.99474	6.75308	7.31348	7.05681	6.80807	6.92553	6.91199	6.85038	6.83536
DCAF6	10.2852	9.60668	10.6355	9.58949	9.34074	9.76083	9.35683	10.4667	9.7005	11.2419	10.1474	10.0213	10.2732	9.38832	9.89749	9.60077	10.0553	9.59464	10.4919	9.477	10.3392	9.38302	10.3121	9.95703	9.21596	9.63634	9.48498	9.8283	9.5111	9.45966	9.48408	9.34025
FLCN	7.06429	6.99363	6.98693	6.9697	6.84912	7.40001	6.93635	6.89434	6.97321	6.98634	6.97432	6.97222	7.31358	6.7319	6.91618	6.77007	6.79183	7.07956	7.10989	7.20734	6.95874	7.07766	6.72038	7.04309	7.02131	6.95641	6.88075	7.10669	7.03784	7.31187	6.95562	6.87691
LPIN2	8.86529	8.95452	9.03756	8.79956	9.09267	8.78898	8.89098	8.75924	8.53789	8.92893	8.62062	8.97648	8.65145	8.79856	9.02171	8.67681	8.88251	8.51214	9.2624	9.08078	8.51441	8.83652	9.22798	9.08664	8.1931	9.06158	9.37493	9.23924	9.12632	8.9097	8.73789	9.6369
POLR2L	7.57309	7.75418	7.74653	7.96092	8.1509	7.58129	7.85182	7.48459	7.92455	7.72845	7.66226	7.92408	7.91284	7.8058	7.91534	7.38847	7.62314	7.82902	7.60765	7.87883	7.72475	7.86135	7.49717	7.89844	7.85998	7.67019	7.58301	7.56878	7.5773	7.5954	7.84792	7.75518
OMA1	8.62403	8.26299	8.11876	8.75158	8.58032	8.67536	8.8858	8.81286	8.605	8.50589	8.11848	8.61987	8.22396	8.66859	9.00609	8.62961	8.66444	8.76508	8.46706	8.47394	8.57626	9.11612	8.50683	8.45899	8.41312	8.57508	8.84511	8.23848	8.32826	8.1814	8.63694	8.60948
H2BC18	6.88311	6.72503	6.80314	6.85574	6.99221	7.08704	6.79453	6.83854	6.82115	6.74287	6.79402	6.85487	6.70218	7.01984	6.74989	7.02082	6.90865	6.88205	6.79013	6.85156	6.76869	7.18496	6.84477	6.93846	6.73799	6.85973	6.94026	6.76995	6.83169	6.66081	7.25369	6.94692
NRBP1	7.7518	8.02262	7.83627	7.58272	7.93126	7.65178	7.6599	7.91814	7.82025	7.79018	7.96694	7.81686	8.35828	7.80954	7.44644	8.04207	7.78531	7.7466	7.95536	7.88894	7.68446	7.37345	8.54354	7.95156	8.39226	8.00725	7.7518	8.18345	7.95013	8.18917	7.56579	7.78106
ARID3A	10.5285	11.0441	10.5954	10.2342	10.8378	10.9214	9.85207	10.4777	9.81378	10.8026	10.945	10.251	10.5989	10.8077	9.77345	11.1482	10.7433	10.5477	11.0942	10.8345	9.6369	10.0275	11.7335	11.4784	10.3957	10.4824	10.5131	10.823	10.7396	10.4407	9.84092	10.8859
FADS1	7.12618	7.02417	7.17009	7.05063	6.88648	6.8806	7.0902	7.36581	7.0676	7.37427	7.50631	7.37497	6.94007	7.19772	6.9715	7.09048	7.22606	7.09576	7.06789	6.92913	7.25729	7.14933	7.83537	7.05251	7.05883	7.20685	7.26319	7.01556	7.03349	7.70118	6.93163	6.89726
GSDME	6.83626	6.84843	6.8376	6.69906	6.98921	7.13426	7.20753	6.77958	7.19457	7.00111	6.76024	6.71939	7.00449	6.76877	6.75397	7.18336	6.9582	6.96728	6.92693	6.92004	7.11411	7.02027	7.02953	6.85028	6.84144	6.97156	6.87924	7.20262	6.86625	7.02613	6.82796	6.89856
PHC2	6.85839	6.91258	6.78875	6.86484	6.9032	6.82101	6.92603	7.23704	6.78094	7.05804	6.69777	6.62659	6.74755	6.8052	6.73701	6.85942	6.85627	6.71636	6.91464	6.86361	6.68982	6.67926	6.70393	6.94557	6.70006	7.1554	7.04073	6.90989	6.90983	7.15523	6.82519	6.82899
FAM83A	6.71735	6.63448	6.85252	6.61679	6.60172	6.63445	6.72878	6.97303	6.58034	6.54709	6.57843	6.96955	7.21516	6.64982	6.66243	6.62497	6.74327	6.71164	6.65794	6.68323	6.75474	6.63633	6.60236	6.67778	6.60356	6.69405	6.72646	6.6254	6.67581	6.76566	6.68281	6.65026
WDR33	9.33962	9.50614	9.33714	9.23559	9.41942	9.25976	9.55925	9.3994	9.31608	9.23061	9.25997	9.21803	9.28775	9.10425	9.41695	9.30755	9.35581	9.55213	9.16907	9.16611	9.53175	9.38189	9.29931	9.04071	9.45339	9.41139	9.56937	8.87628	9.50097	9.23036	9.36234	9.09487
GPRACR	6.75978	6.871	6.77443	6.71542	6.78079	6.6619	6.60773	6.78485	6.66469	6.50871	6.89134	6.65743	6.61143	6.74765	7.17024	6.73242	6.79929	6.7923	6.78483	6.90325	6.74199	6.74877	6.83458	6.73021	6.65746	6.80426	6.6666	6.81194	6.65161	6.79843	6.7003	6.67041
EXOSC6	8.49885	8.18952	8.24912	8.32247	8.27392	8.33615	8.61037	8.20608	8.37158	8.26337	8.12536	8.51734	9.09058	7.98545	8.59265	8.32144	8.35936	8.62239	8.45731	8.45001	8.7409	8.53546	8.24185	8.3692	8.38954	8.46668	8.66764	8.67054	8.32048	8.52258	8.66284	8.51552
CDC45	6.95711	7.00566	6.84848	6.72624	6.84287	6.88553	6.97621	6.89224	6.91052	7.07865	6.8392	6.96486	6.92481	6.79951	6.80872	6.76233	6.99612	6.9303	6.81077	6.92222	6.85541	6.81575	7.07	7.08499	6.90771	6.7926	6.82076	6.74179	6.67211	6.81593	6.68281	6.80933
PDK1	6.8923	6.94148	6.95189	7.18852	6.97409	7.11925	7.12615	7.06364	7.29329	7.08781	7.16518	7.01929	7.15362	7.28492	6.88927	7.19729	6.97525	7.0182	7.02555	6.94609	6.90695	7.02027	7.08186	7.26463	7.23126	6.94887	6.92603	6.91954	6.9778	7.08174	7.06293	6.74495
CNST	11.0246	11.1979	10.6177	10.9918	10.9366	10.8355	11.103	10.4861	11.1596	10.1678	10.6126	11.0983	10.8714	9.98118	10.818	10.8162	10.7121	11.1781	10.5786	11.063	11.4905	11.1302	10.6177	10.993	11.8004	11.1302	11.1643	11.0927	11.0441	10.7705	10.9856	10.6051
LRP10	10.7058	11.3063	10.8274	10.8281	11.0997	10.5915	10.6244	10.7631	10.5633	10.9295	11.2726	10.6999	10.5131	11.0714	10.7773	10.865	10.5099	10.4813	10.8505	10.9978	9.79229	10.6108	10.9047	11.5205	10.928	10.6683	10.8645	11.2809	10.7097	11.4391	10.853	11.8648
AIRE	6.85215	6.85034	6.78425	6.71542	6.79951	6.74298	6.90566	6.79983	6.91485	6.87256	6.73169	7.19145	6.91073	6.79113	6.88421	6.85036	6.90715	6.87054	6.62948	6.69338	6.84819	6.94299	6.92323	6.78422	6.95134	6.79754	6.86685	6.86645	6.8796	6.80271	6.70303	6.8844
HK3	10.1943	10.3338	10.0666	10.346	10.7226	10.4049	9.99109	10.718	9.65658	11.1047	10.4732	10.6315	10.3236	11.0779	9.23036	10.4558	10.1511	9.50649	10.7894	10.4945	10.2586	11.0312	11.0554	10.7617	10.6019	10.1331	9.81141	10.0393	9.96006	10.3222	9.93759	10.6167
FAM156A	7.17342	7.23258	7.01953	7.14461	7.30517	7.32367	7.0193	7.13397	7.13379	7.12183	7.19218	7.04706	7.04804	7.17823	6.94461	7.02294	6.98909	6.87585	7.10688	7.08184	7.05877	7.02538	6.92518	7.26208	7.24049	6.98654	7.11086	7.1964	7.07616	7.02613	7.49532	7.10321
SERPING1	8.17483	7.98223	7.66236	7.1962	8.17913	7.50546	7.19255	7.39948	8.84994	8.52981	7.46976	10.4407	8.42121	9.66912	7.20081	8.1143	7.35392	6.86457	7.58532	8.57682	7.16346	8.56925	7.76926	8.60031	7.79117	7.2566	7.11917	7.56291	7.9852	7.94323	7.11362	8.17012
FCHO2	6.93159	6.73701	6.79707	6.88396	6.63139	6.77269	7.07346	7.25189	6.87857	7.01716	6.88584	7.15568	7.05243	6.75369	7.01945	6.70843	7.02538	6.92131	6.83435	6.63427	6.80049	7.64472	6.99742	6.79743	6.7633	7.03534	6.93002	6.6843	6.88821	6.70946	6.74038	6.77861
RAD51AP1	6.83103	6.63055	6.68785	6.69069	6.63515	6.69069	6.7988	6.84066	6.64596	6.83352	6.70472	6.90804	6.7118	6.63227	6.70993	6.84008	6.80543	6.87898	6.72593	6.58057	6.85028	7.11446	6.75903	6.69499	6.59723	6.70643	6.93606	6.67807	6.68659	6.53489	6.76653	6.75673
BCR	7.09342	8.35723	7.53714	6.92741	7.44858	7.50616	6.96861	7.02882	7.09802	7.30311	7.28618	6.93504	7.39683	7.46604	7.11536	7.48911	7.1554	7.30611	7.30966	7.12258	7.53572	7.28724	7.8942	7.70715	7.52285	6.92331	7.61368	8.13466	7.84208	7.80519	7.37224	7.87673
[truncated: 14,026 more rows]
