# Supplementary material for: Sex dimorphism of IL-17-secreting peripheral blood mononuclear cells in ankylosing spondylitis based on bioinformatics analysis and machine learning
Source: BMC Musculoskelet Disord. 2024 Jun 24;25:490. doi: 10.1186/s12891-024-07589-6 (PMC11194900; doi:10.1186/s12891-024-07589-6)
Supplement: Supplementary file 5 — Supplementary Material 5 [file 12891_2024_7589_MOESM5_ESM.xlsx]

## Sheet: 72人数据库
symbol	AS_GSM1902130	AS_GSM1902131	AS_GSM1902132	AS_GSM1902133	AS_GSM1902134	AS_GSM1902135	AS_GSM1902136	AS_GSM1902137	AS_GSM1902138	AS_GSM1902139	AS_GSM1902140	AS_GSM1902141	AS_GSM1902142	AS_GSM1902143	AS_GSM1902144	AS_GSM1902145	AS_GSM1902146	AS_GSM1902147	AS_GSM1902148	AS_GSM1902149	AS_GSM1902150	AS_GSM1902151	AS_GSM1902152	AS_GSM1902153	AS_GSM1902154	AS_GSM1902155	AS_GSM1902156	AS_GSM1902157	AS_GSM1902158	AS_GSM1902159	AS_GSM1902160	AS_GSM1902161	AS_GSM1902162	AS_GSM1902163	AS_GSM1902164	AS_GSM1902165	AS_GSM1902166	AS_GSM1902167	AS_GSM1902168	AS_GSM1902169	AS_GSM1902170	AS_GSM1902171	AS_GSM1902172	AS_GSM1902173	AS_GSM1902174	AS_GSM1902175	AS_GSM1902176	AS_GSM1902177	AS_GSM1902178
EEF1A1	14.7231	14.9742	14.875	14.2628	14.3805	14.7375	14.9944	14.5179	14.7516	14.938	14.9577	14.5462	14.875	14.7804	14.8902	14.6388	14.6546	14.2212	14.7516	14.8321	14.6242	14.766	14.6098	14.4558	14.7979	14.7979	14.9175	14.8593	14.7231	14.6388	14.0415	14.938	14.6388	14.7231	14.3949	14.3275	14.8321	14.5028	14.5777	14.5605	14.9944	14.1743	14.7231	14.766	14.472	14.9742	14.5179	14.3402	14.6388
GAPDH	10.7969	10.545	10.6176	10.6633	10.3736	11.0701	10.6092	10.6143	10.6129	10.264	10.8606	10.4178	10.7064	10.4873	10.912	10.5324	10.7361	10.8429	10.5372	10.6704	10.2866	10.6718	10.4178	10.433	10.5869	11.2959	10.6511	10.7031	10.9584	10.413	10.8642	10.7842	10.6544	10.3846	10.5162	10.17	10.5965	10.4873	10.358	10.6579	10.5034	10.6826	11.072	10.4226	10.4244	10.3446	10.3634	10.4807	10.7191
SLC35E2A	6.76256	6.77562	6.63029	6.82282	6.67086	6.71308	6.70411	6.85426	6.76746	6.65982	6.66637	6.80404	6.6828	6.68148	6.7103	6.83178	6.61825	6.74908	6.76155	6.60142	6.69618	6.59267	6.64422	6.79749	6.74117	6.75805	6.72673	6.53847	6.66621	6.56166	6.68037	6.61132	6.8192	6.69229	6.55235	6.60501	6.64371	6.68957	6.76681	6.67476	6.71774	6.6157	6.79286	6.74125	6.66923	6.85806	6.82572	6.79365	6.73184
CLXN	6.72248	6.96227	6.78361	6.63395	6.69221	6.71594	6.76417	6.62045	6.78751	6.72005	6.77784	6.77871	6.78862	6.69153	6.74665	6.80125	6.72253	6.74474	6.79016	6.72068	6.77675	6.83998	6.70311	6.85899	6.87772	6.84734	6.72951	6.59847	6.66144	6.75813	6.71709	6.82335	6.93905	6.76283	6.81434	6.5844	6.74818	6.39481	6.67507	6.67243	6.79263	6.74434	6.64498	6.69254	6.62474	6.72944	6.77546	6.75701	6.7909
RPS28	12.884	12.9033	12.7263	12.4236	12.623	13.0701	13.1956	12.8223	12.9224	13.1673	13.1138	12.7351	12.8176	12.8513	12.7568	12.7263	12.8458	12.2573	12.6538	12.623	12.6812	12.7834	12.9278	12.5615	12.9718	13.0286	12.7439	12.8081	12.8223	12.7351	12.427	12.7834	12.4889	12.7135	12.4693	12.6277	12.8639	12.7751	12.5833	12.9085	13.218	12.3315	12.884	12.9539	12.8513	12.9669	12.7532	12.5068	12.7396
IPO13	7.16436	7.22359	6.9569	7.20281	6.9997	7.16971	7.1348	6.95265	7.22087	7.195	6.97509	6.98695	7.21103	7.13823	7.16958	7.07024	7.222	6.95355	7.07048	7.11333	6.93199	6.94637	7.1187	7.20564	7.21398	7.15737	7.114	7.03016	6.90012	7.09753	6.9644	7.17715	7.08929	7.03768	7.07761	6.86501	6.99303	7.20043	7.06117	6.84441	6.98274	6.76273	6.99805	6.97082	7.22588	6.86764	7.01071	7.06815	6.99363
PRSS41	6.73478	6.69179	6.70621	6.68708	6.55574	6.80352	6.69967	6.8267	6.65263	6.63859	6.74815	6.65562	6.65496	6.74887	6.84192	6.71007	6.63159	6.66209	6.57059	6.46946	6.69482	6.75019	6.56881	6.61872	6.71313	6.68753	6.676	6.73458	6.68206	6.543	6.72167	6.82079	6.73783	6.65162	6.7556	6.66578	6.59949	6.66641	6.67655	6.72015	6.63963	6.82246	6.66239	6.56037	6.74541	6.69761	6.7271	6.67514	6.68654
FAM86FP	6.73898	6.70768	6.6491	6.71545	6.76933	6.78189	6.81947	6.72948	6.6483	6.67834	6.69173	6.74766	6.73408	6.68299	6.78649	6.5928	6.66431	6.81852	6.71037	6.7226	6.74963	6.69744	6.73095	6.62048	6.76872	6.77286	6.72524	6.57674	6.75948	6.68762	6.75963	6.72683	6.70809	6.78122	6.66844	6.7582	6.68085	6.69727	6.91202	6.76269	6.75914	6.63225	6.73375	6.78185	6.68436	6.80297	6.80522	6.80494	6.74801
AFAP1	6.7179	6.62297	6.5879	6.63717	6.58093	6.51818	6.42122	6.48457	6.54393	6.52339	6.6421	6.53518	6.63149	6.64454	6.60405	6.6177	6.47578	6.55566	6.64159	6.48508	6.63423	6.605	6.67604	6.49933	6.61479	6.53075	6.62462	6.57839	6.66144	6.68957	6.65172	6.63031	6.61957	6.57049	6.60718	6.56772	6.71965	6.64175	6.6873	6.55691	6.57731	6.68329	6.63179	6.57074	6.49011	6.59508	6.66917	6.5714	6.62475
CDT1	6.65969	6.52716	6.61775	6.60939	6.71399	6.63167	6.57195	6.5193	6.64413	6.6612	6.4869	6.5953	6.58321	6.62941	6.60959	6.75944	6.60285	6.61119	6.57991	6.51464	6.54171	6.58918	6.54797	6.53373	6.55385	7.20527	6.6231	6.64712	6.85154	6.56353	6.6274	6.5525	6.51948	6.67696	6.60175	6.70939	6.60262	6.67612	6.60455	6.68656	6.6652	6.64241	6.66082	6.71797	6.55741	6.64849	6.53064	6.58491	6.5407
TRPV1	6.54426	6.70648	6.60251	6.60769	6.64976	6.57892	6.52362	6.52228	6.64272	6.50822	6.51718	6.69781	6.58321	6.64454	6.55522	6.51929	6.64622	6.57647	6.59871	6.6186	6.55737	6.54918	6.60778	6.63624	6.61592	6.53577	6.58627	6.62701	6.56915	6.50672	6.66621	6.5983	6.65573	6.64625	6.57252	6.51291	6.5565	6.55358	6.60455	6.76269	6.5499	6.58512	6.64835	6.51374	6.53227	6.40162	6.49408	6.53331	6.57967
PDE4DIP	6.75376	6.60688	6.55127	6.66353	6.64718	6.58058	6.59934	6.64032	6.61277	6.64137	6.45669	6.50201	6.6623	6.62494	6.70525	6.57523	6.58293	6.57317	6.66199	6.62805	6.78932	6.79754	6.77516	6.67547	6.60129	6.60743	6.64695	6.7278	6.66845	6.75988	6.66979	6.62313	6.57977	6.72567	6.63931	6.65407	6.60873	6.79038	6.57741	6.57884	6.67582	6.53213	6.60211	6.60628	6.5588	6.59359	6.64057	6.58091	6.65693
WIPF3	6.65484	6.47807	6.59573	6.63556	6.58683	6.65633	6.66699	6.59289	6.64132	6.59055	6.61174	6.6054	6.61377	6.5407	6.64415	6.69001	6.56314	6.64624	6.59068	6.59637	6.66322	6.63624	6.621	6.61872	6.53817	6.63121	6.63497	6.62701	6.71461	6.54992	6.41837	6.59116	6.70599	6.55024	6.64485	6.63487	6.66392	6.69918	6.64315	6.65214	6.67932	6.5574	6.79286	6.6364	6.53115	6.67779	6.66283	6.54388	6.46418
LPP	10.0651	9.90517	9.70837	9.56841	9.49598	9.80537	9.46989	9.70758	9.58065	9.58722	9.71035	9.67658	9.96005	9.64305	9.54125	9.62526	9.73934	9.81861	9.52175	9.74044	9.67823	9.56754	9.47871	9.57912	9.81102	9.12683	9.36599	9.64221	9.50596	9.61033	9.46574	9.84427	9.56286	9.64688	9.89788	9.92116	9.4437	9.60863	9.4953	9.30914	9.52676	9.56996	9.62158	9.34931	9.65345	9.44639	9.67783	9.65661	9.65558
UGP2	6.85542	6.94275	7.00234	7.15519	7.05806	6.89133	7.23493	7.15423	7.09818	6.99375	7.07549	6.90074	6.87529	6.98969	7.15291	7.08592	6.87152	7.01592	7.06524	7.09267	7.01962	7.02948	7.43092	6.96141	7.04756	7.06801	7.06021	7.07283	6.92454	7.19203	7.2211	6.86004	7.06614	7.0148	6.78013	7.15638	7.1907	6.91325	7.10994	7.06208	7.12943	7.37929	7.11717	7.02668	7.05574	7.20569	7.02668	7.18431	7.03389
CCNE2	6.5933	6.60553	6.42981	6.52062	6.63131	6.60585	6.51839	6.61543	6.51554	6.49272	6.45924	6.6528	6.58077	6.56212	6.52334	6.53239	6.58445	6.52713	6.48604	6.56137	6.57209	6.54067	6.65423	6.55645	6.56555	6.58405	6.55517	6.5951	6.5553	6.68957	6.62481	6.48853	6.58379	6.4795	6.60051	6.62844	6.54504	6.50594	6.69781	6.57515	6.71254	6.63855	6.67189	6.47091	6.53623	6.67457	6.52926	6.51898	6.51513
HNRNPAB	10.0013	9.78674	9.80043	9.49983	9.79925	9.65754	10.0505	9.6156	9.75325	9.91889	9.68431	9.39074	9.69403	9.94155	9.77176	9.53503	10.096	9.19527	9.87599	9.64221	9.45459	9.68732	9.66023	9.6099	9.87719	10.3736	9.46758	9.51866	9.83443	9.54577	9.07623	9.80327	9.59038	9.54307	9.53416	9.49792	9.8058	9.65128	9.50905	9.62847	9.62341	9.08105	9.81057	9.66944	9.56754	9.68076	9.54194	9.32856	9.66183
BORCS5	6.6635	6.80282	6.65039	6.62179	6.6995	6.85551	6.60248	6.73832	6.61002	6.69955	6.63675	6.56506	6.70801	6.68725	6.66373	6.70398	6.57977	6.61723	6.58936	6.76775	6.6104	6.77284	6.68569	6.46593	6.60721	6.65819	6.68593	6.61266	6.69804	6.71847	6.74425	6.64543	6.7145	6.68595	6.63806	6.66743	6.75189	6.6069	6.54511	6.70437	6.7552	6.58123	6.56289	6.74125	6.80728	6.68902	6.58298	6.75982	6.71912
SNIP1	7.88286	7.79526	7.68148	7.71897	7.62339	7.69287	7.83159	7.70219	7.34356	7.68717	7.57081	7.7774	7.62038	7.7949	7.82763	7.66604	7.81467	7.61325	7.86909	7.61325	7.76823	7.60881	7.70566	7.60249	7.81617	8.01127	7.65034	7.7865	7.68609	7.68402	7.74916	7.63984	7.43914	7.68985	7.61618	7.55617	7.91732	7.58052	7.70754	7.51121	7.79471	7.66422	7.69906	7.92615	7.62526	7.73873	7.76833	7.72976	7.844
C8orf89	6.63093	6.6599	6.56497	6.49257	6.58967	6.65321	6.66843	6.54624	6.67276	6.70184	6.63675	6.67377	6.7176	6.60633	6.68877	6.67118	6.58622	6.64045	6.63628	6.75537	6.65237	6.69419	6.64995	6.66002	6.59896	6.67335	6.70973	6.79624	6.66268	6.63315	6.73493	6.75681	6.69746	6.71937	6.64337	6.68648	6.59949	6.74368	6.62486	6.4932	6.65194	6.62605	6.6218	6.71661	6.77025	6.6661	6.6151	6.64011	6.72605
COL17A1	6.68162	6.84345	6.80783	6.81358	6.67212	6.85977	6.72576	6.97527	6.69036	6.74644	6.66894	6.61364	6.73067	6.84541	6.91775	6.78295	6.89401	6.81165	6.74604	6.91303	6.878	6.82152	6.65954	6.69241	6.85508	6.82981	6.8414	6.64712	6.9763	6.74097	6.93529	6.74336	6.65774	6.7941	6.72971	6.62344	6.68235	6.83681	6.93497	6.69873	6.70826	7.3641	6.61532	6.81669	6.67196	6.72944	7.03116	6.75701	6.87502
BCL6B	6.79346	6.76877	6.74678	6.71829	6.76484	6.63167	6.69205	6.67822	6.72839	6.67971	6.68674	6.63707	6.64393	6.71599	6.73293	6.73629	6.68486	6.64768	6.77877	6.6417	6.69338	6.94302	6.76182	6.76811	6.72932	6.65556	6.78289	6.7124	6.71584	6.6916	6.68149	6.66893	6.75538	6.768	6.60175	6.63487	6.69079	6.72927	6.78106	6.8004	6.7253	6.53808	6.69409	6.71929	6.61451	6.74871	6.72834	6.81992	6.67336
GRHL1	6.48186	6.63287	6.51485	6.48468	6.53502	6.56168	6.61749	6.53972	6.54393	6.51705	6.5222	6.61226	6.59058	6.57702	6.57866	6.52284	6.60983	6.56016	6.51463	6.53147	6.57062	6.5637	6.70042	6.55842	6.53947	6.63963	6.6364	6.52895	6.59423	6.57767	6.5751	6.56264	6.55225	6.61522	6.64053	6.48646	6.57053	6.64761	6.57901	6.58864	6.54108	6.5252	6.53659	6.61048	6.68961	6.57235	6.62987	6.53013	6.61585
ATP13A4	6.65969	6.59075	6.64006	6.81038	6.72659	6.69055	6.6934	6.69758	6.74013	6.71751	6.62846	6.52799	6.75884	6.74219	6.55522	6.56828	6.63841	6.74908	6.6079	6.5677	6.76385	6.76786	6.76704	6.77361	6.77267	6.73396	6.73223	6.58334	6.7087	6.75813	6.7987	6.57648	6.80511	6.61393	6.67919	6.70939	6.71301	6.65141	6.63555	6.64179	6.74401	6.72546	6.64166	6.81669	6.64905	6.72675	6.73941	6.62651	6.68438
AFDN	6.66593	6.52987	6.6655	6.64035	6.70602	6.73034	6.58951	6.61298	6.64555	6.57252	6.70104	6.60261	6.7176	6.68725	6.62759	6.73357	6.66598	6.71766	6.53199	6.53583	6.67711	6.65639	6.69504	6.51297	6.63915	6.66329	6.66334	6.66086	6.73309	6.65467	6.71709	6.75007	6.67483	6.653	6.63117	6.61847	6.60722	6.5646	6.62486	6.56834	6.62478	6.67088	6.63493	6.85756	6.66175	6.74871	6.49121	6.70535	6.68083
HMG20B	8.84903	8.63182	8.70517	8.99971	8.5274	8.82106	8.78641	8.88821	8.71511	8.53641	8.58201	8.72462	8.76016	8.65102	8.81975	8.78127	8.67122	8.6216	8.83642	8.84903	8.64774	8.85528	8.84427	8.76649	8.68916	8.50966	8.61517	8.53867	8.69533	8.54835	8.74175	8.58139	8.94805	8.69613	8.72229	9.04726	8.6059	9.24134	9.04648	8.85104	8.622	9.05245	8.85529	8.86545	8.87638	8.70471	8.45399	8.97284	9.0134
CD69	7.72799	7.17054	7.47839	7.26886	7.64704	7.18316	7.51442	7.24258	7.45403	7.87141	7.62095	7.35378	7.19833	7.65799	7.6979	7.62517	7.55682	7.35866	7.49004	7.33199	7.45334	7.74031	7.43322	7.29949	7.48286	7.41045	7.43206	7.60982	7.27304	7.51674	7.48246	7.44687	7.37146	7.31008	7.28998	7.42055	7.65402	7.38039	7.2956	7.48739	7.63082	7.62211	7.42738	7.28377	7.96386	7.28126	7.51018	7.13426	7.09032
KCNG4	6.62215	6.5428	6.57063	6.49453	6.59507	6.61675	6.63562	6.69025	6.4477	6.48847	6.59035	6.68968	6.65238	6.46313	6.57417	6.56365	6.55436	6.54063	6.55302	6.70459	6.54978	6.57042	6.4501	6.57069	6.50196	6.53411	6.49453	6.58517	6.6957	6.6056	6.54035	6.43703	6.7145	6.48461	6.53093	6.60176	6.51014	6.52893	6.64769	6.62535	6.52508	6.515	6.51868	6.65628	6.6158	6.65144	6.50001	6.54971	6.52847
MLYCD	6.9242	6.90266	6.96573	6.78256	6.82427	6.90956	6.8475	6.97873	6.80125	6.8492	6.88562	6.84356	6.8583	6.93254	6.91199	6.85793	6.84682	6.91339	6.88271	7.05424	6.93303	6.94914	6.7645	6.6836	6.93743	6.82666	6.93834	6.78157	6.81988	6.85269	6.89021	6.89174	6.75972	6.83544	6.82235	6.82414	6.96502	6.92845	6.86581	7.00963	6.95163	6.77195	6.94286	6.9656	6.92698	6.87225	6.88654	6.69173	6.93623
BLTP3B	6.83612	6.67461	6.80685	6.75612	6.80842	6.71883	6.90445	6.74617	6.75487	6.77088	6.73987	6.74891	6.8583	6.73646	6.72797	6.66797	6.7335	6.80376	6.68618	6.66578	6.69879	6.75493	6.80035	6.74566	6.73032	6.69729	6.66334	6.76348	6.67831	6.81565	6.6964	6.7283	6.91012	6.70643	6.74869	6.61847	6.73742	6.76787	6.98796	6.72966	6.73199	6.83287	6.80335	6.54068	6.70949	6.63251	6.79846	6.82303	6.67845
NOC2LP2	6.85057	6.87706	6.61916	6.72804	6.62727	6.81793	6.76124	6.77004	6.75906	6.78022	6.64076	6.7203	6.83121	6.89215	6.70657	6.79861	6.5929	6.79635	6.78503	6.68426	6.77545	6.72925	6.75076	6.66856	6.75875	6.75805	6.66907	6.91741	6.87987	6.90049	6.91644	6.76991	6.56078	6.88573	6.69012	6.74723	6.70199	6.86156	6.61718	6.73806	6.76829	6.76273	6.59699	6.8627	6.95365	6.78029	6.67667	6.93076	6.7707
ITGA11	6.73165	6.75224	6.71762	6.92447	6.79196	6.71883	6.69484	6.71239	6.69341	6.80804	6.68174	6.73858	6.74152	6.79877	6.84192	6.96982	6.78344	6.84111	6.66993	6.55764	6.85773	6.70051	6.87831	7.12024	6.77571	6.78583	6.77785	6.78291	6.7456	6.83738	6.73061	6.84604	6.54559	6.74399	6.77621	6.65254	6.76846	6.62268	6.87805	6.85609	6.82052	6.88568	6.79286	6.88757	6.85725	6.73465	7.0377	6.74748	6.86446
SERTAD2	9.53064	9.86788	9.82147	9.46909	9.24195	9.61648	9.64961	9.61275	9.29961	9.57644	9.40077	9.67977	9.47708	9.41102	9.68258	9.11953	9.49322	9.55484	9.48018	9.65127	9.54125	9.43231	9.71418	9.52823	9.28731	9.30181	9.76777	9.88801	9.41322	9.3922	9.65918	9.60192	9.08163	9.4953	9.28226	9.27795	9.92557	9.61102	9.7691	9.60014	9.56484	9.22305	9.65558	9.81664	9.44826	9.98713	9.52505	9.67037	9.64553
SPP1	6.90837	6.68495	6.66152	6.89785	6.81776	6.80352	6.83374	6.88634	6.86679	6.74154	7.0317	7.15487	6.67627	6.84089	6.85342	6.69643	6.78344	6.79348	6.84244	6.90422	7.03827	6.78849	6.71518	6.88123	6.72932	6.87808	6.68169	6.84316	6.72398	6.98624	7.03163	6.84604	6.75322	6.82917	6.70638	6.63974	6.70752	6.93055	6.72902	6.876	6.8444	7.12376	6.81992	6.94578	6.73239	6.90566	6.79846	6.95158	6.83267
HBE1	7.58876	7.81812	7.58079	9.08808	7.01536	7.98183	7.91326	7.65632	8.67101	7.79864	7.22374	8.11546	7.90654	7.54504	7.67047	8.74085	8.09372	8.47513	7.1608	7.96449	8.17893	8.36501	7.93779	9.14603	8.03069	7.59514	8.02754	7.34121	7.99128	8.42049	7.66432	8.27772	7.93252	8.45223	8.02528	9.10935	8.55585	8.19934	8.74085	8.75318	7.56074	8.76953	7.60389	8.19785	8.04141	7.60694	7.47546	8.57011	8.30068
ZBED2	6.52287	6.53904	6.4956	6.59606	6.63387	6.62446	6.50845	6.5656	6.75614	6.54516	6.61303	6.43653	6.49888	6.6943	6.49751	6.48167	6.46119	6.58272	6.59328	6.61498	6.57603	6.45912	6.4538	6.54587	6.55543	6.60022	6.51915	6.55046	6.60086	6.51787	6.61261	6.54373	6.54332	6.51209	6.57089	6.5844	6.47119	6.486	6.52594	6.537	6.59537	6.58123	6.63996	6.57074	6.47507	6.67927	6.64572	6.53174	6.67972
TMA7	6.71424	6.73314	6.59982	6.53188	6.68351	6.72166	6.69484	6.81593	6.70279	6.6849	6.69317	6.61636	6.66697	6.90278	6.59668	6.66967	6.61323	6.71601	6.675	6.7422	6.59358	6.66448	6.70182	6.50289	6.59007	6.76246	6.72524	6.65632	6.73412	6.74499	6.69755	6.56099	6.76187	6.56603	6.66699	6.771	6.6407	6.71237	6.64909	6.63811	6.63963	6.66883	6.61874	6.69715	6.71954	6.64849	6.60949	6.72807	6.68778
USP21	6.70958	6.73199	6.63281	6.6506	6.77582	6.6675	6.7272	6.89649	6.62125	6.77456	6.71397	6.70565	6.70904	6.73356	6.81589	6.68687	6.79691	6.62439	6.63764	6.93014	6.67711	6.60161	6.70042	6.61706	6.75116	6.7462	6.6201	6.77727	6.83212	6.65854	6.70715	6.75415	6.59839	6.71293	6.78811	6.71258	6.73351	6.72328	6.62486	6.61285	6.69799	6.69366	6.87975	6.72761	6.6819	6.86764	6.5654	6.63595	6.70002
RHD	6.61486	6.77466	6.63029	6.79628	7.22116	6.63325	6.62697	6.68528	6.74393	6.64693	6.73054	6.74366	6.6328	6.57278	6.67952	6.84622	6.70339	6.72491	6.72118	6.746	6.7921	6.71666	6.68975	7.22349	6.63199	6.73516	6.68037	6.66683	6.61951	6.64889	6.70715	6.66893	6.91941	6.74265	6.73921	7.06865	6.65522	6.96573	6.5498	6.58484	6.57491	6.68538	6.63336	6.74258	6.68827	6.60861	6.6997	6.8802	6.71548
AUP1	8.03234	8.15619	8.11557	8.33816	8.40291	8.21129	8.18069	8.25644	7.90101	8.06759	8.27004	8.05006	8.18793	8.14757	8.29145	8.15389	8.01682	8.27825	8.19088	7.92242	8.20301	8.35229	8.36534	8.44287	8.23227	8.47795	8.09666	7.90199	8.27892	8.13109	8.41361	8.19592	8.09836	8.20362	8.25541	8.64383	8.19255	8.54033	8.56783	8.14639	8.38708	8.00165	8.2941	8.19637	8.37643	8.12679	8.37408	8.35443	8.018
MFN2	7.57891	7.48156	7.66303	7.85076	7.61563	8.00407	7.89917	7.48665	8.0099	7.67577	7.78597	8.0274	7.86656	7.71713	7.65565	7.66371	7.95969	7.89686	7.87186	8.02782	7.62715	7.47464	7.44803	7.81468	7.82718	7.52238	7.33081	7.51975	7.69523	7.86864	7.76792	7.67727	7.9807	7.83171	7.54132	7.33118	7.51158	7.54842	7.41588	7.65829	7.4997	8.10921	7.40223	7.2863	7.40749	7.65795	7.45178	7.62129	8.018
TIGD1	6.69473	6.65102	6.77094	6.63085	6.71046	6.77506	6.81825	6.65019	6.73601	6.81153	6.61724	6.63986	6.71346	6.71599	6.62891	6.74639	6.67078	6.67048	6.6454	6.7832	6.69338	6.70364	6.70042	6.70385	6.69845	6.71037	6.77785	6.6891	6.7444	6.70348	6.72599	6.67017	6.72694	6.71032	6.6726	6.73021	6.73351	6.54583	6.89428	6.6653	6.74076	6.70635	6.65599	6.70963	6.77827	6.64436	6.63781	6.60736	6.73984
ABCA9	6.84372	6.68495	6.58404	6.78416	6.72877	6.64851	6.64281	6.76687	6.65535	6.65074	6.73054	6.8311	6.74034	6.72617	6.66495	6.58515	6.65783	6.787	6.7438	6.72987	6.64252	6.73739	6.71774	6.73044	6.65815	6.54793	6.70973	6.6821	6.64965	6.67216	6.58731	6.65098	6.71668	6.83936	6.59636	6.617	6.72954	6.86557	6.70254	6.68205	6.82052	6.68751	6.63996	6.74258	6.8082	6.71593	6.7765	6.69173	6.65162
LILRA6	6.61362	6.75829	6.72878	6.66206	6.66822	6.51167	6.66406	6.68168	6.65535	6.61817	6.69317	6.88642	6.63412	6.74072	6.69639	6.71151	6.68058	6.70104	6.69003	6.72447	6.77675	6.67581	6.59799	6.65475	6.82505	6.77505	6.55986	6.70055	6.67322	6.66442	6.71165	6.70472	6.66417	6.71168	6.6419	6.65734	6.5949	6.66449	6.7212	6.73321	6.73625	6.6811	6.69871	6.61628	6.68827	6.6196	6.64933	6.65182	6.6367
BRD9	9.10397	8.81049	8.81951	9.0441	9.02571	9.12275	8.83561	8.76463	8.71344	9.14098	8.78248	9.02105	8.8823	8.66009	8.81737	8.87269	8.76354	8.69028	9.03311	8.79111	8.75343	8.74892	9.28926	8.92957	8.81233	9.09969	8.85083	9.00607	8.80856	8.83763	8.63969	9.0435	8.44675	8.8868	8.67593	8.89297	8.96968	9.1371	9.18893	9.11598	8.97604	8.40959	8.99018	9.18562	9.24336	9.03998	9.24712	8.75834	8.94494
DERL3	6.61362	6.77269	6.76643	6.74998	6.84874	6.85168	6.73122	6.67702	6.77651	6.6927	6.83169	6.79678	6.79874	6.68299	6.75698	6.84622	6.71925	6.71908	6.70056	6.84459	6.67171	6.71018	6.8017	6.67204	6.76484	6.93092	6.70679	6.84316	6.73881	6.88401	6.69755	6.7459	6.7661	6.74788	6.74869	6.68338	6.81434	6.59596	6.64617	6.79482	6.74498	6.71656	6.74486	6.71797	6.66668	6.82468	6.74299	6.80972	6.68083
SYTL2	6.60336	6.80573	6.67508	6.83362	6.64312	6.57451	6.66843	6.83205	6.5532	6.75336	6.62715	6.78127	6.7188	6.60633	6.63589	6.70847	6.65783	6.79938	6.6481	6.67314	6.71432	6.65321	6.64995	6.612	6.64168	6.55243	6.66623	6.72498	6.60987	6.66066	6.74197	6.65499	6.63953	6.61393	6.59636	6.62003	6.67779	6.56857	6.66074	6.69015	6.6652	6.52859	6.6171	6.65769	6.70485	6.58724	6.73345	6.66128	6.61585
SELENOM	7.0761	7.16083	6.88568	6.97767	7.02621	7.27572	7.32793	7.17316	7.31465	7.11225	7.03683	7.03985	7.38808	7.09575	6.94809	7.18192	7.10438	6.74474	7.20489	7.02839	7.2239	7.13062	7.22369	6.90472	7.1148	7.20219	7.16243	7.09837	6.94814	7.0534	7.05742	6.97764	6.80261	7.00022	6.78293	6.9435	7.24499	7.08052	6.93692	7.20235	7.26577	6.58123	7.16843	7.1402	7.22665	7.19301	7.13859	6.90636	7.20439
CTRB2	6.53611	6.61538	6.5116	6.52062	6.61043	6.46765	6.58019	6.64285	6.5862	6.64416	6.65039	6.84127	6.62871	6.58481	6.63589	6.49529	6.58963	6.58112	6.65705	6.62423	6.64252	6.55105	6.71518	6.57069	6.67182	6.71531	6.63797	6.67898	6.5553	6.68563	6.62481	6.62313	6.6235	6.55747	6.56202	6.56432	6.56061	6.52314	6.62963	6.65214	6.60519	6.57923	6.59875	6.53612	6.645	6.59045	6.5873	6.69173	6.53771
DCK	8.25975	7.69924	8.05336	8.15648	8.02834	7.59388	8.40025	8.15844	8.02939	8.2859	8.1421	7.8799	7.85338	8.15274	8.08221	8.02528	7.89091	7.71784	8.05378	8.12142	8.10782	8.1207	8.34009	7.85713	7.89884	8.33616	8.11608	8.03122	8.092	8.14771	7.98129	7.90816	7.95845	8.12071	7.88579	7.97311	8.25574	8.05833	8.17625	7.68209	8.30965	8.37063	8.19813	8.21994	8.15619	8.3213	8.18566	8.17952	8.19122
FOXI1	6.54142	6.67243	6.53968	6.67225	6.58967	6.56982	6.661	6.5656	6.60312	6.63038	6.55982	6.66936	6.61726	6.57122	6.69128	6.64131	6.64944	6.57951	6.59597	6.6186	6.63698	6.65943	6.64995	6.66512	6.65246	6.67728	6.67744	6.62855	6.51213	6.77507	6.65527	6.61279	6.55225	6.65806	6.75164	6.60009	6.63768	6.60333	6.65943	6.72734	6.67202	6.64045	6.57011	6.65322	6.52111	6.60561	6.6151	6.68745	6.63541
ZFPM1	7.88145	7.63515	7.34046	7.39028	7.75624	7.81316	7.87576	7.58171	7.98292	8.00275	7.7021	7.9199	7.69736	7.64291	7.68117	7.70135	7.65705	7.61325	7.78967	7.99328	7.37667	7.61892	7.49174	7.60113	7.60535	7.64629	7.48533	7.86369	7.59514	7.75936	7.53753	7.82263	7.78171	7.59515	7.74619	7.56806	7.66328	7.53887	7.64063	7.5223	7.54547	7.44352	7.42853	7.75273	7.85191	7.45123	7.5624	7.42992	7.27035
RNF224	6.54962	6.66233	6.74892	6.82004	6.70078	6.68282	6.74798	6.65266	6.6834	6.65585	6.76481	6.82622	6.69163	6.82642	6.76613	6.82717	6.63841	6.7402	6.68739	6.67507	6.57748	6.91251	6.71774	6.65297	6.69184	6.76358	6.74899	6.78965	6.65669	6.86267	6.83486	6.62157	6.82342	6.61784	6.76753	6.71258	6.71434	6.6914	6.78266	6.827	6.74076	6.70011	6.6956	6.83054	6.61451	6.64568	6.67667	6.82754	6.72268
UTY	6.64067	6.55608	6.49148	6.53792	6.47259	6.55003	6.61906	6.61669	6.75614	6.59767	6.61447	6.73205	6.63897	6.55905	6.50467	6.51046	6.7098	6.57477	6.59995	6.6417	6.60084	6.51407	6.65954	6.57609	6.57233	6.67335	6.53167	6.66835	6.50505	6.57767	6.60414	6.55944	6.6235	6.5432	6.52135	6.61542	6.62435	6.68957	6.50139	6.54645	6.6235	6.58123	6.50328	6.67605	6.68961	6.53956	6.49121	6.52386	6.58793
GPR32	6.67329	6.63034	6.69327	6.70963	6.61172	6.65006	6.67124	6.56779	6.65666	6.75213	6.66894	6.63301	6.78371	6.75025	6.64961	6.81267	6.59957	6.76656	6.71152	6.55947	6.64663	6.66928	6.68708	6.62754	6.59757	6.60743	6.65167	6.54502	6.7618	6.63724	6.76076	6.69805	6.65988	6.64896	6.81572	6.76784	6.63207	6.63986	6.61881	6.68536	6.67818	6.72948	6.7227	6.65482	6.67587	6.62545	6.73712	6.63595	6.81922
KDM2B	6.93061	6.82543	6.90909	7.1447	6.84683	7.18456	7.05134	6.92909	6.84007	7.1583	6.85607	6.98361	7.11535	6.96424	6.98861	6.82331	7.10145	7.07629	6.95813	6.97	6.97561	6.93557	7.0168	7.07778	6.84995	6.87217	7.12562	7.02692	6.92513	7.04652	6.89462	7.01545	7.18674	6.87643	7.13725	7.01212	6.74154	7.30015	7.22538	6.91885	6.75722	7.193	6.82331	7.00467	6.82639	6.97783	6.84934	7.2023	6.96718
ZCCHC9	6.73165	6.59416	6.6655	6.58813	6.73316	6.61675	6.70864	6.77217	6.61417	6.62095	6.71258	6.68712	6.63149	6.5941	6.60553	6.75635	6.65271	6.66908	6.68366	6.662	6.55891	6.64615	6.64712	6.63958	6.55385	6.63256	6.58169	6.74851	6.59554	6.59355	6.47265	6.48536	6.66207	6.79671	6.52966	6.68338	6.66539	6.70468	6.67655	6.75916	6.63836	6.66883	6.61178	6.56185	6.65265	6.59508	6.66283	6.45367	6.65162
COX11	6.61486	6.63034	6.74678	6.71829	6.79196	6.72308	6.80296	6.68528	6.60712	6.79871	6.77683	6.63569	6.75556	6.66989	6.82502	6.81644	6.80407	6.67618	6.86957	6.70963	6.75596	6.68087	6.81926	6.71544	6.7054	6.86741	6.63797	6.64861	6.84125	6.66628	6.81686	6.77519	6.97218	6.71032	6.61302	6.71097	6.83467	6.69531	6.68428	6.6653	6.59419	6.94975	6.6956	6.7479	6.6578	6.76251	6.65342	6.7924	6.59046
CYP26A1	6.6878	6.53254	6.547	6.67384	6.55139	6.63167	6.67291	6.65497	6.70279	6.69955	6.67918	6.61507	6.59822	6.71165	6.63993	6.69643	6.69541	6.60671	6.70564	6.60142	6.67843	6.69577	6.60778	6.55275	6.65354	6.75373	6.70544	6.85108	6.64488	6.62907	6.78538	6.66356	6.80511	6.64344	6.60863	6.64298	6.61182	6.7885	6.63719	6.69374	6.6708	6.7125	6.70035	6.76182	6.75887	6.61484	6.74061	6.63191	6.59455
WNT2B	6.61756	6.72327	6.68101	6.71116	6.61954	6.71013	6.47414	6.75163	6.66223	6.79995	6.67264	6.70293	6.84106	6.73356	6.58974	6.6258	6.68058	6.67477	6.77529	6.64538	6.65488	6.68251	6.73825	6.90683	6.58428	6.76246	6.67893	6.63942	6.66024	6.75416	6.84524	6.74728	6.79091	6.80355	6.76873	6.79198	6.80212	6.65141	6.70408	6.77583	6.64342	6.62807	6.81992	6.72219	6.69432	6.732	6.70241	6.88347	6.67717
H2BC5	8.10083	8.70917	7.98282	8.10269	9.07682	8.10496	8.54287	8.51329	8.18758	7.73014	8.6214	8.28573	7.86791	8.53621	8.84549	8.57456	7.99799	8.75194	8.08067	8.30708	8.36118	8.45127	8.24864	7.78758	8.01345	7.8948	8.53278	8.44204	8.5553	7.672	9.00555	8.09836	8.91024	8.16742	8.78334	8.47834	8.67501	9.16919	8.32915	8.41471	8.55824	9.10835	8.49535	8.38883	7.75497	8.41505	8.23974	8.83028	8.4702
GADD45G	6.6635	6.70882	6.71529	6.74729	6.68231	6.60149	6.62697	6.62777	6.60312	6.76299	6.72351	6.68712	6.71448	6.60776	6.73164	6.59941	6.73788	6.80376	6.55473	6.60142	6.62735	6.65321	6.70842	6.71214	6.78215	6.76246	6.64247	6.85593	6.70058	6.66628	6.69874	6.56419	6.51245	6.69229	6.62983	6.53714	6.72681	6.7698	6.72586	7.00644	6.55372	6.53213	6.6816	6.54373	6.83027	6.732	6.67266	6.59597	6.64927
ABCD4	6.81374	6.77067	7.08343	6.72937	6.78596	6.82506	7.05739	6.75163	6.90257	6.85464	6.76786	6.76121	6.87341	6.97065	6.88167	6.86443	6.66762	6.67192	6.94575	6.90745	6.82956	7.043	6.9281	6.69581	6.8448	6.72273	6.76913	6.74988	6.80954	6.85269	6.69195	6.90337	6.95916	6.64896	6.87772	6.84789	6.79405	6.81584	6.80245	6.78901	6.69576	6.82246	6.86674	6.84184	6.81128	6.84888	6.74654	6.73906	6.78972
FAM193A	7.51444	7.83518	7.64074	7.3804	7.34548	7.46784	7.55564	7.48508	7.72549	7.60426	7.56257	7.70565	7.68955	7.49678	7.48253	7.60232	7.54504	7.59738	7.42387	7.41463	7.43206	7.5246	7.36343	7.60249	7.58098	7.35224	7.55691	7.65612	7.40462	7.46229	7.65208	7.58629	7.37782	7.53484	7.55261	7.50832	7.41064	7.27824	7.37358	7.52175	7.42861	7.47695	7.51991	7.62783	7.47505	7.47876	7.37328	7.35495	7.48559
TGS1	7.04425	7.04857	6.92575	6.92959	6.83429	7.01687	6.85656	6.98037	6.73477	6.8483	6.88496	6.95376	7.02285	6.80415	7.04472	6.84206	6.98672	6.84937	6.84986	7.08925	6.96437	6.75646	7.14332	6.89495	6.92389	7.0889	7.0041	7.07187	7.12397	6.87808	6.86149	6.93569	6.7145	7.08009	6.95549	6.80025	6.97649	6.89863	7.03061	6.98161	6.97754	6.68329	7.05443	7.03473	6.91076	7.13237	6.89243	6.88487	7.01136
PYROXD1	6.87171	6.76877	6.69327	6.64891	6.87355	6.66585	6.7548	6.99675	6.5916	6.75092	6.7411	6.62464	6.68835	6.74752	6.68877	6.69167	6.81135	6.90808	6.82056	6.72632	6.76523	6.67249	6.66657	6.69241	6.65577	6.70774	6.73959	6.67276	6.70545	6.76936	6.73168	6.89812	6.73566	6.64484	6.58749	6.70605	6.7532	6.68957	6.69781	6.59505	6.88783	6.58718	6.69871	6.88599	6.62474	6.77512	6.87563	6.84578	6.63942
MTREX	8.24236	8.12214	7.94869	7.82327	7.94547	8.01111	8.18698	7.89823	7.98444	8.16668	7.80539	8.01331	7.97713	7.99383	7.84851	7.81224	7.92136	7.85026	8.0753	7.98293	7.95197	7.81456	7.98103	7.84217	8.00555	8.1197	7.89169	7.98293	8.13748	8.03004	7.57123	7.92281	7.91118	7.89907	7.83766	7.83561	8.2024	7.86024	7.62545	8.10624	8.13079	7.66745	8.00235	8.16851	8.11228	8.09049	8.02874	7.86559	7.94603
TMEM217	6.64196	6.75224	6.63766	6.70963	6.70212	6.77642	6.74209	6.65019	6.78061	6.54676	6.64766	6.84715	6.82075	6.75161	6.74007	6.70398	6.7469	6.67192	6.73418	6.65111	6.74711	6.68087	6.71774	6.5985	6.73483	6.72538	6.76913	6.68646	6.6313	6.71311	6.80689	6.64394	6.71873	6.73187	6.67396	6.81745	6.69207	6.67006	6.62327	6.81963	6.64958	6.89572	6.68963	6.76321	6.72994	6.77142	6.64057	6.64011	6.59865
NUMBL	6.6878	6.98602	6.73213	6.70544	6.64445	6.68892	6.64593	6.71453	6.6636	6.68997	6.66764	6.71073	6.70679	6.57122	6.70525	6.9662	6.72253	6.66209	6.83414	6.61307	6.59214	6.61877	6.73464	6.64953	6.67289	6.85639	6.74102	6.80624	6.73635	6.72407	6.74197	6.58965	6.73345	6.83544	6.68324	6.72254	6.73097	6.84823	6.74248	6.68205	6.88783	6.71058	6.69409	6.67605	6.73479	6.77512	6.95916	6.78988	6.74917
GRM5P1	6.61617	6.56447	6.75768	6.69859	6.58683	6.69512	6.68037	6.68528	6.68041	6.54342	6.70216	6.6205	6.6274	6.55905	6.56587	6.73921	6.62647	6.66482	6.67375	6.57149	6.64663	6.72925	6.60482	6.67874	6.71313	6.58405	6.60314	6.57839	6.62466	6.59545	6.65773	6.56099	6.6851	6.67447	6.64896	6.74723	6.59336	6.62842	6.71333	6.61285	6.50315	6.59305	6.63179	6.64474	6.59296	6.68222	6.6714	6.73906	6.64197
HDAC8	6.65228	6.72107	6.6655	6.87201	6.68466	6.81241	6.6789	6.87082	6.63738	6.65982	6.86652	6.68579	6.70562	6.71746	6.78978	6.78759	6.782	6.62158	6.80113	6.5044	6.68911	6.67095	6.74197	6.66512	6.57889	6.73625	6.73361	6.81742	6.76502	6.6056	6.58596	6.63918	6.75538	6.62704	6.62983	6.68015	6.83828	6.75304	6.66074	6.65938	6.83026	6.54191	6.81517	6.82041	6.75468	6.67314	6.56965	6.69464	6.72485
SEMA3E	6.69238	6.68495	6.731	6.6204	6.72164	6.63008	6.67744	6.5583	6.68041	6.64137	6.7328	6.67076	6.58673	6.667	6.59517	6.75204	6.64461	6.74328	6.66447	6.63774	6.72971	6.65491	6.69901	6.72566	6.72421	6.71162	6.56739	6.72498	6.57308	6.62495	6.69998	6.71697	6.67877	6.67332	6.67396	6.7366	6.5565	6.88573	6.71184	6.78317	6.50459	6.83799	6.67512	6.72621	6.72646	6.68362	6.63116	6.76713	6.71661
RGS5	6.81283	6.80769	6.63525	6.77939	6.69588	6.65953	6.78638	6.62777	6.8026	6.6612	6.77484	6.76766	6.73817	6.74492	6.63849	6.78456	6.70815	6.78402	6.62839	6.71338	6.64101	6.62058	6.69232	6.65122	6.84851	6.67464	6.75547	6.70821	6.68447	6.71126	6.69998	6.73109	6.59198	6.80483	6.71489	6.75021	6.88434	6.80828	6.82364	6.84724	6.72635	6.74207	6.70668	6.65181	6.72646	6.73334	6.7549	6.73224	6.63147
POGLUT3	7.18202	7.27651	7.07533	6.9567	6.91177	7.21294	7.12314	6.93754	6.94838	7.50774	7.11224	6.94139	7.01565	7.17675	7.1165	7.17756	6.97137	6.86371	7.24473	7.08384	6.96005	7.0781	6.99217	6.94441	7.17241	7.23072	6.99524	7.34974	6.98465	6.9761	6.85674	6.95608	6.83803	6.95442	6.83959	6.97287	7.18672	6.8877	6.82859	7.00757	7.15462	6.59681	7.13489	6.95188	7.23532	7.17625	7.06922	6.89147	7.10506
MYO15B	6.70133	6.75328	6.70382	6.63717	6.65766	6.59827	6.65351	6.67937	6.72453	6.63329	6.72582	6.67229	6.46994	6.62494	6.65088	6.42632	6.64944	6.61871	6.64675	6.66578	6.56355	6.71353	6.58075	6.72729	6.77267	6.6171	6.70544	6.69634	6.65552	6.74692	6.55255	6.56988	6.75753	6.65548	6.68461	6.59837	6.5949	6.64175	6.50139	6.50969	6.53601	6.68963	6.64989	6.84327	6.6955	6.72675	6.6037	6.80659	6.61835
LINC00452	6.7358	6.87514	6.84447	6.81698	6.67086	6.87177	6.85438	6.7846	6.82199	6.82266	6.62846	6.80404	6.70562	6.74623	6.87528	6.69643	6.77029	6.8444	6.91439	6.91109	6.91552	6.81886	6.74197	6.65475	6.79514	6.83078	6.85325	6.94892	6.69936	6.89865	6.86149	6.8079	6.95045	6.86655	6.92195	6.75656	6.76979	6.79809	6.88368	6.74538	6.71371	6.88893	6.77583	6.80051	6.77025	6.69761	6.70105	6.77918	6.81571
MUC13	6.72827	6.80955	6.70014	6.60939	6.67472	6.74169	6.80813	6.71348	6.56467	6.68741	6.73756	6.66517	6.66939	6.6414	6.7983	6.63046	6.70181	6.70851	6.65572	6.66947	6.55128	6.69898	6.67876	6.71047	6.70097	6.69103	6.54777	6.59033	6.6902	6.57169	6.76076	6.6757	6.71021	6.72306	6.66413	6.66743	6.79181	6.66825	6.62181	6.70676	6.6065	6.69801	6.82492	6.68721	6.69672	6.6631	6.68813	6.73361	6.67224
XRCC2	6.80609	6.72549	6.69077	6.62331	6.75754	6.79955	6.65351	6.74504	6.77378	6.73259	6.74815	6.74634	6.73408	6.62023	6.88167	6.6605	6.80125	6.81531	6.82435	6.66385	6.86322	6.68251	6.75076	6.83342	6.79038	6.70378	6.72135	6.74988	6.86238	6.67013	6.73953	6.71968	6.78637	6.799	6.77243	6.71418	6.63624	6.73286	6.63719	6.77221	6.82615	6.78582	6.74008	6.92036	6.79515	6.6762	6.71358	6.9555	6.89361
AQP3	6.76132	6.88912	6.79541	6.71829	6.80753	6.83461	6.85326	6.91281	6.68188	6.70784	6.82344	6.74766	6.83213	6.61252	6.7433	6.79713	6.88428	6.5688	6.75206	6.69352	6.74028	6.78849	6.65824	6.70885	6.79338	6.89764	6.6201	6.68507	6.86066	6.78608	6.75772	6.65499	6.64371	6.73187	6.76214	6.76613	6.82783	6.66449	6.67507	6.9551	6.7837	6.73392	6.70035	6.93767	6.63767	6.81714	6.67266	6.69464	6.74672
FBXO44	6.65228	6.53254	6.59157	6.61758	6.63264	6.55003	6.55281	6.65728	6.64555	6.55206	6.57724	6.58392	6.71448	6.55398	6.58974	6.58515	6.67408	6.55718	6.62567	6.52222	6.58737	6.6083	6.48513	6.62754	6.53322	6.68233	6.65011	6.7124	6.65311	6.54075	6.61973	6.56834	6.52682	6.62571	6.68602	6.62509	6.54504	6.53824	6.60919	6.64704	6.61745	6.65855	6.56136	6.67025	6.68696	6.59045	6.60672	6.64586	6.55003
ENTPD2	6.71901	6.6657	6.74678	6.78563	6.71609	6.65798	6.67744	6.71239	6.66496	6.59501	6.67398	6.64625	6.65238	6.73785	6.59381	6.63372	6.7469	6.62724	6.76155	6.63386	6.70516	6.73417	6.64995	6.7473	6.62233	6.64771	6.74102	6.73866	6.66621	6.53871	6.68746	6.73827	6.66871	6.75548	6.77128	6.5812	6.8108	6.64955	6.93334	6.69873	6.72414	6.65655	6.75108	6.79248	6.67587	6.69614	6.7234	6.85193	6.65563
MARK4	6.77158	6.87801	6.66026	6.91484	6.77812	6.60894	6.58332	6.81095	6.72453	6.69955	6.79795	6.7203	6.59058	6.70875	6.67554	6.68687	6.82784	6.71005	6.70918	6.82722	6.72734	6.74257	6.80661	6.61706	6.70207	6.54631	6.60771	6.79748	6.78923	6.60156	6.7149	6.81582	6.65988	7.00453	6.68197	6.74566	6.60117	6.82686	6.73525	6.66648	6.83249	6.85799	6.72908	6.66881	6.90362	6.79768	6.66283	6.76567	6.72729
KIAA0825	6.60461	6.80866	6.66796	6.77058	6.64312	6.75134	6.67291	6.75062	6.73741	6.8092	6.73756	6.72446	6.6075	6.69013	6.73164	6.70398	6.64944	6.71147	6.71622	6.6205	6.8104	6.77451	6.73703	6.80795	6.73694	6.63532	6.61522	6.66243	6.67581	6.63113	6.74654	6.65935	6.70381	6.62831	6.74457	6.7615	6.7212	6.76787	6.59541	6.77221	6.65926	6.74899	6.69266	6.61048	6.72763	6.63696	6.66007	6.7432	6.67845
SPRED3	6.73675	6.67125	6.58098	6.79785	6.78699	6.72166	6.82072	6.61669	6.82643	6.75568	6.80668	6.74097	6.7473	6.7291	6.65088	6.65076	6.78344	6.74328	6.72492	6.8009	6.68776	6.57687	6.64995	6.70558	6.77062	6.81536	6.65447	6.68365	6.62865	6.83356	6.642	6.68535	6.69746	6.66446	6.69012	6.7599	6.7212	6.82686	6.79118	6.54366	6.64718	6.82499	6.64667	6.7465	6.79633	6.80554	6.64184	6.77464	6.75698
SPRY1	6.85716	6.75524	6.80878	6.94724	6.85764	6.82921	6.93428	6.81292	6.81156	7.00128	6.81986	6.86111	6.97405	6.91573	6.9607	6.74919	6.98799	6.76325	6.91737	7.00617	6.98941	6.88231	6.83958	6.95008	6.91077	6.8092	6.86508	6.92657	6.78364	6.86267	6.64931	7.1219	6.86084	6.85262	6.82118	6.81905	6.94237	6.90082	6.92556	6.92319	6.96209	7.08715	6.9321	7.08592	7.03625	6.99009	6.9648	7.12808	6.91204
CTNNB1	6.87719	6.79743	6.96005	7.05712	6.81587	6.86467	6.78896	6.85138	6.84808	6.8239	6.84237	6.68579	6.9627	6.93394	6.83849	6.77533	6.85568	6.85405	6.71999	6.87964	6.94995	6.77929	6.76945	6.86278	6.895	6.85188	6.78289	6.78965	6.96542	6.96368	6.9802	6.96405	6.82791	6.96105	6.7556	6.7599	6.7532	6.78489	6.83024	7.08371	6.84669	6.62807	6.89142	7.03596	6.9172	6.91172	6.75009	6.73224	7.0394
TEX56P	6.61362	6.58952	6.53026	6.56466	6.57374	6.53776	6.55591	6.5875	6.54864	6.52503	6.61869	6.55752	6.61974	6.61401	6.62334	6.57346	6.59472	6.53017	6.52079	6.74047	6.52672	6.55468	6.59668	6.62407	6.60251	6.71037	6.72135	6.70055	6.60748	6.63515	6.6837	6.59536	6.61747	6.57737	6.72577	6.53551	6.58912	6.65141	6.67807	6.59629	6.64958	6.46035	6.66239	6.56037	6.53623	6.55658	6.53885	6.75028	6.6013
EXOC6	7.83218	7.81124	8.02374	7.8441	7.92015	7.60997	7.63406	8.0132	7.87481	7.63209	7.96839	8.14581	7.98905	7.86058	8.06773	7.93858	7.9366	8.08948	7.85937	8.0319	7.84849	7.78967	7.75556	7.80586	7.79853	7.63628	8.04899	8.16713	8.02886	7.76266	8.44731	7.92148	7.84758	7.92679	8.26444	7.65482	7.59821	7.67132	7.89167	7.88109	7.80405	8.35462	8.10229	7.78929	7.54212	7.78904	7.76833	7.98996	7.9095
CYP2A13	6.74016	6.81668	6.81997	6.82282	6.71726	6.75808	6.63155	6.79593	6.81015	6.6927	6.64904	6.71335	6.7967	6.78492	6.81058	6.84342	6.75456	6.89716	6.72118	6.746	6.68389	6.69744	6.70842	6.72889	6.85508	6.81839	6.74899	6.75253	6.72278	6.62104	6.65409	6.84869	6.68295	6.82264	6.6753	6.78008	6.75444	6.70817	6.65943	6.78901	6.66153	6.85799	6.7823	6.67759	6.71328	6.71314	6.80522	6.68887	6.63805
GPC2	6.93061	7.0045	6.97469	7.09711	7.10533	6.94724	7.02107	7.03173	6.86679	6.97151	7.01081	7.14713	6.92152	6.84541	6.94132	7.03483	7.01657	7.02705	7.07541	6.75351	6.98415	6.98861	7.29891	6.89262	7.03585	6.76358	7.02134	6.91013	7.00624	7.03221	6.89368	6.90874	6.83293	6.87056	7.03469	6.96191	6.98544	7.03489	7.30071	7.09149	7.05898	7.11699	6.98482	6.9656	7.02859	7.17752	6.85043	6.96461	6.95755
ASB11	6.62965	6.84097	6.69201	6.60769	6.72877	6.81084	6.70411	6.53377	6.62936	6.63724	6.73869	6.67628	6.74034	6.65079	6.64131	6.71449	6.60126	6.72491	6.73194	6.82883	6.85538	6.54918	6.62859	6.70885	6.6259	6.6924	6.79575	6.78421	6.68076	6.78244	6.70831	6.63918	6.71873	6.71409	6.69405	6.66743	6.76587	6.72731	6.73065	6.74538	6.76937	6.70411	6.68808	6.70822	6.66545	6.66737	6.77546	6.69593	6.84205
RTN3	6.67683	6.82143	6.88744	6.82282	6.70212	6.73752	6.73668	6.93846	6.78061	6.82677	6.85141	6.86475	6.73506	6.93394	6.73783	7.11119	6.87522	6.90105	6.88827	6.73706	6.79487	6.63954	6.73464	6.63792	6.90356	6.62839	6.80485	6.77167	6.67954	6.78992	7.16072	6.69933	6.7145	6.76677	6.89291	6.7629	6.69341	6.76787	6.73065	6.7009	6.84669	6.74434	6.81992	6.78725	6.88798	6.72816	6.89356	6.83685	6.9524
PSG7	6.51935	6.48123	6.39486	6.58813	6.54456	6.53776	6.62697	6.60682	6.61002	6.46303	6.60899	6.61364	6.59437	6.68581	6.58143	6.53867	6.49513	6.57036	6.50866	6.53147	6.51762	6.70533	6.5495	6.52091	6.55099	6.54631	6.59694	6.51581	6.47329	6.55752	6.57228	6.5525	6.63333	6.59236	6.45946	6.52802	6.51014	6.58591	6.51299	6.62269	6.58282	6.54592	6.55306	6.5309	6.51946	6.52936	6.52506	6.58221	6.55146
ADAM33	6.81666	6.47365	6.74467	6.63717	6.65511	6.69348	6.65052	6.70103	6.72305	6.60718	6.73517	6.67377	6.79971	6.65079	6.63993	6.69167	6.74093	6.65047	6.55151	6.72068	6.74587	6.61348	6.73703	6.65829	6.5912	6.65157	6.60468	6.62386	6.76813	6.56959	6.71165	6.67147	6.68295	6.4529	6.68058	6.69833	6.63207	6.67194	6.59704	6.70215	6.70264	6.71656	6.62027	6.69987	6.67839	6.72395	6.68434	6.64295	6.69753
KIAA0586	7.1178	7.10593	7.1317	7.20139	7.04854	7.24673	7.15023	7.08202	6.98802	7.10487	7.06083	7.14422	7.10597	6.89335	7.10532	7.20759	6.97682	6.74178	7.01632	7.14589	6.93917	7.0738	7.18781	7.14195	7.01986	7.22391	6.99314	7.0811	7.08384	7.1765	7.12266	7.09747	7.00394	7.00022	6.90039	7.08648	7.1907	6.98684	6.95772	7.10467	7.15275	7.04136	7.12722	7.26067	7.01934	7.31204	7.04272	6.92624	7.38048
FAM135B	6.63348	6.60688	6.88305	6.58969	6.53502	6.67388	6.72576	6.71013	6.62673	6.71875	6.66367	6.68047	6.69595	6.62023	6.80127	6.68534	6.67237	6.63601	6.76465	6.67314	6.79869	6.54918	6.67604	6.7203	6.66253	6.71037	6.77316	6.6366	6.80113	6.68171	6.74884	6.59261	6.68729	6.73436	6.8303	6.64139	6.8212	6.68785	6.64029	6.66648	6.68527	6.65655	6.72594	6.63496	6.6274	6.61174	6.86451	6.58751	6.63942
STK10	8.69469	9.26156	8.71603	8.55975	8.54915	8.96092	8.65915	8.70137	9.02519	8.79229	8.87317	8.73448	8.8527	8.85315	8.58939	8.66287	8.75507	8.81379	8.76192	8.87843	8.7972	8.86015	8.42501	8.65798	8.67142	8.35209	8.71889	8.60228	8.68916	8.74268	8.84378	8.93928	8.9202	8.60046	8.92957	8.65079	8.48282	8.56351	8.40425	8.72107	8.4947	8.63039	8.43028	8.6216	8.49407	8.77254	8.53321	8.68748	8.66058
GSG1	6.67329	6.82428	6.65912	6.83999	6.63131	6.76613	6.68616	6.8037	6.8205	6.76972	6.66367	6.71477	6.74615	6.67864	6.69909	6.86864	6.77481	6.77337	6.78602	7.12371	6.70516	6.51937	6.8017	6.72566	6.74609	6.59742	6.75021	6.8615	6.7111	6.72971	6.74884	6.66081	6.72694	6.74661	6.71069	6.69312	6.68235	6.77798	6.76521	6.74411	6.72839	6.69801	6.73534	6.67172	6.66668	6.7431	6.76492	6.64295	6.73533
EPS8	6.76925	6.78659	6.70126	6.64733	6.93211	6.80212	6.54956	6.70342	6.78344	6.77207	6.91139	6.7539	6.75982	6.75161	6.85342	6.73629	6.87152	6.77168	6.93142	6.83929	6.72971	6.71666	6.79802	6.63276	6.72421	6.73031	6.8402	6.64256	6.81392	6.86267	6.7127	6.79818	6.71021	6.77431	6.78416	6.75021	6.78588	6.62455	6.67955	6.8784	6.64718	6.575	6.72432	6.62634	6.84038	6.78313	6.87952	6.7613	6.69512
CAT	9.23666	8.58604	9.03228	9.35803	8.86311	8.71247	9.12374	9.53109	9.4953	8.8917	9.1949	9.34254	9.29167	9.22871	8.78222	10.0665	9.26511	9.51976	9.61178	9.55997	9.3959	9.29096	10.0817	9.23802	9.74401	8.97772	9.62526	9.55061	8.83561	9.37633	9.2122	9.34893	9.0441	9.16202	9.25866	8.4702	9.20385	9.42156	9.45658	8.88625	9.58806	9.09022	9.46714	8.63297	9.1061	9.21649	9.62158	8.99644	9.22201
RESP18	6.72722	6.6611	6.62419	6.60048	6.69588	6.70598	6.73122	6.67474	6.80722	6.73895	6.65976	6.68174	6.61133	6.56058	6.66995	6.73492	6.61995	6.57647	6.63361	6.77626	6.66027	6.75493	6.69106	6.62926	6.62963	6.79808	6.72268	6.74851	6.7456	6.82755	6.6006	6.68122	6.70599	6.65026	6.73507	6.71931	6.69759	6.68014	6.74567	6.68783	6.67202	6.71656	6.78547	6.74386	6.6955	6.62836	6.66138	6.7376	6.74429
IQCD	6.65354	6.67013	6.58258	6.63238	6.58537	6.59827	6.60248	6.57414	6.59469	6.67565	6.57724	6.51673	6.67728	6.76519	6.66495	6.5717	6.60285	6.57036	6.60126	6.70963	6.61456	6.57538	6.61242	6.57963	6.57889	6.55408	6.41253	6.58696	6.54895	6.51213	6.53601	6.48346	6.62723	6.54599	6.50124	6.574	6.70342	6.59391	6.56332	6.56688	6.706	6.56347	6.66082	6.57387	6.60851	6.61484	6.64057	6.55116	6.5918
RBM11	6.81097	6.85356	6.70014	6.80719	6.70339	6.85828	6.66553	6.83312	6.80873	6.93287	6.8533	6.78948	6.75556	6.85422	6.78046	6.80547	6.77029	6.56448	6.76043	6.66385	6.87898	6.83028	6.87177	6.88123	6.91514	6.91862	6.90478	6.92657	6.73195	6.88	6.90922	6.71968	6.91012	6.75785	6.75164	6.7752	6.89994	6.81754	6.74567	6.8525	6.87706	6.77195	6.69871	6.80585	6.83539	7.02741	6.83045	6.73093	6.83475
RNF2	6.65731	6.73746	6.70962	6.75305	6.67212	6.6675	6.7012	6.82329	6.66223	6.60987	6.66764	6.7162	6.70357	6.69153	6.7433	6.78918	6.63159	6.62724	6.69003	6.6205	6.692	6.72925	6.68269	6.5724	6.65013	6.74481	6.73361	6.70515	6.71353	6.76383	6.72167	6.83266	6.58981	6.70643	6.66277	6.77378	6.80941	6.72328	6.69927	6.7116	6.75325	6.70851	6.67031	6.67605	6.77286	6.79374	6.80522	6.64733	6.68318
ADAMTS20	6.55854	6.68852	6.62291	6.71545	6.59771	6.63325	6.56719	6.66543	6.72453	6.66518	6.54992	6.57955	6.66351	6.8358	6.6624	6.65551	6.63484	6.7402	6.63361	6.51272	6.62463	6.74257	6.6734	6.54753	6.5472	6.70641	6.61212	6.61434	6.78817	6.62495	6.67323	6.6649	6.67073	6.70506	6.65157	6.73502	6.6852	6.68785	6.77489	6.61409	6.65543	6.6445	6.59699	6.71797	6.65531	6.52936	6.59379	6.77623	6.65162
MBTPS1	8.41305	8.39259	8.18665	8.14139	8.48897	8.38846	8.62422	8.24126	8.34375	8.44574	8.59526	8.35536	8.46634	8.32517	8.32279	8.38305	8.45581	8.26756	8.54465	8.0875	8.16878	8.39382	8.46488	8.52558	8.36362	8.43009	8.09184	8.42186	8.47103	8.50651	8.02679	8.40057	8.40586	8.19666	8.26203	8.2566	8.31123	8.45972	8.22324	8.47041	8.36118	8.06299	8.36416	8.23612	8.43274	8.40659	8.30304	8.14503	8.22309
OOEP	6.74697	6.56964	6.73336	6.62331	6.65511	6.71455	6.68037	6.54103	6.49062	6.63724	6.51898	6.77381	6.64393	6.65079	6.62759	6.45704	6.65107	6.57317	6.5304	6.61307	6.65883	6.65491	6.64422	6.67874	6.63086	6.59286	6.60154	6.66386	6.75342	6.82356	6.66111	6.55545	6.65156	6.66962	6.69542	6.60176	6.57853	6.63404	6.63719	6.54645	6.65801	6.58123	6.74329	6.63354	6.60358	6.64296	6.57723	6.57943	6.71661
TGOLN2	10.103	9.76491	10.088	10.16	9.50433	10.2387	9.71899	10.2839	9.85644	9.33025	9.9895	10.3957	10.0746	9.5298	10.1472	10.2127	9.84682	10.2952	9.59681	10.1222	10.1781	10.1877	10.1551	10.1899	9.79116	9.97724	10.3648	10.0922	10.0895	10.3504	10.2062	10.2681	9.55303	10.3461	9.99809	9.91889	10.1499	9.99933	10.2489	10.2289	9.93315	10.217	10.2185	10.1651	10.0338	10.3031	10.0721	10.1781	10.0478
ARMCX3	6.81283	6.84789	6.818	6.71402	6.80563	6.7942	6.61319	6.74504	6.70419	6.67697	6.89513	6.65838	6.76598	6.82156	6.78872	6.80125	6.66113	6.79189	6.87943	6.69168	6.79743	6.67405	6.82892	7.01802	6.76588	6.75915	6.74245	6.91013	6.76394	6.72971	6.78343	6.79206	6.68729	6.75909	6.92439	6.86327	6.75819	6.8559	6.78433	6.84724	6.70379	6.78582	6.8343	6.74386	6.77286	6.71314	7.0054	7.03281	6.75581
TMEM25	6.78156	6.97135	6.87475	6.73997	6.85294	6.7886	6.85093	6.83409	6.88708	6.94232	6.92717	6.72305	6.72222	6.86737	6.91507	6.75786	6.7335	6.82547	6.91659	6.7974	6.78547	6.68758	6.84605	6.84547	6.85743	6.79589	6.76232	6.81876	6.72047	6.8761	6.69195	6.74867	7.00882	6.80483	6.75014	6.79701	6.81203	6.86156	6.78615	6.695	6.88783	6.70851	6.70827	6.72621	6.90265	6.89138	6.79962	6.83216	6.74429
TASL	7.01784	7.19627	7.40496	7.18596	7.33514	7.07516	7.15738	7.15184	6.85105	6.97527	7.25419	7.04408	7.18081	6.99466	7.15974	7.02703	6.93112	7.021	7.03559	7.29396	6.93774	7.1295	7.08654	7.05704	7.06473	7.05554	7.31009	7.29791	7.2509	7.3059	7.15137	7.25842	7.61386	7.02585	7.51501	7.04545	7.06165	7.05229	7.10445	7.10766	7.13207	7.24345	7.1393	7.07533	7.02131	6.96476	6.99943	7.12366	7.16775
TYW3	6.46978	6.61198	6.79653	6.63717	6.70212	6.66585	6.63985	6.76039	6.69036	6.59353	6.70737	6.73336	6.70904	6.667	6.65352	6.8552	6.58143	6.68918	6.68489	6.68612	6.60084	6.66604	6.66383	6.67377	6.68103	6.76583	6.7985	6.68782	6.63263	6.68171	6.81807	6.61279	6.62925	6.65548	6.70928	6.64612	6.70342	6.68396	6.75172	6.72363	6.67324	6.7125	6.52995	6.65628	6.7059	6.56289	6.63358	6.67913	6.60001
TFDP3	6.57674	6.4605	6.59714	6.67538	6.54595	6.57145	6.69808	6.5583	6.67811	6.54192	6.54992	6.56506	6.67184	6.6031	6.56733	6.54711	6.57289	6.4857	6.44675	6.54529	6.58737	6.64967	6.65149	6.57417	6.60251	6.71531	6.53167	6.60332	6.60987	6.58571	6.59938	6.59536	6.5675	6.64625	6.55719	6.4567	6.52647	6.45659	6.74567	6.52867	6.53471	6.65655	6.49396	6.55884	6.60086	6.60124	6.55248	6.57943	6.54539
MRTFA	7.52984	7.86842	7.66895	7.53754	7.57426	7.8091	7.56682	7.33422	7.83348	7.42877	7.63587	7.58733	7.8289	7.72664	7.62468	7.22795	7.80775	7.47974	7.62641	7.78746	7.42218	7.6722	7.21913	7.41098	7.5415	7.44014	7.56222	7.62137	7.72239	7.52207	7.48344	7.80505	7.80166	7.54117	7.74042	7.33004	7.53338	7.2881	7.41588	7.55243	7.45279	7.37651	7.28096	7.31653	7.27097	7.52199	7.24477	7.62602	7.33571
ZFYVE16	7.12562	7.22806	7.4003	7.21939	7.25525	7.07118	6.93621	7.31221	6.98958	7.35245	7.31896	7.04072	7.30294	7.31902	7.248	7.39605	7.15625	7.37098	7.27952	7.44948	7.33054	7.27168	7.08829	7.17263	7.19416	7.04443	7.34421	7.37377	7.28751	7.21329	7.79149	7.25239	7.48987	7.36694	7.37841	7.25256	7.05034	7.33493	7.14375	7.30711	7.24559	7.3214	7.28992	7.08141	7.1526	7.14066	7.26948	7.46135	7.20044
RRAGB	6.73165	6.65501	6.69664	6.72937	6.70602	6.7676	6.61749	6.73495	6.76052	6.84488	6.69317	6.6952	6.68059	6.70875	6.70271	6.63984	6.77481	6.56147	6.81356	6.72987	6.70652	6.75019	6.74078	6.63624	6.62114	6.70252	6.78289	6.46665	6.61714	6.83548	6.76076	6.64684	6.75105	6.60712	6.72845	6.69671	6.78588	6.67612	6.60149	6.78436	6.6285	6.67088	6.68808	6.62071	6.74541	6.74726	6.75973	6.68058	6.61452
FHOD1	7.56947	7.56798	7.45587	7.42845	7.70724	7.66041	7.43336	7.61866	7.52887	7.54905	7.51834	7.69217	7.6732	7.76001	7.56657	7.91012	7.74683	7.64471	7.69133	7.47816	7.26197	7.47381	7.38607	7.40773	7.6491	7.31252	7.4237	7.58994	7.47794	7.47635	7.43552	7.6549	7.79136	7.52023	7.51158	7.44202	7.3524	7.91707	7.62882	7.59783	7.31976	7.38203	7.45272	7.42168	7.19834	7.19668	7.44449	7.68686	7.65953
MSH5	6.59463	6.56964	6.6491	6.63238	6.55843	6.64423	6.63296	6.62284	6.6469	6.64137	6.69465	6.53376	6.61133	6.61714	6.61254	6.65076	6.44967	6.61568	6.58255	6.5734	6.57748	6.62579	6.67604	6.74904	6.67289	6.61568	6.5801	6.57305	6.56369	6.64315	6.67094	6.51908	6.64973	6.63934	6.69681	6.49966	6.6103	6.58035	6.5889	6.62535	6.67818	6.679	6.52186	6.65322	6.53623	6.57235	6.54834	6.65448	6.65693
MAP3K11	8.07241	8.32985	8.12664	8.14501	8.37809	8.23133	8.19005	8.20945	8.35073	8.09878	8.20879	8.35127	8.26809	8.16088	8.30672	8.06392	8.41715	8.29713	8.21441	8.3924	8.21505	8.15016	8.05657	8.29078	7.99649	7.50813	8.24322	8.05659	8.23046	8.0985	8.23147	8.39382	8.55561	8.13182	8.56211	7.97126	7.90064	7.93977	8.11017	8.40714	8.00672	8.07902	7.98417	7.93177	7.81955	7.84049	7.86428	8.03714	8.21861
RORC	6.64706	6.72436	6.63281	6.66051	6.65374	6.77506	6.75993	6.73379	6.78614	6.66392	6.88054	6.63435	6.78269	6.65231	6.70152	6.60754	6.56955	6.65186	6.73775	6.75351	6.61322	6.70533	6.68848	6.64458	6.79608	6.64771	6.59541	6.75532	6.79389	6.61924	6.75008	6.81582	6.67877	6.74788	6.70787	6.64612	6.5217	6.80621	6.76681	6.6975	6.87096	6.76763	6.77583	6.58834	6.62113	6.76614	6.65874	6.62219	6.72959
SLC38A2	9.45974	9.80715	9.69898	9.17366	9.39665	9.46543	9.36599	9.46543	9.48714	9.48177	9.2812	9.53022	9.48895	9.22675	9.54268	9.32449	9.80043	9.27716	9.48092	9.50048	9.2514	9.62847	9.29127	9.17109	9.545	9.30606	9.48375	9.39893	9.68732	9.35665	9.55788	9.57957	9.57868	9.333	9.46758	9.24968	9.43333	9.69991	9.53977	9.63705	9.38005	9.6028	9.90003	9.20512	9.32039	9.50314	9.36264	9.29591	9.12869
GSTM4	6.82032	6.58952	6.84353	6.63717	6.72763	6.77223	6.62072	6.75163	6.75906	6.60165	6.80668	6.73205	6.70251	6.73921	6.80639	6.839	6.7098	6.76013	6.80644	6.6417	6.67843	6.85104	6.75203	6.734	6.77672	6.85551	6.69577	6.67432	6.77542	6.88	6.6185	6.85849	6.92253	6.8278	6.70928	6.71758	7.01848	6.65141	6.73065	6.65214	6.8779	6.74207	6.83758	6.65628	6.68696	6.72675	6.82923	6.64011	6.60646
TIPARP-AS1	6.66097	6.58572	6.59714	6.68124	6.65254	6.62855	6.74209	6.65382	6.64132	6.63038	6.71126	6.69781	6.70679	6.68441	6.58716	6.57855	6.67078	6.67618	6.62567	6.65483	6.65883	6.60341	6.55756	6.61545	6.72742	6.70897	6.75147	6.75253	6.69344	6.65279	6.70937	6.68672	6.65573	6.74533	6.61439	6.6769	6.67492	6.64361	6.67807	6.65214	6.61044	6.66273	6.65453	6.65052	6.59576	6.60708	6.74183	6.67913	6.76182
GRIK1	6.77269	6.64738	6.67385	6.80719	6.71399	6.76203	6.64432	6.69272	6.57634	6.71636	6.75795	6.59835	6.68059	6.64762	6.67554	6.58515	6.66762	6.63154	6.67247	6.69526	6.692	6.73575	6.68708	6.61033	6.65246	6.69367	6.76517	6.67758	6.54895	6.67966	6.6235	6.6246	6.6235	6.77697	6.69405	6.77237	6.63768	6.70638	6.65512	6.59373	6.72953	6.68329	6.59524	6.69987	6.6274	6.68496	6.70611	6.81251	6.71076
GALNT11	8.1119	8.00801	7.90391	7.62735	7.73709	8.09591	7.7869	7.60201	7.76682	8.15471	7.73978	7.76455	7.93858	7.92254	7.82763	7.8084	7.9366	7.76792	7.93508	7.82217	7.57852	7.69207	7.68341	7.82305	7.88145	7.74239	7.71026	7.94069	7.73873	7.80335	7.63302	7.85188	7.7338	7.69635	7.72986	7.83561	7.84107	7.75579	7.75876	7.82809	7.75576	7.4936	7.7165	7.84068	8.12308	7.91931	7.85634	7.59957	7.56914
BASP1	11.9981	12.6491	12.7532	11.6531	12.7396	12.2722	12.2411	12.884	12.5277	11.7226	13.3026	12.2869	12.6582	12.7053	12.3315	12.7135	12.168	13.1956	12.2722	13.3173	13.1536	12.3239	12.1446	12.3972	12.3972	11.7681	12.6083	12.4969	12.3527	12.7135	13.2927	12.64	12.7135	12.7351	13.1536	11.8663	11.99	11.9772	12.0796	12.6083	12.3399	13.0024	12.3758	11.675	11.6037	12.4969	12.0557	12.7532	12.2756
CCT3	8.2811	8.05955	8.13343	8.1132	7.84389	7.88794	7.81373	8.14551	7.88061	8.3457	7.71814	7.73173	7.96152	7.83311	7.97209	7.70412	8.00288	7.91036	7.89335	7.85494	7.86983	7.78893	8.08067	8.10782	7.94287	8.05645	7.85783	7.63818	8.07029	8.09578	7.65972	8.01345	7.82483	8.03669	7.82856	7.71058	8.23274	8.029	7.98773	8.16097	8.02095	7.52466	8.37902	8.39331	8.03317	8.23048	7.85634	7.96761	8.0475
EHD1	11.1308	10.9604	10.8155	10.8348	10.6162	11.0993	10.6528	11.0007	10.8826	10.874	10.9989	11.0123	10.9749	10.8606	10.821	10.7284	10.8286	11.1188	10.7472	10.9417	10.9137	11.1036	10.995	10.9006	10.6618	10.9235	10.94	11.1188	10.9463	10.777	11.3076	10.8468	11.072	11.0802	10.9441	10.6991	10.9064	10.8626	10.8525	10.9785	10.8776	11.0105	11.2332	10.9731	11.1122	11.1098	10.8449	10.9006	10.995
RND1	6.57043	6.50459	6.54981	6.37142	6.61548	6.54648	6.6934	6.59289	6.52132	6.53362	6.56834	6.62314	6.50238	6.59088	6.60553	6.4968	6.4712	6.47046	6.54278	6.65483	6.59048	6.62058	6.53667	6.48331	6.5912	6.43256	6.53167	6.63942	6.60623	6.55206	6.50698	6.62893	6.5388	6.47791	6.56789	6.55918	6.49604	6.58233	6.58386	6.52083	6.59537	6.65855	6.59021	6.59428	6.58526	6.48248	6.46169	6.54066	6.65044
EML6	6.63475	6.61198	6.68833	6.56323	6.57514	6.74864	6.63004	6.57684	6.58194	6.62897	6.67018	6.56356	6.60091	6.67131	6.67554	6.60754	6.65947	6.60671	6.6481	6.72068	6.55891	6.64119	6.61386	6.61706	6.55954	6.57846	6.49077	6.47512	6.62466	6.75627	6.56457	6.55944	6.60261	6.57049	6.63255	6.65254	6.73097	6.52314	6.62486	6.52083	6.61985	6.54788	6.59349	6.526	6.73363	6.49174	6.58995	6.66266	6.57491
ITSN1	6.69238	6.69968	6.74	6.72394	6.73196	6.81241	6.61159	6.74041	6.57634	6.69132	6.67537	6.72583	6.60234	6.5941	6.63849	6.54539	6.66431	6.62297	6.85952	6.57514	6.7921	6.79456	6.68569	6.64787	6.71964	6.59422	6.61522	6.64861	6.57593	6.59355	6.74541	6.61569	6.70599	6.67447	6.72023	6.6641	6.70058	6.56062	6.6621	6.68079	6.60396	6.71449	6.57176	6.60912	6.60958	6.56926	6.60949	6.71806	6.58261
RPS16	13.8133	13.9988	13.6127	13.4698	12.9462	13.7999	13.6002	13.4743	13.3724	13.6756	13.48	13.7165	13.7415	13.4548	13.7351	13.4639	13.5655	13.1912	13.1536	13.6002	13.2679	13.7351	13.7469	13.5948	13.6127	13.8802	13.5948	13.6964	13.7037	13.3926	12.9407	13.5948	13.0549	13.6072	13.1238	13.3224	13.7415	13.7351	13.4959	13.692	13.4959	13.1726	13.8263	13.915	13.5655	13.7351	13.5401	13.3977	13.6072
UBIAD1	7.72259	7.49425	7.52924	7.49453	7.68876	7.4859	7.56789	7.64185	7.39647	7.53566	7.51079	7.47887	7.60068	7.3104	7.50131	7.61884	7.43495	7.50831	7.25774	7.48378	7.56577	7.58035	7.92536	7.49653	7.31457	7.89953	7.46288	7.51105	7.6828	7.5618	7.48979	7.49108	7.49861	7.56594	7.30954	7.53153	7.8954	7.56729	7.55226	7.72052	7.70678	7.29013	7.76721	7.72579	7.61647	7.73062	7.6532	7.61619	7.771
EVC	6.62708	6.63034	6.59714	6.58349	6.68092	6.56982	6.49313	6.66196	6.63993	6.5507	6.5847	6.5953	6.51735	6.5957	6.51849	6.58811	6.65447	6.66209	6.50997	6.52546	6.60507	6.59621	6.54797	6.55645	6.61845	6.70252	6.717	6.5367	6.65906	6.6469	6.47939	6.4973	6.58379	6.5432	6.5508	6.5094	6.59336	6.69727	6.69046	6.58864	6.63233	6.64241	6.62515	6.56337	6.55347	6.59508	6.58298	6.60455	6.66849
CWF19L1	9.16946	9.11385	8.93477	8.99359	8.96505	9.12904	9.01106	9.0794	8.92313	8.9202	9.01911	9.17044	9.18893	9.12303	9.00064	8.90496	8.88856	9.21615	8.98082	8.90447	8.79111	9.16586	9.17236	9.03935	9.03636	9.23964	9.20121	9.13287	8.91483	8.92047	9.0951	9.20014	8.66765	8.72327	8.868	9.08958	9.20448	9.12979	9.16714	9.27716	9.08527	8.9499	9.1182	9.00844	9.01739	9.11633	9.30181	8.80384	8.9237
RPL19	13.3871	13.4227	13.3224	13.1078	13.3768	13.5008	13.8567	13.182	13.2927	13.6238	13.5068	13.2092	13.4126	13.4126	13.2679	13.3555	13.48	12.7751	13.3129	13.3676	13.2882	13.4548	13.5655	13.0701	13.4227	13.5602	13.3676	13.3639	13.4126	13.3815	12.9627	13.4595	13.2006	13.2136	12.8691	12.8884	13.5345	13.1276	13.3224	13.2334	13.5553	12.8362	13.5282	13.4344	13.3926	13.4743	13.3977	13.257	13.3453
KCNA4	6.66097	6.6003	6.73567	6.67384	6.70339	6.74997	6.7144	6.77217	6.71756	6.75213	6.57876	6.75762	6.79281	6.67568	6.72679	6.63984	6.69221	6.63751	6.59871	6.82559	6.75075	6.51743	6.64995	6.62235	6.67289	6.66205	6.71274	6.73173	6.75468	6.64889	6.74313	6.75007	6.63541	6.65548	6.65303	6.75494	6.62898	6.54766	6.832	6.63543	6.67932	6.6647	6.67031	6.76321	6.76209	6.82202	6.74776	6.78521	6.67105
RASL11A	6.75251	6.67125	6.84075	6.69726	6.84785	6.68125	6.76679	6.84856	6.71232	6.71875	6.83384	6.78006	6.82725	6.74492	6.90183	6.75204	6.66762	6.858	6.80841	6.73341	6.65747	6.85412	6.82892	6.83153	6.79811	6.82246	6.81577	6.71962	6.81392	6.81009	6.7825	6.71968	6.96988	6.73068	6.97527	6.92763	6.92754	6.83863	6.85675	6.8525	6.84096	6.86738	6.68466	6.73716	6.65149	6.799	6.85152	6.70825	6.88484
MBD3L2	6.73675	6.67013	6.67264	6.74729	6.76594	6.80212	6.69808	6.67702	6.7889	6.70184	6.6462	6.7162	6.63009	6.76237	6.7592	6.78295	6.67578	6.67335	6.79662	6.72068	6.6864	6.80092	6.78387	6.70058	6.71207	6.75695	6.57369	6.73731	6.76063	6.65279	6.60172	6.68823	6.72084	6.72439	6.61991	6.69148	6.62898	6.67194	6.70562	6.73679	6.62595	6.72329	6.76982	6.6898	6.72171	6.54776	6.6151	6.60455	6.7035
OCLN	6.66224	6.67013	6.71983	6.63717	6.74457	6.74864	6.59934	6.75553	6.84397	6.72882	6.80373	6.6205	6.78059	6.62494	6.68355	6.76798	6.7098	6.77337	6.69784	6.78667	6.74963	6.71181	6.68132	6.64787	6.74008	6.86539	6.65011	6.81263	6.80954	6.75416	6.81253	6.60445	6.69537	6.76283	6.75424	6.71586	6.60722	6.82499	6.71184	6.83714	6.71137	6.72948	6.72908	6.68721	6.68961	6.73066	6.71486	6.85031	6.79675
KMT5A	7.19137	7.24216	7.23227	7.39028	7.33105	7.28132	7.32295	7.17375	7.08747	7.32944	7.19456	7.31956	7.25026	7.27614	7.16715	7.17216	7.29952	7.23415	7.05396	7.08925	7.21929	7.22643	6.97437	7.22195	7.23532	7.25132	7.02859	7.24986	7.30325	7.11477	7.27567	7.38239	7.19903	7.25267	7.24671	7.05679	7.16718	7.29478	7.15944	7.16653	7.17625	7.2287	7.2028	7.20423	7.06845	7.20443	7.27324	7.1295	6.98541
OR6C76	6.46664	6.5428	6.547	6.57409	6.51569	6.48431	6.63562	6.5849	6.62273	6.63186	6.5699	6.52647	6.52909	6.51347	6.49446	6.52745	6.58293	6.65047	6.5304	6.68247	6.46826	6.58918	6.53198	6.58997	6.62963	6.55998	6.59093	6.55393	6.44216	6.57767	6.52486	6.57319	6.51948	6.55594	6.55235	6.67215	6.61182	6.67006	6.61718	6.58016	6.55502	6.52024	6.63823	6.60485	6.62349	6.56604	6.505	6.59035	6.64927
ANK3	6.78156	6.69626	6.59714	7.07806	6.71175	6.79139	6.64432	6.70439	6.74013	6.64416	6.69986	6.72583	6.69595	6.68299	6.71296	6.71751	6.7763	6.77652	6.73884	6.80643	6.70002	6.74087	6.80661	6.70219	6.75116	6.72914	6.81577	6.79101	6.79389	6.62907	6.68968	6.74728	6.69135	6.68595	6.6753	6.70605	6.71708	6.56857	6.71482	6.65477	6.62108	6.83532	6.88647	6.72349	6.6955	6.73066	6.6392	7.0142	6.77181
SCYL3	6.8781	7.02318	7.0243	6.75305	6.96704	7.06197	7.06069	6.91348	6.86537	6.97634	7.02029	7.04868	7.05207	7.01183	6.9201	6.85915	6.97798	6.89325	6.91204	6.89694	7.03202	6.8837	6.93813	6.79022	6.92507	7.02774	7.08677	7.03127	7.02534	6.9761	6.9802	6.90464	7.02832	6.86381	7.03779	6.91554	6.94352	6.87162	6.72586	6.99611	6.95937	6.88893	6.82331	6.99226	6.99383	7.01033	6.97233	6.82754	6.92104
TPST1	7.53558	7.04583	7.04717	6.93899	6.88785	6.9547	7.00983	6.93514	7.30654	6.85028	7.00934	7.51103	7.15043	7.49294	8.09733	6.73064	7.44899	7.01772	6.95813	7.00894	7.94562	7.3639	6.87721	7.40181	7.16669	6.87985	7.31685	6.98689	6.99215	6.82755	8.60713	7.19123	6.96736	7.35285	6.69144	7.23628	6.98451	6.76052	7.58835	7.28358	7.53051	9.25178	6.90642	6.69715	6.85434	6.96242	6.84934	7.86088	6.95386
MGP	6.86243	6.79551	6.86531	6.89785	7.03803	7.16971	7.19213	7.03327	7.30805	7.01694	6.91389	7.02702	6.92903	7.08179	6.79517	6.86707	6.74831	7.1487	7.38848	6.96237	7.08813	7.07248	7.15128	7.09822	6.92389	7.03209	7.09326	6.88139	7.00508	6.90452	6.8092	7.20902	7.16499	6.93534	7.46109	7.01212	6.82347	7.08559	7.18064	6.84441	6.76829	7.40389	6.84868	6.86526	6.83136	6.86992	6.98492	7.21319	6.87195
ABCC5	7.50461	7.53196	7.30153	7.187	7.43495	7.30615	7.48156	7.58592	7.58986	7.39853	7.53949	7.85221	7.43898	7.53745	7.53009	7.44054	7.41626	7.29573	7.47792	7.44155	7.56496	7.48647	7.52918	7.71522	7.7423	7.25652	7.67153	7.41479	7.62846	7.46102	8.29449	7.54125	7.50995	7.51053	7.33678	7.53329	7.3222	7.53389	7.77345	7.46261	7.45602	7.74703	7.3121	7.29396	7.64204	7.55897	7.37825	7.49075	7.41943
FGFR3	6.78961	6.78974	6.77667	6.86174	6.71289	6.71308	6.81081	6.87688	6.75353	6.81044	6.75795	6.68579	6.69814	6.74752	6.7103	6.84342	6.87783	6.49574	6.75802	6.71879	6.878	6.73915	6.73951	6.65475	6.77995	6.72404	6.717	6.6158	6.7927	6.79631	6.82691	6.76169	6.63129	6.78359	6.72971	6.70939	6.89437	6.74739	6.79406	6.70215	6.86287	6.69588	6.60211	6.66472	7.06956	6.77757	6.65205	6.73491	6.78263
TP53I3	6.72248	6.75224	6.761	6.79785	6.82831	6.6212	6.9833	6.79297	6.78061	6.75092	6.71754	6.67502	6.74152	6.82156	6.79624	6.73773	6.74551	6.874	6.77988	6.82016	6.7336	6.84769	6.70042	6.63457	6.75226	6.86049	6.63951	6.8223	6.67831	6.59355	6.67795	6.85367	6.85586	6.8552	6.80392	6.87387	6.71161	6.81931	6.73373	6.75288	6.57871	6.71656	6.86834	6.89162	6.74316	6.76251	6.89556	6.77161	6.8225
GOLGA6L1	6.72607	6.70183	6.71872	6.6707	6.61954	6.7274	6.73944	6.75831	6.75753	6.76755	6.67918	6.74503	6.54042	6.63517	6.7793	6.77379	6.64008	6.79348	6.70193	6.68247	6.81257	6.76446	6.77888	6.7541	6.63199	6.67215	6.68037	6.90523	6.76394	6.71847	6.70715	6.71027	6.66644	6.68233	6.60441	6.68338	6.7833	6.80189	6.76224	6.6975	6.62478	6.66677	6.73062	6.67447	6.71197	6.92664	6.74654	6.60592	6.67845
CCDC167	7.64095	7.27396	7.29675	7.45618	7.43634	7.60997	7.58725	7.16353	7.36984	7.57139	7.13615	7.1326	7.39082	7.26271	7.39286	7.24953	7.3136	7.11638	7.23927	7.32012	7.25955	7.14161	7.4541	7.22504	7.43938	7.92615	7.27536	7.28352	7.68609	7.21329	6.99732	7.33242	7.13873	7.36341	7.18377	7.19433	7.39619	7.28679	7.39869	7.35131	7.34721	7.14318	7.53619	7.51247	7.38169	7.60398	7.60675	7.23	7.26535
SMC1A	6.87076	6.88426	6.92274	6.83527	6.86677	6.80638	6.8577	6.92248	6.7889	6.97151	6.87623	6.72446	6.84757	6.89335	6.90858	6.73213	6.9037	6.80529	6.84244	6.99092	6.97228	6.88231	6.96148	6.8045	6.86978	6.95138	6.96146	6.9311	6.78698	6.98469	6.87887	6.85849	6.90464	6.91247	6.87647	6.7644	6.7241	6.77196	6.7195	6.97417	6.94077	7.05836	6.8978	6.91222	7.00737	6.95198	7.02295	7.01959	6.86446
KNSTRN	6.85349	6.73946	6.92476	6.89423	6.89703	6.60292	6.898	6.79413	6.75753	6.88652	6.82436	6.82736	6.78862	6.81439	6.71928	6.74345	6.8129	6.78866	6.83214	6.94401	7.00621	6.7614	6.81348	6.62926	6.86978	6.71663	6.81339	6.78019	7.02671	6.78992	6.87988	6.74461	6.79326	6.9226	6.79496	6.90008	6.79747	6.74925	6.91995	6.79807	6.92941	6.83024	7.06336	6.90675	6.82225	6.76994	6.76375	7.00065	6.88484
PPEF1	6.55309	6.61309	6.73781	6.7041	6.57238	6.57302	6.63004	6.64898	6.69036	6.64286	6.57292	6.58104	6.57454	6.77322	6.60959	6.76218	6.62317	6.74178	6.41005	6.58487	6.77164	6.63624	6.54056	6.70219	6.65815	6.60743	6.80609	6.62225	6.63263	6.65279	6.61373	6.54978	6.63541	6.55594	6.76753	6.66743	6.51837	6.56857	6.63555	6.61788	6.61523	6.53213	6.73849	6.6021	6.76319	6.57235	6.63116	6.69027	6.55588
DHX57	6.6635	6.80205	6.6629	6.60614	6.62727	6.57892	6.45577	6.53515	6.59617	6.71636	6.71754	6.64117	6.63538	6.77322	6.58285	6.72913	6.69072	6.67618	6.57059	6.47801	6.52672	6.82901	6.67207	6.62407	6.61235	6.71409	6.55517	6.72498	6.6375	6.63515	6.67675	6.56834	6.60705	6.61393	6.64485	6.60501	6.68235	6.61471	6.70254	6.59135	6.59537	6.75827	6.63336	6.62071	6.65149	6.46772	6.56391	6.73906	6.69512
AGFG2	6.86146	6.67013	6.69545	6.59117	6.74805	6.71013	6.69967	6.83205	6.75353	6.60165	6.76296	6.60261	6.69163	6.72058	6.79297	6.68842	6.72421	6.77337	6.80947	6.69705	6.71033	6.79456	6.68269	6.78456	6.74117	6.69729	6.76913	6.73173	6.67455	6.66257	6.73843	6.67017	6.72293	6.66575	6.74729	6.7629	6.8427	6.8404	6.70717	6.83599	6.6664	6.66063	6.73686	6.6898	6.84793	6.74582	6.78008	6.75982	6.72959
CSNK1G3	7.24821	7.21077	7.3216	7.04975	7.20209	7.01454	7.24264	7.16149	7.18415	7.22749	7.24951	7.12523	7.27287	7.37292	7.34313	7.3417	7.26318	7.18723	7.36242	7.19632	7.18513	7.17927	7.06489	7.15742	7.13363	7.26605	7.21874	7.33449	7.16868	7.26083	7.31533	7.33381	7.06355	7.23922	7.24842	7.13334	7.24499	7.23824	6.97846	7.08851	7.31425	7.1462	7.21329	7.28261	7.09797	7.31997	7.2321	7.24964	7.08953
UPP2	6.7358	6.72107	6.66152	6.70134	6.76594	6.7347	6.68331	6.74954	6.64132	6.6927	6.54992	6.70689	6.72419	6.71314	6.66738	6.69948	6.80547	6.68638	6.57859	6.65659	6.71839	6.64967	6.76056	6.71544	6.67885	6.79589	6.70274	6.64411	6.82914	6.59168	6.65773	6.75144	6.53065	6.57189	6.72845	6.64298	6.65388	6.62654	6.76521	6.68656	6.65543	6.67468	6.81365	6.67759	6.68066	6.66161	6.74776	6.68887	6.66597
TTN	6.6483	6.59795	6.49284	6.67384	6.61172	6.50764	6.49939	6.62777	6.59308	6.57395	6.5471	6.51972	6.54423	6.60006	6.66617	6.59435	6.53353	6.5688	6.51771	6.5044	6.49132	6.56185	6.58075	6.64458	6.583	6.60459	6.60924	6.57674	6.57454	6.72032	6.59081	6.56099	6.63333	6.68719	6.69811	6.51626	6.57383	6.54583	6.65802	6.67001	6.59027	6.62807	6.62679	6.57695	6.54071	6.53591	6.59122	6.57796	6.58662
KCNMB1	7.25465	7.02847	7.36897	7.12861	7.58355	7.38511	7.17905	7.29304	7.27657	7.24282	7.1285	7.28694	7.09019	7.05209	7.40195	7.23715	7.23315	7.44759	7.24534	7.01995	7.42928	7.2252	7.31052	7.06858	7.14814	6.96211	7.29903	7.21595	7.25228	7.19485	7.11152	7.2325	7.29365	7.20625	7.25967	7.15514	7.13359	7.21673	6.96589	7.05368	7.11359	7.0978	7.10553	7.30354	7.05834	6.98777	7.20079	7.42651	7.13407
SNED1	6.65484	6.76601	6.52401	6.58969	6.86571	6.77506	6.67744	6.68411	6.83589	6.50199	6.66505	6.67912	6.71552	6.66262	6.61531	6.81913	6.60285	6.77806	6.63904	6.64538	6.73495	6.63624	6.64849	6.63958	6.53947	6.59422	6.68169	6.55046	6.66734	6.53675	6.63704	6.68402	6.68087	6.62046	6.6614	6.64612	6.75819	6.68957	6.66657	6.72848	6.75325	6.85799	6.59875	6.68844	6.68827	6.71162	6.82815	6.81819	6.69283
NIM1K	6.6672	6.82746	6.69201	6.67225	6.61043	6.60149	6.62538	6.64285	6.65397	6.68612	6.74462	6.85289	6.62226	6.72766	6.67554	6.71751	6.76857	6.64768	6.72726	6.56953	6.68776	6.64119	6.60482	6.83342	6.79514	6.66574	6.71424	6.67898	6.63868	6.68957	6.66	6.9176	6.69135	6.58016	6.7008	6.6818	6.63207	6.63204	6.67093	6.66764	6.69799	6.68329	6.7099	6.67891	6.64373	6.68902	6.67398	6.99891	6.77784
RPS23	13.257	13.2136	13.1912	12.6812	12.8129	13.218	13.5401	13.0944	13.1536	13.3555	13.1864	13.0464	13.0897	13.3926	13.2048	13.0464	13.2136	12.4612	13.0897	13.1536	13.0597	13.1078	13.1726	13.0417	13.2048	13.3129	13.0944	13.0286	13.2092	13.0502	12.663	13.4548	13.0464	13.0502	12.8081	12.718	13.3453	13.0121	13.0944	13.0853	13.2092	12.6037	13.0897	13.0987	13.182	13.3346	12.9585	12.7706	13.0024
ELF4	9.08593	9.03829	8.94275	9.02794	8.96561	8.9439	8.64216	8.93191	9.02161	8.74131	9.03636	9.03583	9.1949	8.82891	8.71715	8.77731	8.90472	9.34709	8.75099	9.21545	8.98969	9.00996	8.97772	9.08593	8.82935	8.55607	9.20359	8.95396	8.96777	9.04171	9.05245	9.14007	9.08286	9.0824	9.31755	9.28571	8.90011	9.13614	9.01312	8.9215	8.80517	9.16515	8.92342	9.21582	9.00902	8.73891	8.97772	9.04236	9.18718
MPHOSPH10	7.97935	8.09296	7.97397	7.61921	7.94419	8.01111	8.31138	8.07401	7.94222	8.25258	8.04845	7.94245	8.03521	8.12984	7.95687	7.86452	8.06805	7.65253	8.15274	7.83427	7.85231	8.11107	8.17502	8.24287	7.89417	8.17473	7.96214	8.02952	7.76232	7.73924	7.61263	8.17803	8.0902	7.98633	7.78284	7.8009	8.11536	7.92773	7.94723	7.87327	8.05517	7.60133	8.12409	8.09589	8.08126	8.35936	8.17333	7.70714	7.88288
PAPOLB	6.59193	6.59795	6.60898	6.73085	6.63387	6.69512	6.69484	6.5529	6.5916	6.61545	6.56137	6.66114	6.58439	6.53012	6.64835	6.62413	6.57805	6.59177	6.58668	6.62619	6.51326	6.61877	6.59799	6.63457	6.62114	6.78816	6.59384	6.65163	6.71242	6.56353	6.52907	6.66356	6.60051	6.55906	6.55719	6.5844	6.65815	6.63204	6.55174	6.63045	6.73413	6.70011	6.59196	6.68844	6.50675	6.55353	6.57604	6.61476	6.67455
KRAS	6.59063	6.58952	6.53026	6.53352	6.64445	6.56532	6.59234	6.53821	6.69341	6.67834	6.66109	6.45899	6.54814	6.5957	6.60553	6.50591	6.59122	6.57798	6.57991	6.60142	6.64252	6.65943	6.50908	6.54587	6.59757	6.68112	6.58954	6.56016	6.57308	6.61149	6.66241	6.57319	6.60705	6.63383	6.62271	6.63974	6.56613	6.61082	6.60455	6.65477	6.66748	6.72948	6.6218	6.61493	6.6339	6.56448	6.57494	6.63739	6.58793
HMGN1	9.76491	9.44301	9.84234	9.92225	10.0101	9.54268	10.2769	9.96831	9.5131	10.0573	9.89893	9.38391	9.67977	9.72793	9.95817	9.87844	9.73686	9.17608	9.93087	9.50709	9.84729	9.70758	10.1392	9.56715	9.92752	10.31	9.6945	9.84019	10.0153	9.76735	9.36309	9.78674	9.81614	9.71701	9.37239	9.54125	10.1689	9.72478	10.0258	9.66183	10.1209	9.60606	9.86517	10.0303	10.1664	10.2489	10.0843	9.81861	10.1162
LMBRD1	10.217	10.3263	10.4593	10.0811	10.1088	9.9233	10.5586	10.3904	10.0949	10.3362	10.464	10.4807	10.2585	10.5701	10.3717	10.2572	10.236	10.2387	10.2154	10.3766	10.6129	10.2303	10.16	10.2251	10.3003	10.2787	10.6	10.4873	10.2222	10.3766	10.9026	10.3491	10.4361	10.205	10.3461	10.0895	10.3889	9.91677	10.2769	10.2518	10.4479	10.3446	10.0358	10.1689	10.0034	10.26	10.3831	10.4505	10.4289
NPY4R	6.54962	6.58079	6.58532	6.49625	6.50669	6.63167	6.55918	6.50462	6.57916	6.55617	6.6421	6.46995	6.65973	6.65372	6.53194	6.54539	6.64944	6.539	6.52435	6.57514	6.54336	6.55468	6.54506	6.50115	6.4598	6.5432	6.67197	6.59996	6.55264	6.60358	6.54545	6.57648	6.58583	6.57049	6.5416	6.59837	6.57218	6.57448	6.61548	6.55297	6.58762	6.60971	6.63179	6.51077	6.57736	6.4951	6.64313	6.57943	6.67105
GALNT16	6.74335	6.78659	6.67264	6.74153	6.83905	6.82921	6.58951	6.67937	6.6045	6.68741	6.63385	6.67628	6.77747	6.61401	6.7827	6.81913	6.60802	6.71908	6.74716	6.77786	6.76645	6.79013	6.65699	6.67377	6.80827	6.63256	6.64543	6.71678	6.65552	6.76179	6.81686	6.64243	6.73345	6.72439	6.68197	6.72718	6.80552	6.59391	6.94316	6.85005	6.66967	6.78124	6.67832	6.76745	6.71704	6.65432	6.71879	6.86312	6.61835
MRPL43	6.81374	6.96	6.85187	6.91341	6.85049	6.79284	6.83261	6.80776	6.68757	6.97437	6.67668	6.75762	6.71652	6.85189	6.71162	6.69487	7.08065	6.79938	6.81657	6.67132	6.73103	6.90284	6.91024	6.80283	6.69308	6.96211	6.86743	7.02778	6.80824	6.81565	6.8739	6.76736	6.77238	6.70643	6.88149	6.85644	6.88941	6.90082	6.90406	7.03561	6.82615	6.79263	6.58667	6.83449	6.90933	6.77635	6.87563	6.85677	6.72485
TJP2	6.67557	6.75829	6.76643	6.77496	6.71609	6.85828	6.7735	6.65846	6.8317	6.9071	6.68806	6.66517	6.83571	6.68299	6.69909	6.69487	6.80266	6.787	6.67883	6.70795	6.79624	6.73739	6.65954	6.75597	6.72081	6.74102	6.72813	6.79875	6.7111	6.69761	6.66488	6.70202	6.71228	6.67332	6.84718	6.88491	6.72681	6.74552	6.73373	6.79925	6.71254	6.68963	6.81992	6.75243	6.61711	6.7431	6.83045	6.82471	6.71193
LRBA	7.51729	7.53839	7.46211	7.46979	7.59407	7.5583	7.5447	7.42669	7.93648	7.6732	7.4677	7.58478	7.61178	7.6806	7.47475	7.76242	7.50545	7.81305	7.54754	7.63368	7.56749	7.44851	7.40461	7.63321	7.8355	7.63628	7.47635	7.48319	7.57081	7.57371	7.53952	7.55999	7.64549	7.81408	7.77002	7.63896	7.67495	7.72528	7.57431	7.45125	7.58514	7.39714	7.4448	7.43495	7.51609	7.3682	7.52756	7.8171	7.47522
PNKD	6.6483	6.70303	6.80878	6.78088	6.71399	6.62587	6.65197	6.55985	6.75614	6.67971	6.61303	6.68174	6.69492	6.63237	6.57712	6.70694	6.67735	6.71601	6.68366	6.70963	6.75075	6.83718	6.69635	6.58644	6.69401	6.71409	6.74391	6.68049	6.62075	6.67401	6.72492	6.66219	6.97988	6.57877	6.78662	6.75494	6.55928	6.67194	6.63118	6.6103	6.68877	6.64843	6.76982	6.68589	6.78822	6.63994	6.647	6.67647	6.61953
DVL2	6.87442	7.09322	6.90299	6.73085	6.90232	6.99469	6.91371	6.99776	7.11605	7.04048	7.02144	6.96296	7.03835	6.91933	7.00661	6.839	7.10019	6.81	7.02942	6.87287	7.01441	6.87835	7.0191	6.95589	7.03067	7.01348	6.96043	6.9761	6.96918	6.88	6.86536	7.09234	7.2541	6.80007	6.90987	6.96576	7.04203	6.87801	6.79565	7.06848	7.02168	6.72546	6.95256	6.98498	7.11678	6.88378	7.00215	6.77315	6.94861
UNC93B1	6.80281	6.81314	6.71872	6.85812	6.97889	6.77062	6.78023	6.68411	6.72715	6.87852	6.83078	6.712	6.88641	6.87753	6.81487	6.79064	6.82927	6.98757	6.9068	6.74976	6.72971	6.79608	6.8029	6.9146	6.96031	6.90831	6.9232	6.72367	6.83914	6.83356	6.67094	6.94667	6.90464	6.93258	6.86198	6.77378	6.81203	6.69918	6.74402	6.75916	6.82707	6.83024	6.91211	6.87071	6.84905	6.78441	6.81911	6.81819	6.84801
GUCY1B2	6.66097	6.59795	6.77094	6.72394	6.67731	6.66263	6.75879	6.70103	6.61706	6.67298	6.67018	6.63569	6.6741	6.69153	6.68088	6.68068	6.68346	6.66209	6.71622	6.56347	6.60376	6.82021	6.627	6.68202	6.75875	6.68879	6.74102	6.67124	6.56785	6.71126	6.60772	6.73109	6.58779	6.74533	6.7788	6.56432	6.67928	6.63204	6.82212	6.76145	6.70708	6.74899	6.65292	6.80309	6.71069	6.62254	6.6894	6.77623	6.76734
LINC00273	6.53882	6.54536	6.50253	6.61758	6.51405	6.63643	6.56552	6.65382	6.58474	6.65074	6.50317	6.65015	6.48913	6.62023	6.63589	6.6445	6.55077	6.59177	6.56649	6.65659	6.57062	6.63624	6.58075	6.5985	6.65577	6.51773	6.67893	6.64712	6.66621	6.58972	6.58007	6.60719	6.70599	6.48461	6.62271	6.58612	6.49242	6.71958	6.65213	6.58253	6.57367	6.69158	6.52186	6.60628	6.56741	6.59804	6.55806	6.56974	6.60929
CDKN2C	6.66474	6.83447	6.6491	6.68708	6.62867	6.75676	6.69808	6.67474	6.68041	6.5989	6.62169	6.72583	6.69814	6.6234	6.67695	6.62898	6.63669	6.70245	6.63904	6.73341	6.70788	6.64452	6.76182	6.63792	6.71854	6.68619	6.70827	6.5968	6.69344	6.68762	6.62862	6.63326	6.64371	6.50288	6.74729	6.69312	6.70752	6.74925	6.67093	6.57641	6.70931	6.68963	6.71466	6.65322	6.61071	6.78029	6.71114	6.59035	6.64575
KRTAP9-8	6.69819	6.65865	6.64275	6.6506	6.71399	6.56168	6.74798	6.73832	6.73741	6.64945	6.80478	6.64883	6.68405	6.61867	6.60405	6.70248	6.56483	6.86889	6.69518	6.67132	6.64802	6.63791	6.63999	6.58134	6.68462	6.66839	6.54179	6.60789	6.7087	6.6076	6.64695	6.67288	6.73566	6.7916	6.65303	6.87387	6.69481	6.70468	6.61239	6.72848	6.60519	6.82002	6.70193	6.51998	6.58662	6.69906	6.57494	6.67237	6.75476
KIF2B	6.62476	6.64403	6.63883	6.6677	6.50669	6.69512	6.57848	6.72355	6.6469	6.74022	6.68544	6.66114	6.68618	6.67281	6.56259	6.63202	6.66922	6.71601	6.90993	6.65111	6.75988	6.71831	6.59087	6.5985	6.62836	6.64499	6.65756	6.62386	6.70058	6.57169	6.59938	6.75681	6.67273	6.7294	6.69681	6.5844	6.59949	6.59596	6.66943	6.83075	6.63354	6.70411	6.71946	6.75373	6.67709	6.61484	6.61353	6.63061	6.6328
IL4R	8.21762	8.66198	8.77125	8.86172	8.82834	8.36137	8.60792	8.89539	8.13138	8.00099	8.8326	8.69927	8.48897	7.62259	8.5657	9.10152	8.21812	8.8326	8.66222	9.01967	8.9283	8.50988	8.68938	8.6949	8.72553	8.21908	8.40025	8.56127	8.59482	8.44769	8.90217	9.0771	8.36748	8.97284	8.96642	8.43311	8.65102	8.7201	8.45707	8.31024	8.68438	8.94416	9.38201	8.38558	8.18886	8.99359	8.44731	8.58776	8.51856
EPG5	6.79148	6.86588	6.7107	6.66498	6.69102	6.66918	6.89546	6.69149	6.6689	6.74759	6.69592	6.64502	6.63009	6.79877	6.66738	6.70549	6.75772	6.76996	6.76362	6.66947	6.67843	6.61694	6.64712	6.70219	6.7086	6.61855	6.85447	6.52204	6.71817	6.59949	6.68149	6.71027	6.78865	6.68595	6.66277	6.71758	6.8479	6.62084	6.77175	6.8004	6.77784	6.69158	6.69117	6.69987	6.7861	6.73752	6.69842	6.80494	6.71076
CCM2	8.52066	7.84989	8.40785	8.53989	8.50613	8.18018	8.66546	8.96385	8.24387	8.91565	9.28926	8.44848	8.17984	8.83507	8.5399	8.69088	8.44157	8.70448	9.02521	8.47713	9.138	8.7134	8.8072	8.37774	8.49353	8.8917	8.79111	8.79538	8.74843	8.88202	9.05619	8.29852	8.69085	8.64216	8.56442	8.72304	8.82728	8.43151	8.79402	8.41682	8.95155	9.14437	8.72682	8.7788	9.16919	8.87598	8.97101	8.87215	8.80284
WDR97	6.53747	6.67125	6.74892	6.64186	6.85049	6.75134	6.91868	6.64655	6.6483	6.73003	6.75077	6.70944	6.68514	6.48858	6.69507	6.74494	6.68058	6.82055	6.77339	6.68247	6.85017	6.71353	6.6734	6.67874	6.65815	6.84644	6.81859	6.71962	6.63992	6.53065	6.77084	6.94112	6.81675	6.76418	6.80267	6.58612	6.57535	6.70468	6.70717	6.60268	6.58136	6.88568	6.7823	6.80451	6.76897	6.71593	6.74183	6.62779	6.56274
COX4I1	12.1446	12.1334	12.1521	11.7918	11.7887	12.2607	12.0367	11.8156	11.8375	12.0557	11.9091	11.99	12.0111	12.0111	12.2411	11.7783	11.9842	11.5894	11.9162	12.1096	11.7191	12.0757	12.0867	11.8759	11.9302	12.2053	12.1215	12.0757	12.0727	11.8894	11.3319	11.957	11.7132	11.8564	11.7783	11.683	12.0624	11.8281	11.7887	12.0367	11.7392	11.4859	12.1752	11.9842	11.8307	12.1604	11.8663	11.8307	11.9669
BMS1	6.831	6.95367	6.79878	6.6548	6.84004	6.86763	6.98583	6.79512	6.91288	6.78826	6.81318	6.65984	6.89027	6.85305	6.68634	6.76506	6.76236	6.81852	6.76253	6.81665	6.82072	6.74257	6.64849	6.734	7.05157	6.82246	6.80358	6.92281	6.80218	6.59949	6.64931	6.79953	6.60261	6.81878	6.72845	6.6641	6.79405	6.90082	6.73373	6.90318	6.72104	6.72097	6.72908	6.82275	6.79395	6.91667	6.82572	6.85849	6.82792
UQCR10	7.32261	7.13437	7.34097	7.05155	7.24852	7.31359	7.19426	7.24258	7.3035	7.18951	7.18992	7.12216	7.04136	7.15083	7.32691	7.40139	7.16853	7.1487	7.2126	7.35924	7.14752	7.20335	7.26463	7.30126	7.25618	7.39601	7.09469	7.17524	7.38695	7.25313	7.33221	7.26299	7.1845	7.2365	7.09792	7.1152	7.28397	7.27824	7.19029	7.30711	7.36735	7.29932	7.24637	7.45388	7.38827	7.27065	7.37382	7.38703	7.22237
NOL4L	6.60092	6.75829	6.79232	6.72545	6.70212	6.81529	6.67598	6.74617	6.82199	6.70551	6.66764	6.68968	6.85529	6.84437	6.72167	6.80271	6.7098	6.82055	6.75206	6.67132	6.7223	6.79308	6.68428	6.80614	6.65691	6.76466	6.71563	6.68365	6.87887	6.76575	6.80466	6.73827	6.61957	6.80483	6.72431	6.64298	6.64371	6.65867	6.7701	6.78195	6.7673	6.71058	6.78686	6.7844	6.69198	6.80297	6.7744	6.77006	6.70714
WDR91	6.99646	7.09093	7.07607	6.90801	7.04991	7.01299	7.16251	7.03817	6.97788	7.04676	7.14945	7.05674	6.95462	7.13299	7.18	7.07798	7.12781	7.06666	7.09098	7.0251	7.00977	7.16523	7.02171	7.23812	7.16195	7.01477	7.13353	7.15961	7.05842	7.20533	7.16684	7.28003	7.19903	6.90243	7.06772	6.98822	7.10823	7.13954	6.9452	7.03118	7.20354	6.88252	7.12394	7.12093	7.12475	7.05844	7.16828	6.91893	7.06314
RPS29	13.2277	13.0597	13.1777	12.7706	12.5691	13.0371	13.3504	12.9863	12.8795	13.2006	12.6999	12.8416	13.0597	12.9365	13.0464	13.0024	12.9321	12.6673	12.7933	13.0549	12.7053	13.2277	13.1494	13.0286	12.8362	13.2006	12.8362	12.8922	13.1494	13.0171	12.168	13.1494	12.4693	12.8884	12.5447	12.5871	13.274	13.218	12.7988	13.1912	13.0417	12.7396	13.2785	13.2833	12.898	13.248	13.0237	12.9822	13.1276
ATAD5	6.55081	6.77743	6.67033	6.66051	6.73554	6.68437	6.7012	6.5849	6.61002	6.64286	6.6462	6.60119	6.68059	6.68581	6.62759	6.53566	6.66922	6.64203	6.61728	6.79043	6.6104	6.69419	6.70704	6.82795	6.38858	6.62839	6.71118	6.51726	6.57988	6.72032	6.61973	6.59988	6.8763	6.65548	6.6419	6.574	6.85096	6.68396	6.63118	6.695	6.68763	6.72097	6.72752	6.69115	6.67463	6.76251	6.70105	6.59334	6.60001
CBR3	6.94449	7.02212	6.94008	6.73239	6.86024	6.85551	6.74798	6.94827	6.62273	6.73778	6.86934	6.82982	6.99256	6.84793	6.9403	6.87796	6.80547	6.858	6.89191	6.67692	6.88961	6.81452	6.82275	6.88123	6.88394	6.94538	6.85447	6.84459	6.9165	6.93156	6.81571	6.86401	6.71021	6.78909	6.80637	6.85823	6.77707	6.88981	6.7195	6.8383	6.81314	6.65455	6.81081	6.92265	6.76101	7.08788	6.82702	6.97095	7.07015
VWA5B1	6.72248	6.71984	6.64394	6.60481	6.69344	6.68892	6.68331	6.83922	6.67276	6.61545	6.69317	6.71335	6.76598	6.66989	6.71432	6.69948	6.71765	6.6791	6.80644	6.66762	6.68389	6.71353	6.70571	6.76978	6.69401	6.74481	6.70973	6.59996	6.74109	6.64889	6.77433	6.71833	6.82791	6.64344	6.74317	6.57567	6.54847	6.63019	6.7195	6.76527	6.66153	6.61357	6.74329	6.79248	6.80328	6.69614	6.67398	6.6571	6.84411
POPDC3	6.51492	6.6367	6.65411	6.81358	6.46957	6.6675	6.67124	6.68898	6.59469	6.51876	6.61174	6.54693	6.62608	6.68725	6.44516	6.63685	6.60802	6.60373	6.49556	6.49	6.59358	6.54737	6.55756	6.49933	6.4899	6.59588	6.61212	6.55237	6.59016	6.50852	6.56979	6.57319	6.59407	6.49922	6.58439	6.74876	6.64852	6.61082	6.56182	6.48462	6.44852	6.59489	6.6218	6.54373	6.55057	6.62109	6.5873	6.5862	6.59455
NACAD	6.61983	6.75829	6.71418	6.8088	6.72164	6.73034	6.64593	6.60802	6.64555	6.76972	6.71258	6.67229	6.78059	6.69153	6.50044	6.6193	6.67891	6.70104	6.76362	6.69526	6.68389	6.71018	6.6195	6.78096	6.77267	6.62277	6.60621	6.84041	6.63992	6.66808	6.66734	6.63031	6.73566	6.62966	6.62835	6.66054	6.67779	6.59175	6.84585	6.68079	6.69799	6.75382	6.6956	6.58416	6.67839	6.67779	6.66917	6.64011	6.67717
PTPA	6.73898	6.8265	6.67755	6.84457	6.67964	6.88038	6.60689	6.8503	6.68493	6.70898	6.72351	6.81253	6.71235	6.78627	6.72294	6.57855	6.84583	6.65333	6.75206	6.71144	6.78547	6.77119	6.88065	6.81702	6.72932	6.82771	6.76382	6.69196	6.70425	6.6469	6.75463	6.67857	6.67483	6.59372	6.8263	6.5724	6.70058	6.45374	6.73373	6.58864	6.69337	6.70411	6.66082	6.80051	6.69432	6.72816	6.7765	6.8489	6.63942
MAGEA3	6.63219	6.73199	6.72089	6.62785	6.62996	6.55985	6.68179	6.66196	6.75487	6.68239	6.76589	6.71073	6.74615	6.64919	6.66617	6.68383	6.64008	6.64912	6.6454	6.59087	6.63423	6.70853	6.70311	6.69581	6.61845	6.72023	6.74645	6.71384	6.71461	6.64501	6.72599	6.78198	6.74225	6.93895	6.79908	6.72417	6.72814	6.93055	6.66943	6.68427	6.58762	6.69801	6.67512	6.5309	6.76101	6.61328	6.58995	6.73093	6.67845
SECTM1	6.91083	6.71863	6.86879	6.91184	6.791	6.95877	6.77894	7.02796	6.85965	6.75807	6.8359	6.91986	6.85631	6.79129	6.80639	6.88762	6.8503	7.021	6.74009	6.90745	6.94878	6.77772	6.83516	6.82446	6.94705	6.84227	6.85712	6.81263	6.80824	6.80604	6.90447	6.90206	6.69135	6.83812	6.80904	6.91375	6.8684	6.69918	6.91599	6.86473	6.81029	6.86111	6.90789	6.80179	6.80931	6.78179	6.78459	6.99891	6.9648
FBXO32	7.00065	6.86086	6.85017	6.75458	6.85601	6.9392	6.86999	6.99105	6.7889	6.96526	7.01246	6.84003	6.88192	6.87066	6.74222	6.93695	6.92882	6.81689	6.97892	6.87964	6.77813	6.93834	6.97145	6.86469	6.883	6.97171	6.76096	7.03583	6.893	6.88	6.80254	6.67715	6.72293	6.70897	6.83669	6.88692	7.04877	6.83681	6.71026	6.93648	6.75816	7.08343	7.00098	6.98498	7.24958	6.95839	6.88048	6.7613	6.99473
NOG	6.61983	6.80674	6.81092	6.81358	6.65511	6.74864	6.85876	6.73608	6.48269	6.6927	6.75563	6.67502	6.64268	6.63988	6.74222	6.65385	6.7864	6.65186	6.81865	6.73873	6.74711	6.91501	6.68569	6.67547	6.72421	6.7694	6.74777	6.78681	6.68786	6.56353	6.73061	6.59678	6.77238	6.71804	6.60175	6.66743	6.72814	6.86767	6.99265	6.75288	6.90627	6.63855	6.70513	6.68298	6.80103	6.88926	6.6818	6.63595	6.62622
EVX2	6.67213	6.764	6.63525	6.693	6.64312	6.73895	6.72008	6.76594	6.68757	6.80804	6.64474	6.48963	6.65496	6.68441	6.74665	6.54539	6.66275	6.72936	6.82346	6.66385	6.74028	6.64287	6.66783	6.57792	6.61979	6.6424	6.54777	6.6891	6.67954	6.66257	6.66488	6.79818	6.85349	6.71168	6.55381	6.71586	6.74818	6.65324	6.58556	6.75555	6.79616	6.65455	6.63336	6.73305	6.71591	6.70191	6.6166	6.6599	6.6609
LINC02275	6.77158	6.73093	6.70738	6.64733	6.62329	6.65471	6.65806	6.72703	6.80125	6.6717	6.77982	6.82622	6.7796	6.65952	6.74441	6.74069	6.64168	6.76482	6.63361	6.662	6.72971	6.57861	6.74309	6.78836	6.76973	6.68619	6.69986	6.53207	6.73412	6.72407	6.78764	6.766	6.66644	6.84168	6.72023	6.82934	6.71575	6.78489	6.6388	6.77221	6.80018	6.69801	6.71318	6.85475	6.70147	6.73613	6.79161	6.78988	6.64687
ZNF507	6.77032	6.79653	6.83188	6.74585	6.74116	6.75944	6.80416	6.66196	6.68757	6.89232	6.7199	6.7751	6.7534	6.78492	6.7433	6.78138	6.65107	6.72342	6.76465	6.7832	6.70788	6.70202	6.70571	6.78456	6.77882	6.67728	6.73959	6.74851	6.66502	6.75988	6.75228	6.73953	6.72293	6.71032	6.83276	6.64938	6.98268	6.71421	6.6388	6.71403	6.77696	6.73392	6.72752	6.73435	6.74782	6.72116	6.721	6.80972	6.7307
MEGF10	6.97756	6.905	6.96188	6.76038	6.86245	7.24673	7.21765	6.88249	7.52887	7.08965	6.87882	7.10801	7.06764	7.02817	7.07823	7.31832	6.99026	7.21147	6.96296	7.14847	7.04178	7.38695	7.16278	7.32174	6.86723	6.97093	7.10518	7.06102	7.05544	6.95601	6.7732	7.11622	7.14927	7.05558	7.24842	7.07076	6.93221	7.38976	7.24503	6.91885	6.7828	7.50069	6.92915	7.22722	6.84302	6.90662	7.15487	7.30424	6.87395
TTC8	6.66982	6.68495	6.7107	6.86876	6.73905	6.65165	6.73122	6.74504	6.62408	6.62897	6.70998	6.77381	6.70141	6.77723	6.83849	6.78138	6.59472	6.73419	6.60512	6.62239	6.69482	6.74408	6.72177	6.71383	6.70426	6.64105	6.76096	6.76348	6.67831	6.74499	6.76422	6.74336	6.57798	6.74149	6.64337	6.63487	6.75189	6.80828	6.64029	6.64048	6.63104	6.83532	6.70513	6.66336	6.68566	6.62545	6.73221	6.81251	6.80621
RNF215	6.77956	6.81868	6.71762	6.76328	6.77696	6.7347	6.72008	6.83312	6.83028	6.78595	6.66109	6.79075	6.71012	6.82156	6.75472	6.76645	6.74983	6.68057	6.94178	6.75351	6.8161	6.71018	6.68269	6.76978	6.72642	6.68112	6.74245	6.71107	6.71934	6.71661	6.71831	6.67857	6.7145	6.60712	6.81172	6.69148	6.61473	6.78332	6.7701	6.68205	6.84277	6.78582	6.86354	6.72761	6.81029	6.68222	6.77217	6.86022	6.79675
SPAG1	6.77158	6.68495	6.70962	6.76038	6.70831	6.68737	6.70721	6.67019	6.68889	6.69691	6.66505	6.56068	6.65366	6.73499	6.56587	6.57003	6.57977	6.68197	6.67628	6.60344	6.65617	6.70364	6.73095	6.70885	6.68802	6.7462	6.66623	6.69349	6.78589	6.6469	6.59194	6.71027	6.56317	6.65932	6.76341	6.79522	6.58336	6.74925	6.68268	6.79807	6.68877	6.575	6.75399	6.69115	6.74653	6.85277	6.68691	6.72961	6.71076
FN3KRP	8.68438	8.04078	7.81503	8.27433	7.78508	8.54641	8.13506	8.36534	8.1254	8.27859	8.23118	8.06107	8.42221	8.16088	7.90416	8.42599	8.04218	8.11164	8.22113	8.26683	8.13302	8.19623	8.49043	8.19449	8.17471	8.41285	8.2069	7.97848	7.9732	8.18183	8.08894	8.32534	7.64376	8.13301	7.77002	7.99125	8.83924	8.44807	8.0286	8.13763	8.47754	7.6539	8.15318	8.63199	8.43079	8.56573	8.46547	7.94981	8.55467
PDHX	7.42175	7.36137	7.39889	7.29996	7.50701	7.39992	7.5633	7.37909	7.20558	7.39231	7.4987	7.50865	7.36068	7.66251	7.32556	7.38168	7.3613	7.22349	7.43176	7.43968	7.37428	7.52125	7.42475	7.3032	7.41355	7.611	7.41817	7.31791	7.51224	7.50293	7.13334	7.41643	7.24887	7.2839	7.25187	7.24419	7.38443	7.24205	7.3801	7.49505	7.55742	7.26069	7.3975	7.35454	7.44907	7.51938	7.39586	7.14938	7.34196
DNAH14	6.52885	6.54955	6.67874	6.61414	6.60625	6.67237	6.57366	6.64416	6.7521	6.68375	6.61303	6.68297	6.57841	6.74887	6.59246	6.69643	6.63159	6.64624	6.51615	6.71706	6.56488	6.70202	6.57942	6.59502	6.60251	6.60168	6.63951	6.69349	6.48972	6.57169	6.6274	6.70336	6.61538	6.54599	6.56937	6.61021	6.63482	6.58233	6.5245	6.6653	6.68061	6.66063	6.90642	6.71797	6.61071	6.62109	6.7037	6.62779	6.66337
NLRP7	6.69025	6.60291	6.60637	6.59909	6.78034	6.74438	6.76948	6.75648	6.51071	6.52503	6.58324	6.65838	6.71552	6.70019	6.66112	6.58811	6.63325	6.57951	6.70324	6.58109	6.54171	6.75646	6.67604	6.60318	6.72199	7.71572	6.53505	6.69349	6.87887	6.66066	6.74884	6.65631	6.70164	6.59881	6.51663	6.59837	6.84882	6.58035	6.64175	6.80641	6.77784	6.679	6.7616	6.63902	6.59836	6.83529	6.70991	6.57644	6.69396
ERCC1	6.75898	6.68852	6.80106	6.88108	6.86677	6.85289	6.72424	6.71127	6.6985	6.73778	6.67018	6.66114	6.74494	6.7597	6.76722	6.66797	6.66113	6.82055	6.78702	6.62423	6.71839	6.67581	6.76704	6.67204	6.66707	6.787	6.79158	6.70969	6.72398	6.83738	6.69874	6.81431	6.69746	6.75035	6.8303	6.71758	6.66801	6.72529	6.76224	6.83342	6.80125	6.70207	6.78063	6.76605	6.73239	6.74013	6.7271	6.8489	6.74546
ELAPOR2	6.90417	6.99832	6.74362	6.76038	6.58093	6.75397	6.74504	6.62538	6.61002	6.625	6.85423	6.70944	6.8238	6.78757	6.74553	6.90736	6.63484	6.69643	6.74716	6.62239	6.84247	6.63105	6.87831	6.76811	6.75979	6.71663	6.63352	6.85467	6.69457	6.79202	6.67557	6.71153	6.64583	6.75035	6.61863	6.65254	6.78961	6.77196	6.70254	6.62144	6.67932	6.6157	6.71618	6.69254	6.65149	6.75436	6.58031	6.63061	6.70468
IPO7	6.81194	6.7365	6.69327	6.68708	6.51032	6.64423	6.62853	6.84019	6.56904	6.64693	6.7808	6.59677	6.80164	6.71165	6.73039	6.63372	6.64461	6.5688	6.81245	6.76427	6.75596	6.64119	6.67744	6.66512	6.63439	6.65157	6.76647	6.70055	6.80824	6.63113	6.67323	6.54065	6.59839	6.71534	6.55548	6.65099	6.64988	6.64175	6.69357	6.61533	6.74401	6.69801	6.73375	6.63354	6.69791	6.77392	6.79514	6.70108	6.67105
SUCLG2	8.47775	8.5158	7.91931	8.10185	7.85201	8.04271	8.133	8.13212	8.07998	8.08751	8.06693	8.27272	8.23305	8.10455	8.28352	8.14007	7.96201	7.91316	8.22898	7.96279	7.80981	8.05984	8.44446	7.87013	8.34855	8.76167	8.14744	8.2385	8.40481	8.02939	7.96018	8.44749	7.7201	7.97268	7.67348	8.0436	8.31842	7.93779	8.29587	8.13047	8.46271	8.03095	8.37792	8.55689	8.27154	8.37969	8.33742	8.18866	8.31952
DCHS2	6.61756	6.77172	6.59714	6.61758	6.71175	6.66585	6.4917	6.56665	6.60165	6.60583	6.57876	6.68437	6.7318	6.61108	6.70398	6.5928	6.64622	6.65186	6.71999	6.88621	6.7375	6.70364	6.67064	6.83566	6.69975	6.60459	6.75021	6.55528	6.66621	6.58972	6.74197	6.78693	6.65361	6.74033	6.68735	6.74876	6.67779	6.6914	6.86224	6.62535	6.67818	6.6811	6.78397	6.67759	6.6578	6.54132	6.73471	6.63874	6.78726
RAB2A	8.13696	8.14458	8.3123	8.12498	7.99603	8.06549	7.98196	8.31313	7.78669	7.84472	8.08403	8.29661	8.02441	8.08673	8.19344	8.00013	8.09372	8.34953	8.03628	8.49904	7.97324	8.10039	7.97491	7.78844	8.0875	7.92476	8.38081	8.18198	8.05632	8.03493	8.64148	7.91768	8.15194	8.37792	8.19999	7.97935	8.06248	7.85635	8.20088	8.40364	8.26572	8.46396	8.27876	8.05363	7.85581	7.81889	7.76968	8.44768	8.26739
TRPT1	6.51935	6.48475	6.61262	6.59606	6.59106	6.61525	6.49939	6.59541	6.51071	6.63859	6.54856	6.52322	6.45803	6.56058	6.58582	6.51046	6.54897	6.5516	6.66447	6.47982	6.52339	6.48239	6.49038	6.47132	6.48698	6.51491	6.55986	6.54022	6.50621	6.65279	6.58007	6.68122	6.57798	6.55456	6.59636	6.54755	6.62114	6.64761	6.64909	6.57754	6.63233	6.53998	6.5513	6.45782	6.53115	6.47573	6.54834	6.48475	6.52079
ZMYND8	7.11325	7.08092	7.10943	6.99482	7.17544	7.00035	7.18365	7.12653	7.04394	7.09945	7.16017	7.14422	6.99082	7.15954	7.13871	7.04937	7.05972	7.05203	7.05482	7.08384	7.1086	7.13201	7.07352	7.08743	7.2057	7.14056	7.01018	7.1883	7.06619	7.16432	7.12634	7.03592	7.04916	7.0114	7.02205	6.99597	7.12699	7.1099	6.98045	7.07088	7.19257	7.04136	7.10169	7.05791	7.10073	7.08384	7.08654	6.98606	7.19282
SPATA7	6.87442	6.81222	6.83692	6.69446	6.86092	6.80779	6.89045	6.8955	6.6834	6.92565	6.93507	6.94742	6.92285	6.93528	6.90551	6.90345	6.9037	6.74328	6.8835	6.83546	6.80215	6.93316	6.84372	6.65829	6.79811	6.97485	6.84727	6.97725	6.87783	6.88593	6.87286	6.8815	6.85349	6.75035	6.73381	6.72572	6.87145	6.76409	6.79565	6.89994	6.7818	6.72329	6.7571	6.77671	6.9172	6.73879	6.88225	6.81992	6.93073
PHKB	6.76596	6.77269	6.85649	6.68847	6.89956	6.7274	6.82989	6.83312	6.80421	6.8125	6.89984	6.8137	6.80164	6.83701	6.87899	6.69643	6.86095	6.72638	6.87593	6.93014	6.78051	6.9519	6.71644	6.70726	6.88761	6.80824	6.76647	6.72637	6.90593	6.99982	6.72492	6.82079	6.9447	6.79281	6.82118	6.72092	6.7929	6.71789	6.60761	6.84863	6.866	6.72097	6.86044	6.82926	6.89419	6.89878	6.72834	6.82303	6.84205
UCN2	6.51358	6.50738	6.65173	6.71545	6.58379	6.5564	6.51489	6.52644	6.59469	6.56708	6.67668	6.48316	6.75556	6.51347	6.55244	6.55379	6.72732	6.60518	6.54278	6.59637	6.58892	6.57687	6.60778	6.73571	6.49132	6.66574	6.54179	6.4768	6.56785	6.6175	6.52486	6.59399	6.5675	6.59372	6.59636	6.52428	6.67638	6.544	6.49001	6.52402	6.53838	6.67685	6.525	6.72621	6.51946	6.6196	6.57494	6.53482	6.69753
OR1S1	6.65731	6.60959	6.70503	6.78088	6.71609	6.62716	6.71007	6.80068	6.89824	6.68867	6.73169	6.67229	6.74034	6.63093	6.59517	6.6493	6.77889	6.73097	6.71999	6.64729	6.78418	6.6066	6.7801	6.70219	6.68103	6.74352	6.67893	6.62855	6.60869	6.63515	6.68856	6.72554	6.73138	6.57737	6.75841	6.74407	6.67492	6.82299	6.69357	6.65938	6.73625	6.78582	6.6971	6.8358	6.66038	6.6573	6.66544	6.64586	6.71548
CA1	8.16175	8.27367	8.11815	10.6057	8.40802	8.47979	8.3216	8.00236	9.53977	8.9823	8.06299	9.50048	8.92856	8.46153	7.88015	9.69403	8.73351	9.70946	8.43432	8.94494	9.56179	8.99845	8.87467	11.0369	9.20183	8.50811	9.45226	9.2484	8.50754	9.66023	8.75995	8.93334	9.35628	9.93518	9.58469	11.5179	9.48972	11.1458	9.48255	8.72504	8.02286	11.2008	8.86723	8.51693	8.49308	8.38829	9.29489	9.41626	9.57868
MTHFD2L	6.95984	6.76065	6.99023	6.94567	6.98757	6.98941	6.91116	7.1287	7.06043	6.94962	6.95038	7.07203	7.05295	6.89701	7.00577	6.96801	6.95946	7.15959	7.06197	7.05574	7.08163	7.08934	6.94702	6.95939	7.01811	6.98612	6.84483	6.96229	6.99629	6.8668	6.88604	6.85849	7.08685	6.83149	7.05746	6.90715	7.05551	7.04405	7.02413	6.93128	6.98657	6.85483	6.91057	6.73571	6.91294	6.88237	6.86335	7.00065	6.95055
KRTAP3-1	6.68045	6.6907	6.72535	6.51295	6.75222	6.64851	6.58629	6.56912	6.69341	6.68375	6.69986	6.74503	6.76698	6.77845	6.74553	6.60754	6.7469	6.62158	6.70918	6.57514	6.86705	6.71353	6.69361	6.67713	6.54348	6.58405	6.64247	6.58006	6.55389	6.58162	6.67912	6.61279	6.60914	6.72439	6.67919	6.8073	6.58336	6.82887	6.62798	6.69982	6.70264	6.66063	6.74648	6.6291	6.62349	6.6631	6.71879	6.71937	6.75258
RAC1	6.60336	6.68049	6.72985	6.75458	6.76382	6.60292	6.76417	6.62161	6.75353	6.74273	6.76902	6.73975	6.66466	6.70592	6.67124	6.74494	6.70339	6.72045	6.66447	6.71879	6.7261	6.61167	6.71644	6.6565	6.65354	6.73741	6.67048	6.72367	6.73195	6.69366	6.66979	6.83957	6.69746	6.79544	7.02571	6.73021	6.60117	6.76224	6.77797	6.79925	6.61285	6.54386	6.65764	6.87215	6.71197	6.78313	6.794	6.64586	6.73878
TMEM98	6.79247	6.6861	6.80685	6.64317	6.79908	6.78189	6.69967	6.79512	6.7492	6.74273	6.68806	6.68437	6.83405	6.67131	6.74665	6.79567	6.71301	6.68334	6.6481	6.65111	6.6118	6.83156	6.83012	6.71383	6.81924	6.7462	6.84364	6.79875	6.65311	6.77507	6.81253	6.83681	7.24497	6.8778	6.71883	6.62344	6.62737	6.72529	6.73223	6.77001	6.81029	7.00956	6.73062	6.78051	6.64	6.83652	6.794	6.78229	6.70128
PARD3B	6.78156	6.70422	6.77667	6.76465	6.62206	6.60733	6.66553	6.68771	6.68493	6.76631	6.6557	6.80514	6.61259	6.65795	6.64131	6.71891	6.7469	6.75543	6.72847	6.72632	6.71162	6.66604	6.55618	6.63276	6.66031	6.66839	6.73518	6.76218	6.63263	6.66257	6.70937	6.68823	6.80511	6.76161	6.68877	6.56932	6.63624	6.67397	6.62033	6.73555	6.78616	6.679	6.7571	6.67025	6.67839	6.67457	6.67028	6.6738	6.49972
TUBA3E	6.74814	6.905	6.69327	6.55702	6.67212	6.69055	6.82842	6.72246	6.58474	6.74154	6.59338	6.8311	6.66816	6.67424	6.75698	6.70398	6.62166	6.90651	6.67375	6.82394	6.76771	6.72146	6.71135	6.65122	6.7032	6.76816	6.63352	6.81742	6.77027	6.94383	6.72058	6.79818	6.68295	6.71293	6.86657	6.67061	6.60873	6.71027	6.6388	6.71275	6.71137	6.70011	6.60689	6.8358	6.54192	6.86514	6.77217	6.86312	6.61717
SLC26A4	6.63475	6.62798	6.58905	6.51436	6.54595	6.56683	6.4391	6.49834	6.52567	6.52339	6.6421	6.59385	6.52235	6.72766	6.43678	6.64294	6.56314	6.52873	6.65313	6.58683	6.6173	6.65639	6.47433	6.53373	6.68926	6.67089	6.5567	6.53847	6.61109	6.57958	6.58476	6.58965	6.59614	6.54181	6.60051	6.59654	6.5565	6.53236	6.48789	6.58605	6.576	6.50978	6.47656	6.46098	6.48705	6.4987	6.63236	6.5638	6.49104
FAM86B2-DT	6.66982	6.61085	6.80982	6.66498	6.69344	6.64851	6.58332	6.66196	6.70835	6.58496	6.68414	6.75636	6.68942	6.67714	6.60098	6.76645	6.6985	6.69354	6.79317	6.56347	6.72734	6.61006	6.69106	6.58644	6.82891	6.7694	6.78815	6.71384	6.68566	6.78052	6.66853	6.68402	6.76187	6.94434	6.73775	6.62171	6.68085	6.67612	6.74567	6.70215	6.64214	6.68329	6.63179	6.62216	6.76775	6.63391	6.84642	6.58889	6.72485
BRAF	6.69136	6.6429	6.8279	6.84749	6.71847	6.70427	6.78638	6.81808	6.72715	6.67298	6.7048	6.93499	6.75982	6.74072	6.85153	6.75342	6.75612	6.68057	6.6133	6.69526	6.545	6.71512	6.56441	6.5985	6.83607	6.66574	6.60771	6.75386	6.82243	6.77879	6.69524	6.77925	6.8192	6.65548	6.6753	6.7752	6.66801	6.60516	6.67955	6.73087	6.64718	6.73392	6.72102	6.61628	6.72284	6.64568	6.71992	6.80494	6.73184
THAP7	6.96344	6.92831	6.94318	6.98835	6.9235	7.08611	7.00697	6.78976	6.84808	6.88995	7.02029	6.94585	6.90276	6.84654	6.90402	6.78918	6.93511	6.80376	6.94371	6.74976	6.83803	6.94787	6.92031	6.85329	6.90196	6.94202	6.82567	6.92056	6.95557	6.96936	6.93994	6.97178	6.82342	6.82512	6.8263	6.89266	7.02608	6.77196	6.82859	7.10565	6.95937	6.83287	6.78849	7.02427	6.91478	6.94756	6.86235	6.7432	6.97715
RIOK1	6.94551	6.82932	6.84075	6.77496	6.95629	6.85551	7.07	7.00842	6.80873	6.94029	6.90969	7.08998	6.94182	6.99466	7.05861	6.83024	6.88785	6.91339	6.92779	6.82394	6.81146	6.82599	6.98987	6.94243	6.90196	6.8904	7.01894	6.89868	6.98827	6.99308	6.79651	7.00885	6.71228	6.95143	7.04486	6.83908	6.92754	6.84246	6.97164	6.75157	6.95163	6.91068	7.00393	7.02288	6.9743	6.94369	6.87768	6.97095	6.88361
MANSC1	7.36535	7.4972	7.81373	7.39695	7.49852	7.10367	7.27123	7.73957	7.5121	7.13387	7.75979	7.73628	7.39944	7.69049	7.56835	7.38541	7.39474	7.95342	7.24017	7.73052	7.99048	7.3639	7.44803	7.65992	7.23146	7.06388	7.76513	7.5986	7.78453	7.64243	8.26919	7.48148	7.61659	7.67391	7.40774	7.17364	7.36081	6.9678	7.73314	7.41195	7.57765	8.75695	7.65981	7.20529	7.1745	7.74498	7.28643	8.10229	7.23299
APEX2	7.53235	7.50731	7.4792	7.36931	7.52245	7.60534	7.43336	7.322	7.503	7.6858	7.45511	7.41395	7.59747	7.44587	7.67651	7.35672	7.62526	7.50705	7.56055	7.55926	7.45202	7.49251	7.47124	7.50584	7.44005	7.6568	7.54574	7.47665	7.49528	7.49496	7.26924	7.53467	7.08929	7.41518	7.35053	7.47896	7.59461	7.33685	7.32881	7.51874	7.49844	7.14318	7.38279	7.53261	7.52271	7.47258	7.45311	7.36916	7.48979
C2CD2	7.06313	7.07997	7.17246	7.25933	6.96885	7.04238	7.11559	7.13308	7.19306	7.06831	7.02681	7.04231	7.08772	7.05864	7.11069	7.23932	6.98582	6.95355	7.13387	6.99408	6.85017	7.17297	7.04815	7.20022	6.95441	7.00375	7.0628	7.19516	7.0454	7.2251	6.87491	7.05662	6.95292	7.07496	7.10109	7.07076	7.18672	7.09619	7.08427	7.10661	7.07444	7.15846	7.07253	7.12488	7.20397	7.19668	7.19337	7.07406	7.04052
MTMR9	7.95846	7.79738	7.72162	7.73097	7.62891	7.75733	7.67005	7.69836	7.68259	7.76701	7.70427	7.75556	7.79566	7.65133	7.72353	7.79896	7.8046	7.67603	7.806	7.75856	7.60407	7.75049	7.85991	7.68035	7.66359	7.668	7.7023	7.85947	7.70612	7.70939	7.6848	7.71231	7.4774	7.69559	7.62854	7.74239	7.93647	7.83827	7.65612	7.58005	7.80199	7.39311	7.65185	7.8323	7.89392	7.91049	8.06072	7.72976	7.6462
MVB12B	7.48573	7.26642	7.10644	6.83204	7.20325	7.2914	7.112	6.93987	6.95486	7.32011	7.06634	7.32355	7.22063	7.00362	7.15513	7.17342	7.19622	6.98153	7.40616	7.21404	6.98729	7.23515	6.94826	7.01429	7.23438	7.35365	7.23343	7.44679	7.08978	7.15527	6.9802	7.21541	7.00158	7.00913	7.11512	7.41225	7.06263	7.19098	6.88368	7.00644	7.23421	6.66883	7.02833	6.99577	7.47141	6.99793	6.95502	7.29237	6.94135
POM121L8P	7.63508	7.52116	7.78141	8.45846	7.86876	7.81767	7.44299	8.2118	7.82263	7.69633	7.67311	7.95871	7.77664	7.74062	7.44688	8.29819	7.80502	8.21556	7.98732	7.80541	8.01906	7.76433	8.12905	8.25741	8.02835	7.39928	7.67256	7.7026	7.69801	7.99012	8.31348	7.60525	7.7378	8.04957	7.9602	8.2396	7.74776	8.029	8.30221	8.18371	7.82336	7.91885	7.82741	8.14248	8.33742	8.00451	8.03575	8.19234	8.24895
RELL2	6.86985	6.90266	6.89278	6.82282	7.01694	6.86131	7.01694	6.85616	6.87533	6.96631	6.95862	6.9992	6.91315	7.02933	6.91685	6.992	7.00356	6.95355	6.9892	6.79043	6.97656	6.96043	6.82525	7.16185	6.9936	6.94202	7.08538	6.94539	6.8128	6.94599	6.92558	6.81582	6.72293	7.00191	6.95421	6.93098	6.8776	7.06403	6.98045	6.90642	6.8679	6.78362	6.86044	7.16555	6.92953	6.98674	6.92809	7.00065	7.00852
DTNA	6.74814	6.66451	6.76643	6.70677	6.67731	6.67976	6.70721	6.62045	6.6834	6.68612	6.65165	6.70293	6.71118	6.77451	6.64273	6.6445	6.62166	6.63154	6.559	6.75162	6.62735	6.68928	6.72303	6.69581	6.68802	6.78204	6.70973	6.65482	6.70659	6.67013	6.67209	6.7283	6.75972	6.71168	6.7008	6.67215	6.72681	6.75304	6.73981	6.65214	6.60031	6.66677	6.71318	6.58416	6.73701	6.62254	6.86813	6.68887	6.72151
LINC01061	6.67329	6.66905	6.62419	6.62785	6.65374	6.72888	6.65197	6.54359	6.69987	6.57678	6.58018	6.61908	6.71652	6.47266	6.77474	6.72629	6.66275	6.75709	6.74139	6.76258	6.63698	6.59621	6.65423	6.68039	6.63915	6.69729	6.69008	6.67898	6.75586	6.7074	6.70242	6.66219	6.67483	6.64484	6.67919	6.703	6.68945	6.66641	6.73676	6.57884	6.706	6.61776	6.71785	6.58692	6.67587	6.73465	6.70493	6.68745	6.76509
TSHB	6.64067	6.63034	6.61775	6.56767	6.54856	6.50764	6.56885	6.5489	6.48104	6.65074	6.62443	6.56222	6.56032	6.59088	6.57564	6.65228	6.55077	6.5688	6.54536	6.63774	6.56355	6.64967	6.53373	6.63792	6.7086	6.63963	6.59994	6.60937	6.66621	6.59743	6.61146	6.63471	6.60705	6.60152	6.63117	6.66237	6.59645	6.63801	6.70082	6.64435	6.57731	6.65855	6.65135	6.63066	6.5811	6.67314	6.53064	6.48475	6.51369
POLD1	6.76009	6.96644	6.78838	6.6459	7.05132	6.86763	6.89546	6.82556	6.72958	6.78022	6.81913	6.75512	6.9377	6.82642	6.81801	6.72482	6.88785	6.72638	6.89472	6.92439	6.72971	6.80543	6.78264	6.79749	6.85311	6.9386	6.75147	6.81876	6.74775	6.75416	6.67912	6.78576	6.72923	6.86381	6.81045	6.85823	6.79068	6.9263	6.76845	6.7213	6.88669	6.73174	6.70827	6.84841	6.96204	6.83405	6.91983	6.77773	6.83475
ACTR5	7.07878	6.99908	7.06618	7.05548	7.18448	7.0104	7.08574	7.03976	7.08612	7.023	6.93781	7.02298	7.06022	7.04803	7.05184	7.0171	6.92771	6.7683	7.06748	7.06262	6.86585	7.05927	7.18062	7.00531	6.98923	7.10909	6.97564	7.12367	6.87583	6.8668	6.83664	6.98715	6.88169	7.04473	6.92195	7.00491	7.00647	7.01801	6.80762	7.00038	7.00033	7.05495	7.06028	7.12199	7.22897	7.03988	7.23951	6.86459	7.0924
LMNTD2	6.64706	6.77466	6.53435	6.6707	6.70929	6.50971	6.68331	6.67354	6.75614	6.83334	6.73169	6.78481	6.69814	6.66109	6.72679	6.65076	6.72421	6.54543	6.73528	6.54529	6.64802	6.67405	6.69635	6.60318	6.73256	6.72666	6.86973	6.81263	6.67954	6.69761	6.62862	6.65098	6.60705	6.67696	6.61439	6.6818	6.6852	6.62455	6.7212	6.79035	6.69212	6.63012	6.63016	6.65052	6.5811	6.68074	6.62729	6.75167	6.65289
ARHGEF28	6.50847	6.67243	6.57567	6.44878	6.69102	6.56683	6.74504	6.62284	6.6834	6.70898	6.77586	6.64883	6.57583	6.60156	6.77021	6.50591	6.62166	6.57477	6.61464	6.58683	6.67586	6.61348	6.70842	6.59502	6.67885	6.54793	6.63797	6.55528	6.81392	6.51413	6.57228	6.69805	6.60261	6.60999	6.64767	6.53874	6.74288	6.80403	6.59368	6.64826	6.7818	6.5691	6.67832	6.63902	6.60611	6.63251	6.59513	6.61327	6.58261
C1D	6.60216	6.73093	6.88652	6.68124	6.63776	6.71455	6.7339	6.67124	6.68188	6.75213	6.75077	6.55109	6.61974	6.73785	6.65352	6.71297	6.65271	6.7683	6.78276	6.61498	6.78805	6.61877	6.57638	6.65829	6.68926	6.66073	6.64849	6.77871	6.57171	6.57377	6.75117	6.68122	6.66417	6.70776	6.77745	6.73021	6.62898	6.61471	6.7608	6.70556	6.77508	7.04451	6.68808	6.58985	6.67956	6.68764	6.67789	6.67913	6.77784
GLIPR2	11.3233	11.0742	11.5046	10.833	11.2614	11.3233	10.9328	11.2942	11.1434	10.8134	11.1938	11.2614	11.4443	11.312	11.4324	11.1268	11.2895	11.7984	11.0802	11.4636	11.1053	11.1434	11.0927	10.9822	10.8662	10.6308	11.5046	11.4245	11.2056	11.3049	11.4636	11.3991	11.1053	11.2032	11.3554	10.9137	11.1188	11.0552	10.9584	11.1863	10.8567	10.9235	11.3727	10.9521	10.963	10.9026	11.0105	11.2275	11.1188
LOC100131257	6.7326	6.69853	6.66796	6.63877	6.7434	6.83754	6.60536	6.72472	6.64413	6.71264	6.7411	6.68174	6.65614	6.71746	6.76044	6.76218	6.74983	6.62439	6.60126	6.84625	6.63961	6.64786	6.72303	6.75597	6.66031	6.64365	6.569	6.64861	6.62994	6.63515	6.59311	6.59678	6.76187	6.71804	6.76096	6.63487	6.63624	6.69727	6.69927	6.69251	6.73734	7.16751	6.70035	6.77261	6.62113	6.69041	6.76247	6.88487	6.75365
INPP4A	6.90662	6.85673	6.76881	6.90801	6.85147	6.88172	6.79645	6.86453	6.84133	6.83559	6.85423	6.9156	6.79971	6.85552	6.85833	6.77533	6.82653	6.88932	6.88728	6.9587	7.05994	6.75972	6.79343	6.78279	6.89431	7.05554	6.85216	6.94892	7.07052	6.79202	6.86536	6.74336	6.76401	6.77064	6.90321	6.72718	6.92965	6.82299	6.76521	6.85857	6.91835	6.86427	6.99805	6.75373	6.98715	6.80297	6.84415	6.75982	6.9013
NECTIN2	6.64196	6.67125	6.55857	6.68124	6.56405	6.67237	6.58791	6.59149	6.55027	6.57122	6.63817	6.63301	6.61003	6.61252	6.54973	6.60276	6.6562	6.82231	6.76673	6.56137	6.58892	6.61694	6.69763	6.68887	6.56695	6.55085	6.59093	6.51004	6.79656	6.57578	6.72599	6.70608	6.61957	6.64344	6.56202	6.67215	6.60574	6.60333	6.63402	6.60902	6.65194	6.72738	6.65453	6.7913	6.75119	6.69041	6.57882	6.80319	6.71793
SH3KBP1	7.25075	7.08961	7.11791	6.92636	7.00049	7.4161	7.02823	7.14227	6.8769	7.41997	7.24915	7.05783	7.07601	7.14276	7.01363	7.00562	7.06304	6.81531	7.12625	7.05705	7.0905	7.09436	7.22649	7.23129	7.10565	7.22969	7.0984	7.2341	7.06106	7.13417	6.81571	7.10823	6.90464	7.07591	6.79228	7.11985	7.2688	7.11989	6.89829	7.05558	7.18344	6.91422	7.23634	7.05065	7.30564	7.13634	7.01183	6.86625	7.11791
GRB10	6.64067	6.89182	6.79764	6.75149	6.77582	6.71155	6.79155	6.81196	7.00763	6.74154	6.80905	6.86362	6.7199	6.70019	6.72679	6.76359	6.78793	6.82381	6.80001	6.63967	6.83441	6.73739	6.64849	6.81176	6.80138	6.76816	6.83898	6.68365	6.68326	6.75219	6.94887	6.83541	6.72084	6.86381	6.87647	6.99363	6.87556	6.75877	6.81571	6.93447	6.84277	6.82499	6.81365	6.7577	6.85434	6.81714	6.80393	6.98794	6.86555
FAM89A	6.71303	6.71525	6.88488	6.73239	6.84252	6.70427	6.81703	6.7526	6.64555	6.69691	6.86273	6.72583	6.78371	6.71165	6.95004	6.69487	6.7925	6.83643	6.78171	6.86599	6.75196	6.81739	6.81123	6.72206	6.81276	6.851	6.80837	6.75938	6.7251	6.75416	6.71709	6.65935	6.66207	6.75289	6.77496	6.81257	6.75948	6.80189	6.71333	6.72848	6.75016	6.70411	6.84546	6.88887	6.77025	6.73752	6.72971	6.75433	6.78972
TMEM198B	6.70958	6.63801	6.58404	6.73689	6.62329	6.7274	6.6934	6.66079	6.70835	6.68867	6.66894	6.70689	6.56032	6.70019	6.58582	6.60121	6.60617	6.67048	6.69251	6.63003	6.54171	6.74257	6.57032	6.50747	6.64896	6.63395	6.55828	6.74297	6.70303	6.57958	6.59194	6.57153	6.56317	6.66703	6.62412	6.68015	6.53597	6.64175	6.65213	6.64576	6.61044	6.65045	6.80513	6.65322	6.65654	6.63107	6.74529	6.60455	6.64575
SHH	6.68906	6.51127	6.59157	6.55702	6.59106	6.59992	6.62538	6.65962	6.67152	6.68612	6.57724	6.559	6.53575	6.55236	6.56587	6.60927	6.49648	6.55422	6.67628	6.65843	6.57748	6.70051	6.60333	6.61872	6.69975	6.5731	6.44689	6.64411	6.51652	6.66066	6.58862	6.53265	6.56078	6.63383	6.53997	6.617	6.59645	6.52714	6.51754	6.55162	6.62108	6.67468	6.59196	6.49509	6.64126	6.55212	6.63499	6.66527	6.63805
FAM131B	6.59193	6.6429	6.64139	6.68847	6.59911	6.67829	6.54342	6.53515	6.53838	6.55206	6.64904	6.85517	6.69389	6.79129	6.65595	6.75067	6.59792	6.79189	6.62567	6.79212	6.71573	6.66763	6.69504	6.62235	6.59511	6.66964	6.60468	6.63512	6.73881	6.85458	6.72058	6.71027	6.64973	6.63243	6.77001	6.67061	6.7929	6.67194	6.69644	6.67955	6.73313	6.74899	6.54622	6.76321	6.57598	6.55806	6.59808	6.63874	6.55443
RPP38-DT	6.54683	6.47365	6.6478	6.6204	6.58821	6.51167	6.60248	6.51562	6.46356	6.4436	6.51427	6.57955	6.70141	6.6031	6.55381	6.60754	6.62317	6.64912	6.54911	6.52754	6.61878	6.49539	6.57191	6.5724	6.59632	6.62277	6.54486	6.55237	6.69457	6.63931	6.54676	6.63176	6.46898	6.44552	6.62128	6.65563	6.6163	6.6914	6.59541	6.58016	6.5226	6.5252	6.49062	6.65181	6.55498	6.58408	6.41684	6.45367	6.57367
ERI1	6.89932	6.78659	6.85649	6.64452	6.89956	6.75397	6.72576	6.85692	6.74648	6.6927	6.89425	6.88777	6.75556	6.73921	6.85245	6.71449	6.79552	6.65333	6.8274	6.72632	6.80095	6.77119	6.73095	6.70058	6.84919	6.90356	6.72384	6.8223	7.00324	6.74865	6.7228	6.72683	6.8144	6.93152	6.8303	6.67527	6.69616	6.71027	6.73223	6.86473	7.03596	6.65455	6.73216	6.71253	6.9172	6.72944	6.83261	6.68604	6.82792
TMCO5A	6.64196	6.6429	6.82408	6.78416	6.63518	6.72166	6.65658	6.63145	6.76184	6.78234	6.69986	6.82034	6.65496	6.79622	6.74786	6.66967	6.67578	6.6449	6.68869	6.70459	6.6704	6.70202	6.71644	6.83153	6.68696	6.64499	6.76382	6.6366	6.74005	6.74097	6.66853	6.766	6.68729	6.64763	6.72164	6.71931	6.81547	6.66825	6.53036	6.66883	6.81413	6.72097	6.59699	6.63354	6.85199	6.78029	6.78716	6.59735	6.58261
ATP5MJ	8.19165	8.24559	8.29395	8.09231	8.21371	8.17197	8.05848	8.02044	8.16805	8.19465	7.9015	7.9714	8.17922	8.05322	8.20315	8.01735	8.19135	8.08439	8.12823	8.0888	7.97324	8.12264	8.21555	8.05038	7.82216	8.38708	8.30185	8.06325	8.18216	7.98235	7.96301	8.02262	8.36627	8.06002	8.23881	7.95684	8.23428	8.07864	8.02276	8.11847	8.12249	8.12071	8.35229	8.29624	7.89929	8.35248	7.9862	8.10707	8.06586
GLT8D1	6.51799	6.56839	6.62672	6.68847	6.50505	6.79139	6.5639	6.65382	6.65942	6.58084	6.60163	6.76625	6.65973	6.56359	6.58848	6.58349	6.67237	6.59474	6.60921	6.51654	6.6104	6.70853	6.50169	6.58825	6.58774	6.65285	6.58325	6.64861	6.58878	6.70348	6.57102	6.67715	6.56317	6.53074	6.61302	6.61847	6.58643	6.67818	6.52892	6.66883	6.63104	6.60769	6.57353	6.69115	6.66923	6.66161	6.52506	6.60311	6.62622
ANK2	6.60336	6.58079	6.73567	6.67694	6.56953	6.58243	6.75068	6.63145	6.69987	6.5155	6.66236	6.50366	6.66466	6.6031	6.62891	6.65076	6.74402	6.7586	6.64037	6.59267	6.62735	6.65491	6.59799	6.58644	6.62963	6.60459	6.54615	6.58696	6.57454	6.68957	6.56195	6.52627	6.57798	6.62046	6.64053	6.61847	6.59336	6.54956	6.67807	6.71403	6.55915	6.56347	6.63179	6.4933	6.5996	6.64706	6.57882	6.62779	6.62219
HTR7	6.50978	6.59795	6.53026	6.5555	6.64976	6.53605	6.63155	6.59801	6.58065	6.4436	6.57876	6.63847	6.53893	6.56647	6.51702	6.55379	6.64168	6.49908	6.61464	6.54156	6.59498	6.67915	6.62394	6.63093	6.583	6.53733	6.54947	6.56184	6.65311	6.52226	6.48498	6.47626	6.58583	6.55317	6.60305	6.59837	6.52468	6.57638	6.56646	6.53206	6.6065	6.54592	6.48106	6.56185	6.48489	6.6762	6.51304	6.54833	6.59865
RFXAP	7.05207	7.14125	6.92807	6.88285	7.14857	6.89545	7.03653	6.92248	7.00035	7.10157	7.15889	7.07695	6.90791	6.94635	7.06551	7.08735	6.93716	6.99249	7.00845	6.90422	6.93199	6.92519	7.06267	7.01149	6.94563	7.05884	6.98161	7.04459	6.99143	7.04501	6.91929	7.14039	6.77459	7.02678	6.82878	7.12757	6.98984	6.88573	7.0085	6.91983	7.03457	7.14318	6.86674	6.98354	7.05514	7.11802	7.15836	7.17205	6.9816
RPS6KA3	7.47475	8.0273	7.45358	7.00025	7.05806	7.34632	7.39253	7.58063	7.41936	7.10326	8.13506	7.44612	7.67756	7.31518	7.67047	7.58335	7.39586	7.07791	7.33805	7.49396	7.41106	7.27378	7.1393	7.70393	7.45872	7.44956	7.32719	7.4307	7.66773	7.62774	7.99216	7.31103	7.1896	7.39632	7.68569	7.3561	7.16003	7.1487	7.2287	7.56929	7.61677	7.96658	7.57605	7.18705	7.26027	7.37481	7.23443	7.45655	7.4517
TEX48	6.65354	6.62027	6.69201	6.73385	6.64582	6.64706	6.58332	6.65728	6.64968	6.72005	6.7061	6.67912	6.74152	6.65372	6.71432	6.67737	6.60285	6.84774	6.77226	6.66762	6.77034	6.81886	6.79343	6.69069	6.69401	6.59286	6.69444	6.68049	6.72618	6.75416	6.68149	6.74072	6.76401	6.60999	6.76214	6.78008	6.67928	6.75111	6.64459	6.72015	6.68294	6.70411	6.78686	6.7577	6.68961	6.70888	6.65746	6.64586	6.67586
RPL23AP7	6.72121	6.5616	6.65665	6.58813	6.66032	6.65165	6.5544	6.61175	6.71756	6.64821	6.8122	6.72711	6.64523	6.61714	6.59106	6.64606	6.65271	6.79783	6.64931	6.52957	6.65617	6.66119	6.78969	6.72889	6.65925	6.62424	6.66055	6.65777	6.61714	6.61924	6.6274	6.62893	6.7661	6.77064	6.65867	6.71258	6.62283	6.72927	6.55681	6.55691	6.51737	6.72546	6.65764	6.58269	6.68566	6.63994	6.62729	6.65182	6.5529
ERF	7.37486	7.44727	7.60426	7.31742	7.07549	7.69525	7.43607	7.43784	7.66094	7.32849	7.47588	7.452	7.50219	7.40147	7.36115	7.78182	7.62938	7.62201	7.50938	7.68423	7.73977	7.37402	7.45014	7.1707	7.52626	7.23839	7.58306	7.41964	7.3697	7.38526	7.4637	7.46334	7.57298	7.32592	7.73062	7.41685	7.28048	7.68751	7.48901	7.64669	7.44956	7.60972	7.15909	7.0869	7.19245	7.22828	7.34591	7.37995	7.47522
PAAF1	7.5426	7.48702	7.50669	7.17559	7.31154	7.62458	7.29699	7.47513	7.15079	7.55849	7.53778	7.21274	7.49301	7.40147	7.27852	7.21223	7.56257	7.24145	7.36102	7.47723	7.22749	7.54946	7.30785	7.38673	7.33253	7.90848	7.36481	7.35264	7.50687	7.31141	7.19529	7.4624	7.14927	7.16181	7.19938	7.24419	7.61627	7.20608	7.28525	7.27096	7.49621	7.31425	7.51324	7.5602	7.52022	7.61563	7.53558	7.19322	7.44269
ZNF428	10.1209	9.79463	9.82036	10.1588	9.49747	10.3386	10.0164	9.96681	10.1664	10.1806	9.52061	9.79166	10.0013	9.69642	9.84634	9.86624	9.96617	9.80715	9.81012	9.6753	9.83335	9.87599	10.0198	10.0746	9.74929	10.2489	9.67329	10.1781	9.783	9.8147	9.02794	9.89948	9.31554	9.73989	9.66601	9.67823	10.2462	9.80327	9.71371	9.77623	9.7152	9.28981	10.1267	10.0771	10.1267	10.1088	10.1689	9.70837	9.81282
HIC2	7.31298	7.33697	7.21126	7.19154	7.18197	7.27651	7.2916	7.25768	7.00633	7.2798	7.243	7.26582	7.24006	7.10051	7.28752	7.28881	7.28278	7.05366	7.29503	7.21846	7.27836	7.28108	7.49403	7.15446	7.21973	7.41211	7.34421	7.23086	7.23915	7.32925	7.30324	7.25577	7.22671	7.30894	7.08847	7.20834	7.3784	7.2881	7.3269	7.44744	7.34897	7.0802	7.3299	7.28019	7.38239	7.38409	7.40093	7.21733	7.41839
SMIM20	6.80915	6.82746	6.7943	6.64317	6.76594	6.81793	6.90445	6.86153	6.71623	6.79306	6.88154	6.84715	6.88192	6.77845	6.7816	6.71604	6.76396	6.64354	6.74716	6.80285	6.78051	6.93316	6.94189	6.734	6.82411	6.82878	6.75689	6.805	6.79389	6.84468	6.73168	6.83681	6.78189	6.87285	6.74593	6.78507	6.76846	6.73109	6.72586	6.76527	6.798	6.70635	6.88115	6.79002	6.96089	6.87975	6.85152	6.83538	6.78145
RPS2	13.7681	14.07	13.6651	13.5602	13.2973	13.6801	13.6703	13.5282	13.262	13.5716	13.5948	13.5178	13.5401	13.4026	13.3871	13.5282	13.4743	12.9718	13.4698	13.5401	13.4286	13.5655	13.6519	13.4173	13.5773	13.8133	13.4906	13.5068	13.7681	13.4698	12.9503	13.6857	13.4496	13.5345	13.2092	13.2277	13.6964	13.4743	13.5453	13.5282	13.48	13.2277	13.6343	13.8489	13.6519	13.8489	13.4077	13.3504	13.7351
CDC42EP2	7.73944	7.66284	7.76311	8.11203	7.29556	7.47938	7.50961	7.79253	7.54944	7.21806	7.94245	7.56358	7.6394	7.69925	7.90772	7.39172	7.44734	8.10986	7.62347	7.78496	8.21214	7.4454	7.67908	7.62497	7.25964	7.22577	7.89563	7.56999	7.2542	7.81151	8.04561	7.68834	7.7612	7.69905	8.28988	7.8644	7.34762	7.26701	7.5477	7.83137	7.66202	7.79448	7.53898	7.34646	7.44574	7.40935	7.33214	8.10132	7.84252
TMOD2	6.72377	6.69626	6.64394	6.71679	6.6245	6.74438	6.71007	6.61929	6.69341	6.59638	6.68414	6.7979	6.55453	6.55398	6.68492	6.71604	6.7925	6.62014	6.72239	6.62805	6.75722	6.66291	6.61803	6.54753	6.69975	6.62981	6.67339	6.64256	6.66502	6.75813	6.60294	6.59116	6.61116	6.61913	6.92195	6.72254	6.72954	6.61683	6.60455	6.74176	6.68527	6.66677	6.60532	6.71253	6.64	6.60124	6.64446	6.58751	6.66337
PIK3AP1	9.5708	9.66063	10.004	9.57558	10.0746	9.41242	9.40196	9.8195	9.55143	9.17725	9.56113	9.41839	9.54347	9.44163	9.90898	9.43407	9.2122	9.7705	9.55178	9.76546	9.35211	9.52584	9.65388	9.4043	9.66183	9.1446	9.91443	9.41322	9.64881	9.58853	9.93933	9.65212	9.86358	9.7882	10.0831	9.51062	9.42067	9.19689	8.91511	9.58514	9.71616	9.38954	9.58722	9.73934	9.35211	9.33504	9.46638	9.67977	9.60773
CLK1	7.30919	7.10158	7.49961	7.39028	7.44844	7.00452	7.4648	7.54634	7.32977	7.47537	7.32893	7.21535	7.1406	7.4587	7.38642	7.38097	7.28929	7.46955	7.40394	7.29396	7.87227	7.5161	7.60286	7.19277	7.3034	7.34021	7.47824	7.32867	7.36002	7.56964	7.82881	7.31686	7.50271	7.40633	7.38354	7.44907	7.55523	7.44272	7.83136	7.44472	7.56586	7.67321	7.4725	7.33531	7.42997	7.53066	7.38125	7.76573	7.4368
FAM174B	6.65228	6.62673	6.74892	6.69993	6.70831	6.63803	6.71007	6.52789	6.67276	6.59202	6.75795	6.69377	6.6741	6.66554	6.71692	6.58811	6.64782	6.46285	6.57308	6.67314	6.57338	6.56871	6.61659	6.51127	6.55234	6.60743	6.59694	6.67598	6.67322	6.67401	6.62862	6.60581	6.56317	6.5747	6.59211	6.65734	6.63482	6.57448	6.57741	6.58484	6.69212	6.57923	6.64331	6.63354	6.63636	6.60124	6.71627	6.58491	6.67717
ATP5PF	7.47754	7.20257	7.4003	7.5512	7.49125	7.28604	7.4492	7.49467	7.18618	7.40203	7.37389	7.34143	7.28435	7.2379	7.50611	7.39172	7.3772	7.14407	7.36678	7.43552	7.25955	7.46729	7.4887	7.48286	7.44649	7.63414	7.37441	7.36599	7.37395	7.39446	7.45247	7.28533	7.2383	7.30593	7.32127	7.37299	7.58523	7.33493	7.38599	7.36224	7.3444	7.71078	7.62013	7.63265	7.37699	7.49002	7.44828	7.45908	7.70697
HOXA3	6.68652	6.71643	6.62043	6.70276	6.62996	6.6228	6.63296	6.77433	6.79303	6.67565	6.65165	6.68437	6.68835	6.68725	6.86454	6.73492	6.70339	6.77652	6.75564	6.64362	6.70788	6.65145	6.72964	6.70219	6.70979	6.67215	6.72524	6.64567	6.7927	6.79631	6.78646	6.71566	6.76187	6.67696	6.64485	6.74254	6.73475	6.68785	6.78615	6.68783	6.61161	6.65655	6.71946	6.68721	6.749	6.70478	6.64313	6.75564	6.69512
OPA3	7.09711	6.80955	6.91652	6.58969	6.90597	6.93669	6.98053	6.87989	7.2742	7.04245	6.84715	6.83597	6.96058	6.94528	6.80749	6.81395	6.67578	6.78866	6.97062	6.69705	6.85538	6.95051	6.87498	6.81335	6.87772	6.98716	6.86247	6.951	6.94079	6.76179	6.82691	6.89031	6.83558	6.7491	6.87647	6.69833	6.87039	6.92845	6.81405	6.83075	6.87624	6.89899	6.85192	6.84976	6.84403	6.93373	6.9352	6.88178	6.83475
IL10RA	9.50314	8.95986	8.91833	9.23997	8.90919	9.47325	9.13008	8.71691	9.35591	9.48714	9.18307	8.78962	9.32632	9.33401	9.01227	9.21442	9.39696	8.93928	9.10881	9.07477	8.87838	9.07798	8.79618	9.33802	9.16332	9.43264	9.2189	9.25526	8.89066	8.99759	8.15648	9.22936	9.00489	9.22988	9.2122	9.25494	9.03464	9.47629	8.70684	9.10397	8.81071	8.45759	8.89808	9.35591	9.33645	9.22738	9.05702	8.70964	8.97772
LRRC17	6.63219	6.70303	6.66915	6.63085	6.79196	6.70598	6.71146	6.57954	6.711	6.60441	6.66894	6.79455	6.67728	6.76788	6.65352	6.69487	6.55756	6.72638	6.74837	6.68059	6.80927	6.64967	6.86359	6.70885	6.69308	6.65033	6.72524	6.67758	6.58355	6.6056	6.7149	6.56264	6.72694	6.76034	6.64337	6.7397	6.57218	6.81213	6.75626	6.64952	6.70708	6.46462	6.63179	6.71253	6.70027	6.57077	6.72971	6.56247	6.52478
PCYT2	7.06461	7.08294	6.92392	7.02141	6.94511	7.14978	7.19119	7.02158	7.01312	7.16064	7.07709	7.13821	7.014	7.07344	7.04971	7.01858	7.12977	6.97945	6.89995	7.02665	7.06778	7.06866	7.17005	7.12338	7.01737	7.15121	6.98025	7.0426	7.0829	7.08694	6.88423	7.00744	6.97988	7.06076	7.10491	6.93098	7.12549	7.00579	7.14016	7.17529	7.04475	6.98215	6.93552	7.18276	7.04157	7.06863	7.00979	6.94959	6.98765
GAS2	6.5572	6.74166	6.68833	6.62641	6.72164	6.70871	6.65509	6.64154	6.69473	6.69553	6.5847	6.63435	6.68942	6.73921	6.69639	6.78456	6.64461	6.74753	6.56794	6.56347	6.73229	6.69419	6.63302	6.79022	6.66707	6.69604	6.67893	6.66976	6.64737	6.57767	6.76422	6.71153	6.84574	6.70506	6.6614	6.75021	6.61947	6.79809	6.73373	6.67955	6.76937	6.71449	6.8343	6.6291	6.76775	6.74871	6.70241	6.73361	6.67455
SLC15A1	6.47321	6.54536	6.48024	6.61258	6.50505	6.60894	6.4945	6.40162	6.58065	6.54192	6.58895	6.55592	6.59691	6.56808	6.67554	6.55201	6.51132	6.54385	6.559	6.52546	6.46479	6.66291	6.54197	6.50747	6.59246	6.66329	6.72951	6.56667	6.54895	6.59545	6.46247	6.60303	6.56546	6.57189	6.56038	6.52089	6.54847	6.62842	6.53897	6.53845	6.5462	6.67468	6.64331	6.62634	6.57317	6.52936	6.50874	6.54066	6.53395
BAIAP2	6.71186	6.75733	6.8211	6.68567	6.83528	6.84591	6.72008	6.69392	6.73225	6.71875	6.84304	6.7979	6.77854	6.82754	6.69257	6.836	6.69541	6.76325	6.81657	6.88122	6.74587	6.85104	6.79702	6.734	6.74908	6.69103	6.75547	6.80377	6.73412	6.777	6.83849	6.81431	7.02389	6.64763	6.80772	6.75327	6.65127	6.85191	6.922	6.79035	6.69468	6.93603	6.67189	6.70822	6.9192	6.78577	6.83466	6.91893	6.79675
LMX1B	6.55579	6.68161	6.73455	6.65337	6.71399	6.88721	6.72989	6.7636	6.77794	6.74519	6.7808	6.58962	6.7176	6.86157	6.63715	6.84055	6.73503	6.72342	6.72366	6.85885	6.66903	6.94914	6.69232	6.77917	6.79514	6.70897	6.78557	6.77013	6.60869	6.87808	6.63352	6.9057	6.72491	6.73681	6.74593	6.65563	6.69616	6.67818	6.76845	6.76527	6.71473	6.71058	6.80513	6.80723	6.68961	6.67927	6.7765	6.77161	6.69283
UBOX5	6.70958	6.68852	6.72535	6.73689	6.7434	6.75536	6.67744	6.62538	6.72157	6.67565	6.76296	6.72583	6.7796	6.62941	6.69773	6.85372	6.75612	6.73557	6.65054	6.68426	6.68911	6.70051	6.7645	6.71383	6.6835	6.69367	6.67893	6.67124	6.71934	6.73696	6.77768	6.69674	6.91941	6.80483	6.73636	6.72254	6.76719	6.59784	6.70408	6.73679	6.86191	6.90462	6.73375	6.73993	6.82313	6.69041	6.68306	6.68604	6.8315
ZNF736	6.64956	6.57465	6.73885	6.58969	6.62329	6.63803	6.68762	6.62411	6.60574	6.61683	6.62846	6.72166	6.57326	6.71453	6.60251	6.70847	6.64782	6.75543	6.58668	6.68247	6.71033	6.65639	6.63999	6.68887	6.68229	6.70508	6.66623	6.6366	6.51812	6.62495	6.63816	6.70887	6.6851	6.63243	6.62684	6.74566	6.69911	6.62842	6.53036	6.69873	6.59027	6.59305	6.60049	6.6604	6.64126	6.555	6.62342	6.72644	6.69283
HGH1	6.74578	6.69179	6.68342	6.72108	6.73905	6.72019	6.81219	6.69272	6.59617	6.76972	6.68674	6.82168	6.8093	6.77191	6.64961	6.71297	6.81135	6.71908	6.77001	6.76258	6.75476	6.64967	6.67744	6.70385	6.79038	6.79808	6.69847	6.68049	6.86066	6.71847	6.62981	6.78576	6.63746	6.63649	6.69012	6.82934	6.65262	6.71789	6.70408	6.81963	6.64342	6.70411	6.77304	6.67447	6.61711	6.75436	6.57723	6.85357	6.69396
GBGT1	7.66896	7.74608	7.81835	8.10605	8.08615	7.97738	7.5447	7.97324	8.0396	7.5251	7.75273	8.21127	7.84158	7.68865	7.88702	8.48342	7.85866	8.11767	7.93031	7.66588	7.72436	8.27157	7.76111	8.3621	7.71435	7.75969	7.94935	7.76933	7.86219	8.00921	7.91648	7.76782	8.20691	8.15118	8.45361	8.56703	8.07742	8.49491	8.3863	7.99315	7.58083	8.36979	7.96683	7.83518	7.89242	7.56717	8.05481	8.16957	7.93202
CDC5L	7.88456	7.77188	7.80166	7.43536	7.92326	7.66661	7.98943	7.8486	7.96436	7.80662	8.29099	7.77015	7.69886	8.05803	8.06681	7.8084	7.90427	7.67375	7.88028	7.80335	7.85311	7.84472	7.60929	7.58817	7.90248	7.90024	7.85263	7.91756	7.839	7.83062	8.07529	7.80841	7.87186	7.73598	7.88298	7.70465	7.70467	7.58277	7.59488	7.76468	7.9843	7.61821	7.53321	7.58287	7.70404	7.73967	7.74477	7.55599	7.71319
EZH2	6.72248	6.68968	6.72535	6.74441	6.83528	6.5264	6.71719	6.72585	6.73601	6.75929	6.6462	6.61507	6.74494	6.83456	6.71432	6.69001	6.73641	6.858	6.79769	6.93014	6.67305	6.79013	6.78141	6.76118	6.76484	6.92406	6.68169	6.7211	6.81788	6.78992	6.72058	6.65499	6.83803	6.7694	6.68324	6.72572	6.6567	6.70817	6.75028	6.59373	6.79714	6.67278	6.70035	6.71253	6.80328	6.64849	6.79514	6.85849	6.69632
RHOF	6.99549	7.15673	6.98703	6.90617	7.07115	7.04007	7.41559	6.93927	7.02433	7.41165	7.03683	7.05548	6.99318	7.05485	7.11069	6.97814	7.04139	7.17229	7.28303	7.12484	7.22749	6.88802	7.11333	6.66685	7.1599	7.19612	6.94606	7.06102	7.2321	7.09182	7.21869	7.08872	7.24887	7.10836	7.05276	6.99167	7.14172	7.00329	7.10809	7.14857	6.9566	6.72948	6.94947	6.96294	7.07998	7.02977	7.04679	7.04078	6.97548
ORAI2	6.89317	6.89495	6.89278	6.76465	6.86571	6.85056	6.87777	6.96941	6.98958	6.81794	6.9081	6.93727	6.81966	7.07094	6.87373	6.63984	6.84452	6.87712	6.93553	6.88431	6.81832	6.73575	6.84605	6.70885	6.79709	6.74352	6.94477	6.8211	6.82079	6.79202	7.42261	6.97548	6.77703	7.05761	6.91331	6.88299	6.93675	6.76052	6.91202	6.81229	6.96002	6.95372	6.81365	6.84841	6.74085	6.73334	6.90279	7.11304	6.81571
POGZ	6.83786	6.70648	6.57832	6.70134	6.9235	6.92689	6.76554	6.78771	6.76184	6.72519	6.82801	6.7361	6.67627	6.93652	6.71569	6.87625	6.85426	6.69354	6.91273	6.76956	6.72852	6.82756	6.80794	6.77547	6.82977	6.79919	6.69577	6.8943	6.71584	6.75627	6.97455	6.63769	6.65361	6.82011	6.91954	6.71931	6.89994	6.75692	6.77336	6.81716	6.79349	6.679	6.63179	6.7551	6.83884	6.72675	6.84536	6.71534	6.79775
CLDN25	6.78053	6.84192	6.76541	6.76753	6.7434	6.66585	6.64593	6.76594	6.74514	6.64693	6.78646	6.7871	6.71235	6.68441	6.62891	6.70248	6.6821	6.73097	6.75445	6.84113	6.83441	6.605	6.69635	6.69903	6.83526	6.83345	6.90938	6.81379	6.74775	6.63515	6.72599	6.73109	6.53268	6.64213	6.71353	6.68648	6.73097	6.64761	6.82212	6.69251	6.85841	6.66883	6.62515	6.7844	6.79753	6.79255	6.68691	6.68058	6.75144
PRRG3	6.68522	6.58211	6.56647	6.78256	6.69221	6.69666	6.57195	6.68168	6.75063	6.53078	6.63243	6.72959	6.72103	6.81311	6.70657	6.59134	6.66922	6.75543	6.59466	6.78853	6.65617	6.71994	6.67604	6.70385	6.76484	6.72914	6.66334	6.57305	6.6412	6.54992	6.73953	6.81298	6.57597	6.70243	6.69811	6.53874	6.71708	6.65683	6.87451	6.64435	6.64602	6.6445	6.67031	6.72075	6.59445	6.60861	6.647	6.67913	6.63541
SPATA31A1	6.68906	6.75013	6.74246	6.7041	6.84078	6.72593	6.68477	6.71799	6.76052	6.70317	6.78193	6.76499	6.74494	6.63988	6.58285	6.70549	6.75772	6.73703	6.77642	6.70626	6.86322	6.68251	6.79908	6.66685	6.77672	6.74886	6.68169	6.85944	6.77442	6.83356	6.78019	6.61421	6.7488	6.73068	6.6545	6.63	6.69911	6.70638	6.71026	6.84441	6.82534	6.61981	6.62846	6.82794	6.79633	6.87473	6.53612	6.8802	6.5407
TUBA3FP	6.68652	6.65234	6.71529	6.53941	6.79301	6.77369	6.66974	6.62045	6.72024	6.65982	6.74939	6.67377	6.69055	6.76647	6.76503	6.72336	6.61496	6.70538	6.69518	6.67874	6.78051	6.70202	6.81006	6.81335	6.7086	6.85281	6.70132	6.79748	6.57593	6.7074	6.73061	6.78693	6.6851	6.64081	6.61439	6.86152	6.67214	6.71789	6.64029	6.66279	6.68877	6.75827	6.63657	6.72761	6.74202	6.72534	6.62603	6.73093	6.7307
VSTM5	6.73055	6.63923	6.75444	6.88828	6.64976	6.71155	6.87094	6.78283	6.69341	6.78465	6.68174	6.71335	6.72521	6.85886	6.70525	6.73629	6.83357	6.6777	6.73651	6.67874	6.66477	6.70691	6.71398	6.62048	6.6962	6.5324	6.69986	6.75253	6.65188	6.79631	6.68256	6.7459	6.96191	6.71937	6.79228	6.69148	6.63919	6.74368	6.96014	6.81605	6.61985	6.85483	6.66876	6.66336	6.63885	6.6297	6.70858	6.74748	6.81922
RASAL2	6.671	6.73093	6.60251	6.65208	6.66416	6.59057	6.61319	6.63909	6.5532	6.58084	6.66109	6.59835	6.67059	6.69878	6.68877	6.62898	6.57121	6.59018	6.64037	6.75719	6.69482	6.62753	6.61386	6.75788	6.55234	6.67987	6.57699	6.57839	6.65552	6.63724	6.65291	6.6246	6.54559	6.69995	6.60441	6.71758	6.71833	6.64175	6.61074	6.65338	6.55915	6.70011	6.71466	6.6291	6.61193	6.59045	6.57227	6.65042	6.55003
RPS27	12.8362	12.7933	12.5657	12.4645	12.2184	12.8513	12.9127	12.4693	12.3023	12.7439	12.1061	12.2831	12.6133	12.4204	12.623	12.4308	12.5615	11.9203	12.5691	12.4969	12.3674	12.5405	12.7933	12.3315	12.4204	12.6133	12.5012	12.5798	12.4927	12.5068	11.9531	12.8176	12.0367	12.4308	12.0016	12.0727	12.8795	12.591	12.5068	12.6538	12.557	11.8188	12.8639	12.663	12.7053	12.7093	12.6673	12.1562	12.5871
ABCD2	6.7378	6.71209	6.84921	6.71257	6.77219	6.68125	6.69808	6.67019	6.70419	6.85768	6.84304	6.74766	6.60879	6.72331	6.72917	6.6445	6.73641	6.69643	6.76673	6.66385	6.7223	6.71666	6.83958	6.73571	6.75013	6.74352	6.66334	6.83903	6.67831	6.63724	6.85237	6.65368	6.65573	6.58972	6.65303	6.73813	6.74818	6.74552	6.67093	6.74176	6.70039	6.59681	6.78547	6.82165	6.74541	6.79255	6.5844	6.67647	6.71076
CFAP276	6.58203	6.49174	6.55993	6.77347	6.6695	6.65798	6.58332	6.58356	6.73356	6.60165	6.5222	6.47723	6.58926	6.54913	6.67695	6.64774	6.64944	6.67335	6.51771	6.59267	6.66618	6.5254	6.76945	6.7203	6.59757	6.70641	6.70679	6.73315	6.66502	6.64125	6.65056	6.7283	6.74442	6.59372	6.59051	6.61542	6.71575	6.69335	6.53897	6.58864	6.65317	6.6157	6.58842	6.60485	6.64126	6.71593	6.6166	6.68198	6.67105
RDH16	6.54683	6.68049	6.80392	6.58969	6.64582	6.70598	6.71719	6.67238	6.658	6.78595	6.63529	6.76625	6.68514	6.63988	6.64415	6.67424	6.58293	6.86166	6.74604	6.69705	6.72362	6.85104	6.73225	6.75597	6.6951	6.7462	6.6231	6.6064	6.62733	6.79823	6.70124	6.74198	6.68295	6.64896	6.73775	6.66237	6.63919	6.58418	6.63719	6.66404	6.68877	6.69366	6.64498	6.81669	6.66668	6.732	6.6818	6.57472	6.57719
DLK1	6.55081	6.64046	6.63281	6.6548	6.60051	6.63008	6.64757	6.70103	6.5532	6.53362	6.66505	6.71335	6.49983	6.6414	6.65996	6.61599	6.62647	6.63444	6.63361	6.63003	6.77945	6.54549	6.61386	6.60163	6.53947	6.73981	6.59994	6.59033	6.58096	6.65467	6.63225	6.65237	6.68938	6.55747	6.65303	6.60009	6.6258	6.66053	6.63263	6.54366	6.64214	6.80965	6.5513	6.56616	6.61193	6.81304	6.62987	6.67086	6.58111
NUP160	7.82215	7.83094	7.88311	7.39695	7.92636	7.66588	8.0344	7.85937	7.71186	8.15275	7.94782	7.96968	7.8793	7.93392	8.05584	7.77966	7.9145	7.73141	8.15971	7.75947	7.86699	7.9636	7.90236	7.8682	7.87377	7.91883	7.80788	8.03684	8.03642	8.04683	7.87667	7.91198	7.89358	7.8289	7.88783	7.8179	8.13111	7.98657	7.82327	7.79514	8.08582	7.52838	7.96606	8.20538	8.02175	8.07785	7.98407	7.72976	7.70793
PRDM2	6.59835	6.65633	6.61027	6.62495	6.59771	6.59827	6.50524	6.53972	6.65666	6.58084	6.50855	6.54358	6.62477	6.54396	6.63032	6.55546	6.57289	6.5225	6.46247	6.60344	6.62178	6.59808	6.75579	6.54045	6.59632	6.55408	6.5658	6.70055	6.60497	6.55752	6.53924	6.63471	6.65361	6.52062	6.5978	6.62003	6.60117	6.58591	6.60609	6.46748	6.65801	6.58123	6.52345	6.47411	6.42216	6.60561	6.58598	6.54705	6.68318
H2BC13	6.60979	6.60823	6.55564	6.59769	6.62206	6.63803	6.52017	6.68528	6.78344	6.64693	6.6075	6.56653	6.61377	6.50521	6.56096	6.57689	6.506	6.53433	6.55473	6.62619	6.65883	6.58056	6.53667	6.67204	6.53817	6.61296	6.55517	6.65323	6.58743	6.63315	6.5673	6.58666	6.46656	6.51765	6.58591	6.55083	6.56464	6.64175	6.53897	6.5479	6.54508	6.5269	6.56458	6.58834	6.55741	6.61646	6.46538	6.54833	6.63541
CABLES1	6.58453	6.7618	6.61916	6.63877	6.68843	6.60292	6.70411	6.70549	6.67276	6.66392	6.74344	6.74634	6.85932	6.6234	6.50044	6.55201	6.72732	6.62996	6.68869	6.59267	6.53843	6.72146	6.59926	6.62235	6.57764	6.73273	6.73223	6.79242	6.68076	6.6175	6.60172	6.74198	6.57383	6.67962	6.61162	6.6818	6.73742	6.61683	6.6873	6.62799	6.65926	6.66063	6.62679	6.7304	6.53352	6.63542	6.65066	6.65042	6.60784
CSN1S1	6.77858	6.72647	6.68833	6.74305	6.74909	6.71155	6.90194	6.80872	6.84535	6.83906	6.76481	6.7043	6.73304	6.82409	6.7983	6.71604	6.72584	6.68774	6.78503	6.86245	6.8307	6.70533	6.63859	6.78836	6.78427	6.68351	6.84483	6.77307	6.71817	6.71478	6.71946	6.67147	6.72293	6.74265	6.8303	6.7366	6.80212	6.83483	6.77639	6.70215	6.77404	6.75382	6.75551	6.78051	6.74202	6.83907	6.71486	6.76567	6.73416
PLAC8	9.99458	9.67578	9.32551	9.84234	10.1355	9.41365	9.93741	9.62785	9.54701	10.5261	9.17366	9.07174	9.48814	9.46909	10.0089	9.56113	9.53885	9.3552	10.0283	9.88919	9.21726	9.95916	10.2089	9.31047	9.60014	9.84592	9.85908	9.66647	9.71754	9.73593	8.98161	9.68258	9.51716	9.60526	9.85048	9.70267	10.0283	9.53327	9.38391	9.4606	9.78972	8.98137	10.0198	10.3017	9.64471	10.0271	9.81861	9.33211	9.51454
COL4A1	6.58691	6.42629	6.60117	6.73536	6.70831	6.59827	6.60536	6.59149	6.67276	6.64286	6.60899	6.50514	6.62871	6.58639	6.63032	6.57689	6.65947	6.69495	6.61597	6.62423	6.58181	6.67581	6.621	6.527	6.62715	6.67597	6.62164	6.62701	6.60497	6.64315	6.68498	6.65935	6.59407	6.56914	6.64485	6.58281	6.70622	6.67818	6.55174	6.60646	6.55246	6.71058	6.45301	6.64474	6.60222	6.57714	6.5844	6.60736	6.5918
SETMAR	6.70358	6.73199	6.76765	6.76909	6.7434	6.83307	6.66406	6.69639	6.69036	6.74022	6.85055	6.76499	6.67936	6.91185	6.82226	6.67118	6.72584	7.02881	6.65705	6.62423	6.85147	6.72925	6.70704	6.82795	6.8448	6.68619	6.74645	6.61266	6.72846	6.71847	6.76533	6.70068	6.77025	6.7916	6.70638	6.74407	6.74432	6.77397	6.832	6.64304	6.69108	6.77657	6.7823	6.69115	6.64632	6.53261	6.75125	6.8306	6.75144
PCDHGA12	6.63596	6.64738	6.69545	6.68279	6.69221	6.73895	6.59934	6.70669	6.56467	6.70065	6.61586	6.72711	6.87749	6.70454	6.71928	6.62413	6.62809	6.79783	6.65054	6.59637	6.65104	6.61006	6.76945	6.54753	6.63199	6.68112	6.73361	6.4922	6.76502	6.80191	6.5511	6.63176	6.62723	6.71804	6.72577	6.79026	6.67779	6.72731	6.76224	6.72487	6.68416	6.65655	6.56458	6.71253	6.76437	6.76614	6.6714	6.67237	6.784
HSD3B7	6.63712	6.80573	6.5879	6.66918	6.79003	6.85828	6.79775	6.7766	6.61277	6.6743	6.72106	6.79455	6.81305	6.79245	6.73293	6.81509	6.73174	6.69495	6.77001	6.83213	6.75852	6.73417	6.66383	6.68039	6.72311	6.77625	6.62609	6.77871	6.68076	6.58162	6.71378	6.9501	6.7661	6.77697	6.76341	6.63805	6.73351	6.63801	6.67955	6.63412	6.70264	6.7125	6.62349	6.67306	6.86221	6.84761	6.77217	6.79509	6.65693
SOX3	6.62708	6.77269	6.85187	6.60614	6.60051	6.67829	6.80959	6.61799	6.62408	6.58496	6.7061	6.58252	6.65973	6.67568	6.72167	6.59941	6.67078	6.63894	6.56649	6.67314	6.60507	6.54918	6.57638	6.64458	6.58029	6.6424	6.56136	6.75938	6.56513	6.54532	6.68037	6.67431	6.75322	6.60999	6.68735	6.5812	6.66251	6.68209	6.52749	6.67955	6.65317	6.51162	6.74008	6.61628	6.68827	6.65432	6.57227	6.6332	6.61953
OR10Q1	6.71544	6.6611	6.70962	6.77202	6.63776	6.67829	6.68037	6.59541	6.64132	6.63992	6.61724	6.83859	6.73304	6.66109	6.61104	6.71151	6.5929	6.99103	6.56202	6.64538	6.83326	6.62579	6.72828	6.76118	6.65354	6.76583	6.77181	6.56342	6.59953	6.65467	6.68149	6.74728	6.6851	6.67087	6.69405	6.56081	6.67349	6.71605	6.79565	6.8004	6.61862	6.66273	6.70513	6.68298	6.663	6.72255	6.68813	6.83216	6.67586
FAM186A	6.64706	6.69736	6.71983	6.5555	6.8186	6.54124	6.59234	6.68898	6.70835	6.70438	6.71258	6.64117	6.64393	6.6234	6.62334	6.65076	6.71925	6.60518	6.81245	6.59637	6.66477	6.71994	6.57481	6.69748	6.73694	6.60881	6.62916	6.80894	6.69687	6.63515	6.66853	6.6649	6.6416	6.4795	6.68058	6.71418	6.60413	6.59957	6.64175	6.72848	6.73734	6.75609	6.57689	6.57235	6.68311	6.74871	6.62729	6.61783	6.6609
SLC30A4	6.7358	6.65102	6.69664	6.67538	6.74012	6.75944	6.72146	6.57287	6.82336	6.62232	6.65039	6.64117	6.81875	6.60156	6.74665	6.57855	6.74402	6.67335	6.73314	6.67132	6.66322	6.68425	6.59668	6.73044	6.73894	6.62277	6.717	6.60492	6.67455	6.54992	6.79305	6.78693	6.7488	6.72183	6.74869	6.67377	6.65955	6.66641	6.64617	6.71527	6.65801	6.63225	6.77147	6.83321	6.6955	6.67927	6.61928	6.75982	6.6609
CNBD2	6.671	6.74673	6.86044	6.71545	6.67212	6.68125	6.61749	6.629	6.65116	6.90189	6.62024	6.84003	6.78577	6.70592	6.61254	6.57689	6.67891	6.72491	6.60921	6.72447	6.78932	6.69088	6.76319	6.63276	6.68462	6.70252	6.67744	6.66683	6.65311	6.73514	6.74313	6.70472	6.69746	6.68366	6.71069	6.69491	6.6407	6.73839	6.71184	6.70215	6.54732	6.64843	6.65135	6.65052	6.71069	6.66022	6.54724	6.78521	6.74801
ECH1	9.21299	9.15999	9.02075	9.16421	9.24966	9.30948	9.1466	9.28954	9.08286	9.19689	8.91024	8.83805	9.30836	8.98803	9.17964	8.97889	9.26671	8.82491	9.17542	9.0963	9.07534	9.02472	9.37676	9.03609	8.93725	9.37129	9.02916	9.19841	9.15026	9.13222	8.32231	9.35382	8.73991	9.11723	8.89879	8.89121	9.31184	9.41322	9.13446	8.92436	9.00996	8.83319	9.12608	9.40941	9.20587	9.16274	9.05545	8.8823	9.09908
ST6GAL1	6.83177	6.68386	6.79986	6.67384	6.89245	6.85683	6.94367	6.84019	6.88843	6.86457	6.77982	6.75762	6.82637	6.79877	6.88699	6.83024	6.77758	6.81347	6.76575	6.83213	6.86816	6.77119	6.76828	6.71383	6.66948	6.70897	6.80485	6.7224	6.60497	6.65854	6.77433	6.80653	6.99066	6.71032	6.81172	6.57567	6.71708	6.76052	6.85496	6.73087	6.72839	6.83799	6.70035	6.82535	6.79276	6.75839	6.77113	6.78831	6.81141
PER1	6.6935	6.64046	6.63883	6.77798	6.65766	6.58058	6.64909	6.61543	6.60574	6.68099	6.70216	6.55752	6.68729	6.73785	6.76279	6.66638	6.79833	6.52122	6.62567	6.81499	6.70908	6.68595	6.57638	6.62407	6.71088	6.61146	6.60154	6.58868	6.61488	6.59949	6.84902	6.539	6.50815	6.75421	6.63931	6.7629	6.62114	6.66254	6.56972	6.66163	6.73313	6.79986	6.75551	6.68021	6.6819	6.6297	6.72461	6.64011	6.81683
CSTF2	7.46657	7.3721	7.34968	7.08579	7.55991	7.43336	7.60259	7.32898	7.20558	7.49904	7.43837	7.29262	7.37959	7.34782	7.48032	7.34548	7.47645	7.0468	7.43412	7.28214	7.20663	7.29609	7.44883	7.25789	7.3966	7.67707	7.41944	7.24875	7.35226	7.47373	7.15417	7.32004	7.2541	7.31008	7.37105	7.30505	7.47786	7.09936	7.19589	7.41308	7.35568	7.25515	7.52451	7.44771	7.35391	7.36684	7.44612	7.22577	7.21513
SH3D19	6.77269	6.6354	6.67755	6.62179	6.81314	6.71594	6.67598	6.61929	6.58474	6.64945	6.6557	6.69377	6.71448	6.67424	6.65088	6.77084	6.8129	6.62158	6.63221	6.72068	6.66322	6.66291	6.70704	6.7374	6.7422	6.63256	6.72268	6.66976	6.68786	6.62907	6.71709	6.61279	6.72293	6.61784	6.61991	6.62003	6.8108	6.66053	6.76845	6.55034	6.64718	6.64045	6.67031	6.7913	6.77518	6.67177	6.60522	6.60896	6.61717
CNEP1R1	8.62604	8.43046	8.6757	8.4299	8.7788	8.10496	8.53085	8.8501	8.50968	8.122	8.76096	8.71077	8.64236	8.48725	8.72829	8.75277	8.46231	8.71465	8.57434	8.27842	8.85689	8.47359	8.40057	8.48423	8.45688	8.31067	8.71026	8.58558	8.6757	8.62583	9.2573	8.75723	8.9222	8.68549	8.7437	8.3457	8.42153	8.56615	8.74574	8.58668	8.5353	9.1012	8.58558	8.51693	8.4418	8.35513	8.38576	9.06924	8.65915
ECD	6.95061	6.89953	7.01282	6.97003	7.00215	7.1099	7.0846	7.05795	6.78061	7.03745	7.00346	6.96536	6.96198	6.94426	7.10798	6.836	6.97798	7.00124	6.94467	7.05424	6.96183	7.10445	7.03988	7.02547	6.95513	6.9488	6.94937	6.99043	6.85154	6.95797	7.00714	6.86527	6.86805	6.98389	6.91207	7.06586	7.03491	6.99325	7.18208	6.98701	7.06208	6.79263	6.94786	6.97769	6.9947	7.06238	6.78122	6.96184	7.04905
MSH4	6.78569	6.82833	6.82694	6.82004	6.73196	6.65798	6.75206	6.74041	6.72024	6.72642	6.70864	6.73205	6.70458	6.74887	6.63849	6.75944	6.74402	6.91339	6.65442	6.64362	6.73103	6.68595	6.77404	6.76471	6.70645	6.787	6.74899	6.70969	6.69804	6.72407	6.66979	6.78693	6.79091	6.73681	6.84589	6.85294	6.81434	6.72927	6.83024	6.69982	6.50459	6.69366	6.71618	6.55456	6.63885	6.75709	6.80182	6.75301	6.69875
DPRX	6.70714	6.62798	6.74362	6.51893	6.71949	6.63643	6.59658	6.70221	6.89163	6.74519	6.64474	6.63986	6.7534	6.77451	6.64415	6.58811	6.60126	6.58272	6.67883	6.69352	6.57902	6.7518	6.64995	6.56211	6.62114	6.71901	6.60314	6.64861	6.71817	6.58363	6.69998	6.65237	6.55638	6.64344	6.60441	6.61847	6.52468	6.4822	6.91995	6.545	6.59291	6.70011	6.71618	6.74511	6.61193	6.72944	6.69591	6.70976	6.60383
SNCG	6.60216	6.56711	6.5527	6.51014	6.68231	6.72019	6.56071	6.52491	6.64413	6.55918	6.5471	6.54358	6.57068	6.6156	6.57277	6.70101	6.48356	6.59018	6.5262	6.56347	6.67445	6.56709	6.52411	6.69748	6.49132	6.55408	6.55986	6.55679	6.56655	6.57958	6.56457	6.58078	6.53268	6.59372	6.59356	6.65888	6.63919	6.53824	6.5712	6.62269	6.5462	6.5019	6.48106	6.60912	6.663	6.56768	6.58862	6.61476	6.44786
ZSCAN2	6.71303	6.80013	6.78943	6.68992	6.82924	6.88299	6.87314	6.78667	6.93815	6.7487	6.71754	6.89727	6.76077	6.81813	6.9141	6.69643	6.79833	6.80078	6.77339	7.26981	6.81146	6.67915	6.97145	6.79401	6.78536	6.78453	6.75547	6.79875	6.91151	6.78052	6.84524	6.73693	6.84574	6.83035	6.76873	7.02042	6.62435	6.71027	6.73832	6.70335	6.94972	6.91068	6.84546	6.78583	6.76897	6.83156	6.82702	6.6292	6.82575
AAMP	7.29408	7.33853	7.38396	7.31915	7.35645	7.35453	7.9115	7.44122	7.39913	7.35595	7.31002	7.36089	7.3928	7.37692	7.36054	7.28726	7.36641	7.19557	7.42813	7.28072	7.18067	7.23198	7.16387	7.24546	7.40791	7.4437	7.48815	7.32491	7.35789	7.54818	7.16293	7.57446	7.43576	7.32592	7.27117	7.2914	7.37568	7.36773	7.15256	7.39139	7.20984	7.1402	7.31407	7.35701	7.18309	7.1419	7.17419	7.56496	7.24942
CLEC10A	6.7984	6.89085	6.92875	6.76909	6.74116	6.79004	6.78514	6.85527	6.70559	6.65074	6.73169	6.74891	6.80643	6.72766	6.72679	6.71604	6.73936	6.67477	6.72492	6.71528	6.6118	6.73254	6.7256	6.79221	6.6962	6.75257	6.82321	6.74148	6.75342	6.72407	6.68256	6.84366	6.66207	6.69867	6.74045	6.66237	6.6852	6.8636	6.56646	6.79696	6.78807	6.53808	6.76667	6.61934	6.7396	6.70336	6.78589	6.66402	6.77535
GCNT2	6.59835	6.71104	6.57704	6.79	6.53502	6.71594	6.65052	6.67019	6.7492	6.79995	6.68414	6.67076	6.61604	6.62181	6.56587	6.73213	6.72085	6.70851	6.69003	6.68059	6.67586	6.75334	6.63999	6.67377	6.63439	6.78453	6.64543	6.58517	6.61599	6.54756	6.56195	6.61421	6.77238	6.60152	6.73115	6.82414	6.62435	6.66641	6.58066	6.695	6.59158	6.50419	6.67349	6.61493	6.67839	6.67032	6.5654	6.67779	6.62088
TPM4	7.18066	7.22482	7.25312	7.30438	7.31628	7.38003	7.45311	7.19848	7.25838	7.42761	7.34518	7.25228	7.18333	7.64291	7.14399	7.36489	7.48908	7.33242	7.32018	7.31627	7.15682	7.58204	7.07892	7.09542	7.62221	7.2169	7.22428	7.09931	7.36217	7.08535	7.26088	7.12544	7.17369	7.21267	7.33951	7.37631	7.35333	7.20239	7.55688	7.16212	7.46429	7.50994	7.34384	7.09381	7.42369	7.05945	7.19518	7.63531	7.41381
PMS2P1	6.6878	6.77836	6.73567	6.6677	6.60327	6.73177	6.69967	6.67474	6.711	6.90293	6.77586	6.69917	6.76278	6.74072	6.7255	6.85056	6.63484	6.83127	6.70678	6.80814	6.77034	6.63274	6.76056	6.61706	6.86461	6.87419	6.93116	6.5714	6.71242	6.83356	6.6744	6.65499	6.81675	6.65932	6.76341	6.66054	6.74154	6.64175	6.73676	6.64704	6.71667	6.70207	6.67832	6.72219	6.7288	6.64568	6.71627	6.65314	6.72605
PCSK7	7.03111	6.97236	6.98631	6.85656	6.87048	6.80352	6.90585	6.84103	7.04116	6.9384	6.81122	6.84715	6.88359	6.90278	6.84872	6.82872	6.8633	7.20702	6.85756	6.84459	7.02412	6.99344	6.88456	6.79022	6.79427	6.73396	6.82432	6.95358	6.79656	6.96936	6.8357	6.9516	6.97988	6.92036	6.85827	6.79871	6.84587	6.93227	6.79406	6.74292	6.73956	6.78362	6.90642	6.85475	6.80227	6.8197	6.83466	6.88633	6.91782
SLC22A17	7.08885	7.11118	7.20311	6.97767	7.11646	7.13908	7.53097	7.18967	7.46829	7.42629	7.31077	7.12732	7.31792	7.18377	7.05692	7.54608	7.35918	7.06819	7.50101	7.14847	7.40295	7.33401	7.29103	7.12024	7.3836	7.23932	7.14089	7.13969	7.03714	7.14394	7.12085	7.29045	7.71348	7.05662	7.33578	7.09329	7.17981	7.45617	7.60964	7.1629	7.13127	7.24915	7.52222	7.19045	7.22195	7.38474	7.22477	7.20691	7.22354
EFEMP2	6.77465	6.67243	6.78465	6.99848	6.92446	6.71308	6.79904	6.82892	6.74265	6.80322	6.78193	6.79455	6.79183	6.73646	6.78757	6.96079	6.72253	6.72638	6.83112	6.71144	6.85875	6.91379	6.979	6.8397	6.80138	6.72538	6.77552	6.90434	6.80954	6.78423	6.84902	6.75926	6.78189	6.76161	6.93778	7.17105	6.88244	6.80403	6.86739	6.83208	6.86529	6.77415	6.59875	6.67172	6.99023	6.81024	6.81911	6.67647	6.8315
RBIS	9.41994	9.13019	9.34103	9.23997	9.35289	9.33062	9.74631	9.37785	9.14907	9.3918	9.25462	8.88146	9.09054	9.41409	9.37947	9.32551	9.30982	8.9823	9.43738	9.19659	9.0641	9.41242	9.53064	9.1923	9.34497	9.85359	9.22675	9.25968	9.54654	9.18375	8.56783	9.2573	9.02545	9.25102	8.72327	9.13413	9.80043	9.64471	9.31755	9.45829	9.52175	8.90943	9.60431	9.5298	9.54748	9.76442	9.49048	9.30518	9.31933
TET1	6.71901	6.71104	6.57567	6.78563	6.71399	6.80935	6.71859	6.73608	6.70695	6.72386	6.69173	6.7539	6.69712	6.70169	6.70038	6.71297	6.72253	6.64203	6.61464	6.7226	6.63563	6.64967	6.621	6.77917	6.79038	6.68233	6.81077	6.64411	6.77751	6.69761	6.54305	6.84496	6.59614	6.73803	6.75424	6.62171	6.74818	6.71237	6.68428	6.71275	6.75914	6.72546	6.76009	6.8126	6.76659	6.67927	6.7271	6.69324	6.77784
ZWINT	6.76705	6.85046	6.85187	6.79302	6.80473	6.87327	6.88293	6.74504	6.89663	6.82677	6.73054	6.8325	6.74837	6.80916	6.82707	6.67737	6.74551	6.85595	6.86025	6.79043	6.75852	6.79013	6.67207	6.87505	6.80138	6.87217	6.83898	6.95944	6.78247	6.70144	6.69524	6.76453	6.66871	6.78244	6.89514	6.74407	6.69616	6.81754	6.83722	6.80641	6.81137	6.93023	6.79707	6.61199	6.98573	6.70757	6.77331	6.89819	6.81141
ATP1B4	6.61232	6.59536	6.56791	6.58969	6.67731	6.74169	6.65351	6.50879	6.67534	6.54516	6.64766	6.56222	6.54932	6.65795	6.60098	6.72482	6.48356	6.56588	6.61728	6.79043	6.52184	6.57382	6.57942	6.64124	6.58659	6.60168	6.74102	6.63343	6.60355	6.53675	6.60772	6.66622	6.70809	6.58683	6.71489	6.53874	6.5949	6.67818	6.6388	6.53994	6.58404	6.66063	6.58667	6.7551	6.65654	6.79374	6.69591	6.68465	6.51513
PITPNM1	8.78314	9.07477	8.80065	8.64629	9.27863	8.61311	9.27047	8.81261	9.04962	9.22594	9.17815	8.82934	8.90392	9.27203	8.94914	9.00612	9.00147	8.73678	9.26447	8.86699	8.93988	8.81118	8.62229	8.95247	9.19464	8.63128	8.8823	8.82783	8.7975	8.91483	8.78358	8.80539	9.03852	9.06255	9.02472	8.6877	8.66917	8.99018	8.7	8.71912	8.97198	8.33364	8.53449	8.72422	8.7066	8.54595	8.6964	8.59189	8.68094
C3orf22	6.91432	6.79551	6.56123	6.86542	6.78806	6.78324	6.89679	6.82033	6.67671	6.85028	6.72106	6.71335	6.68835	6.81311	6.80539	6.71891	6.64782	6.81	6.77001	6.9504	6.83917	6.83718	6.79343	6.7203	6.74812	6.76698	6.76783	6.8327	6.64853	6.83356	6.80466	6.76863	6.99615	6.88165	6.89514	6.80561	6.71965	6.75304	6.84763	6.86881	6.73313	6.75382	6.73686	6.6604	6.79162	6.64706	6.95502	6.70976	6.79675
H1-5	6.71424	6.64046	6.77975	6.71257	6.58229	6.67829	6.66974	6.69516	6.6281	6.74397	6.68934	6.68437	6.62356	6.667	6.69257	6.67903	6.76076	6.62014	6.78912	6.77626	6.57209	6.59984	6.70571	6.64293	6.60974	6.71037	6.73663	6.65323	6.66144	6.63515	6.7557	6.67857	6.57177	6.5975	6.61439	6.7582	6.79638	6.67194	6.68884	6.84724	6.6664	6.62807	6.53518	6.68589	6.7059	6.86514	6.71879	6.71389	6.63805
GPRIN1	6.65969	6.57704	6.63883	6.51573	6.56122	6.55161	6.62388	6.69639	6.63322	6.49836	6.62715	6.57699	6.64647	6.44176	6.49611	6.51216	6.55599	6.51804	6.56363	6.64729	6.67445	6.59808	6.59539	6.50289	6.65925	6.58251	6.62164	6.55528	6.62601	6.64889	6.44412	6.66219	6.48628	6.62183	6.39206	6.56772	6.66392	6.61471	6.64909	6.61662	6.61523	6.58315	6.56643	6.59904	6.5392	6.50201	6.61085	6.67237	6.58662
DNAJB14	8.63972	8.67436	8.57832	8.16432	8.36171	8.61112	8.21908	8.39314	8.42049	8.80671	8.62825	8.46759	8.7909	8.80976	8.48214	8.47875	8.68117	8.62061	8.76626	8.19167	8.46757	8.41631	8.24793	8.53431	8.50487	8.41015	8.47714	8.50828	8.3911	8.46565	8.53909	8.55385	8.34912	8.41305	8.63656	8.46526	8.43737	8.60817	8.10722	8.59087	8.43537	8.51237	8.2221	8.52291	8.51073	8.59148	8.54396	8.45829	8.52867
GPR26	6.54288	6.65361	6.49687	6.5085	6.5093	6.55985	6.5353	6.68168	6.53977	6.57678	6.57583	6.65015	6.61495	6.42659	6.5153	6.59603	6.51278	6.49743	6.49436	6.60344	6.66477	6.66604	6.57942	6.63792	6.57233	6.59742	6.5722	6.57839	6.58096	6.67772	6.57874	6.71435	6.59407	6.51352	6.52135	6.574	6.57383	6.67194	6.54511	6.55162	6.50178	6.51665	6.48531	6.61628	6.44	6.67457	6.63642	6.61476	6.64687
NUDT10	6.6483	6.61893	6.66796	6.60201	6.71175	6.77894	6.73944	6.59801	6.72587	6.69691	6.70998	6.57092	6.55331	6.70875	6.67257	6.62413	6.66431	6.62158	6.71622	6.61117	6.49132	6.67095	6.66523	6.63624	6.50026	6.66073	6.70827	6.64567	6.67954	6.49547	6.60294	6.73245	6.71873	6.73068	6.59356	6.71931	6.74288	6.70105	6.63263	6.54926	6.64475	6.71058	6.54622	6.59742	6.55057	6.72255	6.69719	6.59735	6.71433
MUC20	6.70591	6.76601	6.56238	6.51151	6.65644	6.71155	6.75993	6.79593	6.61417	6.57122	6.58162	6.7347	6.6075	6.52352	6.65088	6.60276	6.64622	6.59018	6.84348	6.6205	6.62735	6.65785	6.70182	6.54402	6.72421	6.83257	6.55107	6.76481	6.54217	6.67401	6.65291	6.69398	6.59198	6.57333	6.61015	6.617	6.71434	6.75499	6.63402	6.64179	6.66045	6.515	6.61874	6.66336	6.71069	6.5889	6.73597	6.54555	6.57843
LCE2A	6.65731	6.764	6.71647	6.61105	6.70602	6.72166	6.7735	6.64773	6.5916	6.70065	6.70216	6.76625	6.68942	6.78228	6.84652	6.71604	6.64944	6.7402	6.65442	6.746	6.77945	6.69898	6.73703	6.57609	6.59757	6.70641	6.66907	6.62855	6.76602	6.64315	6.66	6.58366	6.68087	6.66838	6.61863	6.7629	6.75948	6.72927	6.83024	6.68901	6.64718	6.63443	6.73375	6.68445	6.69913	6.68496	6.86686	6.73093	6.63541
APP	6.59063	6.75733	6.58258	6.59606	6.61821	6.5328	6.67598	6.64655	6.62936	6.65455	6.74344	6.63435	6.61495	6.58319	6.56875	6.68383	6.65783	6.63601	6.70918	6.62239	6.63961	6.70533	6.64282	6.57792	6.55543	6.60743	6.52684	6.62701	6.59554	6.65467	6.65773	6.51752	6.6416	6.60152	6.59496	6.70775	6.66539	6.56857	6.67655	6.70215	6.53971	6.57097	6.53181	6.66614	6.52423	6.64568	6.62987	6.69982	6.55722
PFKFB4	9.23452	9.16391	9.48681	9.41364	9.56522	9.11477	8.66914	9.57778	9.22634	8.40275	9.27133	9.7335	9.45966	8.94891	9.67037	9.38201	9.21966	9.8147	9.03636	9.57126	9.50276	9.43068	9.45694	9.54701	9.138	8.49063	9.55559	9.64615	9.34502	9.4295	10.6967	9.26603	9.35057	9.94155	9.80444	9.50709	8.94275	9.10397	9.70023	9.50118	9.24505	10.1793	9.37817	9.05182	8.93863	9.09054	9.29127	9.81102	9.67218
ZNF580	6.81937	7.0045	7.04042	6.74585	6.6995	7.14333	6.91975	6.85253	6.99647	6.84155	6.77982	6.80514	6.98367	6.8568	6.88862	6.79329	6.89886	7.03896	6.80431	6.96696	6.85397	6.98606	6.97269	6.98712	6.82315	6.9488	6.93314	6.70821	6.82812	6.81215	7.03278	6.87144	6.91941	6.71804	6.94706	6.87387	6.83591	6.98139	6.97381	6.88199	6.81314	7.03808	6.97809	6.89574	6.84122	6.89425	6.85891	7.01805	6.84313
MC1R	6.84805	6.91711	6.90805	7.069	7.23715	7.36489	6.67598	7.02866	6.86377	7.08349	6.94773	7.00515	6.78967	6.82642	6.8997	6.91019	7.06489	7.00653	6.87153	6.77975	6.94422	6.84438	7.04445	7.1089	6.90625	6.95808	6.87519	6.951	6.90593	7.01231	7.09538	6.99185	6.91627	6.95243	6.8752	7.6372	6.89886	6.99526	6.85496	6.89086	6.98581	6.88252	6.94786	6.9352	7.05441	6.79374	7.01828	6.87148	6.96602
IL22RA2	6.71424	6.5365	6.67755	6.64452	6.71399	6.61048	6.7548	6.76254	6.60574	6.74154	6.66236	6.68712	6.6185	6.6414	6.66112	6.79446	6.68634	6.76013	6.73775	6.77471	6.58737	6.71353	6.68269	6.72729	6.5077	6.67089	6.62755	6.67598	6.57037	6.60156	6.71043	6.68672	6.69537	6.68484	6.69811	6.64298	6.74432	6.55358	6.7212	6.77819	6.73413	6.63443	6.67997	6.66614	6.65149	6.69041	6.82345	6.60455	6.62622
HAUS6	6.65092	6.77836	6.71529	6.63877	6.66032	6.69055	6.68477	6.60429	6.65116	6.69413	6.73987	6.72166	6.58926	6.57563	6.58285	6.71604	6.58795	6.65476	6.51615	6.65297	6.66168	6.50214	6.7468	6.6137	6.71523	6.66205	6.67197	6.5951	6.67701	6.57767	6.5775	6.64394	6.77703	6.71168	6.69144	6.55749	6.71301	6.65324	6.49001	6.63671	6.60031	6.53808	6.65135	6.68152	6.64773	6.64436	6.55096	6.61327	6.61953
USP32	6.84907	6.86674	6.88568	6.7041	6.78484	6.65165	6.67598	6.79182	6.74141	6.67834	6.79303	6.86853	6.72419	6.74492	6.81801	6.81509	6.72732	6.72491	6.72606	6.6899	6.77413	6.79456	6.81926	6.82626	6.63439	6.72273	6.95911	6.75532	6.81058	6.87257	6.89126	6.70202	6.72923	6.62446	6.70787	6.79522	6.8108	6.72731	6.83905	6.7213	6.83781	6.65045	6.80335	6.7687	6.77518	6.74013	6.79619	6.6571	6.8775
RECQL5	6.58453	6.67928	6.64394	6.60769	6.57937	6.71308	6.65658	6.57684	6.57073	6.51705	6.82985	6.5953	6.83677	6.58155	6.69507	6.58515	6.58795	6.60228	6.61998	6.72807	6.66756	6.66119	6.65954	6.62754	6.5912	6.64105	6.71997	6.66835	6.60987	6.54075	6.56979	6.68402	6.64583	6.70118	6.45247	6.63	6.5769	6.61274	6.68884	6.68656	6.51737	6.74655	6.57176	6.56922	6.64373	6.53591	6.60949	6.58491	6.65693
DUS1L	7.0708	7.16648	7.08546	6.85988	7.28705	7.16331	7.06321	7.04522	7.15374	7.21101	7.16109	7.06361	7.02494	7.14081	7.04208	7.01336	7.27281	6.98383	7.25432	7.00115	7.02297	7.21721	7.00253	6.99371	7.09399	7.01186	7.08057	7.008	7.08881	7.10583	6.98364	6.88422	7.06866	6.84951	6.89796	7.16883	7.01314	7.17872	6.94676	7.0729	7.16234	6.67278	6.91211	6.90952	7.08148	7.03885	7.0939	6.7376	7.01447
FUT3	6.61232	6.63034	6.58404	6.68567	6.57937	6.54648	6.48856	6.4996	6.67405	6.52503	6.66109	6.65015	6.58926	6.50151	6.64704	6.6193	6.62809	6.57951	6.44893	6.53956	6.54336	6.59621	6.5495	6.61706	6.62474	6.62567	6.6231	6.56981	6.57863	6.63515	6.57874	6.62157	6.65988	6.57049	6.57089	6.62171	6.48623	6.64955	6.54803	6.57641	6.61161	6.64651	6.67031	6.57695	6.50988	6.58408	6.50874	6.62651	6.53094
TAF12	7.8354	7.64301	7.91351	7.82964	7.98385	7.76311	7.82925	7.8538	7.74467	7.81114	7.89714	7.79725	7.70507	7.82472	7.93672	7.7429	7.64384	7.91212	7.70337	7.61325	8.00024	7.74324	7.77248	7.87552	7.65863	7.85189	7.71652	7.68928	7.84018	7.93635	7.98032	7.74672	7.77464	7.80716	7.7869	7.70592	7.70146	7.49953	7.88145	7.67358	7.80405	8.04796	7.79805	7.51247	7.74807	7.70994	7.77611	7.91083	7.80111
ATP8B3	6.57926	6.53904	6.66026	6.55076	6.53767	6.52142	6.4945	6.68528	6.66496	6.58786	6.61045	6.58816	6.52665	6.58007	6.61531	6.58015	6.56801	6.63154	6.52079	6.57514	6.48748	6.56545	6.61093	6.60019	6.53579	6.65556	6.48128	6.47339	6.57722	6.52017	6.63598	6.58366	6.4714	6.55024	6.60305	6.51626	6.64852	6.55358	6.65943	6.5627	6.49422	6.53808	6.55306	6.56037	6.54894	6.57394	6.59248	6.55255	6.60001
FAM171B	6.58203	6.57322	6.57704	6.60346	6.61548	6.55161	6.59382	6.53665	6.56747	6.51383	6.5847	6.50908	6.55567	6.62494	6.61531	6.55908	6.60285	6.69208	6.62839	6.60142	6.53843	6.59621	6.65289	6.612	6.59757	6.65819	6.52856	6.61735	6.52386	6.543	6.44738	6.5983	6.50815	6.60999	6.67116	6.56081	6.60413	6.58774	6.61718	6.59373	6.66388	6.61165	6.55306	6.67025	6.56463	6.59508	6.63358	6.61629	6.59046
KIF3A	6.6672	6.67577	6.62548	6.56925	6.60475	6.65165	6.71146	6.5515	6.57382	6.74759	6.55551	6.55424	6.59554	6.71599	6.77021	6.57689	6.76544	6.55718	6.51925	6.67507	6.64802	6.64452	6.69635	6.6462	6.61979	6.62133	6.62164	6.65632	6.57171	6.6076	6.65172	6.5298	6.60914	6.54181	6.60718	6.80203	6.5949	6.58962	6.63555	6.55691	6.61631	6.61981	6.56833	6.55113	6.73119	6.58724	6.73712	6.56531	6.59593
SULT6B1	6.66097	6.82746	6.82408	6.80719	6.78894	6.79004	6.69205	6.72585	6.73601	6.80322	6.78318	6.69112	6.6828	6.66554	6.67695	6.76218	6.76076	6.77652	6.73884	6.89338	6.78164	6.76956	6.85862	6.75597	6.72081	6.66964	6.79289	6.74297	6.77648	6.91326	6.73953	6.78198	6.72084	6.76034	6.84349	6.82761	6.88851	6.72529	6.7608	6.67597	6.64094	6.61776	6.63996	6.78583	6.77627	6.67177	6.65616	6.77464	6.71661
CCR5	6.60736	6.60823	6.67755	6.60481	6.6859	6.61525	6.60986	6.75452	6.61706	6.71636	6.61447	6.60948	6.51259	6.75838	6.70152	6.64606	6.66113	6.67618	6.6079	6.85497	6.64395	6.59267	6.64139	6.69748	6.62114	6.60743	6.68169	6.66086	6.73881	6.72598	6.67912	6.82335	6.77025	6.64344	6.66555	6.67061	6.64852	6.63606	6.61239	6.67712	6.71371	6.62188	6.73062	6.68298	6.64246	6.63542	6.69213	6.66266	6.57719
NKIRAS2	7.59469	7.59364	7.6668	7.53754	7.88748	7.7049	7.71435	7.50664	7.67405	7.39853	7.68127	7.60674	7.54718	7.67879	7.62927	7.41315	7.65365	7.75259	7.66965	7.44262	7.59542	7.52663	7.43835	7.54979	7.55483	7.43722	7.64798	7.46003	7.58775	7.58364	7.67211	7.6585	7.81922	7.62696	7.74198	7.50475	7.46889	7.46753	7.21229	7.69735	7.67202	7.25778	7.43495	7.56312	7.50567	7.42218	7.52561	7.62804	7.69655
RAX2	8.7094	8.86311	9.0052	9.85759	9.19096	9.00429	8.34974	9.4067	9.22634	8.96018	9.15222	9.40309	8.99151	8.78358	8.57622	9.55559	8.89858	9.59572	9.14224	8.97797	9.37554	9.08926	9.38917	9.56715	9.29427	8.49512	8.74681	8.96139	8.6334	9.08989	9.96005	8.98803	9.06688	9.34103	9.34892	9.95348	8.91591	9.36945	9.45824	9.33608	9.17964	9.14966	9.12303	9.37817	9.63361	8.99703	9.31109	9.34589	9.40271
BTBD18	6.62348	6.61085	6.58098	6.77798	6.57514	6.7011	6.70411	6.86153	6.5862	6.62095	6.65039	6.63435	6.54687	6.63672	6.57148	6.56074	6.63484	6.96638	6.76781	6.86922	6.61456	6.59093	6.68008	6.612	6.59896	6.70508	6.63206	6.64861	6.65791	6.60358	6.66853	6.6186	6.5585	6.63383	6.55719	6.62844	6.58018	6.76052	6.80245	6.73555	6.63963	6.65655	6.61874	6.57387	6.67956	6.58563	6.67398	6.59035	6.62088
SPINK9	6.60597	6.57072	6.67146	6.56767	7.01431	6.83049	6.84383	6.73941	6.86231	6.78465	6.79204	6.58104	6.8438	6.84089	6.54542	6.76645	6.62647	6.7586	6.59466	6.74976	7.04724	6.9015	6.69106	6.7203	6.73603	6.73155	6.8023	6.56184	6.73309	6.67216	6.79208	6.79953	6.90191	6.71409	6.7788	6.55258	6.62283	6.73839	6.76521	6.64576	6.64475	6.83532	6.71785	6.59742	6.63636	6.67177	6.75241	6.71389	6.68778
SLC35A3	7.53088	7.36192	7.42927	7.28475	7.56172	7.29627	7.5823	7.52958	7.42913	7.66651	7.43373	7.34352	7.33326	7.65262	7.43084	7.43806	7.41626	7.33105	7.66292	7.40722	7.48791	7.44851	7.59444	7.47455	7.20287	7.6387	7.39246	7.47133	7.5339	7.45449	7.35827	7.54896	7.43129	7.60094	7.37553	7.5233	7.47324	7.33098	7.57733	7.45226	7.51217	7.43431	7.54871	7.521	7.68259	7.68825	7.56065	7.44096	7.49595
HNRNPDL	8.07332	7.80472	8.19197	8.57413	8.65506	7.90318	8.38558	8.4842	8.05832	8.42253	8.15195	8.23629	7.87987	8.25206	8.12452	8.69348	8.14668	8.28674	8.72008	7.97588	8.33533	8.50345	8.72985	8.5031	8.28508	8.3719	8.08414	8.42853	8.0158	8.30032	8.16957	8.07984	8.11502	8.38138	8.02301	8.76584	8.44968	9.36767	8.90085	8.16824	8.23083	8.31278	8.32844	8.41092	8.71103	8.52358	8.50968	8.44002	8.50754
DMD	6.78766	6.69294	6.60117	6.61758	6.87206	6.67829	6.75749	6.77117	6.75614	6.68612	6.75077	6.74366	6.7296	6.71746	6.58285	6.70248	6.60983	6.73419	6.70918	6.63578	6.74457	6.64452	6.68428	6.68887	6.62836	6.67335	6.68871	6.81007	6.54641	6.72217	6.66367	6.6186	6.66207	6.60712	6.6419	6.69833	6.71434	6.68785	6.65213	6.61788	6.68184	6.66063	6.70827	6.87071	6.54894	6.62109	6.59808	6.51337	6.62887
PHF14	7.73806	7.66828	8.00165	7.56019	7.45736	7.82869	7.81778	7.54197	7.51347	7.80898	7.52824	7.75236	7.57588	7.49208	7.8316	7.54435	7.49912	7.30887	7.75864	7.80177	7.76345	7.67766	7.61819	7.62974	7.63259	7.78681	7.52443	7.69915	7.65434	7.57475	7.69404	7.64434	7.7006	7.66748	7.53699	7.75486	7.77964	7.60159	7.49392	7.60033	7.62995	7.09083	7.60803	7.82675	7.64328	7.86464	7.8747	7.48205	7.81999
CDK2	6.91732	6.79551	6.92967	6.70815	6.88109	6.84235	6.81364	6.85253	6.92622	6.77456	6.81616	6.70565	6.71552	6.80008	6.69507	6.75786	6.81972	6.79635	6.88926	6.90084	6.79487	6.82296	6.8158	6.72566	6.75013	6.93429	6.98975	6.90619	6.83618	6.86866	6.74425	6.88422	6.67273	6.82644	6.94048	6.7785	6.77954	6.86557	6.88882	6.81357	6.86706	7.1998	6.77912	6.82393	6.76101	6.83156	6.83157	6.94959	6.88361
PSORS1C2	6.76009	6.7618	6.79037	6.75612	6.86406	6.70871	6.83261	6.78375	6.71483	6.87852	6.82702	6.74766	6.78862	6.70318	6.70152	6.72041	6.63159	6.70104	6.79432	6.69895	6.84247	6.74713	6.79802	6.70219	6.7086	6.75018	6.78557	6.83387	6.75117	6.62495	6.76076	6.6826	6.77459	6.7941	6.80146	6.80025	6.71833	6.81213	6.73832	6.81483	6.74498	6.74207	6.86509	6.72901	6.77286	6.81579	6.89656	6.73361	6.78263
MID1	6.68045	6.69294	6.73677	6.58969	6.66689	6.60292	6.56719	6.69392	6.6689	6.75807	6.73054	6.7005	6.70141	6.63672	6.76816	6.66797	6.83357	6.64203	6.61998	6.58887	6.64252	6.64786	6.66918	6.69581	6.66948	6.63121	6.68593	6.70667	6.67455	6.71311	6.609	6.66762	6.61957	6.82264	6.57538	6.62003	6.70058	6.67612	6.71026	6.59746	6.8169	6.64241	6.64667	6.67891	6.66038	6.67927	6.52203	6.58091	6.64197
IL11RA	6.60597	6.66233	6.80878	6.70815	6.67602	6.64258	6.74798	6.67474	6.60024	6.70551	6.71258	6.69656	6.67728	6.62791	6.71569	6.6177	6.70181	6.64045	6.70918	6.72987	6.63698	6.68087	6.6734	6.63093	6.96888	6.72273	6.74777	6.53345	6.65791	6.6056	6.69524	6.63918	6.65361	6.61784	6.80146	6.78683	6.66678	6.65141	6.61397	6.58736	6.67456	6.65655	6.68313	6.73716	6.5588	6.72816	6.71235	6.6571	6.67972
CCSER1	6.87984	6.67817	6.65298	6.6506	6.63264	6.698	6.5847	6.52079	6.76052	6.63597	6.72819	6.63707	6.69055	6.66262	6.92615	6.75786	6.59122	6.66482	6.65572	6.80643	6.64252	6.86357	6.66918	6.62574	6.64168	6.68985	6.76096	6.64712	6.70659	6.84883	6.71378	6.68402	6.75538	6.6974	6.62549	6.69671	6.75704	6.65141	6.67093	6.66047	6.70826	6.73174	6.58842	6.67891	6.5112	6.66467	6.67667	6.74468	6.76292
SULT1C3	6.78961	6.71863	6.63525	6.74998	6.6947	6.74029	6.69649	6.45098	6.7944	6.8492	6.84609	6.67229	6.60234	6.72331	6.77151	6.73921	6.71301	6.67048	6.69919	6.74403	6.70127	6.66928	6.56441	6.65122	6.60251	6.75257	6.71997	6.64567	6.82159	6.82158	6.68968	6.72124	6.82555	6.75289	6.79362	6.65734	6.75444	6.64761	6.63118	6.73201	6.63721	6.79263	6.66082	6.67172	6.5996	6.63994	6.63116	6.64884	6.96918
HES4	7.43098	7.16648	7.10869	7.69144	8.67375	7.25116	7.46813	7.15655	7.23721	6.97527	7.52199	7.37273	7.58954	7.72802	7.36212	7.40922	7.12881	7.58647	7.58135	7.38614	7.77904	7.23768	7.96461	7.75958	7.65082	6.88851	7.37193	7.2341	7.18619	7.59927	7.39598	7.31278	7.11287	7.45411	8.0202	7.30351	7.32799	7.36773	6.91032	7.17195	7.27714	6.92703	6.98652	8.03769	7.21763	6.9832	7.47607	6.96876	7.63587
RPL12	11.5318	11.5318	11.5179	11.4146	11.2592	11.7191	11.71	11.2142	11.135	11.6888	11.0927	11.496	11.4273	11.4245	11.7176	11.5894	11.1392	11.1611	11.1887	11.4515	11.1172	11.7362	11.9162	11.5179	11.4659	12.033	11.7755	11.3676	11.8593	11.4197	10.7084	11.4118	11.6037	11.4989	11.0869	11.3087	11.9091	11.472	11.4885	11.7332	11.6301	11.224	11.7681	11.9706	11.5894	12.0489	11.6222	11.2687	11.6171
CCDC125	7.04959	6.97702	7.07432	6.89969	6.79411	6.9136	6.88191	7.2037	6.90902	6.97527	7.07937	7.10653	7.07214	7.03216	7.08834	7.18518	7.01657	7.09831	7.2633	7.12115	7.1307	7.07684	7.00946	7.15612	7.01076	6.87533	7.00317	7.08272	6.87255	6.99308	7.24722	7.06036	7.06355	7.26428	7.07112	6.7785	7.0933	6.70817	6.99041	7.16753	7.04575	6.85171	7.04268	7.04944	6.93572	6.9023	6.98701	7.21941	7.09171
S100A1	6.91	6.65102	7.03117	6.72108	7.02349	6.64258	7.03653	6.99896	6.94257	6.94683	6.89907	6.81018	6.89257	6.99101	6.95166	6.9518	6.87037	7.11793	6.98844	7.1147	6.93664	6.82152	7.03245	6.94243	6.65691	6.81123	6.98304	6.88659	6.8128	6.85862	6.70474	7.03375	7.33678	6.79671	7.09464	6.6818	6.70058	7.05007	6.93906	6.77707	6.93527	7.08715	6.90491	7.07993	6.79753	7.15189	6.87064	6.8306	6.87866
GLUL	6.75785	6.88746	6.81286	7.07938	6.80842	6.82506	6.71859	6.76039	6.90902	6.91087	6.78193	6.81495	6.73817	6.8105	6.87899	6.99341	6.79552	6.88068	6.8413	7.01057	7.07317	6.75972	6.89356	7.04439	6.86278	6.82878	7.03146	6.8223	6.73635	6.84092	6.92382	6.73953	6.98504	7.02291	6.77373	6.94679	6.79982	6.83279	6.71482	6.80641	6.71574	6.85799	6.69266	6.80451	6.77402	6.83652	6.80997	6.9574	6.83765
IGSF6	8.71889	9.054	9.04205	9.02794	8.34745	9.20741	8.46697	8.97016	9.34626	8.1711	8.68895	9.34036	9.42445	8.72504	8.83078	9.55837	8.93309	9.2388	8.75595	9.14936	9.50631	8.74375	8.70118	8.83785	8.74482	7.82579	8.35936	8.39827	9.0811	9.62526	9.75793	8.90845	9.16714	9.07623	8.9109	8.61745	8.61314	8.33263	9.02269	9.10577	8.96265	9.40783	8.93477	8.71693	8.25875	8.59929	8.26809	8.75595	9.0619
SEMA3B	6.54821	6.57465	6.64006	6.69446	6.58683	6.62446	6.64432	6.55426	6.54705	6.51118	6.64344	6.65426	6.67184	6.57429	6.54258	6.4968	6.64008	6.53295	6.59871	6.64538	6.57209	6.56871	6.4648	6.5724	6.55385	6.67215	6.58627	6.64103	6.57863	6.63113	6.58862	6.59261	6.65774	6.67447	6.64485	6.5844	6.60722	6.52893	6.51299	6.55559	6.54256	6.72097	6.59021	6.53612	6.56173	6.57852	6.59379	6.47612	6.52079
S1PR1	8.92128	8.55062	8.21876	7.936	8.18437	8.71421	8.76487	8.2183	8.27859	9.44639	8.35207	7.99036	8.34443	8.90732	8.20804	8.35477	8.27468	7.95983	8.55139	8.1965	8.40835	8.31734	8.15226	8.44882	8.79969	8.5919	8.3348	8.31874	8.48954	8.80334	7.81835	8.50947	8.19512	8.23913	8.13064	8.21505	8.6154	8.68231	8.40835	8.67235	8.77197	7.85526	8.11847	8.56372	9.00009	8.90217	8.73627	8.02991	8.42872
RBBP4	7.03111	7.15673	6.85017	6.97204	7.1583	7.177	7.1202	7.10359	7.12088	7.08099	6.87523	7.19242	7.13889	6.91324	7.15086	7.06424	7.02771	7.49294	6.91825	7.29825	6.9907	7.12181	7.2045	7.52485	7.06284	7.0347	7.04276	6.88008	7.03714	7.03716	7.07941	7.1219	7.15824	7.07024	7.11143	7.01573	7.13875	7.125	7.07688	7.31519	6.96645	7.12715	6.92767	7.36542	7.0317	7.01999	7.1206	7.09138	7.01039
SIKE1	6.74814	6.61198	6.70252	6.66051	6.71847	6.62716	6.6934	6.72246	6.63459	6.73512	6.79904	6.75512	6.69389	6.8118	6.67404	6.8552	6.65271	6.66633	6.74139	6.72807	6.75722	6.67581	6.60933	6.6462	6.76872	6.75584	6.81077	6.92281	6.62601	6.66628	6.68856	6.73245	6.71228	6.66057	6.62549	6.71931	6.64537	6.66053	6.85149	6.71779	6.63721	6.7125	6.70354	6.58269	6.645	6.63994	6.69338	6.65448	6.65425
TEX10	7.22676	7.12108	7.11791	7.08076	7.13321	7.21802	7.27444	7.15564	7.07866	7.25553	7.24915	7.05548	7.17323	6.98635	7.15176	7.1763	7.12977	7.06125	7.13686	7.0585	7.13712	7.28791	7.23823	7.08962	7.11057	7.39145	7.11773	7.18084	7.24925	6.99982	6.98941	7.28314	7.04237	7.251	6.89404	7.1167	7.28048	7.1853	6.93906	7.10856	7.19683	6.81743	7.26231	7.18613	7.10256	7.24789	7.13859	6.93819	7.01039
TEDC1	7.13871	6.91619	6.92089	7.03496	6.96704	7.00035	6.89901	7.07699	6.87221	7.00613	6.88731	6.97841	6.92509	6.85422	7.00072	6.99653	6.9037	7.13634	6.91737	7.05705	6.90806	7.11862	7.15128	7.25111	6.81747	7.29199	7.05709	7.18673	6.98904	6.98624	6.90819	7.01946	6.78637	7.11622	7.05428	7.21244	7.08294	7.09108	6.93906	6.91554	6.92591	6.86738	7.08181	7.23015	7.14636	7.01282	7.0456	7.24815	6.97392
LINC00892	7.03906	6.8304	6.91566	6.97629	6.92529	6.83996	6.94478	6.97974	6.89663	7.1077	6.88054	6.92452	6.94341	6.87189	6.95306	6.80827	6.92523	6.79938	6.90287	6.86065	6.93774	7.14892	6.99418	6.85713	6.86278	6.96211	6.81859	7.01246	6.78364	7.11019	6.86858	6.71435	6.79772	6.81383	6.71489	6.96191	7.06165	7.21364	6.94103	6.88335	6.92423	6.70851	6.98339	6.79376	7.19305	6.9855	6.99252	6.93994	7.10769
IL18BP	6.85627	6.77466	6.73455	6.72108	6.77127	7.0104	6.69484	6.73057	6.86938	6.84488	6.72582	6.80514	6.8007	6.70019	6.61104	6.75204	6.75152	6.68057	6.69518	6.78486	6.74167	6.86504	6.77299	6.80614	6.7054	6.81633	6.66771	6.8315	6.80612	6.65854	6.7295	6.81053	6.66207	6.72811	6.91473	6.70146	6.73351	6.77991	6.83722	6.74903	6.80018	6.82499	6.71946	6.67605	6.66424	6.83285	6.67398	6.77315	6.8338
XYLT1	6.59955	6.5967	6.72309	6.6677	6.71046	6.63008	6.66406	6.61419	6.6469	6.64137	6.6003	6.64117	6.63149	6.65952	6.58974	6.78138	6.53558	6.65476	6.62143	6.56137	6.65617	6.58056	6.621	6.57069	6.57638	6.64499	6.57699	6.73315	6.60497	6.6916	6.6837	6.61279	6.66871	6.62571	6.577	6.57939	6.6163	6.6088	6.59847	6.70335	6.61862	6.68329	6.57689	6.64915	6.62474	6.63696	6.63499	6.60592	6.68902
TRIM40	6.72377	6.5616	6.79986	6.59117	6.63518	6.66585	6.66406	6.65846	6.54254	6.62095	6.7061	6.73858	6.66697	6.60941	6.67404	6.82032	6.64168	6.69958	6.66865	6.59087	6.58892	6.67915	6.71518	6.734	6.69184	6.62701	6.641	6.74007	6.61488	6.68762	6.66853	6.72281	6.61328	6.57189	6.70498	6.69993	6.67081	6.80403	6.78798	6.72966	6.64342	6.70207	6.70035	6.61628	6.52259	6.57394	6.60672	6.69027	6.7944
ATP5F1D	9.45824	9.44895	9.25662	9.00555	9.56446	9.85143	9.9804	9.4121	9.63267	9.85589	9.76601	9.35454	9.41026	9.47871	9.59763	9.41994	9.54896	9.06016	9.67977	9.17109	9.11072	9.38327	9.32992	9.1542	9.63542	10.0303	9.21789	9.10278	9.51535	9.48177	8.80903	9.35211	9.3042	9.30694	9.21966	8.96698	9.37274	9.21582	9.07768	9.21649	9.61033	8.82207	9.40783	9.49747	9.30117	9.59452	9.41178	9.06082	9.28981
TLK2	6.83612	7.01381	6.85187	6.66206	6.97481	6.77062	6.94708	6.92454	6.94984	6.94683	6.87975	6.94335	6.83312	6.87189	6.82598	6.96239	6.79413	6.83476	6.87864	6.80985	6.95328	6.83998	7.00832	6.96141	6.85599	6.78453	6.85985	6.94539	6.84024	6.84883	6.89126	6.90337	6.82144	6.77697	6.89151	6.81745	6.83929	6.82299	7.11639	6.71051	6.87307	7.13206	6.83129	6.77	6.9488	6.71593	6.82453	7.19203	6.82907
DBF4	6.70241	6.8632	6.78736	6.76909	6.89177	6.74438	6.70864	6.92454	6.79021	6.88043	6.81011	6.98155	6.75243	6.82039	6.6522	6.78918	6.83627	6.81347	6.71752	6.64362	6.8232	6.75972	6.80661	6.81335	6.74908	6.81732	6.77316	6.68782	6.89123	6.86866	6.89909	6.77779	6.77025	6.95143	6.69542	6.82414	6.86021	6.91127	6.96956	6.83208	6.8444	6.99864	6.78849	6.87756	6.77827	6.6196	6.81616	6.86165	6.87292
TXNDC2	6.68652	6.80573	6.62915	6.66051	6.59911	6.73895	6.80416	6.7615	6.70559	6.70317	6.64766	6.6777	6.70251	6.57702	6.68227	6.68842	6.63159	6.69066	6.74009	6.76775	6.68389	6.64452	6.73464	6.71697	6.68581	6.66574	6.676	6.56342	6.73309	6.70546	6.84076	6.66356	6.61538	6.69357	6.62412	6.74117	6.6567	6.68014	6.68884	6.80143	6.71371	6.6445	6.93552	6.68844	6.79395	6.76739	6.71879	6.75701	6.7024
KCTD9	7.17803	7.16735	7.03572	7.16251	7.34163	7.17174	7.28284	7.10605	7.18415	7.32944	7.21288	7.10543	7.13215	7.37831	7.11941	7.09526	7.33125	7.07184	7.26807	7.22715	7.00621	7.01937	7.24761	7.20887	7.02312	7.41462	7.21789	7.21493	7.09991	7.14865	7.15505	7.36153	7.08192	7.21972	7.18509	7.28008	7.12973	7.05439	7.01024	7.10565	7.20808	6.94625	6.97341	7.08898	7.31902	7.17513	7.15735	7.09366	6.97228
PIGO	6.95544	6.89874	6.95219	6.98661	7.19969	6.90495	7.17125	7.07957	6.95486	7.24282	7.00438	6.84003	7.08885	7.18769	6.93114	7.03009	7.12977	7.021	7.02872	6.81323	6.96711	7.1089	6.95337	7.12177	7.0553	7.23774	6.98774	7.11346	6.9583	6.96183	6.9802	6.97309	7.03955	7.07686	7.01577	7.02964	7.18264	7.19418	6.832	7.02682	7.00033	6.8022	6.81838	6.92404	7.12194	7.16028	6.98581	7.14938	6.84313
ZZZ3	7.87069	7.74357	7.66055	7.53101	7.61911	7.70419	7.57026	7.83604	7.70842	7.74519	7.89621	7.73946	7.75847	7.65355	7.75164	7.66068	7.66444	7.4008	7.77861	7.63577	7.59868	7.76165	7.96461	7.69287	7.69846	7.89712	7.80301	7.7426	7.77904	7.74529	7.52321	7.90529	7.45737	7.66444	7.59766	7.65073	7.81112	7.72733	7.74866	7.8555	7.94198	7.23348	7.98032	7.90781	7.75968	7.95034	7.92678	7.64042	7.78162
LINC-PINT	6.74929	6.96072	6.83188	6.87523	6.80753	6.7858	6.8391	6.81593	6.81584	6.9434	6.75326	6.88015	6.86299	6.79744	6.82329	6.6493	6.75456	6.88241	6.78602	6.81665	6.86197	6.90284	6.81239	6.94633	6.69845	6.76246	6.79575	6.88782	6.79656	6.81969	6.88083	6.766	6.70599	6.75035	6.81572	6.87557	6.7241	6.86156	6.97164	6.91554	6.73625	6.76042	6.84868	6.84327	6.75572	6.79768	6.71762	7.03592	6.83679
UBL7	7.14632	7.03716	7.06309	7.2387	7.00577	7.05192	7.2162	7.03238	7.15613	6.96347	7.02416	7.04749	7.045	7.16352	7.21658	7.21094	6.89628	7.25481	7.10109	6.87793	7.30932	7.24998	7.20354	7.31832	6.98923	7.10009	7.07089	6.98309	7.09327	7.1857	6.95778	7.15696	7.14138	7.33462	7.11253	7.41685	7.11647	7.36355	7.43437	7.2222	7.01803	7.3397	6.98482	7.24843	7.06182	7.04649	7.20305	7.23164	7.08107
GPR63	6.73478	6.68852	6.73885	6.58194	6.61821	6.67678	6.58629	6.78565	6.68493	6.66918	6.71644	6.64249	6.63897	6.60633	6.63849	6.69167	6.64782	6.68197	6.61055	6.86599	6.63563	6.71994	6.63999	6.63457	6.72311	6.62133	6.83422	6.62701	6.64488	6.66808	6.71709	6.67431	6.65573	6.63383	6.85707	6.57567	6.58643	6.54956	6.67507	6.62535	6.59778	6.69366	6.6971	6.65899	6.55199	6.69186	6.60949	6.79123	6.6609
PTPRC	8.00976	8.07401	8.12917	8.19288	7.79428	7.47058	8.09899	8.64154	7.65574	7.95971	8.622	8.06681	7.91707	8.07529	8.34608	7.78369	7.67173	8.01734	8.00543	8.22537	8.4055	7.93964	8.22553	7.97003	7.82175	7.63696	8.21489	7.96633	7.87752	8.18533	8.51311	7.83791	8.23647	8.06154	8.01973	8.00539	8.03096	8.029	8.10186	7.57854	8.12396	8.56394	7.81733	7.74282	7.7464	8.07292	7.97516	8.26443	8.06299
KLHL7	6.80061	6.75631	6.54981	6.66353	6.64976	6.61203	6.7012	6.70669	6.45824	6.59202	6.66637	6.6777	6.53726	6.74623	6.69378	6.76798	6.56642	6.63154	6.64037	6.52379	6.65488	6.52915	6.58075	6.69241	6.61592	6.69988	6.64849	6.61266	6.69344	6.71478	6.55929	6.57925	6.65774	6.60452	6.60863	6.55258	6.64852	6.66254	6.62181	6.66764	6.73313	6.5615	6.61532	6.55286	6.68961	6.62545	6.65342	6.58889	6.56961
TBX1	6.78766	6.76785	6.78838	6.86367	6.78596	6.83869	6.80027	6.88078	6.85105	6.86457	6.77883	6.90194	6.85335	6.98855	6.74665	6.81509	6.7925	6.7586	6.9039	6.77299	6.77675	6.74556	6.76056	6.9202	6.868	6.78907	6.76517	6.867	6.79518	6.86267	6.93075	6.86862	6.70809	6.75909	6.75841	6.85644	6.85201	6.90736	6.76845	6.72848	6.95541	7.04781	6.83286	6.7687	6.76897	6.92813	6.82015	6.88633	6.82477
CUL3	6.84159	6.85247	6.66422	6.56466	7.01001	6.62587	6.83685	6.62777	6.6863	6.79173	6.71871	6.6952	6.74494	6.86017	6.94201	6.88426	6.69689	6.85405	6.71497	6.75905	6.84748	6.81601	6.71901	6.87047	6.72831	6.82981	6.80609	6.9783	6.79518	6.64889	6.59194	6.76991	6.63129	6.88027	6.67662	6.71758	6.83828	6.74026	6.78798	6.80143	6.80671	6.8022	6.66721	6.62762	6.62234	6.76994	6.88225	6.71674	6.7307
DTX4	6.65484	6.69626	6.63525	6.53507	6.74224	6.65471	6.63296	6.62656	6.64968	6.6717	6.60449	6.70689	6.6274	6.59726	6.57866	6.56074	6.62979	6.65333	6.7044	6.63578	6.65617	6.64452	6.63302	6.68529	6.5912	6.7012	6.69714	6.57839	6.64488	6.57958	6.65527	6.61279	6.62723	6.68093	6.40264	6.74117	6.52647	6.62654	6.67093	6.72607	6.49733	6.6647	6.76982	6.61199	6.60729	6.61328	6.57723	6.65577	6.60001
GALNT9	6.82796	6.79743	6.8396	6.6548	6.75442	6.72593	6.67124	6.81593	6.77248	6.79306	6.7048	6.82168	6.76385	6.62181	6.72052	6.82717	6.74093	6.8655	6.71264	6.69352	6.80572	6.67753	6.66523	6.7374	6.72529	6.70378	6.51288	6.66086	6.59016	6.67772	6.66488	6.74728	6.83803	6.653	6.72431	6.93298	6.72681	6.61082	6.70408	6.78436	6.79714	6.70207	6.6767	6.73179	6.68066	6.66467	6.731	6.71115	6.68902
IL9	6.8977	6.83447	6.68709	6.90444	6.85601	6.74997	6.75343	6.72134	6.88116	6.77088	6.72935	6.889	6.70562	6.84331	6.69639	6.64131	6.75927	6.68638	6.84734	6.66578	6.79487	6.75972	6.65564	6.7374	6.76772	6.68351	6.79289	6.75665	6.62865	6.82964	6.66853	6.73693	6.63746	6.63934	6.80637	6.84952	6.60262	6.97788	6.79406	6.695	6.76124	6.92071	6.87564	6.69402	6.77518	6.73334	6.67398	6.75839	6.72729
CORO1B	8.1758	8.23647	8.12159	7.90604	8.24743	8.29782	8.20395	8.10415	7.81222	7.89301	8.15459	8.09641	8.21239	7.72914	8.49308	7.87102	8.12408	7.97267	8.04899	8.0191	8.04781	8.12406	8.24355	7.99729	8.12921	7.97541	8.32066	8.00178	8.42619	8.11017	8.03809	7.97101	7.85145	8.14154	7.98395	7.92512	8.25367	7.99649	7.92824	7.99315	8.11754	7.63551	8.07639	7.96658	7.84019	8.20912	8.11946	8.29712	8.26956
TIMM9	7.94935	7.82151	7.6766	7.33925	7.74683	7.81316	8.15719	7.74744	7.51962	8.03796	7.78529	7.64095	7.65874	7.78172	7.79657	7.76135	7.74407	7.35556	7.88234	7.60919	7.68984	7.61563	7.68138	7.55057	7.95808	7.8334	7.58306	7.67348	7.81042	7.63976	7.43642	7.76856	7.57707	7.75864	7.54082	7.50475	7.99965	7.44272	7.48598	7.71876	7.78529	7.22108	7.87122	7.70565	7.54565	7.85211	7.62909	7.56738	7.71836
FZD2	7.28244	7.05156	7.44254	7.01054	7.18077	7.37754	7.04412	7.11751	7.02128	6.83122	7.13223	7.1522	7.14459	7.10153	7.15974	7.10764	7.2452	7.07629	7.34314	7.31103	7.03334	7.04659	7.0994	6.89495	7.03714	6.87217	7.15495	7.13074	7.26253	7.08388	6.94887	7.00421	7.29621	7.10556	7.21605	6.97287	7.03386	7.08559	6.71637	7.01424	6.96002	6.63225	7.21829	6.85756	6.88603	7.0545	7.06018	7.05148	7.10506
UAP1L1	6.87171	6.84879	6.94008	6.81038	7.06118	7.00166	7.03268	7.01828	7.03076	6.9245	6.89832	7.02122	6.86539	6.92833	6.92615	6.80411	7.14219	6.96638	7.12399	6.80814	6.83441	6.8978	7.05428	6.80795	6.95243	6.78816	6.92667	6.96229	6.76602	6.82964	6.85562	6.93967	6.85824	6.73803	6.99941	6.88491	6.85096	7.1099	6.90406	6.69982	7.01911	6.57923	6.88828	6.99385	6.92211	6.85525	6.76724	6.86165	6.9816
ZFAND2B	8.52027	8.68657	8.55041	8.57496	8.64564	8.39929	8.56961	8.72183	8.65824	8.48851	8.48303	8.85266	8.55227	8.55732	8.71889	8.54936	8.59415	8.75723	8.5797	8.76859	8.62825	8.68895	8.84788	8.74346	8.52316	8.61655	8.70708	8.66453	8.63182	8.51952	8.85933	8.4725	8.5399	8.64468	8.68117	8.77375	8.76626	8.85293	9.09712	8.61362	8.75057	8.66524	8.6434	8.6163	8.66876	8.69111	8.72349	8.85211	8.71421
ITGBL1	6.73675	6.61417	6.70621	6.55416	6.64582	6.59992	6.64432	6.66543	6.63603	6.79306	6.59898	6.64757	6.54814	6.49972	6.7103	6.71891	6.73503	6.79635	6.63221	6.68813	6.71432	6.65321	6.72828	6.68705	6.62836	6.64631	6.70827	6.65777	6.73756	6.71126	6.48498	6.65631	6.62535	6.71669	6.80146	6.66578	6.59949	6.62268	6.69927	6.60398	6.68416	6.75146	6.79707	6.73716	6.69913	6.7897	6.70241	6.58889	6.7909
ERBB4	6.58944	6.48475	6.66422	6.75751	6.52044	6.41243	6.54956	6.61799	6.51693	6.51383	6.57146	6.63162	6.65366	6.6031	6.58285	6.79064	6.60441	6.49216	6.53486	6.53583	6.55583	6.56871	6.57032	6.63093	6.47031	6.59742	6.57854	6.68782	6.61951	6.79823	6.61607	6.51087	6.73345	6.55747	6.56937	6.63487	6.54673	6.6088	6.5889	6.53845	6.54846	6.6157	6.51195	6.64321	6.48191	6.46637	6.66138	6.64011	6.64319
OXCT2	6.76132	6.68161	6.72089	6.63717	6.99606	6.72888	7.01811	6.78771	6.87533	6.71264	6.82985	6.84942	6.76179	6.82156	6.7558	6.62898	6.68936	6.5872	6.81046	6.88835	6.76385	6.81452	6.85227	6.74904	6.74117	6.9844	6.72673	6.85944	6.88505	6.74097	6.66241	6.80093	6.86565	6.66962	6.87647	6.69833	6.67349	6.83863	6.81405	6.73806	6.68184	6.72948	6.79564	6.77812	6.76209	6.79255	6.95296	6.80494	6.84991
CST11	6.73898	6.71209	6.53309	6.69586	6.68843	6.58243	6.62072	6.58869	6.69724	6.71514	6.7808	6.57092	6.69712	6.70592	6.66373	6.65875	6.86095	6.71443	6.65054	6.68612	6.57062	6.67915	6.59799	6.56389	6.63439	6.60309	6.6231	6.51888	6.6902	6.73329	6.70715	6.73545	6.67073	6.60858	6.54319	6.68491	6.77587	6.64361	6.66657	6.68783	6.7552	6.6811	6.81838	6.63354	6.66795	6.70616	6.63781	6.69982	6.62887
SOX10	6.55443	6.54674	6.66677	6.54246	6.67086	6.57892	6.70864	6.60429	6.71483	6.63467	6.71258	6.57955	6.65366	6.72766	6.66495	6.56074	6.7469	6.60518	6.675	6.66385	6.77675	6.61694	6.6734	6.59502	6.67771	6.72914	6.62916	6.5968	6.57454	6.65467	6.75865	6.72281	6.79326	6.55906	6.70498	6.59313	6.52827	6.66053	6.61397	6.63159	6.67697	6.69801	6.58507	6.5244	6.58921	6.55212	6.68434	6.66527	6.69753
MYCN	6.65969	6.62027	6.84447	6.59276	6.65644	6.64568	6.80416	6.70795	6.75353	6.5989	6.65299	6.77636	6.59554	6.71746	6.65996	6.52745	6.62166	6.69803	6.57432	6.51837	6.71699	6.67581	6.54338	6.69412	6.72932	6.60168	6.76647	6.68049	6.69457	6.76575	6.75008	6.77648	6.66644	6.61784	6.59051	6.59313	6.6103	6.6069	6.67093	6.66404	6.49108	6.57923	6.61344	6.75099	6.69672	6.69328	6.65066	6.68328	6.75258
NRSN1	6.54142	6.54674	6.59299	6.75458	6.56122	6.57892	6.52695	6.61175	6.55027	6.6455	6.63675	6.58252	6.49548	6.43483	6.49009	6.5436	6.59792	6.59018	6.58534	6.53366	6.59048	6.58056	6.57191	6.55645	6.57087	6.52366	6.55374	6.53207	6.482	6.5243	6.54035	6.65499	6.63333	6.58683	6.61162	6.61021	6.52827	6.53236	6.56332	6.53206	6.55635	6.46035	6.45531	6.54686	6.44738	6.5889	6.53481	6.50519	6.53648
CCL24	6.59463	6.62915	6.72535	6.70134	6.72164	6.74169	6.56228	6.51808	6.67023	6.50199	6.79577	6.67628	6.60091	6.61401	6.68877	6.65228	6.67735	6.51441	6.65838	6.64538	6.56618	6.605	6.57032	6.56728	6.67526	6.49588	6.63951	6.63343	6.59824	6.72217	6.60521	6.59399	6.69334	6.74399	6.6419	6.65563	6.63768	6.66254	6.70562	6.61285	6.65926	6.63855	6.63493	6.69557	6.79515	6.555	6.60522	6.72644	6.57111
DNAI3	6.77158	6.76294	6.80106	6.72394	6.64582	6.65006	6.58019	6.65266	6.55167	6.58496	6.72351	6.6205	6.69492	6.73064	6.66995	6.69789	6.55599	6.69066	6.79769	6.83371	6.58451	6.66119	6.70704	6.75955	6.69845	6.65157	6.64849	6.77447	6.57593	6.57578	6.66621	6.62157	6.7661	6.67216	6.57089	6.62171	6.82892	6.67612	6.70562	6.73201	6.68061	6.73807	6.60532	6.57074	6.80931	6.8185	6.72584	6.78831	6.62475
MLC1	6.58584	6.59197	6.77545	6.85504	6.58093	6.61525	6.65052	6.62538	6.66223	6.68867	6.7223	6.56937	6.71235	6.7888	6.69378	6.79567	6.63669	6.71601	6.70324	6.57514	6.59642	6.53759	6.65423	6.60492	6.67182	6.74352	6.63069	6.77307	6.56369	6.67582	6.65056	6.77252	6.69135	6.71168	6.61439	6.61369	6.68945	6.66254	6.65213	6.64952	6.66263	6.6811	6.80157	6.64474	6.66175	6.74013	6.70105	6.75028	6.68083
RNF208	6.54142	6.60419	6.58532	6.61414	6.64976	6.55306	6.5576	6.61669	6.54393	6.56048	6.60302	6.67229	6.6075	6.59726	6.62334	6.71297	6.60617	6.71766	6.68252	6.55764	6.53843	6.57042	6.59252	6.60674	6.53322	6.50136	6.78289	6.64256	6.58616	6.60358	6.61973	6.51087	6.57597	6.60999	6.53997	6.48646	6.62283	6.63986	6.63555	6.53579	6.61862	6.61981	6.44216	6.53906	6.60222	6.46637	6.51634	6.53933	6.57367
PDPK1	7.67853	7.35557	7.64541	7.43536	7.47013	7.47481	7.68331	7.81858	7.47635	7.59593	7.84107	7.51998	7.45718	7.71512	7.67835	7.65262	7.53026	7.60543	7.56568	7.57836	7.87022	7.5707	7.71775	7.46598	7.65913	7.6492	7.78638	7.67615	7.60242	7.63976	7.99852	7.51434	7.59898	7.6874	7.65053	7.42347	7.59377	7.46465	7.5414	7.57447	7.75406	7.96941	7.61545	7.62697	7.61187	7.54583	7.55867	7.90247	7.85112
SNHG5	10.3766	10.4673	9.28086	10.0126	10.0867	11.37	9.56672	10.4303	10.9343	10.5982	10.4775	10.3862	9.30181	10.534	10.4145	9.80444	10.6633	9.92442	10.2311	9.93191	9.29562	10.4041	10.3812	10.5732	10.469	9.4794	10.6908	10.3703	10.5929	10.7318	10.1403	10.9653	9.93087	10.2274	9.00428	9.9804	10.6998	10.0631	10.1899	10.5147	10.3263	9.7892	9.49282	9.31015	9.54125	10.7248	10.6599	9.25788	10.2062
C6orf62	9.90956	10.0466	10.0141	10.562	10.2612	10.104	10.1256	10.0395	10.4522	10.4465	10.2418	10.1651	10.0985	10.4624	9.98514	10.1683	10.502	10.2839	10.2475	10.0626	9.992	10.0113	9.78584	10.4919	10.2025	9.9362	10.0384	10.103	9.84234	10.26	9.80871	10.2062	10.4615	10.264	10.5227	10.7057	10.1198	10.4792	10.1858	9.94927	9.85533	10.4528	9.93741	10.0552	9.98902	9.79356	10.2127	10.0283	9.93741
HBBP1	6.90757	6.80481	6.90117	6.91184	6.78034	6.80935	6.81825	6.86986	6.93539	6.88043	6.75202	6.92793	6.93152	6.89457	6.82502	6.82576	6.83627	7.07184	6.80947	6.93526	6.83803	6.80978	6.92695	6.96357	6.92592	6.97651	6.99314	6.78965	6.83618	6.85078	6.86029	6.78062	6.90191	6.80007	7.04093	7.36453	6.83714	7.01801	6.69644	6.84724	6.76937	7.2055	6.78686	6.79916	6.76101	6.72944	6.89356	6.87148	6.91204
ADRA1A	6.50847	6.54955	6.56362	6.66639	6.51032	6.59512	6.56552	6.63269	6.51554	6.54516	6.5222	6.61087	6.58321	6.58155	6.59246	6.56074	6.56801	6.48708	6.56507	6.47982	6.51025	6.48985	6.66244	6.69903	6.70753	6.63395	6.58954	6.43045	6.47898	6.47573	6.50698	6.44216	6.61328	6.60999	6.55719	6.56605	6.60574	6.59391	6.52749	6.73321	6.61862	6.62807	6.51365	6.51077	6.66668	6.54434	6.48142	6.64437	6.50792
NEK2	6.7179	6.65865	6.59982	6.62331	6.55843	6.59827	6.64133	6.73832	6.65942	6.69955	6.50581	6.78948	6.6274	6.6031	6.7103	6.78918	6.55933	6.66908	6.59466	6.63003	6.70788	6.72294	6.55356	6.56557	6.50026	6.71284	6.59541	6.65014	6.68206	6.80191	6.6006	6.6649	6.65774	6.67569	6.6614	6.69491	6.66539	6.64955	6.79406	6.70335	6.79077	6.65455	6.59021	6.60628	6.60729	6.62109	6.65616	6.66791	6.65289
LAMC2	6.4425	6.59795	6.68222	6.6204	6.5766	6.74029	6.56885	6.63507	6.55498	6.53078	6.54217	6.61087	6.64268	6.54232	6.53194	6.58811	6.65271	6.65619	6.74604	6.61117	6.545	6.60341	6.62247	6.58294	6.68926	6.59879	6.59847	6.67758	6.63382	6.5243	6.50157	6.64684	6.63746	6.58683	6.60175	6.64455	6.70481	6.50172	6.5872	6.6052	6.69576	6.60321	6.68313	6.64777	6.62876	6.63542	6.62342	6.61476	6.69156
FGF13	6.67915	6.8514	6.61916	6.55416	6.58821	6.7886	6.76124	6.64032	6.81156	6.67298	6.77024	6.60821	6.68942	6.61401	6.64704	6.58811	6.60441	6.6791	6.57991	6.63774	6.57603	6.84279	6.5495	6.7473	6.66136	6.60459	6.74245	6.69634	6.54217	6.56353	6.6006	6.67147	6.65988	6.60452	6.73254	6.61369	6.69341	6.79615	6.62798	6.69624	6.6652	6.71449	6.64498	6.64175	6.50243	6.55806	6.57494	6.78521	6.69029
CHFR	9.22517	9.07915	9.00759	9.19464	8.96385	9.13742	8.90659	9.25866	8.9345	8.90545	8.92047	9.44826	9.42838	9.02969	9.21509	8.85397	9.24999	9.30982	8.81092	9.19263	9.06049	8.95675	9.02916	9.13921	9.03155	8.86459	9.14965	9.15127	9.22517	9.07798	9.45824	9.1949	8.98654	9.11385	9.19497	9.03761	8.99583	8.97889	9.09262	9.34186	9.18099	9.22706	9.15962	9.09482	9.14379	9.01855	9.23152	9.30181	9.23051
C15orf62	6.76256	6.57465	6.68956	6.68124	6.6418	6.7858	6.58791	6.85944	6.77508	6.63992	6.67398	6.84598	6.74494	6.58007	6.70152	6.72193	6.64008	6.68057	6.67628	6.67874	6.69618	6.59984	6.5894	6.68529	6.71854	6.67089	6.78155	6.62855	6.56369	6.74692	6.64695	6.63326	6.7488	6.60999	6.71353	6.57939	6.70622	6.67612	6.66365	6.66404	6.64475	6.81743	6.59524	6.61048	6.72526	6.65432	6.62204	6.90822	6.71433
LINC00410	6.67915	6.6861	6.51023	6.60769	6.76816	6.75808	6.68037	6.57818	6.6834	6.65203	6.63529	6.59677	6.55331	6.73356	6.62468	6.69167	6.61664	6.60671	6.72492	6.62239	6.65365	6.66119	6.61803	6.63276	6.72421	6.74481	6.6364	6.65632	6.62333	6.87808	6.70715	6.56419	6.93905	6.64896	6.56202	6.6477	6.64219	6.79809	6.64617	6.63159	6.58762	6.53213	6.67832	6.67605	6.66545	6.69614	6.731	6.90636	6.66718
OGFOD1	6.56905	6.62165	6.55707	6.73085	6.67337	6.65798	6.73668	6.60802	6.60861	6.65455	6.54992	6.62876	6.57583	6.61252	6.68492	6.6193	6.71456	6.62996	6.6813	6.77975	6.62878	6.69419	6.661	6.48331	6.62474	6.78204	6.69306	6.68646	6.64853	6.81769	6.64444	6.6482	6.58583	6.64896	6.51363	6.67527	6.69759	6.65867	6.69503	6.63412	6.76334	6.65655	6.60848	6.55456	6.58526	6.69761	6.65874	6.49293	6.67845
KIAA1549L	6.72121	6.67125	6.8997	6.64186	6.86571	6.7011	6.71289	6.74726	6.79715	6.58786	6.78318	6.68174	6.76278	6.75299	6.59106	6.75635	6.62979	6.60973	6.6813	6.83746	6.9342	6.64452	6.75456	6.72206	6.75666	6.80027	6.66334	6.59847	6.57037	6.73514	6.74884	6.69933	6.75322	6.71804	6.78152	6.89826	6.68807	6.5646	6.85149	6.63811	6.66967	6.65455	6.74329	6.62762	6.70377	6.67314	6.74892	6.81505	6.8667
WHAMMP2	6.78156	6.65234	6.72089	6.67978	6.6418	6.72593	6.62233	6.61669	6.81292	6.86147	6.63817	6.88015	6.7514	6.6383	6.74786	6.71891	6.81135	6.82381	6.75327	6.72632	6.79869	6.57861	6.72691	6.64124	6.76772	6.76358	6.64849	6.68049	6.69804	6.71478	6.59081	6.72124	6.59407	6.72686	6.6614	6.69993	6.81434	6.94364	6.7608	6.72848	6.78449	6.87587	6.96628	6.86801	6.63636	6.71983	6.83157	6.77918	6.88237
UBASH3B	8.19921	8.59686	8.10282	8.11429	8.15034	8.2226	8.10855	8.36433	8.23099	8.22483	8.31596	8.25141	8.32115	8.31629	8.3768	8.53704	8.34139	8.37424	8.19037	8.32967	8.18955	8.45361	8.23428	8.16192	8.39729	7.92934	8.24453	8.09764	8.32742	8.32445	8.51149	8.27593	7.98868	8.28228	8.12555	7.85937	8.32315	8.00125	8.27632	8.1927	8.31894	8.17908	8.41184	8.22164	8.23082	8.43237	8.18901	8.38883	8.25398
SCMH1	7.33156	7.1864	7.18144	7.18277	7.1453	7.17174	7.08574	7.1348	7.35216	7.15076	7.04175	7.24448	7.22632	7.12713	7.15865	7.20301	7.12977	7.25338	7.16931	7.3768	7.08271	7.24998	7.30844	7.22903	6.97884	7.259	7.33747	7.19204	7.12055	7.4289	7.11988	7.20558	7.01088	7.11622	7.09036	7.05534	7.18264	7.4226	7.21412	7.12633	7.19683	7.26724	7.23634	7.19045	7.20513	7.23938	7.11115	7.25497	7.21731
RPL7L1	6.70036	6.73843	6.83001	6.68708	6.77343	6.73318	6.75749	6.80068	6.90902	6.70551	6.66236	6.71335	6.79281	6.75569	6.73039	6.67424	6.72584	6.74328	6.68869	6.75351	6.83192	6.79013	6.70182	6.70726	6.78215	6.63668	6.8023	6.75665	6.8658	6.77879	6.82801	6.84869	6.7488	6.84045	6.80392	6.83572	6.69759	6.71605	6.86919	6.85973	6.75325	6.78124	6.81226	6.89282	6.65531	6.81024	6.81418	6.95158	6.72268
ZNF483	6.7179	6.69736	6.60374	6.72937	6.65254	6.76476	6.70721	6.83409	6.73085	6.70184	6.79577	6.74634	6.65732	6.71746	6.65595	6.83178	6.61153	6.76996	6.58804	6.73873	6.71699	6.79754	6.74554	6.74068	6.74008	6.65033	6.63069	6.69909	6.71584	6.72971	6.72599	6.63622	6.89561	6.61784	6.6419	6.7629	6.64219	6.67006	6.58066	6.69982	6.63721	6.90751	6.69409	6.80309	6.67332	6.69328	6.75621	6.72205	6.82147
NAMPT	10.6206	10.7472	11.1053	10.7984	11.2332	9.91385	10.6292	11.4588	10.9542	10.3408	11.4324	10.9272	10.94	11.0888	10.8348	11.1521	10.6734	11.8188	10.6277	11.478	11.6171	10.821	11.0827	10.874	10.9158	10.469	11.6332	11.454	10.9291	11.1504	12.4645	10.7015	11.4614	11.2476	11.3233	10.6361	10.7191	11.0309	11.2502	10.7949	11.1392	11.6086	11.3459	10.5775	10.3838	11.2747	10.8547	11.6417	11.1392
CACNB2	6.5933	6.58689	6.55857	6.47224	6.55574	6.5636	6.66699	6.64154	6.60312	6.50822	6.55551	6.62314	6.53575	6.61252	6.54097	6.61096	6.57977	6.69643	6.69251	6.65843	6.47867	6.56545	6.53513	6.5724	6.60014	6.54472	6.53505	6.7224	6.56513	6.52226	6.59938	6.46156	6.7795	6.50906	6.5416	6.56772	6.78845	6.63986	6.58066	6.64952	6.61862	6.6647	6.67031	6.57235	6.54587	6.56926	6.62858	6.55255	6.52973
ATRIP	6.86985	6.90576	6.818	6.66498	6.94029	6.7676	6.92433	6.80558	6.83733	6.82905	6.87023	6.84479	6.7967	6.8105	7.07092	6.9254	6.92523	6.75709	6.81865	6.85131	6.7026	6.77615	6.87177	6.79936	6.9614	7.00096	6.74391	6.87876	6.78923	6.73514	6.69524	6.86004	6.67681	6.79671	6.8692	6.72718	6.97063	6.79229	6.69503	6.79161	6.83422	6.66273	6.97183	6.89415	6.88693	6.99475	6.90886	6.64437	6.77181
HSP90AA6P	6.67329	6.72549	6.61495	6.53941	6.72985	6.59361	6.7722	6.65382	6.52276	6.64821	6.6075	6.65984	6.65852	6.66989	6.61531	6.84055	6.50792	6.68638	6.675	6.63204	6.7223	6.62579	6.61093	6.66856	6.73139	6.71037	6.76096	6.60937	6.6412	6.66066	6.68856	6.54065	6.67877	6.71293	6.72164	6.55749	6.62737	6.7885	6.72744	6.73321	6.68994	6.69366	6.59349	6.68445	6.7288	6.87334	6.69842	6.62779	6.65693
SNORD83A	6.56397	6.68852	6.57832	6.65622	6.77812	6.6675	6.7012	6.72355	6.69341	6.66392	6.74815	6.54214	6.65614	6.69013	6.72167	6.68383	6.61496	6.61412	6.59068	6.82016	6.55583	6.58918	6.64139	6.62235	6.6172	6.65285	6.64849	6.65163	6.74775	6.70546	6.74197	6.65935	6.66207	6.66446	6.66555	6.6818	6.6407	6.72137	6.71482	6.68205	6.66861	6.74899	6.67997	6.67025	6.59836	6.67032	6.70858	6.66791	6.59865
KRT17	6.49543	6.51337	6.67508	6.72677	6.73442	6.63167	6.70864	6.70342	6.51071	6.81573	6.62024	6.76386	6.79971	6.69585	6.66617	6.67269	6.57623	6.64912	6.66323	6.6186	6.71432	6.70691	6.70842	6.6137	6.65471	6.74481	6.66195	6.5951	6.61109	6.69564	6.7361	6.72683	6.62925	6.70243	6.72295	6.65407	6.7241	6.64761	6.63118	6.70676	6.73517	7.01842	6.63016	6.55884	6.61985	6.71314	6.721	6.75301	6.74205
USP2	6.70036	6.89495	6.761	7.00025	6.67086	6.70598	6.67291	6.70221	6.73477	6.83441	6.73054	6.73205	6.72316	6.74219	6.69257	6.73921	6.75152	6.70538	6.73194	6.61307	6.7336	6.77772	6.85471	6.68529	6.75013	6.62701	6.64393	6.69196	6.78817	6.70546	6.81686	6.66356	6.72491	6.78778	6.62412	6.81745	6.79405	6.5784	6.79565	6.90906	6.89217	6.81473	6.66082	6.77	6.71704	6.64436	6.76994	6.88178	6.77535
LINC01091	6.78265	6.71525	6.76426	6.58813	6.72416	6.64258	6.62697	6.67702	6.72587	6.7487	6.70998	6.63021	6.69492	6.66554	6.69909	6.54539	6.67735	6.74908	6.66733	6.73873	6.72852	6.68928	6.65954	6.69412	6.63666	6.59422	6.65756	6.65163	6.66144	6.69564	6.65527	6.5881	6.6235	6.74399	6.70928	6.78008	6.70877	6.59391	6.61239	6.75418	6.576	6.60555	6.84052	6.6898	6.69913	6.69463	6.66138	6.57303	6.63805
ITGB4	6.66224	6.62915	6.69077	6.63717	6.69221	6.60585	6.58019	6.76905	6.55812	6.60165	6.58895	6.62464	6.66466	6.52156	6.66495	6.51929	6.73174	6.72342	6.5756	6.59087	6.63698	6.65943	6.64712	6.79221	6.66828	6.68484	6.66055	6.58517	6.50949	6.68563	6.55255	6.6578	6.66417	6.63383	6.66277	6.5812	6.62114	6.51682	6.76367	6.65938	6.576	6.7187	6.70513	6.74511	6.63885	6.87225	6.5844	6.6292	6.78522
METTL8	6.68162	6.76294	6.59714	6.56162	6.54595	6.65471	6.77474	6.77547	6.60712	6.73512	6.6985	6.74224	6.71012	6.68441	6.59821	6.59941	6.65783	6.57798	6.58804	6.5107	6.62735	6.71181	6.56881	6.64787	6.60598	6.61436	6.64543	6.63942	6.64737	6.68957	6.5539	6.62313	6.63541	6.72811	6.69144	6.68491	6.70622	6.54956	6.59992	6.64952	6.63233	6.56739	6.69117	6.65052	6.62234	6.51444	6.64184	6.67237	6.51803
SMC6	7.15557	7.01552	6.80216	7.04788	6.85147	7.1251	7.0846	6.85616	6.97178	6.99459	7.14407	7.24631	7.19354	7.06523	7.12141	6.93695	7.00131	6.92431	7.15541	6.73341	7.02193	7.01937	6.87831	7.10198	7.1406	7.29699	6.99726	6.96229	7.07392	7.02521	7.10882	6.90676	6.99334	7.19611	6.90865	6.87035	7.10982	7.06758	6.83537	6.8772	7.30718	6.74434	6.97183	7.28377	7.24133	7.19576	7.3036	6.69728	7.01039
AGPAT3	6.82132	6.8304	6.8997	6.7589	6.86167	6.79559	6.7144	6.77217	6.87379	6.8492	6.89425	6.73336	6.83677	6.94872	6.84872	6.75944	6.82103	6.75227	6.87373	6.93189	6.85269	6.83578	6.8017	6.88814	6.89693	6.83834	6.7985	6.93691	6.97362	6.77312	6.69524	6.9501	6.85586	6.78645	6.84718	6.79358	6.8427	6.94153	6.69208	6.78682	6.84509	6.78582	6.80513	6.82673	6.82012	6.89025	6.92442	6.78674	6.77535
HID1	6.67329	6.79551	6.72642	6.80719	6.73784	6.7676	6.71719	6.78771	6.85247	6.70551	6.54533	6.90194	6.75243	6.67424	6.74119	6.79713	6.88296	6.73419	6.6813	6.76775	6.70516	6.75646	6.81123	6.81335	6.81482	6.69604	6.68169	6.6064	6.81167	6.86073	6.73953	6.83681	6.80261	6.69494	6.79638	6.85469	6.74017	6.83483	6.79727	6.69873	6.65077	6.92703	6.85354	6.73861	6.69085	6.84642	6.75748	6.65042	6.69283
MYL12B	11.6738	11.5072	11.6086	11.3823	11.5545	11.3638	11.4806	11.5487	11.2876	11.5925	11.4093	11.4708	11.3942	11.7226	11.6086	11.3273	11.3778	11.6119	11.3384	11.7984	11.5409	11.5409	11.5783	11.3145	11.3554	11.562	11.6975	11.7953	11.4118	11.6037	11.662	11.4273	11.4018	11.5046	11.2857	11.0888	11.6246	11.3211	11.2942	11.3006	11.565	11.6738	11.5409	11.4758	11.3899	11.4906	11.37	11.4443	11.4324
TPTE2	6.48763	6.59795	6.5227	6.40055	6.64845	6.59664	6.50845	6.53515	6.48423	6.51238	6.4678	6.559	6.61003	6.56647	6.64273	6.62257	6.71143	6.53733	6.64675	6.58887	6.58181	6.63274	6.58075	6.54753	6.6136	6.5872	6.59847	6.56981	6.51213	6.67582	6.6261	6.68672	6.65774	6.44354	6.43995	6.54755	6.56464	6.67397	6.54803	6.52694	6.75124	6.67278	6.51542	6.54535	6.54452	6.51932	6.50145	6.62067	6.49347
ZER1	6.96907	7.01317	7.0295	7.727	7.02441	7.05581	6.95529	6.99675	7.23256	6.98915	7.1529	7.32982	7.05448	7.02817	6.91507	7.26965	7.11762	7.25481	7.05482	7.02137	6.79869	7.1549	6.91756	7.16489	6.95308	6.92106	6.96043	7.18673	7.13049	7.07583	7.02215	6.90874	7.44875	7.11428	7.07373	7.24561	6.9799	7.01394	6.93692	6.9543	6.97049	7.11345	6.96628	7.01927	6.99086	6.90662	7.04679	7.13564	7.04052
NBEAL1	6.72827	6.68852	6.56497	6.60346	6.7533	6.77894	6.7012	6.69758	6.6483	6.66779	6.66367	6.55592	6.61495	6.7291	6.85948	6.59603	6.63669	6.81531	6.70678	6.67507	6.54978	6.66604	6.70042	6.69748	6.67526	6.66964	6.62164	6.56342	6.63263	6.59743	6.63479	6.67988	6.77459	6.71168	6.50591	6.66578	6.70342	6.57048	6.67807	6.74538	6.73413	6.70011	6.72752	6.58269	6.70949	6.67779	6.54724	6.69027	6.64071
IGLON5	6.71665	6.60291	6.6655	6.68425	6.70468	6.62855	6.64909	6.65846	6.49892	6.625	6.74815	6.68174	6.57197	6.83701	6.60405	6.67737	6.65947	6.62297	6.63628	6.5734	6.60507	6.62753	6.55356	6.62754	6.72529	6.5771	6.73959	6.67124	6.61599	6.62907	6.74654	6.65631	6.60051	6.768	6.58899	6.59313	6.57853	6.62654	6.6388	6.72015	6.57871	6.67278	6.61017	6.65628	6.56463	6.54132	6.64446	6.85031	6.65815
MKNK2	7.83636	8.26279	7.85945	8.24305	7.81501	8.16386	7.99329	7.86028	8.59976	8.03346	7.8682	7.97312	8.23735	8.27773	7.96968	7.92268	8.29469	8.28354	8.16107	7.99416	8.23212	7.81615	7.87941	8.20409	8.07888	7.54156	8.12754	7.8063	7.98272	7.79623	7.94004	8.07239	8.46583	8.17535	8.46759	8.17039	7.51478	8.04028	8.12423	8.04129	7.80089	8.28843	7.7902	8.1492	7.61359	7.82538	7.78691	8.21942	7.93647
HYDIN	6.59593	6.79074	6.75345	6.78854	6.80948	6.64101	6.8054	6.84766	6.73601	6.72642	6.77683	6.60948	6.70357	6.79245	6.69773	6.88105	6.77189	6.70851	6.78391	6.69352	6.75476	6.86504	6.63999	6.70219	6.71964	6.75915	6.82567	6.79748	6.66144	6.83167	6.66	6.73953	6.64973	6.69617	6.75297	6.80025	6.83828	6.67612	6.6873	6.72607	6.73844	6.77889	6.91354	6.61934	6.78709	6.77392	6.79273	6.61927	6.76509
EPB41L5	6.77656	6.66685	6.79541	6.71829	6.80194	6.64851	6.67744	6.65138	6.74013	6.67298	6.6557	6.6528	6.63009	6.7102	6.64835	6.81395	6.66431	6.71147	6.75681	6.82016	6.7375	6.63954	6.68428	6.63093	6.73483	6.73981	6.73807	6.79242	6.67831	6.67013	6.59444	6.69398	6.80511	6.63649	6.67396	6.72718	6.68945	6.65324	6.74248	6.70335	6.67324	6.72329	6.74008	6.73435	6.61711	6.72116	6.85891	6.72961	6.72729
ATOH8	6.77858	6.63287	6.77667	6.79302	6.68974	6.8703	6.50689	6.86805	6.73477	6.72762	6.85238	6.76121	6.55331	6.92067	6.76916	6.75635	6.77481	6.80529	6.9039	6.92833	7.03202	6.69256	6.60627	6.88591	6.63439	6.73396	6.67339	6.8289	6.78476	6.88199	6.79098	6.59988	6.60705	6.71534	6.56202	6.6477	6.75704	6.61471	6.64617	6.66047	6.66861	6.63225	6.74008	6.73993	6.68436	6.6762	6.80522	6.77918	6.82792
NUDT1	7.01112	7.15508	6.98547	7.36221	6.97816	6.83623	6.93527	7.05865	7.17169	7.03455	6.87623	7.17323	6.92436	7.18967	6.86255	7.18689	7.11325	7.28303	7.01549	6.97	7.2239	7.24998	6.9314	7.17466	7.17558	6.85478	6.92548	6.8289	7.03895	7.03867	7.00251	6.96033	7.32769	7.23555	7.17885	7.29996	6.89631	7.02729	7.55523	7.08232	6.92505	7.24915	6.73375	6.93884	6.9953	6.79255	7.21218	7.19834	6.95386
CX3CL1	6.66097	6.54812	6.59714	6.66639	6.59234	6.68282	6.60536	6.67238	6.73741	6.64821	6.43045	6.67912	6.65366	6.68005	6.7827	6.59766	6.57452	6.81531	6.66323	6.64362	6.63827	6.69419	6.75076	6.75597	6.583	6.486	6.67197	6.73173	6.60869	6.59168	6.78861	6.65368	6.59614	6.68969	6.68877	6.5844	6.62114	6.5127	6.58221	6.58142	6.57731	6.8022	6.52019	6.64175	6.67196	6.60861	6.62603	6.70825	6.69632
ITGA3	6.64444	6.49545	6.63525	6.72244	6.56667	6.71883	6.58019	6.58624	6.77119	6.69955	6.61869	6.6952	6.50374	6.6383	6.66373	6.75489	6.69072	6.62996	6.64931	6.59804	6.60765	6.72146	6.661	6.80283	6.64421	6.58251	6.75689	6.75253	6.66387	6.68171	6.7825	6.7298	6.57177	6.64213	6.68324	6.76613	6.64988	6.79998	6.66365	6.65338	6.57491	6.74655	6.76009	6.52742	6.63267	6.60423	6.49574	6.54971	6.68318
LRIG2	6.90325	6.99386	6.98289	6.87523	6.92106	6.91722	6.91868	6.90652	6.84665	7.10487	6.97949	7.16383	7.04279	6.99608	7.11941	7.125	6.98511	6.90463	7.12265	6.92439	6.94154	6.9181	7.08743	7.03096	6.9764	6.97651	6.84727	6.91527	6.86512	6.99485	6.99062	6.93084	6.72694	6.99629	6.86434	6.81257	6.97328	7.20239	6.76521	7.01739	7.0389	6.80965	6.99667	7.06489	7.09235	6.91064	7.02295	6.80659	6.91303
EGFLAM	6.71186	6.76694	6.64524	6.66639	6.70468	6.68588	6.78638	6.72585	6.8769	6.74273	6.75905	6.63707	6.70801	6.60941	6.7433	6.69487	6.72253	6.6791	6.66199	6.63003	6.81832	6.71831	6.77516	6.6634	6.7032	6.79808	6.77913	6.63793	6.7077	6.80604	6.68856	6.841	6.77025	6.78909	6.64485	6.82228	6.74288	6.69727	6.69644	6.68427	6.78892	6.59122	6.75399	6.78307	6.69432	6.6631	6.7234	6.68328	6.80161
PARD6A	7.18066	7.07007	7.18197	7.19154	6.8955	7.07892	7.0752	7.08709	6.80125	6.98698	7.05518	7.07115	7.1113	7.16927	7.07782	7.00891	7.09796	7.05366	6.98709	7.12371	7.27663	7.00288	7.14664	7.04812	6.93474	7.34487	7.19785	7.10657	7.11674	6.85458	7.08592	7.08334	7.07167	7.16523	6.92195	7.03875	7.18471	7.29122	6.96956	7.21953	7.11567	6.97436	7.22047	7.22722	7.03745	7.21033	7.15836	7.38416	7.10243
BCL2L1	11.1755	11.4758	10.9731	13.1455	11.683	11.8799	11.6417	11.1911	13.2377	12.2607	11.2032	12.1334	12.3931	12.2607	11.8156	12.7613	12.5321	12.6812	12.183	12.1252	12.2676	12.4162	11.4989	12.8556	12.0452	11.1458	11.8833	11.7253	11.2727	12.5528	11.6797	12.1334	12.9972	12.6037	12.7135	13.3977	11.9162	12.8639	12.3361	11.8375	10.8906	13.0464	11.2895	11.1014	12.0757	11.3273	12.3891	11.7585	11.5409
AIDA	6.60461	6.6907	6.84447	6.67694	6.71949	6.71594	6.68037	6.63145	6.85105	6.77207	6.79396	6.89502	6.73506	6.67714	6.8477	6.76645	6.83357	6.77652	6.69129	6.71338	6.69338	6.75972	6.70571	6.8045	6.65577	6.77397	6.74245	6.77167	6.72278	6.66257	6.74425	6.68535	6.57977	6.66838	6.79496	6.62344	6.71017	6.66053	6.65213	6.70437	6.80771	6.75146	6.8343	6.60066	6.72526	6.70191	6.83368	6.6738	6.73416
ZDHHC20	6.89607	6.67817	6.65411	6.93562	6.94698	6.65321	6.80165	6.81808	6.64555	6.82905	6.76902	6.89848	6.72521	6.70019	6.6522	6.83178	6.71301	7.00653	6.80644	6.90084	6.88961	6.65491	6.83271	6.70726	6.69845	6.88507	6.86973	6.83773	6.83535	6.65655	6.7127	6.79458	6.89888	6.76554	6.72431	6.74566	6.8108	6.8404	6.832	6.81605	6.76334	6.84591	6.81683	6.79376	6.86304	6.88378	6.80997	6.81992	6.7685
COX6C	10.8173	10.6495	10.5193	10.264	10.6361	10.6967	10.7915	10.6711	10.4041	11.0348	10.2653	10.4041	10.4025	10.7361	10.8371	10.6873	10.5114	10.1781	10.7969	10.5635	10.2801	10.7384	10.8392	10.3031	10.4396	11.5352	10.3504	10.6772	10.7361	10.3797	9.66647	10.3779	9.9747	10.3541	10.0395	10.3083	10.874	10.4522	10.5919	10.562	10.6649	9.93741	10.8567	10.9653	10.88	11.0445	10.6244	10.2236	10.8468
SLC45A2	6.7179	6.69853	6.72878	6.85504	6.74116	6.68125	6.70864	6.85773	6.70279	6.68375	6.75077	6.70293	6.69492	6.70875	6.66738	6.76218	6.73936	6.78256	6.60255	6.75351	6.76645	6.72146	6.72428	6.88123	6.71751	6.73625	6.70827	6.65632	6.7618	6.54756	6.65527	6.7459	6.55225	6.87643	6.64767	6.71097	6.7929	6.66254	6.56182	6.77583	6.6652	6.79263	6.79286	6.72761	6.79875	6.72116	6.69338	6.80494	6.84801
DHFRP3	6.65484	6.76877	6.43537	6.68425	6.59365	6.69512	6.661	6.54218	6.76184	6.55776	6.67918	6.74224	6.54042	6.64454	6.59954	6.48522	6.63325	6.6449	6.65572	6.51837	6.57062	6.726	6.64422	6.67027	6.60843	6.64365	6.66055	6.63942	6.5198	6.68367	6.57228	6.64243	6.76187	6.66838	6.75424	6.71758	6.64537	6.66825	6.68268	6.66047	6.67582	6.7187	6.57353	6.68445	6.60222	6.66161	6.51779	6.66128	6.52079
GCC2	6.71544	6.66451	6.77975	6.70544	6.71289	6.7858	6.74209	6.81808	6.67913	6.6717	6.8122	6.7347	6.82183	6.82864	6.73541	6.74494	6.66922	6.70104	6.675	6.74047	6.76645	6.75646	6.7801	6.64787	6.74507	6.66329	6.82567	6.79997	6.78698	6.65655	6.7825	6.77925	6.77459	6.92367	6.7788	6.78329	6.86745	6.83483	6.65359	6.74055	6.6027	6.75827	6.68634	6.94578	6.7523	6.77879	6.81105	6.81379	6.57609
RGPD4	6.70358	6.74482	6.70014	6.94252	6.82332	6.69512	6.67451	6.76479	6.75906	6.66779	6.84975	6.72711	6.81489	6.81813	6.7103	6.59435	6.73174	6.6777	6.73884	6.60927	6.75343	6.80398	6.74554	6.87047	6.75116	6.83726	6.74518	6.81505	6.83021	6.79823	6.78019	6.69674	6.68295	6.7694	6.72164	6.68491	6.87252	6.86156	6.82364	6.80385	6.64834	6.70207	6.81517	6.76041	6.74202	6.77757	6.78122	6.77161	6.80074
DNAJC5B	6.6483	6.63923	6.73677	6.58042	6.59365	6.78189	6.6906	6.67702	6.70559	6.71875	6.73869	6.76386	6.55054	6.62494	6.68355	6.58179	6.62166	6.65333	6.74009	6.56137	6.80215	6.57687	6.64712	6.6462	6.58896	6.72404	6.73807	6.61266	6.58743	6.69952	6.56331	6.64956	6.57597	6.58288	6.58591	6.58281	6.85778	6.72529	6.69046	6.62673	6.66045	6.70411	6.63493	6.74125	6.73826	6.6631	6.63781	6.6738	6.77916
CD1C	7.17589	6.98449	7.16873	6.87052	7.07115	7.11789	7.4756	7.03238	7.26707	7.07606	7.1464	7.04152	7.12747	7.28846	6.94809	6.93534	7.11431	7.26713	7.15923	7.04028	7.04276	7.77718	7.36922	7.2685	6.93128	7.06801	7.23594	7.07827	7.02936	6.82964	6.9545	7.12803	7.25138	7.0426	7.43068	6.9019	6.93675	6.98139	7.13053	6.92431	7.1435	7.37651	7.18701	7.08279	6.96272	7.21966	7.14977	7.08974	7.03528
DOK7	6.76009	6.77067	6.60764	6.76038	6.89457	6.80491	6.58951	6.70669	6.67152	6.71514	6.80082	6.69781	6.71652	6.63988	6.68634	6.76088	6.72584	6.75067	6.60255	6.6186	6.58737	6.66448	6.75579	6.64124	6.71415	6.68484	6.64695	6.7224	6.67322	6.61149	6.65056	6.76039	6.67681	6.67833	6.64485	6.66237	6.65955	6.74925	6.58066	6.62922	6.68644	6.75146	6.70193	6.81669	6.59576	6.76251	6.6151	6.66527	6.73984
MPP2	6.69025	6.71314	6.64139	6.84749	6.69826	6.80638	6.69649	6.59801	6.70695	6.62758	6.63817	6.78006	6.76077	6.58639	6.68877	6.63372	6.79691	6.65911	6.67883	6.64729	6.63141	6.66928	6.63302	6.57963	6.82024	6.63815	6.76913	6.64256	6.73519	6.65279	6.66	6.78693	6.7661	6.68969	6.60175	6.74254	6.68085	6.70817	6.62327	6.78682	6.71667	6.69588	6.71318	6.67759	6.64773	6.6762	6.647	6.78371	6.74672
PCDHGA3	6.78664	6.70882	6.59573	6.68567	6.62727	6.76076	6.65197	6.59149	6.77794	6.75213	6.73169	6.68174	6.73595	6.77055	6.61254	6.60927	6.55436	6.62996	6.76362	6.6417	6.74167	6.61167	6.65954	6.58825	6.63915	6.57574	6.65447	6.69771	6.62466	6.76758	6.64808	6.66762	6.59407	6.75035	6.67396	6.74254	6.7646	6.65503	6.64029	6.62535	6.57731	6.55366	6.64166	6.63354	6.58379	6.70888	6.68434	6.60311	6.74801
SIRT6	6.86773	6.74482	6.82598	6.59117	6.79411	6.79699	6.68477	6.80672	6.54705	6.75336	6.86543	6.68968	6.76278	6.73785	6.72294	6.75786	6.82103	6.81165	6.68252	6.82883	6.79624	6.63791	6.78859	6.73571	6.73369	6.69103	6.59847	6.80377	6.83123	6.73329	6.89462	6.77648	6.93602	6.76418	6.84589	7.02225	6.83214	6.83483	6.86059	6.67357	6.77696	6.85483	6.85695	6.80451	6.64	6.79119	6.77768	6.6332	6.7024
ZMAT3	8.20363	8.31895	8.31629	7.92015	7.88748	8.12952	8.11815	7.95544	8.03122	8.33671	8.09865	7.72884	8.03796	8.55078	7.77822	7.86372	8.01141	7.81065	8.24323	8.27515	8.08908	7.85678	8.0692	8.01553	8.15663	8.15118	8.00003	8.15894	7.97363	8.16744	8.18533	8.02808	8.36551	8.08362	8.09663	7.94698	8.11356	7.98943	7.87645	7.81933	8.48442	7.93912	8.23943	8.20912	8.12385	8.31138	8.20271	8.10577	8.28125
HMGB2	8.08673	7.85314	8.07799	8.08054	8.33934	7.91391	8.18069	8.19543	7.74397	7.71877	8.12739	7.85773	7.97519	8.36125	8.29324	8.08054	7.84195	8.27004	7.85451	8.21111	8.41612	7.94444	7.99852	8.20409	7.89884	8.41925	8.34139	8.16578	8.35917	8.10752	9.24031	7.7947	8.07499	8.20522	8.14706	7.66433	7.92635	7.83298	7.94533	8.08054	8.25676	9.54976	8.26829	7.68	8.03056	7.96461	7.94312	8.00543	7.98103
ADCY9	6.78156	6.85673	6.90715	6.7041	6.78894	6.86617	6.80959	6.72585	6.76052	6.91975	6.8359	6.75636	6.94645	6.92067	6.86148	6.84622	7.03306	6.89716	6.85386	6.62239	6.80215	6.86504	6.76581	6.77361	6.89343	6.84131	6.86846	7.02022	6.8559	6.80191	6.52213	6.88293	6.57177	6.69867	6.74317	6.71586	6.81203	6.86156	6.68106	6.71051	6.7818	6.68538	6.7099	6.73571	6.87117	6.66737	6.7823	6.8489	6.83037
ELK1	7.84567	7.76616	7.7865	7.60241	7.53951	7.75059	7.53205	7.70724	7.60972	7.59436	7.5913	7.54903	7.68686	7.61009	7.64328	7.55464	7.66506	7.41367	7.71036	7.52443	7.60407	7.66913	7.74608	7.55681	7.4818	7.87763	7.6808	7.67452	7.76874	7.64988	7.4962	7.66085	7.48517	7.43351	7.58007	7.71968	7.68832	7.57884	7.51568	7.71978	7.56842	7.43906	7.6431	7.66252	7.78116	7.76651	7.82675	7.6731	7.63679
TUBBP5	6.6993	6.68386	6.78943	6.6506	6.6947	6.68588	6.72424	6.66428	6.70279	6.72762	6.74229	6.68968	6.8093	6.72331	6.64961	6.76946	6.65947	6.68057	6.79885	6.62619	6.68389	6.67581	6.74428	6.63792	6.67289	6.71663	6.71563	6.60937	6.7444	6.66257	6.75463	6.74198	6.66871	6.88573	6.66555	6.73348	6.80449	6.76224	6.73525	6.90208	6.66263	6.59893	6.82331	6.7304	6.4917	6.69761	6.74529	6.68198	6.63541
PTPN23	6.89317	6.95096	6.80982	6.75612	6.82229	6.96404	6.97456	6.86453	6.91698	6.85359	6.89318	6.7725	6.86299	6.95471	6.93868	6.89232	6.98511	6.82055	6.88103	7.03456	6.80811	7.01937	6.77299	6.91816	6.88853	6.98361	6.91288	7.13735	6.85048	6.83548	6.82468	6.88537	6.94203	6.83936	6.71489	6.91554	6.87359	6.93055	6.80082	6.8075	6.73517	6.69366	6.84211	6.99577	6.92211	6.92955	6.83466	6.86312	6.88945
HAPLN3	6.831	7.16972	6.84631	6.86174	6.89106	7.20776	6.88293	6.96108	6.84535	7.00003	7.08919	6.98979	6.91997	6.89335	6.85245	6.94637	6.97395	6.79783	6.85386	6.76258	6.94537	7.1089	7.06642	6.80283	7.13237	6.9997	6.87874	7.03517	7.03289	6.95022	6.80067	6.96284	6.72084	6.95331	6.76341	7.0784	6.99725	6.99089	7.05306	6.85005	7.03596	6.67088	6.83129	7.00632	7.06069	7.00094	6.95068	6.8474	6.92626
ATP1B3	7.25415	7.03807	7.26427	7.24603	7.25345	7.3002	7.15613	7.13197	6.88116	7.29384	7.22187	7.09765	7.09377	7.30881	7.34789	7.0748	7.10256	7.11999	7.30071	7.12985	7.34789	7.16523	7.35536	7.06091	7.1599	7.43512	7.42949	7.12827	7.16075	7.19884	7.0406	7.15822	7.41389	7.12334	7.16352	7.41058	7.46317	7.20239	7.15603	7.20744	7.18661	7.32828	7.07253	7.30698	7.36694	7.13366	7.11222	7.26073	7.23299
UBE3A	6.72121	6.6367	6.67146	6.55416	6.59507	6.77062	6.65351	6.77004	6.70835	6.72519	6.80668	6.68836	6.79574	6.69013	6.71692	6.64774	6.71925	6.60076	6.70056	6.83929	6.6704	6.72445	6.85727	6.68887	6.71313	6.68753	6.73361	6.63942	6.64965	6.67772	6.74313	6.74198	6.91941	6.76161	6.64485	6.82228	6.73475	6.77196	6.66516	6.66764	6.70495	6.75382	6.66876	6.74941	6.60086	6.74162	6.70493	6.68058	6.72729
HEYL	6.7984	6.7142	6.84732	6.76753	6.86406	6.75397	6.89999	6.76254	6.96502	6.71751	6.75077	6.7347	6.74932	6.79488	6.80332	6.82717	6.66598	7.00485	6.90857	6.78667	6.85147	6.89656	6.91661	6.80283	6.65925	6.85383	6.67744	6.78421	6.83318	6.73696	6.82468	6.88667	6.85349	6.63934	6.95058	6.7582	6.83591	6.86767	6.90823	6.75157	6.88022	6.94975	6.81838	6.78307	6.85312	6.82468	6.80886	6.92909	6.75581
HOXB4	6.63825	6.70183	6.86409	6.85345	6.68843	6.75536	6.898	6.72825	6.70134	6.63859	6.57146	6.70944	6.7545	6.75838	6.78872	6.62898	6.51777	6.62014	6.69518	6.71144	6.70516	6.86357	6.70704	6.72566	6.81836	6.81327	6.69714	6.67898	6.6902	6.67216	6.76533	6.72124	6.72694	6.80007	6.64896	6.76613	6.78588	6.72927	6.59541	6.77707	6.74189	6.60101	6.65764	6.69402	6.80103	6.66161	6.6122	6.57472	6.70002
ZNF24	6.81283	6.80282	6.87368	6.72394	6.99187	6.75134	6.86862	6.87082	6.87379	6.89883	6.97509	6.80765	6.93067	6.8332	6.92521	6.80827	6.97137	6.89716	6.87864	6.84459	6.80332	6.87972	6.95337	7.03249	6.83986	6.90982	6.94333	6.75938	6.83726	6.85269	6.66367	6.86641	7.07167	6.73559	6.81994	6.80025	6.91577	6.84246	6.91202	6.71051	6.86287	6.70411	6.90789	6.70963	6.88798	6.99097	6.94971	6.82471	6.87866
TESK2	7.07229	7.05847	7.29102	7.26619	7.02702	7.0231	7.13872	7.1369	6.86092	7.07717	7.15574	7.14615	7.18786	7.00861	7.05517	7.22385	7.17932	7.01933	7.04323	7.30389	7.20175	7.09555	7.03988	7.16185	7.13867	6.96045	7.17696	7.29674	7.23834	7.24918	7.27608	7.01421	6.91941	7.11516	7.30811	7.09329	7.08129	7.11304	7.08141	7.1988	7.40251	7.24915	6.95093	7.33214	7.07716	7.08523	7.05899	7.10631	7.00567
ASB13	6.89057	6.91261	6.86879	6.76605	6.79709	6.80073	6.88099	6.85944	6.81427	6.6743	7.01723	6.81132	6.82482	6.75161	6.85636	6.94272	6.93375	6.75382	6.93553	6.75537	6.75476	6.97683	6.87498	6.72394	6.89192	6.8692	6.79433	6.78547	6.83318	6.72786	6.73843	6.86004	6.61328	6.70506	6.73381	6.82934	6.84882	6.66641	6.71184	6.84321	6.94899	6.71449	6.80335	6.74511	6.74782	6.76614	6.86686	6.69324	6.78263
LINC01588	6.56778	6.80481	6.73455	6.55076	6.68843	6.60585	6.69484	6.70549	6.66083	6.69825	6.65299	6.68836	6.66582	6.77322	6.68227	6.76645	6.66431	6.61568	6.66323	6.72447	6.66322	6.66119	6.68975	6.76471	6.69054	6.63815	6.65167	6.78019	6.66621	6.66628	6.67795	6.70608	6.68938	6.76554	6.7022	6.71258	6.74017	6.65324	6.73676	6.65083	6.56459	6.67278	6.62349	6.57973	6.56031	6.67314	6.65616	6.78831	6.65563
FCGR1A	6.78462	6.82833	6.97793	6.89969	6.97481	6.83754	6.74504	6.78871	6.86679	6.71389	6.94257	6.81495	6.72614	6.78492	6.87086	6.88426	6.85712	7.48094	6.85089	7.05574	6.86816	6.95457	6.79221	6.72729	6.883	6.77505	7.06521	6.83387	6.78364	6.95797	6.92281	6.91017	7.22407	7.02893	7.07217	6.96576	6.83714	6.79615	6.82212	6.76895	6.86191	7.28149	6.97183	6.90514	6.75887	6.87841	6.86451	6.8111	6.77916
KHNYN	7.75428	7.95597	7.77002	8.01357	7.60684	7.99687	7.67079	7.72498	7.99742	7.96237	7.60864	7.85365	7.8316	7.83195	7.74279	8.10132	7.88209	7.87122	7.71036	7.71866	7.82359	8.11623	7.92403	8.16728	7.83635	7.53707	7.86348	7.7865	7.84812	7.88555	7.85506	7.86113	7.80819	7.84686	7.8179	7.86591	7.63112	7.8876	7.83756	7.70972	7.58925	7.99638	7.60489	8.03769	7.63713	7.60232	7.9059	7.92216	8.08767
ITGB2	13.7469	13.4026	13.48	13.5835	13.8802	13.4595	13.4344	13.5345	13.8339	13.3815	13.7681	13.6703	13.6185	13.5008	13.8946	13.7109	13.7415	13.8263	13.5453	13.8339	13.6185	13.3926	13.218	13.7351	13.3597	13.2522	13.8263	13.8188	13.6343	13.7037	13.8263	13.8133	13.8642	13.5401	13.7809	13.3768	13.3871	13.5773	13.6756	13.6127	13.2785	13.6703	13.6651	13.4743	13.274	13.5508	13.4743	13.792	13.5453
RGL1	6.96564	7.01777	7.22859	6.92636	7.22865	7.06325	7.15738	7.28035	6.94984	6.92565	7.20448	6.89616	6.96128	6.98635	7.1763	7.01858	7.00965	6.83937	6.90993	7.01366	7.00855	7.1577	7.16118	7.12177	7.00997	7.14121	7.02964	7.00022	7.05375	7.04652	6.96883	7.00621	6.7795	6.95775	6.9713	6.87387	7.20557	7.18219	6.90823	6.88823	7.02318	7.00252	7.07609	6.99805	7.03745	7.17143	7.06633	7.03749	7.20552
TRAF7	6.58814	6.52452	6.54981	6.51014	6.56537	6.47885	6.52199	6.60552	6.58878	6.60851	6.57146	6.52647	6.55054	6.67714	6.48766	6.62413	6.58445	6.63302	6.56363	6.41057	6.49902	6.54372	6.49485	6.64458	6.50348	6.58106	6.5923	6.63183	6.62865	6.6076	6.58476	6.59261	6.67273	6.55317	6.7008	6.67856	6.59949	6.58035	6.50736	6.58364	6.63233	6.67278	6.505	6.50773	6.56463	6.55806	6.55806	6.61927	6.53908
CCL18	6.57165	6.58079	6.68222	6.77652	6.62727	6.66416	6.56228	6.62284	6.71232	6.81352	6.79995	6.712	6.66101	6.66262	6.6586	6.60121	6.67078	6.72786	6.62965	6.71338	6.57338	6.81886	6.71135	6.73044	6.73256	6.67728	6.65308	6.74007	6.6544	6.61924	6.65409	6.63769	6.58583	6.63243	6.65157	6.76613	6.6179	6.6189	6.69357	6.72734	6.58762	6.63658	6.81517	6.60628	6.68961	6.62689	6.85373	6.59188	6.75028
DIP2C-AS1	6.7179	6.60959	6.68459	6.74441	6.80753	6.60894	6.80416	6.60073	6.67811	6.76631	6.83488	6.74224	6.67521	6.81439	6.51358	6.71297	6.66598	6.82714	6.64931	6.72807	6.70127	6.66928	6.58075	6.67713	6.83162	6.67987	6.66195	6.67598	6.64488	6.62907	6.73493	6.64543	6.66207	6.799	6.63806	6.62344	6.83467	6.71237	6.71482	6.65338	6.7673	6.66677	6.71785	6.70671	6.67332	6.68074	6.66917	6.72644	6.56805
ACSL3	6.66474	6.67928	6.85866	6.90282	6.69708	6.85056	6.8391	6.79413	6.75614	6.77207	6.93344	6.82306	6.74932	6.80657	6.7515	6.68687	6.72584	6.94336	6.83214	6.83546	6.75852	6.78528	6.73588	6.78096	6.88476	6.71663	6.81339	6.87588	6.74005	6.76936	6.89561	6.82895	6.91941	6.77183	6.75971	6.78157	6.77348	6.6069	6.73373	6.80641	6.83662	6.72738	6.85192	6.78051	6.80728	6.97581	6.90279	6.97602	6.86969
PTF1A	6.67444	6.59075	6.65039	6.54593	6.72416	6.69203	6.72576	6.53821	6.65666	6.72262	6.59626	6.56222	6.78269	6.5957	6.68088	6.63535	6.82519	6.64768	6.65054	6.65659	6.67445	6.5104	6.71518	6.64458	6.7441	6.64365	6.63951	6.60937	6.62994	6.56166	6.65056	6.63769	6.72491	6.61264	6.53664	6.62844	6.69341	6.52893	6.69927	6.58736	6.64602	6.62188	6.71318	6.75099	6.64246	6.64145	6.7271	6.74889	6.64804
MPHOSPH9	7.02304	7.00607	7.09913	7.04215	7.17071	7.22772	7.04255	7.07537	7.08173	7.1285	7.10028	7.01237	7.14717	7.2182	7.09644	7.23216	7.14219	6.98153	7.17453	7.1147	7.07601	7.12025	7.0724	6.94243	7.05278	7.32771	7.02964	7.25729	7.06324	7.21897	6.97949	7.03592	6.93304	6.9812	6.83403	7.40065	7.1183	6.86965	6.87451	6.90208	7.07205	6.93603	7.10746	7.07421	7.31354	7.28871	7.01071	6.91893	7.17375
ACTN2	6.59955	6.55481	6.65039	6.74153	6.59771	6.6212	6.61159	6.71239	6.72305	6.62633	6.59626	6.62738	6.61133	6.55073	6.78872	6.66496	6.62317	6.63751	6.64282	6.55764	6.62463	6.68087	6.65564	6.68705	6.5912	6.62424	6.66334	6.70515	6.60355	6.53065	6.57636	6.48536	6.66871	6.63649	6.68197	6.72254	6.64988	6.62842	6.66074	6.58864	6.58282	6.63012	6.62846	6.6898	6.71954	6.58408	6.51779	6.64154	6.43649
PMCH	6.80609	6.5882	6.78361	6.71829	6.77461	6.67237	6.7681	6.73832	6.84397	6.64416	6.76386	6.88228	6.72521	6.68441	6.69128	6.70101	6.78044	6.73703	6.71878	6.71338	6.67711	6.78685	6.64565	6.64458	6.76772	6.68753	6.69577	6.7124	6.81684	6.75416	6.77768	6.61279	6.69135	6.69357	6.6753	6.86152	6.74154	6.75111	6.79727	6.70926	6.73072	6.72546	6.62679	6.83449	6.71069	6.7431	6.49258	6.67913	6.67105
OAT	7.75143	7.64232	7.90089	7.54754	7.99892	7.49371	7.94759	7.87689	7.80714	7.6475	8.02274	7.69855	7.89633	7.95721	7.69637	7.97039	7.8062	7.88323	7.93925	7.79896	7.97421	7.78227	7.79727	7.69017	7.81688	8.02175	8.07189	7.80969	7.85538	7.78205	7.7709	7.98867	7.94483	7.72672	7.69978	7.66298	7.95465	7.70879	7.98552	7.62201	8.09324	8.15242	7.88002	7.76823	7.76979	7.79428	7.69155	7.86348	7.9115
RPL36	8.6733	8.95101	8.77277	8.49806	8.47181	8.74268	9.14317	8.5991	8.78788	9.06165	8.70917	8.61813	8.6334	8.66722	8.78309	8.67414	8.88308	8.07472	8.74196	8.64729	8.54813	8.8714	8.95902	8.68406	8.67641	8.98256	8.50713	8.50947	8.95561	8.69927	8.28708	8.86699	8.35879	8.6951	8.12809	8.25875	9.15962	8.53619	8.71026	8.83952	9.07858	8.29144	8.8564	8.87162	8.67968	9.09233	8.65915	8.61494	8.7325
TXN2	6.97214	7.07377	6.95363	7.19154	6.87808	6.90807	6.97581	6.89485	6.99266	6.89659	7.05742	6.98361	6.86774	6.71453	6.9772	7.06364	7.0577	6.94892	6.98336	7.01519	6.91552	6.85568	6.96424	6.95939	6.84919	6.91354	6.99904	6.87679	6.90282	6.92979	6.91211	7.00158	6.73138	6.87171	7.05084	6.91375	7.00567	6.83863	6.90041	7.02909	6.87706	6.71058	6.96628	6.97082	6.94273	7.08788	7.00428	7.16917	6.89469
MYO1H	6.53611	6.54409	6.68709	6.67978	6.66689	6.60585	6.6789	6.58356	6.61561	6.58641	6.68806	6.53235	6.55722	6.7102	6.71296	6.60754	6.71456	6.53733	6.72726	6.60344	6.65488	6.54918	6.55356	6.71047	6.60251	6.69604	6.54179	6.57305	6.64488	6.65467	6.71378	6.6186	6.61747	6.64213	6.58439	6.703	6.48051	6.70105	6.63555	6.58484	6.6285	6.679	6.58667	6.64777	6.5996	6.54603	6.55096	6.85357	6.5529
SPANXN1	6.57165	6.64046	6.55424	6.56011	6.56405	6.50591	6.55591	6.46066	6.61706	6.60718	6.60163	6.63435	6.51843	6.62494	6.47649	6.6043	6.56955	6.59328	6.59995	6.61498	6.59048	6.44675	6.65149	6.58644	6.59511	6.57444	6.53167	6.52556	6.50363	6.59355	6.59688	6.54676	6.61747	6.49922	6.48498	6.72092	6.64708	6.52314	6.63402	6.59135	6.55915	6.45803	6.59875	6.57074	6.59576	6.555	6.65205	6.66934	6.51068
PLAC4	6.38863	6.60959	6.66677	6.77347	6.58683	6.59827	6.45577	6.64154	6.67023	6.50981	6.52802	6.64249	6.81209	6.58799	6.7592	6.58179	6.7098	6.71443	6.70056	6.60927	6.67586	6.54372	6.57942	6.52091	6.69184	6.60309	6.6201	6.70202	6.64853	6.72786	6.70937	6.78198	6.51948	6.79783	6.65303	6.63641	6.56311	6.63019	6.69046	6.66047	6.6567	6.75609	6.61178	6.68298	6.72401	6.69328	6.68306	6.51898	6.54697
ACRV1	6.81666	6.78465	6.82408	6.6204	6.87582	6.82205	6.92325	6.82892	6.84397	6.87625	6.95038	6.83476	6.80741	6.90057	6.84398	6.79064	6.64622	6.76325	6.77758	6.85314	6.96711	6.70691	6.8339	6.75788	6.72529	6.90096	6.92548	6.83646	6.79389	6.72407	6.74313	6.766	6.8763	6.65548	7.0895	6.66054	6.69079	6.82887	6.91032	6.78901	6.6235	6.86738	6.70035	6.72349	6.69432	6.91172	6.91059	6.86625	6.71433
ZP1	6.54142	6.58211	6.5058	6.6677	6.56953	6.56829	6.63839	6.58219	6.49892	6.58084	6.62302	6.52477	6.56401	6.58481	6.55109	6.61096	6.56483	6.56016	6.55473	6.52222	6.59358	6.44234	6.58794	6.49383	6.64421	6.51346	6.49275	6.60789	6.62994	6.65854	6.57636	6.55545	6.55225	6.64213	6.60718	6.53175	6.56613	6.5725	6.51442	6.56968	6.48557	6.63855	6.56643	6.69254	6.5392	6.53431	6.46713	6.57796	6.56274
MIR924HG	6.70241	6.64046	6.78261	6.48351	6.67086	6.54497	6.67451	6.58869	6.76607	6.67834	6.77257	6.73858	6.72614	6.66109	6.58716	6.71007	6.62809	6.72638	6.61998	6.71338	6.57603	6.6066	6.67604	6.69412	6.71415	6.71284	6.73663	6.63942	6.67082	6.80006	6.74075	6.60581	6.63333	6.83544	6.64485	6.74723	6.65388	6.63986	6.51588	6.58142	6.59419	6.67278	6.70035	6.66751	6.71328	6.67177	6.63116	6.80319	6.71912
GML	6.57043	6.56447	6.61628	6.49787	6.60475	6.57145	6.58791	6.61929	6.6114	6.68239	6.63817	6.52322	6.62356	6.62941	6.547	6.62898	6.51278	6.61412	6.58255	6.58487	6.5543	6.59808	6.61803	6.48483	6.48403	6.58106	6.53667	6.54341	6.63627	6.5656	6.70242	6.60856	6.43075	6.52779	6.5508	6.64612	6.63482	6.33336	6.55853	6.54242	6.63963	6.7187	6.61344	6.62216	6.56604	6.62545	6.64313	6.58751	6.62088
KDM6A	7.34163	7.45403	7.45076	7.50856	7.30704	7.25497	7.38496	7.5605	7.28846	7.36876	7.56433	7.50219	7.56147	7.36759	7.42791	7.47055	7.41381	7.86591	7.37189	7.62479	7.57511	7.75371	7.63201	7.60249	7.75154	7.69471	7.81304	7.80349	7.75907	7.75576	7.90858	7.66689	7.76553	7.86967	7.73946	7.68098	7.72765	7.70694	7.51681	7.76718	7.78782	7.87395	7.69217	7.86666	7.6458	7.70519	7.75755	7.30868	7.48493
WDR74	7.05912	6.86237	6.94093	7.11031	7.01221	6.95615	7.0752	7.08709	7.13027	7.06654	6.97417	6.90194	7.03116	6.87753	7.01523	6.98454	6.95223	7.00485	6.86705	6.95712	7.01441	6.93439	7.22999	7.03408	7.10055	7.08444	7.1158	7.02213	6.9104	7.19485	7.17092	6.96657	6.88456	7.08612	6.87167	6.75171	7.01622	6.92052	7.0553	7.08232	7.01076	6.74655	7.25863	7.00632	7.09512	7.11802	6.98252	6.91893	7.18361
LRRC77P	6.65092	6.63419	6.61027	6.76186	6.68466	6.75944	6.61906	6.57684	6.67534	6.57678	6.61174	6.65015	6.65732	6.52352	6.64415	6.7999	6.70339	6.69066	6.62712	6.5204	6.56355	6.64287	6.68848	6.60856	6.67771	6.63256	6.70679	6.66976	6.62075	6.69952	6.62981	6.59261	6.69956	6.768	6.6614	6.50253	6.56902	6.54015	6.4756	6.68427	6.58513	6.68751	6.61874	6.60345	6.72646	6.65432	6.58031	6.7125	6.58392
ATAD1	7.73766	7.73194	7.65882	7.43875	7.74598	7.54208	7.93291	7.69998	7.60151	7.90976	7.8557	7.51046	7.66018	7.79766	7.67908	7.61688	7.80089	7.54673	7.8237	7.5378	7.66718	7.79194	7.713	7.47166	7.62638	7.91416	7.83582	7.8273	7.67384	7.89739	7.56957	7.66353	7.75918	7.60648	7.64658	7.69384	7.99625	7.77145	7.63656	7.61284	7.94392	7.5685	7.73348	7.8521	7.79955	7.8793	7.96521	7.75526	7.71228
CLEC7A	7.00783	7.00352	6.93928	7.00295	7.25277	6.98797	7.03378	7.12212	6.80576	6.86659	7.06786	7.13636	7.05143	7.00722	7.12239	7.09526	7.13422	6.98949	6.86957	7.14847	7.05892	6.90284	6.98315	6.79022	7.18096	6.91503	6.94837	7.03216	6.92181	6.9761	7.1017	6.87454	7.10478	7.13255	7.16621	6.90715	7.00567	6.8559	6.83537	7.0467	7.10918	7.09083	6.85192	6.85593	7.20397	6.86635	7.00979	6.9555	7.01309
TMEM120A	7.70983	7.75172	7.54386	7.80576	7.82381	7.45979	7.36285	7.71119	7.52119	7.40648	7.90452	7.82449	7.56649	7.57709	7.7944	7.51131	7.62191	7.87752	7.38753	7.76511	7.71906	7.50094	7.39853	7.62138	7.41064	7.26199	7.72864	7.80313	7.58345	7.43568	8.42872	7.60627	7.96054	7.70575	7.6082	7.42845	7.36963	7.56835	7.58325	7.81999	7.50618	7.96054	7.78261	7.34076	7.42369	7.52865	7.52468	7.80762	7.6623
SAP25	9.20044	9.53236	9.57684	10.0113	9.78674	9.33571	9.46534	9.91327	9.60683	9.64732	9.66287	10.1209	9.63361	9.5708	9.76227	9.90003	9.59452	10.0701	9.89365	9.42875	10.1107	9.96209	10.2839	10.1551	9.94812	9.26817	9.61904	9.93087	9.69403	9.67483	10.6734	9.51101	9.51454	9.72436	9.77415	10.1126	9.56841	10.2503	10.3869	9.91327	9.7731	9.80537	9.62421	9.73162	9.99458	9.63361	9.88977	10.2387	9.8549
NPSR1	6.70958	6.85046	6.88744	6.73239	6.82131	6.83461	6.79403	6.64285	6.83318	6.74022	6.7247	6.86853	6.75556	6.8421	6.73293	6.71604	6.64782	6.95799	6.84348	6.90576	6.81722	6.68928	6.71774	6.81507	6.79709	6.71037	6.67468	6.79624	6.7456	6.72786	6.74425	6.83266	6.7795	6.93376	6.83403	6.77378	6.87039	6.91502	6.91032	6.80521	6.96928	6.88893	6.83129	6.74386	6.90157	6.74013	6.86686	6.80972	6.70838
SEMA6D	6.67915	6.72876	6.71983	6.59909	6.80563	6.486	6.59784	6.82329	6.68041	6.7652	6.67264	6.74224	6.63897	6.72617	6.59517	6.63046	6.64168	6.63444	6.58534	6.94882	6.62463	6.76446	6.73225	6.6137	6.64421	6.72538	6.61846	6.63793	6.64488	6.58363	6.73493	6.73953	6.75753	6.62446	6.68735	6.62679	6.62898	6.61274	6.56332	6.69251	6.6652	6.679	6.81992	6.56484	6.69432	6.6297	6.74183	6.65182	6.61063
ATP6V1G2	6.74452	6.70768	6.72985	6.63556	6.7434	6.64851	6.661	6.88634	6.76052	6.81044	6.68174	6.69248	6.85433	6.70733	6.71569	6.75204	6.68936	6.6791	6.61597	6.81845	6.78164	6.84608	6.86095	6.65475	6.85226	6.73273	6.72384	7.05072	6.61234	6.73329	6.85021	6.70741	6.61328	6.67447	6.61015	6.78683	6.79522	6.90736	6.69781	6.74176	6.84959	6.73807	6.70827	6.71661	6.80421	6.84193	6.80997	6.70245	6.74317
ARB2A	8.43476	8.43115	8.34229	8.06351	7.86405	8.17656	7.93846	8.00479	7.91781	8.10466	8.15101	8.15894	8.26539	8.10921	8.05712	7.98247	8.13093	8.13522	8.11089	8.35899	7.89391	8.07927	7.91563	8.05557	8.01111	8.08826	8.10318	8.23383	8.17071	8.10429	8.11609	7.99687	7.71694	8.23414	7.99728	8.17908	8.21587	8.03685	7.94405	8.13047	8.3062	8.40295	8.43799	8.08689	8.15435	8.26644	8.05967	7.98996	8.20038
MED6	8.81261	8.87573	8.91483	8.61135	8.79468	8.83433	8.95986	8.75236	8.61676	9.07623	8.71738	8.77324	8.7975	8.9551	8.83925	8.69449	8.81503	8.66503	8.80412	8.8993	8.71738	8.84571	8.99127	8.69181	8.8398	9.07232	8.89018	9.01739	8.88991	8.76888	8.77147	8.91672	8.73991	8.8187	8.66034	8.69928	9.06657	8.55098	8.67824	8.8564	8.85883	8.61159	8.85794	8.75099	8.97772	9.01678	8.86459	8.63225	8.70544
CPSF1	7.69071	7.5485	7.50014	7.62211	7.68353	7.53575	7.68996	7.97268	7.64704	7.5401	7.52552	7.55776	7.68385	7.35068	7.715	7.46874	7.49338	7.70547	7.64602	7.66837	7.52967	7.81337	8.14022	7.7865	7.58674	7.88975	7.59336	7.67777	7.66292	7.74164	7.7954	7.46429	7.32769	7.59879	7.4622	7.9463	7.85759	8.2096	7.8826	7.83014	7.50401	7.70327	7.95289	8.01097	7.92448	7.81565	7.867	7.74608	7.75225
MRPS31	8.12173	8.02235	7.9732	7.97738	8.18214	7.93225	8.16387	8.03479	7.63474	8.30304	8.0934	7.91394	7.86992	7.87857	7.93118	8.06706	7.7902	7.69166	8.0219	7.96711	7.8981	8.0747	8.11002	8.05657	7.96325	8.4759	7.96606	7.94946	7.90318	7.8986	7.93189	7.99756	7.84758	7.99048	7.65428	7.9862	8.25505	8.03017	8.16492	8.03096	7.97164	7.86733	8.00905	8.30411	8.24831	8.16159	7.90381	7.90781	7.97565
EFNB1	6.77032	6.78974	6.79232	6.71545	6.77343	6.80779	6.76554	6.72472	6.66759	6.74022	6.57876	6.71477	6.78465	6.79622	6.63321	6.6493	6.72584	6.72936	6.74009	6.70284	6.7336	6.94914	6.68428	6.82252	6.83607	6.7947	6.69008	6.6366	6.60748	6.61556	6.62481	6.84727	6.5675	6.88165	6.85209	6.66743	6.73604	6.60333	6.75486	6.56968	6.78074	6.64045	6.64667	6.68589	6.72063	6.60124	6.67904	6.58751	6.72605
HSPA1L	7.67983	7.99048	7.83461	7.37033	7.49031	7.8091	7.65201	7.8486	7.34356	7.59085	7.97922	7.64949	7.75847	7.59049	7.67908	7.80714	7.85189	7.65583	7.4653	7.71329	7.95197	7.49132	7.77625	7.22195	8.04615	7.56901	7.88772	7.77109	7.70558	7.6576	7.80532	7.69471	7.55429	7.69196	7.5984	7.28887	7.64769	7.38976	7.60646	7.63844	7.72745	8.01825	8.03671	7.55556	7.75122	7.97793	7.61859	7.51841	7.89953
TEKT1	6.65484	6.84266	6.7119	6.83048	6.6245	6.7011	6.75068	6.67238	6.7944	6.78465	6.68414	6.79561	6.75982	6.71453	6.80639	6.64294	6.82927	6.70692	6.76575	6.88835	6.77164	6.81739	6.80661	6.73904	6.67404	6.82878	6.75403	6.67898	6.78817	6.84883	6.8464	6.78818	6.68295	6.8552	6.87285	6.60676	6.68662	6.73476	6.78798	6.81483	6.7798	6.64843	6.63996	6.81128	6.78506	6.8003	6.731	6.70394	6.74672
FCHO1	7.25364	7.56066	7.30542	7.20546	7.44387	7.36889	7.34415	7.25255	7.57343	7.30628	7.29586	7.55174	7.47855	7.44972	7.39103	7.45821	7.60068	7.38526	7.26881	7.34816	7.40108	7.34853	7.26463	7.42753	7.31077	7.1268	7.32387	7.28166	7.39446	7.40168	7.38389	7.38416	7.43576	7.25997	7.3968	7.41557	7.26577	7.24727	7.3801	7.37461	7.3104	7.24915	7.1488	7.32477	7.14636	7.29134	7.17866	7.44954	7.29549
CHD1	9.11199	9.19597	9.00147	9.04869	9.10576	8.98458	8.92957	9.17841	8.83293	9.04179	9.09538	9.17639	9.30391	9.11134	9.04026	8.81898	9.04673	9.32891	9.09766	9.10884	9.1332	9.0481	8.99645	8.81428	9.12489	8.95367	8.97437	9.11038	8.95186	9.1377	9.09417	9.09417	9.05455	8.94494	9.333	9.1284	8.86253	9.2635	9.01883	8.97101	9.03998	8.84164	9.18821	9.12939	9.17542	9.03795	9.10881	8.85058	8.89451
RASA3	7.4028	7.61069	7.33765	7.45618	7.45812	7.49482	7.45311	7.3822	7.26105	7.50626	7.49986	7.35694	7.57911	7.30318	7.31852	7.40798	7.50789	7.24145	7.4074	7.36053	7.3959	7.41707	7.32549	7.40614	7.45272	7.63209	7.30443	7.30447	7.47546	7.3059	7.4068	7.24408	7.27384	7.42141	7.1089	7.48901	7.48748	7.68644	7.51841	7.27436	7.26476	7.41307	7.38719	7.55157	7.65923	7.58601	7.40093	7.01601	7.297
SLC34A2	6.6672	6.69179	6.73885	6.67225	6.6695	6.79699	6.637	6.74504	6.70695	6.58786	6.76687	6.62314	6.70038	6.88851	6.75472	6.65875	6.72085	6.80078	6.73884	6.6899	6.59642	6.69577	6.66383	6.76118	6.70645	6.66073	6.68169	6.79624	6.56104	6.75041	6.66621	6.78576	6.74225	6.72811	6.71751	6.77237	6.71161	6.72529	6.73832	6.59629	6.66045	6.73996	6.71151	6.65628	6.68436	6.82083	6.73221	6.64437	6.81141
IQCA1	6.69473	6.69515	6.69776	6.79302	6.75865	6.69666	6.78896	6.61056	6.62936	6.60021	6.55982	6.82859	6.66466	6.70592	6.84872	6.77379	6.67891	6.64768	6.79885	6.7226	6.67711	6.65145	6.71774	6.63093	6.79237	6.72538	6.70274	6.58334	6.72398	6.70546	6.89126	6.63918	6.86333	6.74399	6.71213	6.75494	6.60574	6.75692	6.65943	6.89086	6.74812	6.92379	6.62846	6.61934	6.72763	6.77262	6.73345	6.64011	6.6367
SDHAP1	6.6878	6.65865	6.77094	6.64733	6.79999	6.67829	6.56885	6.73266	6.73225	6.83122	6.73637	6.62464	6.79766	6.76927	6.72294	6.71891	6.70339	6.72936	6.80841	6.73873	6.67305	6.72759	6.75456	6.57609	6.76772	6.70641	6.64695	6.67898	6.70987	6.83738	6.68256	6.85611	6.60484	6.66838	6.74045	6.66743	6.76339	6.90511	6.81571	6.8004	6.67324	6.79263	6.72594	6.75099	6.85096	6.67457	6.81418	6.80319	6.71076
ZDHHC22	6.63219	6.63923	6.66026	6.65208	6.62329	6.68737	6.48856	6.8267	6.64272	6.61126	6.65299	6.712	6.58798	6.59245	6.63993	6.59603	6.70815	6.61257	6.65054	6.59965	6.68117	6.75646	6.79221	6.69069	6.66031	6.65422	6.60154	6.62701	6.57988	6.63515	6.73381	6.71293	6.6235	6.69357	6.53833	6.61369	6.73742	6.42631	6.64315	6.74055	6.67932	6.7187	6.66567	6.70258	6.61451	6.67314	6.58163	6.78674	6.65951
EPB41L4A-AS1	9.12811	9.1767	8.9237	8.98256	8.84788	9.11004	9.21509	9.04503	8.97467	9.25933	8.93191	8.88789	9.0134	9.01911	9.06576	9.15858	9.13948	8.70985	9.0811	8.62547	9.04053	9.34254	9.41102	9.08468	9.30769	9.30982	8.85474	9.1446	8.92907	8.83763	8.64258	8.98113	8.69713	8.88936	8.47474	8.80384	9.41923	8.8691	9.22338	9.16065	9.31822	8.75056	9.24505	9.15925	9.19689	9.72158	9.37239	8.92074	9.0481
ZNF589	7.18259	6.94668	6.95219	6.98201	7.09753	7.19525	7.14728	7.01494	7.06215	7.0298	7.04518	7.09613	7.11715	7.00602	7.20619	6.99341	7.15846	6.98949	6.99994	7.01519	6.99594	7.06616	7.04445	7.00695	7.21331	7.22391	6.93116	7.09444	6.96975	6.91514	6.85021	6.89303	6.95916	7.01027	6.84589	7.23806	7.08294	6.97586	6.97628	7.11363	7.07795	6.87587	7.04006	7.12375	7.05645	7.08384	6.99116	6.83685	6.97624
THRA	6.79346	6.68852	6.7599	6.90444	6.80473	6.7942	6.79155	6.85253	6.72157	6.6743	6.73169	6.77748	6.72849	6.70454	6.81698	6.75342	6.86659	6.6777	6.89579	6.57149	6.78932	6.75805	6.77888	6.86661	6.81276	6.69988	6.80954	6.79494	6.55667	6.60156	6.7149	6.75007	6.67877	6.75785	6.80772	6.80561	6.65815	6.80828	6.62181	6.72015	6.77614	6.78124	6.58667	6.6604	6.86674	6.8003	6.73941	6.88633	6.77294
TMEM175	8.38979	8.22813	8.29099	8.80186	8.60814	8.48916	8.14757	8.61517	8.23289	8.32293	8.2363	8.5666	8.24893	8.20506	8.43454	8.30222	8.3044	8.54835	8.31445	8.52602	8.3491	8.55515	8.82132	8.15747	8.31787	8.43694	8.31386	8.48811	8.3005	8.27363	8.87689	8.40802	7.86501	8.48084	8.34548	8.57949	8.34105	8.57035	8.65107	8.48194	8.47061	8.26072	8.24848	8.75367	8.69008	8.20425	8.66676	8.51049	8.58997
FAM193B	7.2986	7.30611	7.5409	7.26789	7.35753	7.41921	7.3109	7.39082	7.39481	7.17318	7.24406	7.57015	7.53511	7.33513	7.5121	7.49371	7.3772	7.77616	7.45151	7.64767	7.70157	7.47042	7.07479	7.65706	7.16278	7.10329	7.58914	7.37316	7.43664	7.58364	7.92826	7.70697	7.59174	7.79705	7.54866	7.35118	7.34076	7.31912	7.79588	7.52748	7.23598	8.14717	7.28712	7.37767	7.20882	7.35733	7.40975	7.5121	7.46142
RGS7BP	6.58324	6.70303	6.57316	6.68425	6.5766	6.6675	6.56228	6.61298	6.58474	6.535	6.47189	6.72305	6.54423	6.6685	6.55381	6.69001	6.60983	6.46496	6.68489	6.63003	6.6118	6.70364	6.49628	6.56557	6.57087	6.50388	6.641	6.66086	6.61362	6.56768	6.57369	6.71435	6.50229	6.60304	6.57252	6.61021	6.59791	6.63986	6.58221	6.61285	6.49422	6.58315	6.61017	6.80179	6.66923	6.56289	6.52926	6.51483	6.49213
TMEM272	6.7984	6.63419	6.70252	6.63877	6.77343	6.60292	6.8475	6.59935	6.67023	6.65074	6.66109	6.66792	6.63412	6.67281	6.76044	6.56219	6.57623	6.67192	6.61193	6.71879	6.69482	6.63274	6.68569	6.75955	6.61845	6.68351	6.66055	6.71678	6.69125	6.53871	6.58361	6.69805	6.64973	6.70506	6.61991	6.78851	6.60117	6.70105	6.65943	6.62535	6.74189	6.65254	6.9181	6.73305	6.59156	6.65582	6.6714	6.68058	6.72959
SETD5	7.10487	6.98521	6.9739	7.54997	6.9259	7.00691	7.16397	7.08773	7.12558	6.95333	6.91703	7.2502	6.99693	7.03562	6.89465	7.09201	7.08232	6.95799	6.97148	7.03888	7.2517	6.79456	6.91329	7.15856	7.05368	6.79808	6.88351	6.81632	7.0004	7.05668	6.98166	6.90676	6.90464	7.20727	6.98163	7.19749	7.07901	6.86965	7.23882	7.13604	7.13867	7.05495	6.92113	7.03127	7.05834	6.89025	7.06748	7.05	7.17156
HERC6	7.56759	7.72598	7.50872	7.49034	8.93004	7.616	7.46746	7.44261	7.69327	8.08347	7.89324	7.6789	7.68269	7.69684	7.79766	7.55342	7.51991	7.73576	7.41574	7.56107	7.363	7.34989	7.62948	7.45441	7.69082	7.58287	7.55588	7.59436	7.69801	8.17415	7.38389	7.56522	7.84758	7.49532	8.21908	7.70376	7.46988	7.39501	7.40654	7.53676	7.52508	7.12034	7.54424	7.85926	7.58784	7.66444	7.63172	7.31284	7.57902
KLC1	7.08049	7.03343	7.10363	7.27975	6.98126	6.88721	7.15868	6.90862	6.92939	7.09326	7.02878	7.02702	6.98502	6.99101	7.00001	6.82576	7.0317	6.99103	6.94467	6.77975	6.92412	7.00403	6.92265	6.83566	6.99667	7.10518	7.07572	7.02692	6.97923	7.04162	6.9457	6.87807	6.76819	6.92604	7.05276	7.06407	7.0706	6.92246	7.0145	7.12722	6.96645	6.91422	7.17262	7.1402	6.9527	7.05582	6.95916	6.86312	6.95386
PRELID3A	6.54821	6.5967	6.56647	6.5223	6.60914	6.57594	6.60831	6.58624	6.41368	6.51705	6.40264	6.51207	6.57454	6.59245	6.58436	6.62898	6.57623	6.50873	6.59068	6.6205	6.59214	6.52745	6.54338	6.52499	6.58659	6.62981	6.55246	6.6064	6.67954	6.62104	6.72599	6.68535	6.79326	6.57737	6.55875	6.65254	6.56902	6.66641	6.57427	6.54645	6.59537	6.575	6.55306	6.64031	6.48325	6.62689	6.62071	6.53482	6.56274
RAD9B	6.62965	6.75631	6.79541	6.67538	6.73092	6.73895	6.69967	6.63909	6.67023	6.66392	6.64076	6.68579	6.78465	6.74492	6.66864	6.84206	6.66922	6.75543	6.70193	6.62239	6.64252	6.77451	6.68008	6.84171	6.73603	6.65819	6.66334	6.66683	6.73309	6.77507	6.74763	6.6015	6.72694	6.77985	6.72577	6.80203	6.66104	6.75877	6.7212	6.69624	6.62595	6.68963	6.57176	6.69987	6.73119	6.72255	6.61928	6.78521	6.80511
MCTP1	7.05075	7.28847	7.21257	6.98485	7.23449	6.97044	6.88099	7.35391	6.99111	7.12356	7.27912	7.22159	7.15351	7.20349	7.36936	7.03985	7.14219	7.51551	7.30627	7.38724	7.02297	7.2453	7.2331	6.75237	7.11605	6.94035	7.15609	7.14356	7.34605	6.96533	7.54591	7.14039	7.37146	7.25656	7.17152	6.9385	7.06914	7.18371	7.18441	7.00644	7.23421	7.49141	7.29891	6.92036	7.00572	6.82591	7.03029	7.48477	7.32134
ZNF197	7.02702	7.06246	6.92016	6.87685	6.83797	7.01454	6.88936	6.91767	6.90902	6.89883	6.7411	6.92575	6.85335	6.8105	7.02354	6.88921	6.94482	6.85595	6.89018	6.82559	6.86585	6.89072	6.86817	6.91293	6.90283	6.75257	6.88666	6.87346	6.85696	6.93712	6.81571	6.87807	6.62925	6.94012	6.78662	6.7752	6.88528	6.69335	6.7472	6.86078	6.93839	6.89237	6.95854	6.91897	6.81333	6.97581	7.01752	6.87879	6.89572
HDHD5	8.31933	7.91036	8.12233	8.53868	7.82077	8.22705	8.02646	8.14154	7.85241	7.71734	7.80724	8.09641	8.06376	7.67973	8.23133	8.04601	8.11862	7.65005	8.17568	7.98618	8.02952	8.16464	8.32587	7.9671	8.15447	8.09865	8.08296	7.96683	8.15733	7.9729	7.74133	8.1625	7.72804	8.12408	7.82054	7.77376	8.13733	8.05407	8.092	8.16957	8.03729	7.77508	8.3378	8.11532	7.95101	8.18337	7.93554	8.0811	8.24401
FKBP3	7.09045	7.12669	7.19331	7.07484	7.08163	7.17471	7.35131	7.07537	7.49107	7.15447	7.19677	7.01237	7.20515	7.19197	7.01047	6.83178	7.0686	7.06952	7.12985	7.18372	7.04455	7.08335	7.1187	7.17263	7.07333	7.30894	7.02964	7.09444	7.22274	7.03867	7.23136	7.09097	6.94767	7.3718	7.02853	7.0106	7.11122	7.17569	7.13648	7.27657	7.20268	6.75609	6.96452	7.24843	7.2239	7.19485	7.09126	6.8474	6.95844
C15orf48	6.59063	6.54409	6.60505	6.69446	6.63131	6.68125	6.59094	6.91574	6.76746	6.72642	6.7328	6.57255	6.56684	6.71901	6.69257	6.63535	6.62478	6.66482	6.71999	6.73706	6.73622	6.78077	6.63013	6.62926	6.6835	6.5888	6.68871	6.53207	6.71697	6.66257	6.63225	6.74336	6.72491	6.72811	6.69012	6.78851	6.46611	6.68593	6.84585	6.69251	6.70826	6.70411	6.74962	6.61355	6.65149	6.62109	6.62858	6.57303	6.68902
ZNF280B	6.82526	6.77651	6.85017	6.74153	6.69221	6.88873	6.75611	6.76594	6.90423	6.84733	6.71528	6.77748	6.76795	6.75025	6.7983	6.93695	6.7925	6.65186	6.74837	6.84459	6.83803	6.85412	6.88564	6.93246	6.82024	6.80739	6.89782	6.7676	6.8128	6.85862	6.70597	6.91528	6.89259	6.85262	6.73921	6.7599	6.7608	7.1114	6.83905	6.64435	6.7253	6.6647	6.66876	6.86526	6.79046	6.86764	6.7441	6.79123	6.7307
GPR157	6.66224	6.61417	6.62548	6.54593	6.65891	6.67237	6.59234	6.67822	6.73477	6.69132	6.59761	6.57564	6.63783	6.62023	6.63849	6.76946	6.75456	6.80376	6.57991	6.65659	6.68389	6.74556	6.62859	6.65829	6.83358	6.63121	6.55828	6.64567	6.60869	6.6469	6.66241	6.76453	6.56966	6.63649	6.69278	6.66054	6.68085	6.70638	6.63402	6.61153	6.75722	6.67685	6.65292	6.7479	6.77025	6.62109	6.67667	6.66934	6.66219
MPV17L	6.71186	6.73843	6.67385	6.71402	6.73784	6.85419	6.60536	6.73832	6.72958	6.8492	6.69718	6.95376	6.86132	6.82523	6.73893	6.67424	6.77889	6.80078	6.76575	6.70626	6.69879	6.81739	6.72303	7.03786	6.89343	6.73741	6.78935	6.6821	6.83428	6.86267	6.79425	6.72554	6.67483	6.84045	6.73381	6.82761	6.79181	6.79038	6.7897	6.85134	6.76829	6.74655	6.71785	6.77	6.82313	6.6573	6.71627	6.63453	6.87866
OSR2	6.671	6.66451	6.63152	6.69446	6.66416	6.63643	6.65052	6.68411	6.6483	6.7114	6.61724	6.71073	6.65003	6.63672	6.61662	6.65875	6.74402	6.68774	6.67628	6.60546	6.6104	6.61006	6.61242	6.59333	6.68103	6.64771	6.76913	6.59847	6.65906	6.62495	6.68628	6.67715	6.63746	6.61264	6.53997	6.63641	6.62283	6.56857	6.73065	6.66883	6.60913	6.6445	6.69117	6.78725	6.66424	6.8016	6.67266	6.70825	6.60646
SLCO3A1	8.14551	8.20977	8.19634	8.03883	8.03096	7.99614	8.02356	8.13775	8.23974	7.98157	8.58261	8.32862	8.3781	8.43432	8.25156	8.38119	8.25505	8.63473	8.04474	8.3333	8.23475	8.03974	8.14442	8.33263	8.24713	7.90848	8.41905	8.26222	8.17908	8.2854	8.55954	8.3076	8.45399	8.07501	8.4053	8.2033	8.05308	8.10429	8.09536	8.34477	8.00882	8.42873	8.11932	7.85516	7.81687	7.9745	8.05712	8.3701	8.11282
TRIM32	7.1178	7.14677	6.86531	6.81527	6.96639	6.92941	7.00983	7.00349	6.78751	6.9482	7.14857	6.81018	6.98065	6.98855	6.96956	6.86179	7.05202	6.80376	6.96561	6.99582	6.96306	7.06866	6.93258	6.911	7.0188	7.23622	7.00835	6.98595	7.05647	7.14865	6.83961	6.95608	6.8144	6.94012	6.8263	7.0138	7.1438	7.03006	6.99656	7.0663	7.11873	6.72948	7.08302	7.02787	7.10623	7.16669	7.03339	6.83538	6.95755
GJD4	6.45496	6.60823	6.54834	6.64186	6.441	6.57145	6.48385	6.51699	6.59617	6.54342	6.59761	6.66653	6.55888	6.53295	6.64961	6.53239	6.62979	6.55566	6.5812	6.64538	6.65747	6.62931	6.67207	6.48824	6.56555	6.58106	6.65011	6.7124	6.58616	6.61352	6.49773	6.68535	6.7488	6.73681	6.63806	6.51291	6.48816	6.48416	6.67365	6.58142	6.61631	6.60971	6.51195	6.69854	6.66424	6.55658	6.62729	6.62514	6.65815
CLDN22	6.74452	6.62673	6.72985	6.79943	6.63518	6.73034	6.76269	6.68898	6.66496	6.67697	6.69173	6.5953	6.66466	6.69292	6.81801	6.70847	6.807	6.66482	6.67883	6.6186	6.78164	6.6066	6.67604	6.81176	6.66828	6.7694	6.676	6.65014	6.58355	6.73514	6.73269	6.72683	6.61747	6.68719	6.78152	6.71097	6.63768	6.63204	6.76845	6.69374	6.6652	6.77657	6.76009	6.70258	6.81701	6.71593	6.72461	6.74179	6.75258
SLC9B2	6.70714	6.78659	6.63883	6.61414	6.60051	6.61967	6.84383	6.60552	6.74648	6.70065	6.55698	6.74366	6.7473	6.73356	6.85153	6.73357	6.71456	6.84111	6.68489	6.58887	6.73622	6.6083	6.72303	6.82626	6.63915	6.68351	6.58477	6.68365	6.69687	6.74293	6.66	6.65098	6.65988	6.70243	6.67919	6.70146	6.72954	6.84246	6.83372	6.66047	6.68877	6.59122	6.63823	6.57387	6.59445	6.89425	6.8066	6.6571	6.74317
CASK	6.84159	6.92751	6.83188	6.80556	6.89703	6.74169	6.94022	6.91574	6.76865	6.91294	6.94558	6.81642	6.84757	6.7291	6.90785	6.94137	6.93982	6.90105	6.89108	6.79043	6.85773	6.83578	6.80661	6.84361	6.84766	7.05454	6.87322	6.95358	6.8878	7.0043	6.77433	6.88537	6.72293	6.90116	6.73636	6.70452	6.83591	6.88573	6.93906	6.83599	6.89878	6.90462	6.89608	6.96294	6.89069	7.01134	6.91269	6.79845	6.95844
LSP1	7.73853	7.89918	8.19717	7.78307	8.31123	7.79727	8.32408	8.11121	8.46174	8.20136	8.82862	7.78586	7.94221	9.0675	7.96152	8.41796	8.47494	8.15532	8.42083	8.21111	8.26426	7.97337	7.89917	7.78844	8.12921	7.84747	8.33364	7.92981	8.07306	8.32605	8.50212	8.06574	8.92649	8.18836	8.44287	7.60337	7.64365	7.61857	7.67679	7.98709	8.02482	8.3344	7.74062	7.65564	7.89823	7.93333	7.81479	7.98682	7.87551
TRIM6	6.53322	6.51943	6.56497	6.58349	6.51569	6.61967	6.60689	6.50879	6.66223	6.59767	6.62302	6.45521	6.60091	6.51835	6.51849	6.52579	6.53889	6.58866	6.58668	6.69352	6.57062	6.62058	6.70182	6.46593	6.59246	6.60743	6.49954	6.49743	6.57593	6.58769	6.59194	6.5983	6.51485	6.48133	6.55548	6.56932	6.54847	6.51477	6.44867	6.52083	6.57238	6.57717	6.54465	6.50922	6.46654	6.51932	6.55669	6.5269	6.5529
RETREG2	7.64336	8.03656	7.68947	8.19347	7.74279	7.92724	7.51737	7.75723	8.56513	8.05532	7.81604	8.26121	8.04561	7.96324	7.58403	8.03096	7.85112	8.26681	7.94843	7.60268	7.86699	8.10619	7.46414	8.04813	7.65623	7.47723	7.53543	7.59357	7.6197	7.87195	7.6225	7.88359	8.55409	7.95466	7.72159	8.18268	7.67992	8.30932	8.18955	7.78629	7.44315	8.4442	7.45272	7.93936	7.73531	7.62854	7.71938	7.86219	7.6291
CAVIN4	6.56268	6.54536	6.5116	6.51893	6.58821	6.57302	6.6934	6.61543	6.72305	6.55459	6.56432	6.63435	6.64393	6.5407	6.55109	6.6258	6.50967	6.62724	6.56928	6.53956	6.60084	6.59447	6.57191	6.58463	6.45646	6.5658	6.78423	6.64103	6.5198	6.5328	6.56331	6.50738	6.5675	6.58153	6.45748	6.65407	6.54673	6.65324	6.50736	6.537	6.66861	6.64651	6.45531	6.62359	6.71197	6.61014	6.66663	6.56531	6.57241
DCX	6.73368	6.65361	6.65536	6.60769	6.70468	6.64423	6.67598	6.62284	6.56603	6.6455	6.6557	6.56506	6.59822	6.78627	6.81379	6.61435	6.73936	6.63302	6.77988	6.69168	6.47867	6.52346	6.63302	6.66002	6.58167	6.60459	6.76647	6.79494	6.57593	6.6469	6.66853	6.66762	6.86805	6.78498	6.70928	6.69833	6.69079	6.57638	6.62486	6.71527	6.59158	6.59305	6.57852	6.64629	6.66668	6.73465	6.73827	6.76423	6.77651
GFY	6.76388	6.73946	6.58662	6.60048	6.67731	6.63803	6.637	6.69516	6.70559	6.73645	6.66894	6.70944	6.6741	6.5957	6.61104	6.61435	6.73788	6.68492	6.72968	6.62423	6.60635	6.75493	6.61093	6.70058	6.82505	6.62567	6.63206	6.65323	6.76813	6.75041	6.71831	6.72124	6.66644	6.68233	6.69144	6.73187	6.71575	6.66449	6.74248	6.61662	6.6235	6.56543	6.73375	6.69987	6.71835	6.6661	6.69338	6.64733	6.61717
ACO2	7.98456	7.52149	7.62419	7.37952	7.5886	7.69665	7.77036	7.54802	7.86348	7.68478	7.60801	7.67698	7.72436	7.59673	7.59477	7.67825	7.69692	7.66802	7.76532	7.62357	7.51299	7.67862	7.2759	7.61441	7.63199	7.75506	7.63756	7.58071	7.7466	7.63387	7.46785	7.57892	7.80663	7.71969	7.74724	7.43852	7.68964	7.52625	7.53154	7.66232	7.67474	7.26405	7.88002	7.70565	7.63465	7.72031	7.80736	7.41685	7.59199
BROX	6.85542	6.70542	6.83856	6.73848	6.80842	6.63008	6.79524	6.91495	6.80421	6.63467	6.88054	6.81132	6.61003	6.74887	6.81801	6.82717	6.77336	6.70692	6.87689	6.82394	6.88172	6.69744	6.7645	6.66169	6.82505	6.82666	6.86508	6.73731	6.70181	6.96183	6.8545	6.86152	6.69537	6.72567	6.65581	6.94193	6.78711	6.72137	6.70408	6.6202	6.82873	6.98215	6.74962	6.82535	6.83631	6.70051	6.68564	6.94378	6.80074
RANBP2	7.05321	7.14735	7.04248	6.95247	7.08089	7.07384	7.20324	6.79966	6.93539	7.13082	7.11291	7.03562	7.10001	7.17675	7.30893	7.24953	7.20224	6.9679	7.04412	6.92248	7.06778	6.91956	6.98778	7.04439	6.98657	7.08665	7.30722	7.2509	7.16506	7.18316	7.08469	7.22374	7.03629	7.0989	7.02967	6.90347	6.95337	7.02172	6.81908	7.05649	7.11359	6.77657	7.0878	6.98498	7.11208	7.0545	7.13955	6.78521	7.03842
CLC	9.94604	9.82522	10.5947	10.5005	10.1851	9.80715	10.096	11.5179	10.2778	10.1918	10.6899	9.56361	10.777	10.6544	10.6129	10.5586	10.9584	10.2347	10.6162	10.8547	9.49207	10.8948	11.0952	9.10312	10.1781	9.73686	9.94043	11.0742	10.5384	10.0973	9.40463	10.9272	8.99816	10.7915	10.8826	9.27203	9.73555	9.88703	10.0526	8.90791	10.1793	8.67871	10.8079	10.1962	10.0023	9.73473	10.5635	9.38327	11.0427
LENG8	6.84468	6.84439	6.85769	6.74867	6.89956	6.78189	6.91673	6.87793	6.82912	6.79306	6.79093	6.71073	6.85739	6.77845	6.86255	6.88921	6.92204	6.78256	6.89683	6.80285	6.82204	6.84279	6.73095	6.71544	6.8023	6.81123	6.81339	6.75386	6.81899	6.75813	6.79208	6.78062	6.8406	6.73559	6.94048	6.6641	6.79405	7.03489	6.7701	6.75288	6.80304	6.67468	6.80663	6.87215	6.85894	6.79509	6.88556	6.72644	6.63805
SCAMP2	6.95984	6.86409	6.8396	6.79	6.83905	6.95323	6.72008	6.88167	6.97788	6.74273	6.88054	6.91436	6.87341	6.80538	6.92857	6.92241	6.97285	6.89716	6.99764	6.81323	6.84877	6.66604	6.67064	6.8793	6.95953	7.05359	6.75822	6.88399	6.86779	6.71478	6.93713	6.84869	6.81675	6.76418	6.74729	6.80561	6.77828	6.81213	6.80596	6.78562	6.93902	7.3397	6.85354	6.71661	6.77939	6.84888	6.79273	6.86625	6.82362
LINC00032	6.6483	6.6611	6.65794	6.68425	6.66163	6.65471	6.70721	6.59149	6.72157	6.64137	6.54533	6.70816	6.67627	6.60776	6.69128	6.70847	6.71925	6.74753	6.675	6.58683	6.71033	6.53759	6.62859	6.67377	6.67998	6.63815	6.69577	6.70202	6.5915	6.81009	6.61973	6.59988	6.71228	6.75289	6.58141	6.64938	6.81767	6.71027	6.71333	6.67243	6.69468	6.58123	6.61532	6.61934	6.58921	6.64145	6.6804	6.64733	6.72031
CT47A6	6.79548	6.6657	6.5317	6.74153	6.83905	6.81241	6.68762	6.72703	6.6636	6.65455	6.7411	6.65426	6.65003	6.84331	6.60251	6.63837	6.75152	6.8444	6.61998	6.7974	6.7375	6.67095	6.70042	6.73044	6.71964	6.80739	6.61362	6.89094	6.8128	6.72217	6.6185	6.75552	6.75105	6.63515	6.72971	6.75021	6.68379	6.68014	6.64315	6.64179	6.73199	6.59122	6.63823	6.75373	6.72646	6.75577	6.72461	6.70976	6.7803
KIF7	6.63475	6.71104	6.75641	6.70276	6.85846	6.81084	6.63985	6.81292	6.73601	6.69132	6.62169	6.72166	6.78269	6.74492	6.69909	6.68687	6.73936	6.63751	6.85848	6.76091	6.77675	6.7614	6.71518	6.71862	6.6259	6.69729	6.7985	6.65925	6.672	6.59949	6.59081	6.64956	6.59198	6.76283	6.77373	6.65888	6.7212	6.74195	6.79259	6.81483	6.63836	6.61981	6.59699	6.74258	6.86674	6.67927	6.73827	6.68465	6.77294
HNRNPH3	9.12246	9.38464	9.17139	9.02105	9.3652	8.83507	9.49361	9.24644	9.11508	9.49048	9.33571	9.08163	8.95783	9.22415	9.40347	9.33025	9.22201	9.1536	9.3497	9.16655	9.43913	9.25456	9.17109	9.15614	9.39728	8.86797	9.28289	9.07379	9.18469	9.49598	9.51062	9.24712	9.44826	9.01256	9.31966	8.5334	9.19984	9.14437	9.51531	9.17513	9.54425	9.00255	8.9068	9.01936	9.20512	9.22809	9.32096	9.26511	8.93253
TMED2	9.24222	8.81453	8.97749	9.08339	8.60158	8.83695	8.81317	9.06895	8.64257	9.07682	8.82081	8.8026	8.81477	9.07379	8.98568	8.80333	8.85863	8.7735	8.88439	8.96018	8.86043	8.87968	8.92605	8.67235	8.75465	9.57868	9.10091	8.95752	8.85474	8.92197	8.74482	8.97016	8.5991	8.94937	8.79992	8.56513	8.99971	8.61112	8.5294	8.95561	9.07534	8.83411	8.866	9.11753	8.9143	8.93958	8.86282	8.75194	9.09656
NFIC	6.6672	6.74166	6.70252	6.71402	6.79411	6.81396	6.78761	6.72023	6.87976	6.65585	6.79485	6.78597	6.71235	6.76927	6.58716	6.80976	6.77889	6.7586	6.70324	6.74976	6.83803	6.74087	6.71398	6.83566	6.77165	6.75373	6.79158	6.80766	6.69233	6.67013	6.81466	6.6649	6.74225	6.73436	6.80772	6.75494	6.69759	6.8445	6.72278	6.75031	6.70264	6.95735	6.62515	6.72075	6.79395	6.7685	6.70493	6.98134	6.70128
DNMT3A	6.82235	6.8545	6.7787	6.69446	6.76382	6.84938	6.8054	6.79297	6.84133	6.7641	6.78437	6.66241	6.74494	6.75025	6.7103	6.8566	6.77481	6.74178	6.74495	6.7353	6.77813	6.84769	6.73825	6.83153	6.67289	6.8092	6.69154	6.83515	6.81585	6.66066	6.93075	6.80228	6.7661	6.68093	6.81434	6.75171	6.85519	6.68957	6.88368	6.69873	6.77315	6.85171	7.01221	6.74941	6.78822	6.83156	6.74529	6.83685	6.784
ZSCAN18	7.84626	8.47103	7.89712	8.3621	7.66344	7.51232	7.99441	8.39567	7.80631	7.83615	8.41845	8.04519	8.04508	7.75201	8.14635	8.19828	7.94419	7.71208	7.90452	7.74498	8.29695	8.03317	8.83411	8.03574	8.22813	7.6733	8.06943	8.1359	7.89646	8.05095	8.45109	8.1189	7.56172	8.36571	7.92646	8.11077	8.65824	8.17443	8.11892	8.26279	8.4152	7.84275	7.9619	8.275	8.17137	8.5057	8.42704	8.07927	8.11919
SCARA3	6.80281	6.64046	6.71647	6.66639	6.50169	6.67678	6.71146	6.57818	6.78479	6.56708	6.62982	6.62178	6.53301	6.7102	6.52764	6.60276	6.61995	6.70692	6.55022	6.6205	6.52817	6.75646	6.69232	6.60856	6.71313	6.71037	6.61522	6.69495	6.60987	6.67966	6.55929	6.68672	6.69956	6.57333	6.68058	6.56081	6.7241	6.80189	6.69927	6.60268	6.62478	6.61981	6.54773	6.56922	6.61985	6.67779	6.55806	6.55699	6.59455
EPHA6	6.65731	6.78765	6.6629	6.53352	6.7072	6.64706	6.66974	6.69392	6.74265	6.60583	6.73987	6.6528	6.74494	6.75299	6.78046	6.74345	6.88668	6.65619	6.66199	6.66385	6.79487	6.88231	6.69232	6.7541	6.72081	6.70378	6.65167	6.79624	6.73519	6.67013	6.79757	6.80922	6.86333	6.74149	6.77128	6.72254	6.85415	6.73839	6.67093	6.82822	6.71877	6.6647	6.67031	6.59581	6.67709	6.74726	6.75973	6.69173	6.73305
OTOA	6.51227	6.4605	6.64524	6.55702	6.54456	6.47759	6.50845	6.49239	6.51071	6.52339	6.51718	6.53518	6.51954	6.60633	6.6624	6.5928	6.47578	6.69495	6.54118	6.6186	6.5605	6.72146	6.65149	6.54402	6.63915	6.61995	6.59847	6.58334	6.59423	6.42496	6.47939	6.66356	6.48216	6.61654	6.56789	6.51291	6.57853	6.66641	6.60919	6.58605	6.65194	6.57291	6.49984	6.61934	6.58379	6.50787	6.60522	6.42837	6.60784
P2RX3	6.55309	6.61658	6.51775	6.68992	6.58093	6.50256	6.61159	6.61929	6.62936	6.57122	6.6003	6.7751	6.70562	6.60472	6.55804	6.56219	6.66431	6.539	6.65054	6.54934	6.53652	6.56709	6.70704	6.57417	6.5077	6.63121	6.55986	6.60937	6.64488	6.47573	6.6185	6.65499	6.54332	6.53245	6.59356	6.62509	6.50702	6.68593	6.64029	6.708	6.60913	6.62188	6.62349	6.56185	6.57862	6.55212	6.6082	6.59597	6.53908
PPP4R3A	6.54288	6.81868	6.71647	6.75305	6.59642	6.75397	6.74933	6.85346	6.64555	6.68997	6.60163	6.69112	6.71346	6.79877	6.65722	6.73213	6.67578	6.68638	6.71497	6.74403	6.74457	6.81286	6.61659	6.62926	6.79338	6.71787	6.79047	6.6302	6.74005	6.58972	6.64324	6.67288	6.74655	6.77697	6.82365	6.76613	6.69911	6.81584	6.71786	6.75555	6.65801	6.68963	6.71946	6.67025	6.749	6.69328	6.7823	6.69464	6.63014
NORAD	6.70958	7.017	6.71647	6.66639	6.70212	7.04365	6.88731	6.72585	6.88116	6.72519	6.6779	6.76766	6.72849	6.7888	6.70657	6.7999	6.92099	6.67477	6.72366	6.74976	6.93774	6.6066	6.69106	6.69069	6.78215	6.7717	6.68445	6.87772	6.86066	6.69366	6.71378	6.79704	6.74442	6.6974	6.79088	6.78329	6.85415	6.64955	6.82859	6.76027	6.82371	6.82246	6.71618	6.56484	6.82639	6.73879	6.68434	6.91168	6.84691
SLC27A4	6.5933	6.6861	6.66422	6.79472	6.56405	6.71594	6.60831	6.64773	6.60712	6.56292	6.73169	6.66936	6.63149	6.70733	6.82598	6.63535	6.6431	6.66209	6.64408	6.60734	6.72362	6.67095	6.65149	6.56032	6.72311	6.66073	6.59541	6.54502	6.63627	6.84883	6.63947	6.59261	6.65988	6.73436	6.60863	6.62171	6.57853	6.61683	6.68106	6.60398	6.58902	6.60769	6.62349	6.75243	6.57173	6.60561	6.69078	6.77773	6.65693
MCHR2-AS1	6.60862	6.68727	6.62672	6.60346	6.66032	6.7942	6.62853	6.65266	6.64413	6.61683	6.61869	6.53518	6.65496	6.54396	6.59668	6.65714	6.61496	6.68057	6.64408	6.6417	6.57209	6.59808	6.69901	6.54587	6.4951	6.54472	6.69714	6.62054	6.69804	6.68957	6.60294	6.60988	6.71668	6.62966	6.71213	6.62844	6.62114	6.62842	6.59704	6.67712	6.68061	6.71656	6.525	6.72075	6.66923	6.57852	6.6392	6.67086	6.64927
NUTF2	7.49745	7.19818	7.41099	7.24181	7.26767	7.65272	7.59576	7.36699	6.97178	7.39968	7.34459	7.39606	7.62374	7.31831	7.46342	7.15582	7.57684	7.40231	7.28985	7.18276	7.10367	7.37034	7.39749	7.33858	7.44487	7.38326	7.35037	7.39928	7.37062	7.35576	7.27407	7.38239	7.6607	7.33995	7.34955	7.39839	7.51799	7.5693	7.24837	7.33442	7.32121	7.70556	7.51172	7.3371	7.32804	7.33163	7.50542	7.54269	7.43906
TOM1L2	6.96435	7.04857	6.84921	6.78563	6.80099	6.95877	6.76679	6.98672	6.82912	6.84488	6.85761	7.03562	6.87529	6.80657	6.76816	6.74345	6.89143	7.01299	6.849	6.85685	6.87006	6.84438	7.00586	7.10198	6.87333	6.94035	6.93205	7.04146	6.86859	6.79631	7.00128	6.87002	6.91627	6.88573	6.80904	7.00009	6.85201	6.9342	6.95772	6.89201	6.86951	7.34694	6.97028	6.78051	7.0961	6.7897	6.88447	7.01143	6.9031
PRDM1	9.21162	8.65636	9.01081	8.87762	9.02916	9.00116	8.76973	8.75809	8.46565	9.20332	9.01649	8.59504	8.78641	9.01994	8.66009	9.03874	8.99814	8.93653	8.67307	9.11072	8.99077	8.90895	8.71843	8.94225	8.91217	9.67859	9.08593	9.01312	8.85131	9.14161	8.93253	9.00009	9.14838	8.77655	9.01484	9.29768	8.81289	8.98458	8.55203	8.83695	8.79068	9.08288	8.57579	8.57434	9.57644	8.53828	8.94787	8.84117	8.79091
ING5	6.78864	6.80573	6.80392	6.80556	6.80658	6.81934	6.86355	6.92115	6.7492	6.90823	6.8533	6.90632	6.93152	6.77322	6.82598	6.87625	6.8633	6.9191	6.82346	6.6417	6.81365	6.67405	6.86095	6.89917	6.81102	6.81839	6.80103	6.79494	6.84855	6.67966	6.79757	6.92824	6.74655	6.88318	6.78953	6.86847	6.9799	6.89175	6.84416	6.86205	6.90817	6.70635	6.98938	6.78307	6.89975	6.7897	6.85777	6.8111	6.77416
ABR	6.60336	6.63801	6.86777	6.72108	6.78484	6.64568	6.67124	6.95953	6.6834	6.99775	6.93687	6.74766	6.70251	6.71453	6.79924	6.7999	6.77481	6.83643	6.74959	6.69705	6.87461	6.75972	6.88165	6.69748	6.86647	6.79237	6.74777	6.89631	6.73519	6.81009	6.93438	6.72124	6.74225	6.85385	6.75841	6.78157	6.73097	6.6014	6.81745	6.72966	6.83249	6.88252	6.78063	6.78583	6.76659	6.71593	6.721	6.75701	6.76182
WDR19	7.10943	7.43527	7.30036	7.35411	7.09931	7.1099	7.12399	7.13197	7.1523	7.3224	7.19502	7.24525	7.21654	7.21737	7.13508	7.40453	7.08906	7.17841	7.19798	7.14436	7.32964	7.35481	7.41541	7.26445	7.12103	7.22845	7.15609	7.40037	7.22018	7.37353	7.3509	7.14723	7.30412	7.20271	7.12722	7.20012	7.35885	7.46753	7.46429	7.15137	7.12363	7.17671	7.28243	7.36009	7.46682	7.20772	7.42956	7.3267	7.25026
PI4KAP1	8.10428	8.20438	8.14518	7.82327	8.03974	8.06909	8.20555	8.22376	8.13243	8.3898	8.17182	8.2096	7.97896	8.29783	8.01921	8.39605	8.20523	8.27945	8.64195	8.06866	7.96497	8.09372	7.98579	8.05451	8.10052	8.06325	8.1495	7.9923	8.05659	8.16895	7.82019	8.25384	8.12893	8.11107	8.02756	8.10693	8.08098	8.52125	8.24008	8.16878	7.90329	7.84534	8.24889	8.22423	8.16508	8.06957	8.44421	8.13093	8.01345
FAM21EP	6.67915	6.73314	6.70126	6.59276	6.70339	6.7274	6.77084	6.77117	6.73741	6.8323	6.67143	6.67628	6.76598	6.89839	6.70657	6.85203	6.70653	6.69643	6.71878	6.87793	6.74587	6.81601	6.73951	6.87505	6.81672	6.67215	6.67197	6.70055	6.7628	6.74692	6.69083	6.80495	6.78865	6.74265	6.84718	6.71758	7.03938	6.73286	6.70408	6.78562	6.60031	6.63225	6.69117	6.67025	6.65654	6.69041	6.74183	6.69982	6.71793
TUT4	7.73074	7.75948	7.48245	7.43875	7.54666	7.41232	7.71348	7.56454	7.62411	7.84298	7.75856	7.68321	7.57588	7.56577	7.67194	7.7268	7.82163	7.33666	7.67761	7.29396	7.57922	7.57163	7.59444	7.68509	7.65082	7.53447	7.38118	7.56488	7.71988	7.78349	7.57439	7.54997	7.51978	7.47817	7.38635	7.50687	7.72298	7.65554	7.65362	7.66799	7.78114	7.55394	7.40814	7.71337	7.7519	7.78306	7.72208	7.48638	7.55048
PTBP1	10.8228	10.6057	10.6387	10.5219	10.545	10.8429	10.6917	10.4751	10.638	10.775	10.6308	10.4991	10.8021	10.5131	10.6579	10.5309	10.5732	10.1151	10.88	10.4159	10.3151	10.6983	10.5717	10.4725	10.5502	10.9482	10.4935	10.4807	10.585	10.6669	10.1209	10.7568	10.4566	10.4041	10.4178	10.5293	10.6752	10.6361	10.643	10.5982	10.5965	10.1695	10.5802	10.5324	10.6826	10.5929	10.5114	10.3334	10.5034
PRPS1L1	6.74814	6.75328	6.70014	6.72394	6.78806	6.77894	6.75068	6.73941	6.61706	6.78022	6.72582	6.69248	6.65366	6.64454	6.7816	6.80271	6.65447	6.57798	6.63764	6.7316	6.6864	6.75972	6.72303	6.6836	6.76588	6.81437	6.73518	6.78421	6.6957	6.72407	6.69998	6.65368	6.60484	6.7694	6.64767	6.60009	6.70622	6.68957	6.64029	6.63543	6.66861	6.82002	6.73375	6.7304	6.68827	6.70191	6.75241	6.62651	6.74429
MORN1	6.57674	6.49174	6.59024	6.44675	6.56405	6.63803	6.5401	6.57414	6.5862	6.58786	6.56834	6.62738	6.54305	6.51347	6.51702	6.62257	6.55262	6.57184	6.52435	6.60546	6.57748	6.59447	6.48699	6.61706	6.65815	6.6424	6.61072	6.56184	6.59554	6.57958	6.5673	6.48853	6.59198	6.53074	6.59921	6.67377	6.70622	6.65867	6.58386	6.61285	6.6664	6.60101	6.61532	6.59742	6.64	6.66467	6.76994	6.52849	6.67845
HCP5	6.60979	6.60959	6.64275	6.68279	6.71046	6.63008	6.60986	6.61799	6.64413	6.65715	6.7247	6.63021	6.78967	6.6641	6.57417	6.73213	6.5373	6.55295	6.64675	6.7353	6.80215	6.66763	6.63447	6.59168	6.65815	6.68233	6.63951	6.66243	6.47424	6.68171	6.73381	6.60719	6.67877	6.73436	6.65303	6.54569	6.58336	6.64555	6.61239	6.63159	6.68877	6.97841	6.65599	6.67759	6.68961	6.68764	6.6082	6.55839	6.64197
STK24	10.6463	10.7423	10.6704	10.5372	10.6193	10.8286	10.5947	10.4881	10.6206	10.7269	10.6343	10.9006	10.841	10.6983	10.7248	10.5178	10.6998	10.5982	10.6816	10.8089	10.7341	10.9822	10.5069	10.5553	10.6066	10.4889	10.7456	10.6511	10.6847	10.6559	10.7969	10.8429	10.9822	10.6967	10.5651	10.8134	10.6883	10.5869	10.4337	10.6413	10.7302	10.4505	10.469	10.6262	10.6967	10.6277	10.5686	10.6772	10.5686
RNF138	7.58818	7.61422	7.55031	7.33257	7.61359	7.52237	7.67301	7.6474	7.33925	7.72107	7.30039	7.70565	7.4757	7.47028	7.73873	7.25712	7.64462	7.70994	7.4914	7.73678	7.6489	7.51434	7.53083	7.60113	7.20439	7.55588	7.62749	7.76043	7.8494	7.59568	7.46474	7.43059	7.66643	7.23011	7.67004	7.43014	7.62085	7.37208	7.33434	7.62517	7.71805	7.53699	7.68984	7.04823	7.64022	7.56975	7.4665	7.63275	7.47604
ZNF502	6.7358	6.94088	6.66915	6.71679	6.75865	6.59992	6.74355	6.70795	6.83318	7.05603	6.75795	6.75512	6.64647	6.79744	6.80023	6.836	6.72732	6.62014	6.77529	6.6205	6.69879	6.73915	6.80901	6.67027	6.82128	6.89578	6.84988	6.84041	6.79656	6.80006	6.81355	6.74336	6.7488	6.92604	6.78811	6.79358	6.90698	6.72137	6.77175	6.64435	6.89878	6.70635	6.80001	6.85756	6.67196	6.75	6.74183	6.58751	6.79775
PCDHGC5	6.52749	6.58079	6.55127	6.69446	6.5598	6.53941	6.49601	6.62045	6.47944	6.53646	6.6075	6.55424	6.45803	6.56964	6.55804	6.60927	6.64782	6.54691	6.62143	6.53366	6.55583	6.54737	6.54797	6.48631	6.59757	6.68985	6.67339	6.52367	6.5553	6.51787	6.4952	6.64684	6.57177	6.41532	6.58749	6.617	6.60722	6.64555	6.65512	6.57103	6.47819	6.57291	6.64667	6.71253	6.61849	6.60708	6.47932	6.47349	6.51803
PI4KA	9.44524	9.58722	9.45096	9.34186	9.43825	9.56754	9.30321	9.81193	9.28926	9.59681	9.42404	9.68258	9.46455	9.42801	9.40741	9.65388	9.53236	9.53503	9.8195	9.3388	9.50048	9.67329	9.69642	9.49361	9.50118	9.49747	9.51139	9.55639	9.3525	9.66379	9.38088	9.41322	9.23118	9.42156	9.2484	9.69261	9.49439	10.0133	9.65388	9.50631	9.37785	9.14255	9.57465	9.85954	9.92225	9.59539	9.93139	9.53372	9.44976
CASZ1	7.4967	7.19627	7.36249	7.51938	7.2502	7.26826	6.97788	7.31154	7.03346	7.22018	7.20937	7.25768	7.39446	7.21737	7.19328	7.16247	7.08136	7.54521	7.16684	7.28639	7.04068	7.25261	7.17369	7.40614	7.08301	7.18962	7.30152	7.43495	7.15559	7.27017	7.3363	7.35454	6.90724	7.40914	7.30811	7.37299	7.31653	7.29844	7.22158	7.16972	7.08279	7.06809	7.42284	7.43099	7.41947	7.13502	7.19911	7.15911	7.34776
JADE1	7.70574	7.62819	7.53573	7.75566	7.35075	7.58152	7.68996	7.65923	7.92305	7.63888	7.62095	7.86779	7.56748	7.7765	7.39362	7.94056	7.5968	7.80312	7.61637	7.48782	7.95631	7.50512	7.48612	7.72508	7.65913	7.35224	7.62392	7.48839	7.48428	7.50093	7.86047	7.79767	7.55581	7.76334	7.84207	7.85773	7.632	7.61066	7.60829	7.75744	7.68886	8.02452	7.24503	7.51339	7.47862	7.35609	7.88131	7.67992	7.79755
SLX9	6.80718	6.7918	6.79878	6.75305	6.82533	6.77506	6.79524	6.80459	6.83456	6.75336	6.75326	6.61636	6.6512	6.71314	6.8095	6.80271	6.65447	6.6791	6.71752	6.88122	6.76385	6.584	6.68008	6.67713	6.74908	6.74481	6.74777	6.59186	6.77648	6.69366	6.71165	6.73545	6.68729	6.72183	6.72971	6.73021	6.70622	6.88204	6.7243	6.91678	6.74498	6.90462	6.60049	6.75908	6.84793	6.70191	6.87064	6.65314	6.81141
ZBTB34	8.31787	8.42951	8.76192	8.66055	8.21571	8.13896	8.1115	8.22132	8.60111	7.94831	8.40605	8.61494	8.56416	8.42892	8.29469	8.49287	8.49683	8.68747	8.3404	8.66431	8.67414	8.35725	8.18665	8.45581	8.27157	7.88052	8.62467	8.47142	8.36399	8.51797	9.05116	8.45147	8.76808	8.35393	8.87689	8.48872	8.21239	8.42403	8.49428	8.51149	8.39623	8.78962	8.33231	8.29933	8.15955	8.21227	8.13576	8.68461	8.48237
NFAT5	6.5743	6.62297	6.60117	6.62179	6.78699	6.62716	6.61749	6.62411	6.6834	6.62232	6.61724	6.58962	6.63659	6.5556	6.62759	6.59603	6.62478	6.69803	6.61998	6.62805	6.64663	6.58739	6.65149	6.75955	6.55543	6.61568	6.67197	6.66086	6.55389	6.59355	6.60294	6.56988	6.70381	6.68233	6.70498	6.64139	6.7241	6.6914	6.6873	6.56834	6.76334	6.55546	6.66407	6.60345	6.5588	6.67177	6.6037	6.58221	6.64071
C19orf25	7.29134	7.27923	7.38068	7.35411	7.19352	7.32711	7.47227	7.24478	7.32627	7.71426	7.3051	7.18362	7.33105	7.33745	7.40701	7.4673	7.5526	7.10655	7.31366	7.19034	7.15545	7.41509	7.2759	7.5028	7.30373	7.20843	7.20128	7.17313	7.22416	7.33622	7.21724	7.26905	7.30171	7.40447	7.27572	7.22664	7.29725	7.43388	7.13458	7.34776	7.23862	7.29718	7.21699	7.27287	7.53619	7.38968	7.21126	7.12808	7.33776
SLC7A11	6.55309	6.74789	6.65039	6.44878	6.48703	6.55464	6.50689	6.57818	6.54864	6.5754	6.60302	6.61087	6.57068	6.57429	6.60098	6.53566	6.59122	6.56016	6.75206	6.5107	6.5543	6.48825	6.52265	6.53373	6.54214	6.63532	6.56739	6.49945	6.62466	6.57767	6.58361	6.57791	6.55638	6.55906	6.48498	6.52625	6.67638	6.62455	6.63118	6.57884	6.63963	6.53808	6.61532	6.64777	6.47771	6.57394	6.48436	6.4391	6.64197
PURG	6.64444	6.62544	6.73885	6.6707	6.71046	6.65798	6.61464	6.71348	6.66083	6.78465	6.7199	6.72835	6.62098	6.68581	6.81058	6.59941	6.73174	6.66209	6.62418	6.68612	6.77545	6.62058	6.69232	6.67204	6.72081	6.7717	6.67197	6.59033	6.68447	6.65655	6.68968	6.7283	6.64371	6.62446	6.71069	6.68979	6.73351	6.67612	6.83537	6.6202	6.73072	6.69366	6.62846	6.7479	6.64773	6.66161	6.58995	6.78371	6.72729
DEXI	7.75877	7.89585	7.73108	7.65811	7.45812	7.79896	7.75039	7.82515	7.55563	7.86207	7.6789	7.80934	7.75497	7.6203	7.61731	7.62461	7.71876	7.38999	7.62347	7.73499	7.80058	7.84058	7.86992	7.72415	7.69471	7.81565	7.82184	7.74661	7.81879	7.62049	7.52321	7.82195	7.31325	7.65228	7.20586	7.70177	7.73024	7.74487	7.70048	7.89551	7.876	7.63066	8.07042	7.84309	7.86537	8.04258	7.7853	7.5239	7.78699
MDM1	6.83786	6.84879	6.7787	6.89213	6.71609	6.69348	6.76948	6.68646	6.78614	6.81153	6.75202	6.85159	6.89027	6.85552	6.76503	6.90345	6.97564	6.85595	6.73314	6.85885	6.86197	6.88102	6.75076	6.75069	6.81747	6.88267	6.81339	6.97415	6.80518	6.63515	6.7997	6.79818	6.75753	6.68093	6.85099	6.8341	6.82	6.70296	6.72586	6.87007	6.81785	6.84324	6.79143	6.73435	6.78189	6.97351	6.84064	6.70535	6.81252
GLYATL1	6.59835	6.52452	6.69201	6.57885	6.64312	6.5581	6.66553	6.72585	6.69987	6.70664	6.74699	6.6777	6.5771	6.63672	6.56424	6.73921	6.65107	6.76996	6.77877	6.71528	6.4973	6.70853	6.72691	6.70726	6.7032	6.65033	6.57699	6.65482	6.59016	6.63515	6.61025	6.65631	6.6851	6.71409	6.75164	6.69312	6.60873	6.62268	6.57901	6.62922	6.61161	6.83287	6.65135	6.6291	6.59296	6.64998	6.62987	6.66654	6.56389
ERP27	7.5485	7.47976	7.61007	7.41972	7.5426	7.38286	7.50109	7.68138	7.29867	7.40648	7.47201	7.55776	7.39388	7.57147	7.57244	7.67016	7.54188	7.45357	7.67192	7.30792	7.49545	7.64911	7.55174	7.61619	7.64122	7.81479	7.29808	7.55444	7.43751	7.53239	7.66389	7.36248	7.20473	7.51416	7.59016	7.57052	7.50783	7.64122	7.91174	7.46079	7.5223	7.3344	7.4933	7.31445	7.73989	7.47876	7.67015	7.42746	7.52023
C2orf66	6.61103	6.70303	6.75444	6.58648	6.61301	6.54319	6.62538	6.62656	6.69592	6.73003	6.65976	6.66936	6.62608	6.58799	6.74786	6.54171	6.66598	6.53576	6.63091	6.66578	6.6328	6.60161	6.61093	6.67377	6.51092	6.64631	6.66475	6.5951	6.66144	6.6469	6.59813	6.67431	6.63333	6.50741	6.59356	6.67061	6.58779	6.68593	6.59992	6.70437	6.50963	6.75827	6.62349	6.59284	6.55627	6.72116	6.6166	6.59472	6.52341
SLC23A2	6.58062	6.61775	6.54106	6.60481	6.64445	6.60733	6.54956	6.50879	6.52132	6.55459	6.5471	6.61087	6.72103	6.64919	6.60553	6.58664	6.4903	6.61871	6.60255	6.66025	6.60765	6.58918	6.51544	6.56389	6.74117	6.67464	6.63797	6.76218	6.69457	6.64315	6.65649	6.60445	6.54332	6.62046	6.7022	6.5844	6.51837	6.5127	6.64617	6.61788	6.59291	6.5691	6.62846	6.60066	6.60492	6.62399	6.59248	6.57303	6.65693
UTRN	7.03687	7.06142	7.02702	7.21283	7.02101	7.07892	6.93725	6.97527	6.93415	6.98246	7.09186	6.95732	6.93504	7.07719	6.84652	6.98454	7.02278	7.07362	6.97683	6.98752	7.04724	6.95321	7.09849	6.81176	6.91678	6.95223	7.00228	6.96858	7.03369	6.93156	7.09614	6.9165	7.11566	6.94876	7.19303	7.04545	7.03764	7.04405	7.05756	6.84863	6.91659	7.25229	7.07609	6.94951	7.00186	7.01362	7.06118	7.02258	6.97468
FAM136A	7.83372	7.58452	7.5737	7.70918	7.67845	7.58986	7.6014	7.73056	7.51062	7.59671	7.55736	7.52199	7.69536	7.6203	7.77259	7.63284	7.63694	7.52255	7.49459	7.57956	7.57511	7.62545	7.94921	7.53449	7.57846	7.99742	7.60981	7.72009	7.80437	7.55519	7.5013	7.73803	7.55581	7.64185	7.6456	7.55103	7.68654	7.68061	7.73183	7.67036	7.56405	7.54071	7.98062	7.79471	7.65603	7.74916	7.67079	7.48477	7.84923
C15orf61	7.32261	7.28205	7.37673	7.39695	7.23136	7.23829	7.53304	7.41157	7.19075	7.43243	7.26209	7.41889	7.26148	7.25853	7.37203	7.23594	7.3363	7.29434	7.26269	7.22588	7.14598	7.28309	7.45779	7.34803	7.3018	7.3224	7.23594	7.38969	7.38621	7.30874	6.91929	7.37084	7.10478	7.23922	7.08604	7.29262	7.31717	7.42544	7.10809	7.13698	7.24733	7.29932	7.40339	7.2863	7.34026	7.40935	7.3613	7.26923	7.29743
HPS5	7.37486	7.40862	7.33765	7.25629	7.35277	7.33177	7.44743	7.0787	7.25991	7.42196	7.38266	7.18451	7.42082	7.27168	7.3113	7.09681	7.33125	7.17378	7.35815	7.2797	7.36397	7.11537	7.33734	7.11567	7.3836	7.2805	7.37781	7.17031	7.23339	7.36423	7.17559	7.29574	6.99066	7.30593	7.24948	7.12757	7.25057	7.25509	7.10445	7.32627	7.46245	7.03201	7.30887	7.41957	7.25502	7.43076	7.50765	7.17481	7.21731
PSMC6	8.83642	8.89345	9.03905	8.473	9.2109	8.55713	9.45378	9.22517	8.67708	9.04673	9.13446	8.85796	8.7478	9.1003	9.01131	9.0824	8.72947	8.89374	9.12608	8.95017	9.14255	8.85716	8.96698	8.67501	8.8484	9.18171	9.14038	8.67968	9.11231	9.02496	8.92605	8.95217	9.09169	8.97467	8.95616	8.66938	9.16274	8.96586	9.01164	8.80495	9.10645	8.69492	9.1913	8.92579	8.90943	9.09908	8.83785	8.64494	9.15512
RIOK2	7.69144	7.67057	7.59739	7.48886	7.72343	7.4161	7.72846	7.61024	7.43999	7.55849	7.64346	7.33258	7.48196	7.43253	7.61375	7.38541	7.51674	7.16437	7.56844	7.47816	7.40295	7.36081	7.37706	7.29597	7.60656	7.60364	7.49611	7.49459	7.63256	7.5671	7.26391	7.54315	7.39474	7.2718	7.38146	7.33394	7.5704	7.35511	7.4583	7.46813	7.52508	6.92703	7.65542	7.47754	7.37524	7.68219	7.47414	7.30584	7.48979
SPAG11B	6.67915	6.56711	6.49809	6.48468	6.60475	6.55464	6.58629	6.53972	6.51408	6.60583	6.53763	6.5953	6.59822	6.57563	6.48073	6.58515	6.62478	6.56588	6.40794	6.60927	6.57603	6.53759	6.55909	6.5163	6.63782	6.52062	6.51915	6.66243	6.62075	6.61352	6.54974	6.62893	6.56966	6.63243	6.50436	6.50253	6.51344	6.64955	6.53748	6.52083	6.6065	6.53213	6.48285	6.71253	6.55057	6.50514	6.53885	6.5222	6.60929
RNF181	9.04083	8.87968	9.00759	8.95588	9.23017	9.4295	8.98803	9.06255	9.12683	8.99522	9.08734	9.00933	8.99296	9.12012	9.02571	9.08835	9.02519	9.10884	9.0824	9.16848	9.06895	9.08405	9.1061	8.87115	9.00791	9.22487	9.16101	9.04442	8.91328	9.14098	8.92671	9.15157	9.12489	8.99971	9.11817	8.80773	9.01967	8.83507	8.93027	9.15925	8.85426	8.97495	9.13549	9.02656	8.94914	8.72422	9.03852	8.87641	8.56828
PLAC8L1	6.54962	6.57704	6.62291	6.87523	6.73784	6.65798	6.57848	6.73266	6.6254	6.70664	6.65976	6.58962	6.59822	6.56647	6.60823	6.69643	6.65107	6.79493	6.62839	6.65659	6.69482	6.68928	6.59539	6.59168	6.62963	6.61568	6.61685	6.6891	6.61234	6.63724	6.6006	6.65499	6.58379	6.57049	6.69542	6.78157	6.48201	6.66641	6.63402	6.67597	6.59537	6.59489	6.7227	6.60912	6.74202	6.63542	6.69338	6.54217	6.76055
SCGB1A1	6.71424	6.87801	6.71872	6.79472	6.68092	6.68282	6.67744	6.77768	6.84535	6.74397	6.73637	6.74366	6.73408	6.66262	6.87616	6.57003	6.72732	6.73257	6.61998	6.67507	6.68776	6.53433	6.69635	6.84171	6.76484	6.68619	6.84258	6.68646	6.84232	6.70348	6.65172	6.81582	7.07438	6.71937	6.71751	6.68979	6.74154	6.90941	6.81745	6.74411	6.71667	6.64843	6.82974	6.75243	6.77025	6.8197	6.71235	6.78674	6.784
CMKLR2	6.55443	6.71863	6.69898	6.72545	6.5543	6.72308	6.68477	6.65846	6.61706	6.68239	6.70998	6.7162	6.5796	6.64919	6.72294	6.6605	6.63841	6.93668	6.61854	6.86425	6.69059	6.65943	6.65824	6.71047	6.74609	6.66839	6.68593	6.62545	6.63627	6.68762	6.82343	6.63471	6.82791	6.60452	6.72719	6.96387	6.70877	6.83863	6.62181	6.71527	6.73413	6.6811	6.83911	6.59428	6.6274	6.65286	6.73597	6.74468	6.77181
CFAP210	6.69584	6.74673	6.91105	6.89007	6.68466	6.71883	6.89901	6.76794	6.72453	6.75213	6.7048	6.7539	6.60496	6.66262	6.68877	6.80271	6.76689	6.91339	6.71264	6.70963	6.69338	6.70364	6.74309	6.67377	6.67885	6.69988	6.66623	6.70969	6.73881	6.8668	6.71709	6.69933	6.6416	6.74033	6.74177	6.80025	6.782	6.80403	6.72278	6.695	6.63233	6.81473	6.94286	6.63902	6.65265	6.67927	6.7906	6.71534	6.86446
SELENOV	6.72248	6.56711	6.6491	6.78416	6.70468	6.77062	6.66843	6.71799	6.83589	6.66518	6.55698	6.79075	6.67059	6.63517	6.69909	6.75342	6.66275	6.7586	6.69129	6.70795	6.57062	6.66928	6.59926	6.68202	6.67998	6.71037	6.65447	6.78157	6.56655	6.83548	6.68037	6.67857	6.63333	6.63383	6.6419	6.74723	6.7254	6.70638	6.75028	6.67357	6.68994	6.83532	6.73062	6.76321	6.6274	6.75436	6.77113	6.70245	6.55588
MRPS22	8.55824	8.29801	8.48423	8.25975	8.8244	8.36365	8.56701	8.45598	8.14716	8.41397	8.3081	8.31809	8.11047	8.38829	8.44108	8.33727	8.39888	8.17686	8.42288	8.44246	8.23116	8.43537	8.53555	8.33671	8.30585	8.86723	8.30222	8.37969	8.4341	8.28861	8.10214	8.31991	8.21288	8.48523	8.26327	8.41892	8.54616	8.3062	8.29043	8.30708	8.54767	8.2252	8.54269	8.57232	8.49104	8.54728	8.3346	8.22063	8.58022
STRC	6.71303	6.69179	6.71762	6.61258	6.68092	6.69055	6.65953	6.72585	6.89824	6.68099	6.68806	6.75139	6.72849	6.71599	6.72679	6.76359	6.74551	6.76996	6.61597	6.63967	6.63141	6.76446	6.63593	6.75788	6.90356	6.65946	6.67197	6.53847	6.61714	6.7074	6.70831	6.61279	6.78411	6.75785	6.72845	6.78507	6.62737	6.70296	6.70082	6.64704	6.77508	6.75382	6.68963	6.68298	6.68696	6.63107	6.78589	6.64295	6.63942
DCLRE1B	6.71544	6.64973	6.63152	6.49257	6.62584	6.61369	6.68037	6.70342	6.6114	6.6455	6.67537	6.58252	6.63897	6.58007	6.74441	6.63535	6.58293	6.51034	6.63221	6.56137	6.60765	6.50555	6.54506	6.75237	6.64168	6.69103	6.63497	6.61735	6.69233	6.57377	6.61607	6.6186	6.60484	6.71409	6.57089	6.74876	6.66539	6.69531	6.46444	6.66648	6.68877	6.68538	6.63657	6.69987	6.6158	6.67032	6.5266	6.54971	6.5407
PRDM16	6.69819	6.50738	6.62672	6.72244	6.64976	6.70871	6.68179	6.5849	6.72715	6.65982	6.62846	6.65562	6.65614	6.58319	6.53194	6.839	6.54046	6.6082	6.6801	6.746	6.65365	6.61694	6.65149	6.70219	6.6172	6.62277	6.62164	6.70821	6.64965	6.65279	6.67557	6.60856	6.7401	6.68233	6.54453	6.54569	6.65127	6.63204	6.65058	6.72734	6.63354	6.70635	6.77304	6.65482	6.69791	6.64296	6.68813	6.71674	6.70838
ERI2	6.7179	6.55608	6.67874	6.64452	6.71399	6.65633	6.64757	6.64154	6.6386	6.88783	6.55842	6.55424	6.64647	6.6414	6.73541	6.70847	6.55436	6.66342	6.61464	6.61498	6.64663	6.59984	6.61803	6.5724	6.60014	6.63668	6.57854	6.70821	6.73635	6.57767	6.61728	6.67988	6.68087	6.60858	6.61439	6.68491	6.54361	6.8559	6.83537	6.61285	6.67697	6.59681	6.73534	6.63354	6.66923	6.69328	6.58862	6.83851	6.60511
TCAF2	6.70836	6.72756	6.6478	6.68567	6.79709	6.73034	6.601	6.83519	6.72958	6.57395	6.7048	6.72711	6.74034	6.70592	6.68088	6.71449	6.78793	6.69803	6.77529	6.6899	6.7261	6.58739	6.62859	6.95395	6.65691	6.7012	6.73518	6.69495	6.62733	6.73149	6.7732	6.72124	6.65988	6.52634	6.7022	6.71418	6.68945	6.82111	6.75325	6.56552	6.78984	6.73601	6.7616	6.85593	6.76319	6.86992	6.71762	6.78078	6.64319
SCARF2	6.8405	6.70995	6.79037	6.82004	6.75442	6.77506	6.7339	6.81292	6.77248	6.68997	6.72351	6.7043	6.77208	6.74219	6.79407	6.73773	6.79977	6.79635	6.78503	6.69526	6.78805	6.8894	6.79343	6.67874	6.67182	6.63395	6.79047	6.75127	6.73881	6.80604	6.88334	6.79458	6.8763	6.70243	6.68735	6.79701	6.71161	6.73476	6.65213	6.77342	6.6664	6.74899	6.75257	6.71526	6.84596	6.78179	6.82923	6.70245	6.73984
PRCP	6.75488	6.53254	6.6478	6.74998	6.69708	6.81241	6.66843	6.74386	6.73225	6.6455	6.65299	6.72583	6.7188	6.6641	6.7558	6.79446	6.84583	6.66342	6.64675	6.71144	6.79869	6.78528	6.81123	6.66856	6.7086	6.61568	6.66907	6.60332	6.67831	6.73898	6.7228	6.73245	6.69334	6.70372	6.82365	6.70939	6.66539	6.6914	6.82522	6.70676	6.62226	6.72097	6.72752	6.52275	6.60086	6.70888	6.63358	6.6292	6.66219
TNFSF14	8.15435	8.72396	8.46213	8.2973	8.49328	8.24795	8.15225	8.56721	8.46288	8.20209	8.66834	8.61608	8.55179	8.31662	8.3117	8.39887	8.20088	8.70327	8.23577	8.47532	8.69977	8.31826	8.26184	8.5871	8.34249	7.95674	8.7349	8.66287	8.31809	8.63745	8.53387	8.62422	8.50928	8.68796	8.69882	8.30304	8.22227	7.98855	8.32099	8.40533	8.40241	9.15512	8.52984	8.23612	8.16107	8.15389	8.28491	8.59344	8.26282
CAPNS1	9.67894	9.67823	9.43825	9.3922	9.69261	9.83621	9.53663	9.39253	9.77464	9.8657	9.68258	9.63542	9.82427	9.72258	9.52676	9.62886	9.85359	9.51388	9.53064	9.56179	9.29927	9.38242	9.10908	9.28856	9.62421	9.55406	9.33133	9.2538	9.44743	9.37274	8.89624	9.54056	9.35132	9.23578	9.4562	9.48018	9.34892	9.42445	9.1949	9.30803	9.21789	9.27562	9.27393	9.32265	9.16391	9.04994	9.24966	9.25866	9.56446
RPL17	9.25662	8.88822	9.18626	9.06082	8.37661	8.92436	9.39074	9.19023	8.70988	9.56592	9.00037	8.88625	8.74969	8.95458	9.58103	9.19096	8.93115	8.50591	9.05305	9.26184	9.05245	9.41776	9.66794	9.11508	9.06657	9.48972	9.2474	9.10221	9.10881	9.14038	8.61494	9.11004	8.68635	9.12064	8.58391	9.07174	9.62925	9.39359	9.28693	9.12873	9.32483	8.89068	9.50276	9.41807	9.22738	9.79463	9.29591	9.30769	9.33995
KLK3	6.82132	6.73534	6.67874	6.67694	6.71847	6.68588	6.84161	6.63018	6.78061	6.63329	6.65838	6.57955	6.82725	6.61867	6.57016	6.95423	6.68486	6.83127	6.76465	6.7991	6.79487	6.69577	6.79221	6.63792	6.6835	6.66443	6.5879	6.73866	6.86512	6.63315	6.62862	6.83266	6.68295	6.72567	6.72431	6.6769	6.60574	6.68785	6.98796	6.85482	6.73072	6.78582	6.6593	6.71253	6.79875	6.78839	6.65066	6.71937	6.74317
TNFAIP1	7.24555	7.38018	7.19482	7.24022	7.19651	7.14333	7.2279	7.08403	7.22428	7.29315	7.09653	7.16873	7.21931	7.34987	7.19933	7.10367	7.3363	7.33242	7.22864	7.18629	7.2035	7.16643	7.04633	7.22036	7.18972	7.28758	7.25223	7.36436	7.25811	7.16136	7.34883	7.26636	7.16024	7.03697	7.25056	7.18475	7.39059	7.29122	7.06117	7.28706	7.12841	6.93312	7.22252	7.05687	7.1109	7.22339	7.24477	6.9574	7.19672
BCKDHB	6.99176	6.88835	6.94928	7.07207	6.98412	6.74997	6.82193	6.82892	6.90715	6.91294	6.92038	6.94453	6.80164	6.82864	6.99037	6.79329	6.8928	6.95985	6.84244	6.90745	6.85773	6.90762	6.83271	6.85329	7.05463	7.05359	6.91822	6.84719	6.96824	6.95416	6.8092	6.94112	6.72293	7.05373	6.94592	7.03706	6.98888	6.83863	6.88533	6.94846	6.98736	6.94975	7.07609	6.95314	6.96948	6.81152	7.03029	6.91703	6.92209
XKR6	6.6878	6.64173	6.71306	6.71545	6.66822	6.72593	6.6891	6.57684	6.67152	6.73387	6.74699	6.59835	6.76698	6.6943	6.78387	6.46348	6.61496	6.61257	6.69652	6.55544	6.69879	6.66763	6.57802	6.58294	6.62836	6.7012	6.58627	6.71534	6.60748	6.70144	6.7149	6.59678	6.71021	6.63649	6.56937	6.61542	6.6163	6.64361	6.71786	6.62144	6.59291	6.66063	6.59349	6.59904	6.645	6.64706	6.75621	6.69728	6.65693
OR8U3	6.55443	6.61775	6.53968	6.69145	6.55574	6.53776	6.51348	6.60312	6.52132	6.535	6.60602	6.50366	6.55888	6.51517	6.50189	6.5717	6.55599	6.50236	6.66076	6.59267	6.73622	6.60161	6.66918	6.62574	6.53817	6.6171	6.65597	6.5951	6.51498	6.58769	6.61973	6.59988	6.62161	6.52918	6.54319	6.5844	6.43887	6.62455	6.56972	6.61153	6.48809	6.54386	6.54944	6.65628	6.56311	6.5889	6.64313	6.55699	6.66849
ZEB2	6.62965	6.6657	6.67755	6.90993	6.69708	6.63325	6.71146	6.66543	6.74514	6.78712	6.58895	6.79919	6.7534	6.82754	6.80539	6.61269	6.69541	6.72194	6.66865	6.59804	6.78164	6.71831	6.71268	6.67027	6.76588	6.6924	6.77041	6.66528	6.70181	6.62699	6.73843	6.6757	6.85091	6.68719	6.52135	6.7785	6.64852	6.48051	6.67655	6.74903	6.75816	6.79019	6.66876	6.68721	6.75993	6.66022	6.73221	6.67237	6.62345
DSG3	6.67213	6.67817	6.79037	6.66206	6.68974	6.74169	6.79155	6.75648	6.86092	6.82677	6.68544	6.67377	6.8007	6.78356	6.74441	6.71751	6.74831	6.82547	6.7712	6.84771	6.74028	6.75019	6.8029	6.569	6.66948	6.59026	6.77181	6.7278	6.66961	6.6509	6.61025	6.71027	6.77459	6.80626	6.75014	6.70775	6.58643	6.71237	7.12554	6.83208	6.65077	6.94975	6.78849	6.75908	6.62234	6.74871	6.72215	6.90468	6.7803
TSPAN3	7.50774	7.33286	7.81835	7.74883	7.78318	7.3216	8.12724	7.79417	7.46258	7.63294	7.64778	7.4972	7.44079	7.73576	7.52238	7.42189	7.50041	7.37215	7.68051	7.69277	7.48353	7.77101	7.75693	7.48557	7.60161	7.65972	7.60453	7.59039	7.6212	7.58364	7.15347	7.73121	7.56639	7.69905	7.43068	7.32413	7.97114	7.47522	7.64319	7.46901	7.99127	7.63066	7.60312	8.47795	7.48595	7.8463	7.67871	7.8596	7.39186
RNASE9	6.68522	6.70995	6.69664	6.83204	6.65644	6.56982	6.7272	6.62045	6.59895	6.69553	6.62024	6.60399	6.72849	6.80415	6.70781	6.5717	6.67578	6.73557	6.6228	6.65297	6.5543	6.67753	6.80035	6.67874	6.63439	6.65691	6.66334	6.67276	6.73412	6.85862	6.67912	6.6826	6.59839	6.7694	6.69405	6.74254	6.56311	6.55548	6.68268	6.61662	6.6652	6.59489	6.62846	6.60345	6.57317	6.65432	6.56391	6.66654	6.67224
TRIM27	7.18962	7.51834	7.34446	7.29573	7.24658	7.17272	7.35358	7.16545	7.48878	7.27621	7.2986	7.44458	7.46813	7.47576	7.35502	7.22149	7.35318	7.41771	7.25991	7.51841	7.41269	7.38132	7.09301	7.35132	7.2542	7.16164	7.31166	7.41324	7.2321	7.21897	7.3363	7.47913	7.54865	7.21529	7.53082	7.14049	7.24697	7.27824	7.37727	7.32899	7.15146	7.71887	7.26753	7.15709	7.05441	7.22155	7.24295	7.55448	7.22354
SPRTN	7.17645	7.19627	7.14138	7.06354	7.07791	7.07253	7.32413	7.17165	6.87071	7.07717	7.16766	7.17927	7.14281	7.30516	7.22201	7.26583	7.05496	7.18033	7.06592	7.11168	7.21361	7.1089	7.17005	7.02547	7.18096	7.11235	7.21987	7.1273	7.17174	7.15647	7.47403	7.17426	7.21567	7.10462	7.03469	7.14978	7.28048	7.05439	7.17716	7.18058	7.25212	7.12715	7.06028	7.12624	7.08148	7.21033	7.19809	7.23715	7.15475
EIF4B	10.7692	11.1657	10.6129	10.2462	9.68804	11.0025	10.8003	10.4465	10.5748	10.94	10.6788	10.643	10.8449	10.9328	10.6669	10.5717	11.0888	9.96948	10.8134	10.5275	10.2697	10.5783	10.464	10.6092	10.8826	10.8567	10.4743	10.9765	10.6143	10.4935	9.86263	10.8987	10.2012	10.5261	10.132	10.3165	10.7174	10.6206	10.2333	10.6618	10.5947	9.93087	10.6074	10.7733	10.6704	10.7673	10.5982	10.3276	10.7605
TLCD3B	6.88875	6.79471	6.96988	6.72244	6.96107	7.05764	6.92653	6.8604	7.04394	6.93168	6.77683	6.85759	6.86132	6.95067	6.83094	6.72336	6.8503	7.03896	6.94371	6.83371	6.88715	7.02073	6.98677	6.81885	6.75666	6.88181	6.96704	6.79101	6.9104	6.81215	6.76202	6.89812	7.04701	6.80754	6.99659	6.72718	6.71017	6.96967	6.86404	6.76777	6.80407	6.77657	6.96791	6.95314	6.81701	6.85399	6.85661	6.78674	6.9524
IFT81	6.54821	6.5882	6.63883	6.66918	6.59234	6.59361	6.52199	6.59935	6.6386	6.70898	6.61724	6.5526	6.6274	6.78757	6.66617	6.69948	6.55436	6.52394	6.6079	6.61307	6.49011	6.66119	6.56186	6.66685	6.58029	6.56441	6.49624	6.55679	6.57454	6.55752	6.71165	6.58522	6.56317	6.51059	6.56789	6.6818	6.56464	6.67612	6.65662	6.59746	6.60149	6.71656	6.60368	6.67306	6.64632	6.62254	6.67398	6.73491	6.63942
ASAH1	6.80169	6.70648	6.56925	6.73385	6.71609	6.68892	6.79524	6.88634	6.71623	6.90999	6.7458	6.78481	6.55722	6.71901	6.66995	6.79861	6.71611	6.76656	6.71752	6.9474	6.82072	6.83852	6.6373	6.90683	6.76384	6.75805	6.82828	6.71678	6.70425	6.75041	6.8429	6.74867	7.04237	6.74399	6.74869	6.80561	6.69616	7.01394	6.77336	6.83599	6.82052	6.71656	6.93741	6.68844	6.74085	6.8003	6.59808	6.92624	6.76055
FAM90A14	6.72827	6.81974	6.73677	6.82738	6.70929	6.74029	6.7144	6.69025	6.76986	6.74759	6.72935	6.67502	6.78967	6.67568	6.81993	6.51554	6.66113	6.72491	6.81657	6.75719	6.58583	6.71018	6.78507	6.69412	6.66253	6.72914	6.70679	6.8327	6.75342	6.76179	6.75228	6.82486	6.87355	6.71409	6.7036	6.87557	6.71161	6.77196	6.78433	6.66883	6.70264	6.65655	6.6816	6.78871	6.87885	6.6196	6.8066	6.79988	6.70468
DMRTA1	6.62708	6.6657	6.49418	6.53352	6.57514	6.57302	6.60986	6.76039	6.65942	6.73137	6.61447	6.60399	6.67627	6.62181	6.622	6.5717	6.55077	6.61257	6.57859	6.56347	6.59214	6.55835	6.71268	6.64458	6.65013	6.74481	6.57369	6.64103	6.62075	6.5656	6.58361	6.68122	6.66417	6.72439	6.65157	6.62171	6.60117	6.6914	6.7195	6.62922	6.73199	6.7187	6.6218	6.61785	6.62607	6.53956	6.64313	6.78988	6.69396
FLCN	7.29298	6.91973	6.77326	8.0053	6.9264	7.28261	6.92433	6.93403	7.09635	7.06831	6.86273	6.97114	7.25026	7.65133	6.73293	7.02703	7.04352	7.12363	7.03033	6.96054	6.90806	6.95321	6.99217	7.80111	6.85508	6.9018	6.89888	6.91206	7.0078	7.55896	6.85674	6.97548	7.41587	7.07914	7.75778	7.20644	7.34514	7.36081	6.97628	6.92092	6.89798	7.09083	6.86834	6.98226	6.94117	7.30767	7.02668	7.44096	6.89469
ASB6	6.64196	6.60959	6.62792	6.56162	6.54721	6.5197	6.67124	6.56145	6.72587	6.52339	6.68051	6.54358	6.52376	6.55905	6.6522	6.63685	6.60126	6.64354	6.59068	6.58307	6.5465	6.62753	6.58353	6.62574	6.64896	6.55085	6.53344	6.6189	6.59953	6.50326	6.60294	6.48853	6.52682	6.54034	6.60051	6.5059	6.55495	6.57448	6.55853	6.64435	6.68763	6.58718	6.47446	6.52275	6.6578	6.67457	6.58598	6.46068	6.48084
ING1	6.81374	6.74673	6.76303	6.69145	6.69826	6.7473	6.77894	6.73495	6.68493	6.79751	6.76106	6.92575	6.9377	6.70169	6.78046	6.85372	6.88553	6.83643	6.71037	6.72987	6.85538	6.73417	6.73225	6.84547	6.84412	6.74227	6.72384	6.67898	6.86151	6.83167	6.94887	6.69398	6.75972	6.80483	6.82878	6.81257	6.80801	6.90082	6.66657	6.70676	6.82052	6.6811	6.72752	6.76458	6.74202	6.79374	6.76994	6.72807	6.93623
ZMYND12	6.76705	6.87514	6.76643	6.82884	6.90415	6.87879	6.92653	6.7615	6.93086	6.86989	6.77484	6.78481	6.92436	6.93254	6.7983	6.79713	6.72085	7.07791	6.72118	6.84459	6.78932	7.00948	6.84257	6.73223	6.83607	6.74352	6.82828	6.7457	6.76063	6.81565	6.87093	6.84234	6.72084	7.00809	6.86792	7.01883	6.85096	6.98684	6.85496	6.79587	6.78531	6.84073	6.84707	6.89415	6.87593	6.89138	6.7906	7.03592	6.85678
SIGLEC10	9.58199	8.74131	9.89893	10.1062	9.16202	9.15858	9.63267	9.39509	10.1173	8.79008	9.85447	10.0338	10.0089	9.7364	9.95348	9.96005	9.63705	9.92752	10.0003	9.74667	10.4412	9.87411	9.94388	10.0996	9.92012	9.05847	9.52584	10.2127	9.30694	9.65345	9.75888	10.0327	9.2812	9.84729	9.90517	9.60192	9.30638	8.81737	9.75289	10.2667	9.67743	9.7382	8.73783	9.75431	9.14192	9.28153	9.48092	9.72885	10.0985
INTS6	8.38576	8.5502	8.41379	8.22045	8.19434	8.37426	8.22609	8.26463	8.49663	8.33347	8.27945	8.30372	8.33564	8.37828	8.21712	8.26882	8.49718	8.41325	8.22898	8.54269	8.46077	8.35444	8.39968	8.18712	8.23974	8.17401	8.38576	8.46981	8.56615	8.3719	8.54835	8.67352	8.39017	8.36433	8.24679	8.15084	8.53579	8.12581	8.20344	8.33991	8.60134	8.51875	8.47814	8.37553	8.20643	8.473	8.30181	8.38413	8.35536
CTIF	6.77269	6.77067	6.93276	6.88108	6.93073	7.1508	6.90585	6.89003	6.97029	6.87852	6.93265	6.88642	6.91828	7.00722	6.85833	6.93832	7.05202	6.86371	6.89282	6.89694	6.9713	6.96248	6.83012	6.93457	6.97427	6.77978	6.78557	6.99389	6.83318	6.9674	6.75772	6.58666	7.03629	6.91018	6.8003	6.98658	6.80552	6.98139	6.7897	6.77949	6.82052	6.75146	6.84868	6.7304	6.87322	6.73334	6.81804	6.86988	6.81359
UGT3A2	6.55081	6.48123	6.67633	6.53021	6.60051	6.69666	6.65052	6.60073	6.69189	6.65715	6.5847	6.62738	6.6037	6.53295	6.57712	6.71297	6.61664	6.59761	6.55759	6.65843	6.59642	6.584	6.58075	6.5724	6.49132	6.63121	6.62164	6.50568	6.53656	6.5656	6.62981	6.59678	6.68938	6.56758	6.57089	6.63	6.65388	6.68593	6.63402	6.62922	6.6708	6.5615	6.52186	6.68445	6.65031	6.55658	6.61085	6.56247	6.66337
AGPAT4-IT1	6.7503	6.6003	6.76426	6.8026	6.68843	6.63958	6.62538	6.64539	6.658	6.68867	6.57876	6.63569	6.74385	6.86853	6.67404	6.62413	6.64168	6.66908	6.83112	6.79043	6.72489	6.74556	6.627	6.70885	6.67289	6.73031	6.61685	6.80254	6.70545	6.80006	6.54545	6.59116	6.56317	6.76554	6.73381	6.74254	6.73882	6.71958	6.56646	6.60772	6.79523	6.56543	6.62349	6.55286	6.83445	6.54603	6.6804	6.59188	6.51513
TIAM1	6.8405	6.72224	6.82507	6.71679	6.77127	6.75536	6.72576	6.82556	6.85387	6.77088	6.82891	6.70565	6.81966	6.83965	6.67952	6.75342	6.87647	6.85244	6.78702	6.84459	6.7261	6.65491	6.76828	6.64787	6.78109	6.74752	6.81077	6.79748	6.85874	6.777	6.73381	6.75681	6.72491	6.7756	6.73636	6.66578	6.7608	6.80403	6.73065	6.76651	6.86191	6.72738	6.75867	6.82926	6.84596	6.8003	6.71235	7.03749	6.7707
SERPINE2	7.08551	7.40476	7.0914	6.93365	7.25345	7.33832	7.49157	7.26735	7.15613	7.16733	6.97096	7.46539	7.39626	6.85305	7.35022	7.28364	7.10977	7.48196	7.62881	7.22046	7.18067	7.38446	7.36102	7.39116	7.48665	7.27572	7.2944	7.39391	7.23492	7.21897	7.38852	6.95452	6.98785	7.16664	7.17559	7.50585	7.26374	7.03489	7.4583	7.46505	7.2106	7.63879	7.53238	7.19045	7.46249	7.52312	6.90073	7.58656	6.84991
KLHL18	7.16988	7.31771	7.19054	7.0991	7.15522	7.11423	7.1929	7.17456	7.10999	6.99083	7.17675	7.27381	7.30452	7.14619	7.38259	7.1763	7.16457	7.14006	7.17725	7.20453	7.16348	6.94787	6.93461	7.13992	7.12185	7.02301	7.30002	7.25968	7.05904	7.39597	7.29032	7.31785	7.17993	7.16392	7.26999	7.12448	7.09512	6.96573	7.12725	7.32563	7.27059	6.85483	7.13352	7.15823	7.06069	7.14828	7.23443	7.02591	7.03026
RET	6.68652	6.70995	6.80485	6.56767	6.74012	6.68892	6.78023	6.77433	6.7136	6.61269	6.67264	6.64249	6.60091	6.74623	6.76279	6.60927	6.68634	6.75543	6.55302	6.68247	6.82442	6.78849	6.661	6.64787	6.61979	6.78084	6.717	6.89631	6.67954	6.66628	6.66621	6.80653	6.62161	6.72306	6.91473	6.75656	6.77229	6.76052	6.59847	6.67712	6.7253	6.74655	6.69871	6.67447	6.75887	6.8145	6.6548	6.73361	6.80621
TSHZ2	7.01196	7.16132	6.88744	6.91184	6.72544	7.19794	6.82842	6.95018	7.05206	6.93606	7.12989	6.94851	7.07533	6.84331	6.87	6.91019	7.10889	6.75543	6.97892	7.01519	6.83803	7.12629	7.05188	6.80283	7.00328	7.01995	6.80485	6.80766	6.87987	6.95416	6.90819	6.79818	6.67073	6.88905	6.71069	6.78507	6.92464	6.88573	6.93906	6.94108	7.01434	6.72738	6.93385	7.03473	7.04276	6.93969	6.85891	6.89644	7.07746
ARRDC2	7.73024	7.65725	7.83336	7.89066	7.68353	7.74619	7.96826	7.59737	7.56074	7.82066	7.73731	7.85299	7.78639	7.89506	7.7497	7.932	7.90712	7.72426	7.86416	7.67757	7.80359	8.01496	7.8305	7.95021	7.55792	7.73998	7.73245	7.8546	7.80862	7.98033	7.67898	7.75591	8.03899	7.63199	7.9722	7.59962	7.74906	7.94794	7.71845	7.71876	8.02808	7.73884	7.92981	7.45787	7.93766	7.76651	7.82139	7.60955	7.68218
GSTA2	6.82132	6.78659	6.67993	6.60481	6.69221	6.73752	6.66974	6.64416	6.75614	6.68612	6.67018	6.67628	6.74932	6.75299	6.82883	6.74773	6.78044	6.75543	6.68252	6.76775	6.63141	6.59093	6.8339	6.66512	6.65354	6.76698	6.6364	6.72498	6.82079	6.65467	6.83849	6.69674	6.69746	6.71293	6.71489	6.75171	6.6567	6.74552	6.74567	6.79375	6.70039	6.75382	6.74486	6.80996	6.68827	6.85525	6.68306	6.88633	6.77651
DSP	6.77032	6.79924	7.04918	6.89785	6.74224	6.77223	6.80813	6.80459	6.84007	6.74519	6.60602	6.56937	6.7514	6.63988	6.71692	6.75635	6.77481	6.69354	6.63904	6.68059	6.62593	6.75019	6.7468	6.74231	6.67885	6.75018	6.69714	6.70055	6.66621	6.78423	6.76968	6.56988	6.72694	6.78244	6.73775	6.74723	6.75819	6.58962	6.78266	6.72245	6.69337	6.75146	6.81226	7.06967	6.70485	6.62254	6.82128	6.63739	6.78845
THAP12	9.51139	9.55887	9.48972	9.01106	9.02969	9.86986	9.54748	9.25588	9.07174	9.89487	9.44826	9.55406	9.44008	9.6156	9.48746	9.46455	9.54347	9.07915	9.319	9.55559	9.30732	9.44599	9.44091	9.48895	9.49598	9.88801	9.44976	9.73059	9.5693	9.4794	9.07353	9.39395	9.31479	9.14907	9.15925	9.41923	9.64553	9.26783	9.30694	9.35418	9.80715	8.93334	9.54748	9.47906	9.74667	9.71418	9.62421	9.11951	9.32517
LOC100130673	6.60216	6.68968	6.59024	6.76605	6.63131	6.62587	6.65658	6.5849	6.78061	6.68741	6.57292	6.77132	6.72103	6.67424	6.70271	6.62091	6.71925	6.76325	6.67247	6.63967	6.79349	6.62403	6.70842	6.734	6.70207	6.58106	6.67468	6.65777	6.65669	6.67772	6.62226	6.79953	6.80511	6.84168	6.58749	6.73348	6.75058	6.64955	6.62486	6.77453	6.58762	6.70207	6.95093	6.70258	6.64905	6.74726	6.6037	6.54217	6.52208
GPATCH1	6.77158	6.92993	6.79986	6.63238	6.6695	6.6675	6.61906	6.79297	6.6985	6.6743	6.73987	6.74891	6.84665	6.6641	6.90858	6.69789	6.85305	6.80376	6.7044	6.77626	6.60765	6.71666	6.72037	6.75069	6.71964	6.63256	6.90131	6.79875	6.67701	6.85862	6.78538	6.64956	6.79326	6.72811	6.61863	6.72092	6.71161	6.63986	6.6621	6.71527	6.66153	6.82002	6.84371	6.78871	6.6819	6.73066	6.7744	6.70535	6.80274
DVL1	6.64314	6.67243	6.75528	6.58349	6.59106	6.6675	6.62697	6.68771	6.64132	6.63724	6.62302	6.65144	6.62871	6.70875	6.62334	6.69167	6.68486	6.70538	6.57308	6.59087	6.63141	6.72146	6.74428	6.69069	6.70207	6.61995	6.82703	6.61266	6.68206	6.70348	6.77539	6.64084	6.61538	6.65681	6.6419	6.77378	6.60873	6.68957	6.59208	6.65938	6.49733	6.63012	6.66567	6.67172	6.67463	6.60561	6.6997	6.49096	6.64927
METTL3	7.56368	7.5583	7.53116	7.4796	8.01973	7.47938	7.87131	7.64404	7.48205	7.84298	7.65244	7.70565	7.57911	7.72436	7.66284	8.0336	7.80155	7.49756	7.8404	7.51105	7.65554	7.60803	7.79589	7.49157	7.73389	7.72598	7.50108	7.52813	7.58268	7.86752	7.49302	7.6145	7.68601	7.48773	7.56028	7.8273	7.69924	7.916	7.93152	7.63598	7.71347	7.25778	7.72884	7.57208	7.67088	7.69386	7.76701	7.4711	7.4368
UPK1A	6.62708	6.69626	6.61027	6.61258	6.59507	6.73752	6.67291	6.72703	6.79997	6.68997	6.5236	6.73975	6.6037	6.69878	6.54973	6.6258	6.57805	6.68334	6.66447	6.67507	6.7223	6.7614	6.65699	6.6565	6.64652	6.61296	6.69847	6.68365	6.76063	6.71661	6.76753	6.7283	6.69956	6.65026	6.77128	6.70939	6.76211	6.63019	6.66365	6.65477	6.65431	6.53597	6.77445	6.67306	6.70698	6.78712	6.73941	6.66934	6.74546
FANCI	6.97356	6.81314	6.78178	7.00155	6.93588	6.96138	6.7159	6.92454	6.75487	6.81573	6.81833	6.78006	6.79281	6.79488	6.71569	6.82576	6.84056	6.63302	6.81046	6.92641	6.78051	6.82449	6.83958	6.73571	6.84995	7.33095	6.72384	6.82001	6.94508	6.74097	6.72837	6.76453	6.8192	6.79281	6.59496	6.78851	6.81547	6.67612	6.80415	6.83342	6.66748	6.61981	6.72908	6.8627	6.91294	6.67457	6.7823	6.54388	6.68778
ZNF804A	6.82444	6.75224	6.87069	6.7589	6.84004	6.77506	6.80674	6.79873	7.01046	6.7487	6.80905	6.82306	6.67302	6.81933	6.75269	6.69487	6.81436	6.72045	6.68252	6.82202	6.80095	6.71994	6.75203	6.569	6.82711	6.71531	6.8023	6.75386	6.72278	6.78423	6.69874	6.69674	6.88456	6.79544	6.85329	6.79026	6.76211	6.64761	6.84416	6.79807	6.81233	6.75609	6.80335	6.92036	6.7806	6.85399	6.74776	6.86811	6.76734
AK2	6.97684	6.90676	6.93445	6.65208	6.88785	6.9392	6.82193	6.87688	6.85387	6.80804	6.92289	6.87273	6.92509	6.87189	6.91109	6.83748	6.95831	6.74615	6.90086	6.77786	6.7921	6.94503	6.88362	6.84944	6.95575	6.85802	6.8414	6.87346	6.85261	6.88593	6.78646	6.90676	6.75322	6.81383	6.79638	6.84789	6.77115	6.79615	6.64769	6.85134	6.80407	6.63855	6.80947	6.80996	6.94388	6.90752	6.9331	6.81819	6.9031
MPDU1	7.2475	7.21333	7.25159	7.10105	7.49852	7.65419	7.2982	7.27626	7.19306	7.36335	7.14908	7.30387	7.29377	7.20079	7.39666	7.18391	7.12881	7.42821	7.19426	7.15982	7.09584	7.30014	7.31519	7.13827	7.18453	7.35365	7.31532	7.11132	7.35866	7.34625	7.16072	7.2023	7.12666	7.33722	7.37841	6.96938	7.14867	7.26051	7.30974	7.25149	7.2289	7.12715	7.05697	7.37878	7.07334	7.15189	7.09653	7.25261	7.14942
P3H4	6.88063	6.90676	6.80878	6.77496	6.87808	6.90328	6.85542	6.84192	6.7492	6.78465	6.86652	6.71073	6.9627	6.99608	6.79195	7.05457	6.96756	6.83291	6.86623	6.95548	7.037	6.95051	6.94035	6.77162	6.91594	6.95482	7.02134	6.82001	6.80006	6.94599	7.02215	6.83009	6.8192	6.92036	6.79771	6.84605	6.85201	6.74026	6.75933	6.97788	6.84359	6.73996	6.89943	6.94718	6.89891	6.84888	6.87563	6.91703	6.91497
DGKD	6.74814	6.62297	6.64524	6.57565	6.74692	6.63643	6.57539	6.47793	6.56467	6.55206	6.67668	6.5526	6.71448	6.72194	6.63032	6.61269	6.78492	6.65619	6.62965	6.55337	6.64663	6.45415	6.55756	6.60492	6.60014	6.59026	6.569	6.57305	6.61951	6.79823	6.69314	6.6246	6.72084	6.5975	6.68602	6.56252	6.7212	6.65683	6.69503	6.79035	6.59158	6.69588	6.66082	6.55286	6.75342	6.68362	6.59513	6.64437	6.64804
SARS2	7.39688	7.38857	7.40209	7.76659	7.45639	7.83298	7.49347	7.42669	7.29211	7.42999	7.40132	7.61792	7.46236	7.40468	7.57156	7.3546	7.44899	7.36167	7.3639	7.3691	7.32704	7.7544	7.81236	7.44295	7.50567	8.02632	7.53701	7.3364	7.58126	7.32207	7.31778	7.4967	7.28137	7.56798	7.02967	7.50832	7.73097	7.60901	7.31533	7.74539	7.46777	7.00604	7.50094	7.62488	7.48485	7.42443	7.57673	7.21171	7.44612
CDR1	6.62708	6.65865	6.55857	6.56767	6.58537	6.48766	6.52199	6.54624	6.54117	6.5155	6.59487	6.56068	6.57841	6.65079	6.63715	6.65228	6.51923	6.6082	6.46801	6.59454	6.66618	6.48623	6.5734	6.6137	6.60014	6.41736	6.60924	6.4504	6.50949	6.59949	6.56581	6.5298	6.65988	6.61393	6.58439	6.68338	6.4996	6.68957	6.61881	6.57641	6.61523	6.57717	6.59875	6.59742	6.71954	6.71732	6.63781	6.60592	6.56274
NBEA	6.55987	6.66233	6.68581	6.60201	6.77461	6.64258	6.72146	6.69639	6.8205	6.64416	6.6421	6.70172	6.54042	6.63517	6.70398	6.70847	6.58795	6.69643	6.65838	6.53956	6.66027	6.62058	6.5064	6.74904	6.80033	6.68484	6.64849	6.53069	6.86684	6.63931	6.56581	6.58366	6.72491	6.66057	6.69144	6.56605	6.62283	6.63204	6.65943	6.42571	6.62595	6.84073	6.47446	6.73861	6.63004	6.54776	6.70241	6.53013	6.64927
ABHD5	8.78641	8.6949	9.16586	8.60272	8.7094	8.16944	8.87594	8.90011	9.28731	8.7108	9.26127	9.18501	9.01961	9.26637	8.91511	9.41178	8.81145	9.4357	8.5687	9.27716	9.68076	8.94653	8.60253	8.64681	8.70118	8.32863	9.46334	8.87689	8.80334	8.89899	9.99809	8.80695	9.30062	8.97377	9.0711	8.89018	8.7087	8.56806	9.03228	9.30181	9.27829	9.69764	8.45616	8.3237	8.60183	8.35127	8.77103	9.55303	9.04053
RPS25	11.825	11.9743	11.4906	10.7507	11.1416	11.7515	12.3163	11.5267	11.2122	12.1485	11.2727	11.5267	11.6653	11.3916	11.4346	11.5153	11.6269	10.7568	11.7719	10.9906	11.4173	11.3408	11.4906	11.5518	11.957	11.6222	11.3145	11.1841	11.6246	11.3676	10.62	11.2202	10.5836	11.5813	10.321	11.0952	12.179	10.9193	11.1014	11.6246	12.1024	10.6579	11.8188	11.5206	11.9806	11.8023	11.9364	10.7588	11.5318
PRLHR	6.57926	6.65361	6.61495	6.54246	6.61548	6.5197	6.56071	6.48182	6.6045	6.56708	6.6571	6.58962	6.55196	6.46471	6.56259	6.48879	6.62809	6.63444	6.54911	6.63774	6.59939	6.62753	6.64849	6.56211	6.49867	6.55243	6.49624	6.63183	6.57593	6.68957	6.7361	6.55694	6.72491	6.51352	6.50955	6.55749	6.51344	6.55548	6.6621	6.60268	6.59158	6.60971	6.56643	6.59742	6.55199	6.53091	6.56677	6.66527	6.61063
OR2M7	6.71186	6.62915	6.65794	6.67225	6.61684	6.60894	6.59784	6.69149	6.60574	6.66918	6.48902	6.64625	6.74269	6.51189	6.64273	6.62413	6.57121	6.67192	6.68489	6.59965	6.68911	6.70202	6.58209	6.56557	6.60014	6.63668	6.5879	6.6158	6.56785	6.56959	6.67557	6.55944	6.54332	6.55594	6.69542	6.69671	6.61473	6.54583	6.5338	6.52402	6.57367	6.65855	6.52995	6.55884	6.64126	6.57984	6.61789	6.55839	6.52593
CNNM4	6.7513	6.68727	6.761	6.73689	6.60625	6.69203	6.84634	6.73266	6.81734	6.70184	6.63817	6.7539	6.82482	6.76788	6.69257	6.58974	6.76076	6.68638	6.70193	6.79549	6.65237	6.65145	6.71644	6.6565	6.70645	6.71787	6.72135	6.71817	6.69936	6.63931	6.66853	6.62893	6.68295	6.66962	6.66005	6.80025	6.77954	6.79038	6.60919	6.84321	6.81029	6.75146	6.64331	6.75099	6.64905	6.68764	6.64184	6.64884	6.6328
BCL2L15	6.60092	6.59075	6.65298	6.58349	6.63387	6.65471	6.54649	6.60802	6.52711	6.58641	6.62846	6.59979	6.61974	6.54584	6.55668	6.55379	6.61496	6.60373	6.68618	6.57514	6.54007	6.60341	6.58504	6.47697	6.45646	6.60743	6.50978	6.50118	6.64965	6.63724	6.63104	6.66893	6.63541	6.60712	6.55875	6.62679	6.55173	6.64361	6.63719	6.65938	6.53601	6.69366	6.6218	6.56768	6.77627	6.69328	6.57723	6.58491	6.48422
RFC2	7.08247	7.08685	7.03937	6.92797	7.04721	6.90807	7.02928	6.99776	6.90715	6.98816	7.16699	6.94001	7.00346	7.211	7.05861	6.91803	7.06753	7.1326	6.98619	7.26346	7.14129	6.95321	6.98015	6.94832	7.0553	7.16085	7.08801	7.08449	7.05757	6.94026	7.13551	7.04898	7.0949	7.30894	7.12164	7.09682	7.02691	6.91127	7.03253	7.2177	6.93902	7.23095	6.98482	6.91602	6.98788	7.02741	7.13955	6.99133	7.23561
RPF1	7.90668	8.16624	8.15488	7.77803	8.33104	8.09049	8.53888	8.09124	8.10738	8.42134	8.08436	7.85635	8.09934	8.08362	8.07126	8.18271	8.12484	7.99908	8.28316	8.14907	8.12753	7.93189	7.83518	7.94419	8.18036	8.41378	8.30288	8.27256	8.29469	8.24198	7.82785	8.04628	7.98721	8.09005	7.95393	8.05095	8.32315	7.79184	7.79815	8.09865	8.32406	7.80706	7.9714	7.92678	8.26426	8.27398	8.01649	7.82856	8.09706
SNAI2	6.78265	6.72876	6.76984	6.66206	6.70078	6.68125	6.72424	6.78976	6.74141	6.72762	6.7223	6.77132	6.67835	6.71746	6.72167	6.67737	6.71143	6.92599	6.69784	6.76427	6.71293	6.76446	6.69106	6.69903	6.64293	6.68112	6.66334	6.70821	6.58743	6.6175	6.76076	6.7631	6.82144	6.68719	6.56789	6.72092	6.63482	6.75692	6.69046	6.73555	6.6567	6.679	6.80335	6.68844	6.83445	6.74162	6.71762	6.71389	6.7035
ZSCAN31	6.81666	6.81974	6.81504	6.72244	6.79999	6.77642	6.75879	6.74954	6.85838	6.88216	6.73987	6.78481	6.81875	6.86537	6.90183	6.68383	6.79833	6.74615	6.88271	6.92248	6.7336	6.89402	6.72691	6.81885	6.88853	6.83621	7.0041	6.91644	6.79892	6.90452	6.67094	6.76039	6.93905	6.76161	6.75971	6.79871	6.80801	6.63204	7.03797	6.78562	6.80853	6.90751	6.83129	6.79376	6.76101	6.76116	6.84536	6.80659	6.84516
MRPS21	9.13549	8.78933	9.16361	9.03464	8.94726	9.24769	9.33443	9.05619	8.75996	9.38551	9.06602	8.84187	8.94416	8.94653	9.30062	8.98003	9.02731	8.75723	9.13255	9.02857	8.97042	9.12517	9.56885	9.00373	8.9823	9.91118	9.01368	9.1787	9.05245	9.25662	8.66058	8.94332	8.74131	8.9699	8.71561	8.89596	9.44562	9.20044	9.07446	8.90272	9.19023	8.54665	9.02794	9.41102	9.34817	9.31479	9.11692	8.82024	9.1453
ANKRD34B	6.65845	6.73534	6.74362	6.64733	7.02527	6.67388	6.62697	6.79779	6.53977	6.55617	6.84903	6.72711	6.64268	6.62791	6.75698	6.61096	7.02029	6.71443	6.6133	6.58307	6.87349	6.68928	6.70842	6.52301	6.74507	6.5119	6.61072	6.75938	6.61234	6.82158	7.04425	6.78451	6.69956	6.82011	6.64337	6.77237	6.62283	6.64555	6.69357	6.53334	6.90301	6.59305	6.79143	6.60628	6.71704	6.69328	6.47447	6.68058	6.76509
EEF1AKMT2	6.83704	6.84003	6.76541	6.83204	7.0132	6.79699	6.69808	6.73608	6.82643	7.02433	6.84398	6.77132	6.91997	6.78116	6.80639	6.77682	6.86446	6.99629	6.80001	6.7422	6.80695	6.86805	6.90589	6.92457	6.75561	6.87887	6.94084	6.78157	6.92744	6.97819	6.82583	6.92008	6.76401	6.80007	6.81297	6.92248	6.91577	6.73839	6.72278	6.87344	6.91277	6.83024	6.74167	6.87366	6.77286	6.87739	6.96141	6.79988	6.8399
ZNF780A	6.59193	6.68727	6.73885	6.58648	6.65511	6.58564	6.70264	6.69272	6.52863	6.625	6.64904	6.66936	6.61726	6.51835	6.58848	6.56513	6.60983	6.66059	6.57991	6.53366	6.74457	6.79308	6.59252	6.48824	6.52533	6.67859	6.62755	6.65632	6.63382	6.6056	6.68856	6.64394	6.62925	6.74265	6.70498	6.50415	6.63482	6.65503	6.74873	6.5479	6.5577	6.67468	6.66876	6.51852	6.54894	6.65144	6.69468	6.62219	6.6367
LINC00668	6.6878	6.66451	6.62548	6.71545	6.76269	6.68282	6.55281	6.66902	6.63738	6.61545	6.69465	6.75512	6.62608	6.73785	6.68492	6.75786	6.5421	6.68492	6.71622	6.63774	6.66903	6.66448	6.68269	6.63624	6.72932	6.72666	6.68445	6.66835	6.62733	6.68762	6.71709	6.65237	6.66417	6.73681	6.67792	6.52625	6.75058	6.80828	6.66516	6.71051	6.64214	6.68329	6.68466	6.68445	6.68961	6.68764	6.65205	6.67647	6.71793
MARCHF3	6.93481	7.13437	6.91004	7.6048	7.02527	7.0104	6.97343	7.04615	7.19785	7.09444	7.04436	7.05783	7.02689	6.92375	7.08	7.02703	7.07111	6.91711	7.21066	7.19147	7.05439	7.01354	7.18683	7.05481	7.2397	7.09714	7.04142	7.0528	6.98558	7.25955	7.03885	7.24306	7.42714	7.21675	7.08604	7.28143	7.24005	7.26219	7.10445	7.0846	7.38542	7.55031	7.01805	7.31185	7.03242	7.13502	7.05378	7.29237	6.99473
SF3A1	6.4804	6.63923	6.63152	6.67694	6.57797	6.51167	6.63155	6.63018	6.67671	6.63724	6.53763	6.6054	6.54305	6.6031	6.69909	6.55201	6.5929	6.52873	6.56047	6.62619	6.51025	6.64119	6.65699	6.55461	6.59896	6.60459	6.70679	6.61735	6.61599	6.57169	6.57369	6.59261	6.63746	6.66838	6.5181	6.57081	6.67081	6.5646	6.53197	6.61533	6.55372	6.52219	6.56289	6.62071	6.6158	6.58128	6.57882	6.60592	6.66219
ANAPC11	6.93254	6.67125	6.77667	6.72394	6.78894	6.68437	6.76269	6.78178	6.60024	6.61406	6.73054	6.61507	6.69055	6.68871	6.71162	6.63984	6.66598	6.71908	6.75206	6.68247	6.61878	6.65491	6.61526	6.67547	6.68229	6.7833	6.69714	6.79997	6.83726	6.81009	6.7557	6.7833	6.75105	6.75035	6.72431	6.72092	6.60117	6.65324	6.69927	6.71275	6.80771	6.68538	6.7099	6.62071	6.79753	6.71453	6.74654	6.72807	6.73652
CAPG	7.54718	7.51382	7.84825	7.54315	8.11125	7.74765	7.39839	7.5485	7.72456	7.29837	7.90723	7.46539	7.19938	7.60329	7.67124	7.6387	7.45418	7.58354	7.5191	7.33347	7.41771	7.20501	7.31304	7.41098	7.44179	7.14848	7.42949	7.15775	7.57757	7.4141	7.44155	7.52942	7.42506	7.27645	7.58007	7.27432	7.5054	7.5055	7.18064	7.4664	7.4217	7.34449	7.70412	7.35159	7.20759	7.1978	7.40196	7.6829	7.81199
COPS2	7.55549	7.67212	7.5477	7.21283	7.72218	7.40822	7.57588	7.68423	7.3981	7.8282	7.6464	7.52253	7.40398	7.65799	7.5233	7.53117	7.48386	7.38855	7.49528	7.39488	7.6372	7.40266	7.51776	7.28183	7.54205	7.53147	7.69906	7.44531	7.61468	7.87195	7.43076	7.51516	7.55032	7.72519	7.37841	7.6261	7.62628	7.53581	7.45012	7.43584	7.78782	7.44352	7.42007	7.59156	7.63396	7.60892	7.35602	7.5707	7.40602
TAF1A	6.61103	6.55221	6.58662	6.61414	6.69588	6.5564	6.63296	6.65138	6.51977	6.69132	6.71258	6.7005	6.52665	6.57122	6.66373	6.51046	6.5929	6.52122	6.59328	6.63003	6.69338	6.52346	6.72177	6.57417	6.54348	6.72795	6.69986	6.70667	6.64616	6.67772	6.61261	6.77389	6.57597	6.61654	6.577	6.5844	6.71161	6.67397	6.65802	6.51642	6.65431	6.58315	6.61178	6.63354	6.6578	6.67457	6.56677	6.5862	6.65815
GSC	6.61486	6.74673	6.67755	6.66498	6.65891	6.71013	6.73249	6.73162	6.6689	6.75929	6.69317	6.77014	6.66939	6.69153	6.69773	6.65875	6.69689	6.69958	6.72606	6.64538	6.65747	6.83289	6.64712	6.81176	6.64771	6.70774	6.74391	6.77013	6.63992	6.67772	6.69755	6.71697	6.73566	6.72306	6.63676	6.84404	6.64219	6.81213	6.74567	6.77819	6.66748	6.71449	6.62679	6.6364	6.67463	6.88378	6.63642	6.71806	6.74429
PLAAT1	6.76925	7.04725	6.86777	7.02919	6.86245	7.02008	6.79033	6.77217	6.8205	6.96008	6.80082	6.7725	6.87341	6.93652	6.93114	6.94637	6.90674	6.90463	6.92548	6.81665	6.88961	6.86805	6.79091	6.87047	6.92793	6.77754	6.74777	6.9783	6.86238	6.98299	6.81355	6.67288	7.04484	6.74033	6.97527	6.78507	6.70752	6.68785	6.90041	6.77109	6.92291	7.47695	7.06477	6.77931	6.96347	6.74726	6.67904	7.12366	6.78263
ANP32CP	7.61205	7.36962	7.82641	7.65445	7.48485	7.43404	7.68423	7.78879	7.57235	7.4183	7.83518	7.69855	7.36698	7.6135	7.45076	7.66192	7.54367	7.53475	7.34466	7.53239	7.8355	7.51799	7.62021	7.48971	7.60338	7.40641	7.64177	7.57131	7.5986	7.7651	7.99354	7.43082	7.47258	7.52023	7.57333	7.52781	7.48189	7.53092	7.61431	7.77686	7.74962	7.56621	7.60389	7.47754	7.5121	7.34555	7.21694	7.84068	7.50815
LDAF1	7.16823	7.10828	7.27244	7.17124	7.05599	7.17471	7.23844	7.18896	6.96253	6.94029	7.31002	7.00199	7.01102	7.08963	7.06551	7.12826	6.97798	7.08633	6.94976	7.10818	7.04962	7.1444	7.22466	7.01802	6.99285	6.96437	7.0641	7.06242	7.0078	7.23056	6.95108	7.09652	7.10478	7.12805	7.1251	7.05392	7.17883	6.90736	7.11639	7.07208	7.09542	6.94625	7.09267	7.06384	6.9488	7.00928	7.02764	7.10631	7.20235
CHST11	6.7326	6.96836	6.90526	6.90617	6.67857	6.96266	6.72424	6.67937	6.85838	6.84279	6.74229	6.81642	6.87097	6.74887	6.93497	6.65875	6.85712	6.97006	6.8274	6.90422	7.03466	6.69577	6.75076	6.83566	6.85311	6.851	6.77552	6.91426	6.84432	6.95797	6.84186	6.81951	7.08685	6.85101	6.81434	6.9711	6.89162	6.84823	6.81908	6.91885	6.84765	6.72948	6.7823	6.814	6.89069	6.72116	6.72971	7.04224	6.79675
ATP2A2	7.15845	7.0824	6.92274	7.15968	7.17971	7.13908	6.98723	7.08474	7.09071	7.14011	7.01326	7.08998	7.03606	7.17031	7.0351	7.17866	7.25967	7.11229	7.09262	7.08925	6.99501	7.04659	7.02946	6.98526	7.09043	7.48101	6.96232	7.11249	7.23054	7.11019	6.83961	7.06407	6.98785	6.85647	7.13142	6.98658	7.15297	7.10128	6.80245	7.0846	6.89446	6.90192	7.16843	7.02909	6.98715	7.00094	7.0995	7.13564	7.12256
MYL1	6.82345	6.88998	6.78082	7.08826	6.84954	6.91722	6.79524	6.87894	7.1523	6.93939	6.84903	6.8779	6.8007	6.70875	6.89074	6.83335	6.90808	6.91131	6.94814	6.84942	6.9342	6.71666	6.86474	7.02739	6.868	6.87312	6.83073	6.73039	6.893	6.76179	6.8092	6.81582	6.96736	6.95013	6.86657	6.9601	6.87145	6.87801	6.95772	6.876	6.81413	7.11042	6.89608	6.83186	6.69791	6.86059	6.86451	6.98419	6.84516
ROR1	6.6993	6.73093	6.731	6.82004	6.80099	6.72888	6.58629	6.70795	6.89354	6.75693	6.72935	6.68836	6.68514	6.65079	6.7255	6.83335	6.72085	6.71295	6.66076	6.70459	6.74963	6.69256	6.77058	6.62574	6.80922	6.73981	6.84364	6.69495	6.72846	6.89459	6.78144	6.78693	6.79553	6.65026	6.70928	6.79522	6.74432	6.75304	6.8125	6.81093	6.74498	6.53038	6.92263	6.80861	6.76775	6.67779	6.70731	6.69728	6.78845
DEFB131A	6.71303	6.67817	6.70848	6.82884	6.64445	6.82205	6.76124	6.629	6.68041	6.8492	6.70998	6.66114	6.77854	6.74072	6.74119	6.68687	6.69541	6.75067	6.78072	6.7832	6.71162	6.80092	6.627	6.78279	6.82505	6.76816	6.57369	6.84719	6.6957	6.89865	6.70124	6.65098	6.59839	6.82387	6.68197	6.75656	6.76211	6.72731	6.77797	6.74781	6.62108	6.58512	6.56643	6.65769	6.77165	6.75577	6.63358	6.73224	6.67717
FBXW7	6.70475	6.95017	6.88204	6.85206	6.74116	6.7942	6.74355	6.82442	6.76316	6.82486	6.7458	6.69781	6.79874	6.8105	6.76044	6.72913	6.88896	6.79348	6.675	6.92248	6.78418	6.80092	6.79221	6.75955	6.98438	6.67464	6.76647	6.74007	6.75586	6.91884	6.83268	6.76991	6.61116	6.66182	6.78416	6.6641	6.782	6.99089	6.93122	6.79375	6.64718	6.93603	6.81992	6.79376	6.73239	6.76251	6.85043	6.87148	6.78263
NFE4	6.77858	6.6657	6.65298	6.70134	6.7206	6.77369	6.71146	6.629	6.6663	6.6927	6.63675	6.58962	6.70562	6.65952	6.618	6.74773	6.5929	6.66482	6.65705	6.84459	6.50073	6.78213	6.58075	6.73571	6.64421	6.67215	6.64849	6.69349	6.67581	6.56768	6.70715	6.69271	6.72694	6.58549	6.69278	6.58785	6.69481	6.55148	6.96447	6.66163	6.71137	6.58927	6.6956	6.65052	6.67839	6.75141	6.71992	6.79845	6.65563
NUCB2	8.46487	8.79326	8.54207	7.86452	8.66503	8.93748	9.12811	8.58957	8.4009	8.7228	8.74868	8.41111	8.63972	8.49904	8.84003	8.58139	8.54354	8.03317	8.63225	8.55182	8.3948	8.55515	8.35149	8.16015	8.808	9.15999	8.2837	8.52984	8.89899	8.29449	8.24262	8.31645	8.77327	8.4149	8.1616	8.29322	8.7023	8.21762	8.61269	8.52579	8.57011	8.34799	8.88822	8.17689	8.60752	8.868	8.60995	8.2554	8.13272
MMP11	6.6672	6.75421	6.731	6.83204	6.77696	6.7274	6.77609	6.67124	6.83456	6.75568	6.70737	6.88338	6.58196	6.72194	6.66864	6.76359	6.7864	6.75227	6.73651	6.60734	6.7223	6.64287	6.80901	6.74231	6.66948	6.75584	6.71997	6.70821	6.75117	6.72786	6.78343	6.66356	6.60705	6.67696	6.72845	6.57081	6.82237	6.63801	6.7243	6.74055	6.68644	6.68963	6.79286	6.76605	6.75572	6.6762	6.76375	6.67913	6.8667
GTF2E1	7.50595	7.43153	7.45358	7.09102	7.42405	7.35576	7.51162	7.15423	7.29031	7.42095	7.53715	7.36403	7.40463	7.6892	7.49988	7.12826	7.54555	7.24145	7.34969	7.40722	7.31927	7.37893	7.24181	7.36965	7.47389	7.45655	7.44122	7.4988	7.48621	7.41014	7.2789	7.44247	7.32769	7.27386	7.43068	7.20176	7.37209	7.19098	7.21583	7.32627	7.4277	7.24099	7.28562	7.48732	7.39896	7.37803	7.24368	7.19446	7.24863
TRNT1	7.40943	7.18569	7.41247	7.22216	7.75624	7.11423	7.37754	7.22251	7.17456	7.70027	7.34586	7.32893	7.42162	7.39853	7.38436	7.34548	7.38274	7.18376	7.3639	7.28906	7.36205	7.30559	7.35044	7.20192	7.27256	7.59774	7.24975	7.46356	7.3819	7.16432	7.34466	7.41931	7.37782	7.10371	6.94048	7.19257	7.20863	7.15639	7.26277	7.20376	7.48996	6.96384	7.23938	7.14134	7.26919	7.25757	7.35312	6.98134	7.11895
ELL2	6.99085	6.94354	6.97212	7.10105	7.18935	6.98071	7.10137	6.97717	6.87533	6.92229	6.95382	6.88015	7.06022	6.85305	6.97435	6.921	7.0317	6.874	7.05551	7.0689	6.86322	6.85568	6.87831	6.7203	7.03585	7.79645	6.85325	6.98595	7.29422	7.0534	7.0292	6.97427	6.86805	6.8431	7.0029	6.91691	6.84479	6.90082	6.77336	7.03709	6.89446	7.09444	7.06028	6.87492	6.96142	6.85399	6.90685	7.09366	7.11223
RPE	6.54821	6.66685	6.69077	6.60939	6.63518	6.53436	6.59528	6.57547	6.56904	6.72386	6.64076	6.54836	6.61974	6.5941	6.50613	6.6043	6.59957	6.59328	6.65572	6.59087	6.59358	6.5637	6.59799	6.50429	6.60721	6.60459	6.5658	6.6158	6.54767	6.57377	6.6185	6.53723	6.54559	6.54466	6.53997	6.5844	6.5298	6.58233	6.48137	6.63159	6.57731	6.56739	6.62846	6.53765	6.57736	6.51118	6.64933	6.62219	6.62758
ADCY7	7.9782	7.77036	7.86311	8.1505	8.12366	7.61741	7.60618	7.8486	7.71416	7.96289	7.66014	7.91036	7.87446	7.57579	7.8142	7.71784	8.07786	7.57665	7.91732	7.80449	7.64471	7.69906	7.75133	8.1559	7.6709	7.63781	7.71308	7.8918	7.73445	7.8986	7.77672	7.87133	8.00709	7.97478	8.06165	8.04002	7.69757	7.90319	7.72209	7.90163	7.57164	7.55896	7.68117	8.06821	7.81124	7.72031	7.71662	7.80261	8.00621
TMEM191A	6.91912	6.67353	6.76426	6.69446	6.73554	6.80352	6.72008	6.65138	6.8026	6.82486	6.74229	6.71073	6.84106	6.77451	6.68227	6.90736	6.94482	6.63601	6.81954	6.86599	6.69059	6.85568	7.25873	6.92246	6.828	6.83257	6.82209	6.81742	6.80954	6.75219	6.76202	6.66893	6.7145	6.86154	6.63117	6.75171	6.86542	6.8559	6.78798	6.76777	6.7798	6.86111	6.71618	6.63354	6.84497	6.71593	6.89356	6.87721	6.65815
ZHX1	6.78367	6.81033	6.75235	6.78854	6.76382	6.83754	6.69808	6.70549	6.71232	6.67298	6.74462	6.90515	6.80164	6.66989	6.67257	6.89798	6.63484	6.65186	6.78702	6.65111	6.79349	6.72445	6.77769	6.65475	6.78324	6.62424	6.82703	6.8211	6.7456	6.73149	6.7732	6.66762	6.68729	6.83812	6.74869	6.62844	6.67638	6.62455	6.60919	6.69982	6.76626	6.68751	6.76826	6.72621	6.76437	6.83529	6.83261	6.66527	6.77535
WASHC1	10.3047	10.1987	10.1099	10.94	10.1198	10.413	10.1831	10.8927	10.1007	10.1981	9.8383	10.4551	10.3661	9.72436	10.1563	10.3717	10.0057	10.7064	10.4195	10.217	10.3889	10.2612	10.7084	10.4903	9.96327	10.3031	10.2347	10.3223	10.2935	10.31	10.643	10.0126	9.75521	10.3703	10.2222	10.775	10.3432	10.8948	10.9906	10.2814	10.1644	10.3064	10.4522	10.7084	10.6788	10.4775	10.7568	10.6074	10.7864
LRRIQ1	6.65616	6.59416	6.48993	6.52873	6.54991	6.61048	6.48694	6.66196	6.46356	6.535	6.63385	6.49294	6.53301	6.43313	6.5109	6.4477	6.47578	6.53161	6.46979	6.56137	6.50624	6.64967	6.60482	6.64953	6.5345	6.48864	6.50112	6.52204	6.55806	6.60358	6.67795	6.47348	6.43623	6.58416	6.53833	6.57081	6.5949	6.5127	6.63402	6.57103	6.60031	6.60555	6.59349	6.55113	6.53003	6.55658	6.6804	6.50247	6.56805
SND1-IT1	7.03111	7.00793	7.11081	7.33506	7.30593	7.10367	6.8054	7.16984	6.99266	7.15281	7.26128	7.0846	7.04279	6.94765	7.00283	7.25618	7.10773	7.13809	7.20888	6.99257	7.20252	7.08682	7.41706	7.23703	7.12394	7.27151	6.92437	7.09601	7.06406	7.19884	7.26088	7.01545	6.8763	7.14053	6.95058	7.38926	7.05956	7.55235	7.15256	7.17599	7.23497	6.679	7.06742	7.09033	7.39139	7.12375	7.39432	6.90468	7.00852
PDE6B	6.7503	6.93071	6.93276	7.01843	6.89245	6.87721	7.00596	6.78565	6.94695	6.91191	6.84398	6.80765	6.83405	6.92067	6.88417	6.89378	6.89143	7.12527	6.88103	6.68612	6.66618	6.79918	6.96529	6.74231	6.8715	6.83929	6.82567	6.76883	6.88077	6.9112	6.90819	6.91164	6.94203	6.77064	6.89651	6.81257	6.87851	6.68396	7.08305	6.94846	6.78616	6.75827	6.88443	6.78185	6.96544	6.85399	6.83757	6.88974	6.77784
CDC14A	6.95984	7.08436	6.95524	7.05155	6.82924	6.92456	6.85542	6.97527	6.87533	7.07968	7.09653	7.02298	6.89685	6.98173	6.84067	7.03171	6.95831	6.94336	7.05303	6.75537	7.00321	6.90444	7.12562	6.94034	7.08629	6.9386	6.80837	7.12827	6.93908	6.95797	6.91831	6.84727	7.00882	6.86655	6.95817	6.92596	6.9799	7.18951	7.21583	7.03349	6.97178	6.68329	6.99516	7.02668	7.02953	7.0675	7.23829	6.7362	7.00567
STAB1	6.99549	7.02695	7.09538	7.00155	7.26936	7.26403	7.06856	7.21122	6.94984	6.98492	7.08919	7.28103	7.11053	6.95885	7.29969	7.30672	6.99836	6.99103	7.15923	7.16406	6.90806	7.00636	6.90589	6.99371	6.93545	6.89493	6.9709	6.86998	6.87477	6.89051	6.68856	7.04898	7.14138	7.07413	7.02678	6.98658	6.82237	6.89691	6.77797	7.08232	6.84277	6.82499	6.83911	6.85475	6.75779	6.96352	7.00317	7.08523	7.06216
CDK5RAP2	7.82686	7.78638	7.59567	7.64491	7.32254	7.57974	7.53304	8.19933	7.74218	7.72406	7.86569	7.81373	7.61656	7.29567	7.51461	7.58775	7.39832	7.51416	7.66228	7.89609	7.55556	7.58394	7.48024	7.96214	7.74397	7.51674	7.03706	7.72406	7.60865	7.19632	7.7946	7.68423	7.14927	7.33287	7.37686	7.7668	7.76144	8.17565	7.50295	7.43176	7.67708	7.91177	8.00721	7.65101	8.01762	8.07637	7.75506	7.67898	7.88371
RGS1	6.92879	6.81668	6.83515	7.0897	6.9182	6.7473	6.87188	7.0787	6.74393	6.90823	6.99911	6.7979	6.81875	7.05001	6.87899	7.04105	6.91296	7.0935	6.74837	6.83213	6.77675	6.87109	6.90483	6.66169	6.77995	7.05454	6.93023	7.0819	6.86684	7.15322	6.74763	6.89448	6.90724	7.01027	7.28339	6.69148	7.01746	6.82299	6.69644	6.75288	6.82707	6.81743	7.09601	7.01299	7.25277	6.69328	6.87161	6.82303	6.86769
DHX9	7.58602	7.43819	7.54504	7.31742	7.15676	7.42884	7.34415	7.49629	7.45663	7.73825	7.35873	7.43914	7.48402	7.53171	7.45418	7.33415	7.50041	7.31754	7.56779	7.38983	7.50368	7.32977	7.41223	7.40446	7.44598	7.6048	7.4998	7.41409	7.49904	7.44507	7.26776	7.45846	7.4962	7.40914	7.34955	7.31833	7.42822	7.42004	7.37125	7.46079	7.48444	7.58976	7.55758	7.43322	7.34516	7.55208	7.60598	7.26073	7.56603
NRF1	6.63712	6.6827	6.59714	6.71402	6.71847	6.63325	6.63985	6.59541	6.5862	6.61817	6.62982	6.54085	6.61133	6.75025	6.67554	6.65875	6.61323	6.58112	6.61055	6.54731	6.62178	6.58739	6.60482	6.67204	6.62963	6.62133	6.60314	6.5714	6.54641	6.6076	6.50818	6.5983	6.53483	6.65026	6.63543	6.60849	6.63768	6.62842	6.67507	6.72734	6.51737	6.61357	6.64667	6.63496	6.52573	6.62545	6.731	6.54217	6.62475
NTN3	6.76705	7.12456	7.08286	6.8026	6.85234	6.81084	6.71859	7.10794	6.85387	6.90293	6.93867	6.96421	7.05524	6.69153	6.84398	7.24781	6.94234	7.28442	6.87458	7.18057	7.15545	6.82901	7.03245	7.07618	6.83358	6.78084	6.90019	6.92281	7.00886	6.99982	7.19097	6.89577	6.83293	7.15071	6.9725	6.87922	6.82892	6.9263	7.08305	6.97417	6.96584	7.59715	7.34384	6.92702	6.77627	7.1419	6.74776	7.25831	6.97315
KIAA0319L	7.02637	6.98114	7.10145	6.95839	7.01431	7.08248	6.81219	6.92618	7.05062	6.79306	7.14472	6.94001	7.0372	7.16523	7.14899	6.96368	7.28019	7.10655	6.91825	6.96696	7.25009	6.84136	7.15663	7.06307	6.95308	6.8195	7.09469	6.93969	7.03552	7.19485	7.56358	7.00421	7.38819	6.98877	6.88785	6.75494	7.12305	6.49429	6.95256	7.15137	6.99952	7.54296	7.04385	6.76458	7.00508	6.88719	6.77331	7.18565	6.86969
CELF6	6.8405	6.77562	6.85282	6.97767	6.79908	6.71308	6.82842	6.94136	6.76316	6.83334	6.81616	6.89963	6.69712	6.85422	6.82113	6.99533	6.73174	6.84616	6.70324	6.74403	6.84362	6.86198	6.9844	6.95589	6.73256	6.95138	6.79289	6.77727	6.8128	6.89665	6.91332	6.83822	6.78865	6.75909	6.89651	6.78329	6.69911	6.77196	6.84957	6.86078	6.76829	6.80965	6.77751	6.85756	6.84696	6.78441	6.80997	6.82905	6.818
KRTAP19-4	6.56268	6.53786	6.51318	6.49257	6.63776	6.60585	6.60536	6.61298	6.59469	6.51383	6.69317	6.55424	6.59058	6.61108	6.55668	6.56074	6.52089	6.58584	6.59597	6.60546	6.53129	6.57042	6.55225	6.51127	6.57889	6.75018	6.57533	6.5714	6.64488	6.56959	6.65172	6.53723	6.46898	6.5013	6.53513	6.61021	6.53136	6.57638	6.66943	6.60019	6.60776	6.64843	6.60211	6.60628	6.56173	6.5889	6.47932	6.64733	6.64197
PLAU	6.88684	7.01617	6.75768	6.77652	6.7434	6.7942	6.83129	6.86986	6.75063	6.78465	6.93592	6.84127	6.80741	6.89457	6.85734	6.87019	6.75772	7.03542	6.78602	6.6899	6.94636	6.75805	6.85227	6.87505	6.81747	6.86644	6.85325	6.80624	6.84946	6.87257	6.92042	6.74198	6.82791	6.89744	6.76873	6.97788	6.77229	6.98871	6.77797	6.8536	6.83928	6.82246	6.89943	6.80861	6.76101	6.92955	6.70493	6.78521	6.8581
TNPO2	8.24435	8.14184	8.01384	8.3451	8.21994	8.35052	8.41186	8.32026	8.40327	8.25313	8.40605	8.43633	8.18836	8.19255	8.22079	8.459	8.47794	8.51257	8.41581	8.14096	8.23273	8.23289	8.4299	8.29624	8.28691	8.39659	8.16727	8.18549	8.30119	8.40551	8.04218	8.32332	8.0618	8.08157	8.40623	8.46134	8.26222	8.32968	8.29131	8.20152	8.48322	8.49349	8.02452	8.33671	8.36468	8.51312	8.12171	8.31313	8.23475
LINC00482	6.63825	6.67461	6.72535	6.66639	6.70929	6.65165	6.67744	6.68285	6.72157	6.64286	6.83078	6.69656	6.65238	6.59088	6.58009	6.75204	6.75612	6.57184	6.65187	6.61498	6.64802	6.67095	6.69504	6.71697	6.78109	6.73516	6.68593	6.75386	6.73756	6.73329	6.77203	6.63918	6.70381	6.55317	6.80392	6.71418	6.74686	6.6189	6.76845	6.68427	6.60031	6.53038	6.61532	6.63777	6.71954	6.63542	6.59959	6.67779	6.67586
MYL12A	6.48331	6.66233	6.60117	6.62179	6.58379	6.59212	6.62538	6.67822	6.5902	6.59353	6.62846	6.63162	6.60617	6.60776	6.52764	6.65385	6.43752	6.57184	6.58534	6.65297	6.64956	6.60341	6.57942	6.58134	6.67885	6.59422	6.55374	6.58696	6.49753	6.68957	6.62481	6.55944	6.5675	6.66575	6.60718	6.74723	6.60262	6.63019	6.70254	6.67001	6.52148	6.59489	6.70035	6.67759	6.57457	6.58724	6.6642	6.73361	6.67105
KCNQ1	6.58062	6.61538	6.56497	6.68124	6.70602	6.6675	6.64757	6.69392	6.61002	6.77207	6.7061	6.62738	6.71552	6.70169	6.64415	6.58015	6.55756	6.72638	6.71878	6.69352	6.59214	6.84769	6.72964	6.62754	6.71964	6.54176	6.77552	6.70358	6.7723	6.62699	6.68968	6.6757	6.73783	6.6974	6.76096	6.85111	6.80801	6.66254	6.70717	6.74292	6.65926	6.62188	6.79564	6.7687	6.73701	6.69906	6.70611	6.63595	6.6609
SLCO1A2	6.54288	6.55094	6.76541	6.71257	6.7533	6.59664	6.77474	6.70669	6.56333	6.63859	6.56693	6.72166	6.7907	6.69585	6.64415	6.55727	6.67891	6.72786	6.74258	6.56561	6.60635	6.68595	6.61386	6.58825	6.54841	6.60459	6.80103	6.63793	6.67322	6.63931	6.89729	6.80495	6.79553	6.66182	6.61863	6.67215	6.69207	6.80828	6.62486	6.7116	6.74076	6.73996	6.63336	6.67605	6.65393	6.71453	6.68306	6.72343	6.60001
MYLIP	9.91677	9.40783	10.0057	9.57248	9.76777	9.48375	9.7364	9.58374	9.73897	9.93933	9.69812	9.69261	9.79463	10.0023	9.72596	10.0133	9.86788	9.54616	9.94155	9.95666	10.0855	10.096	9.84835	9.6099	9.65661	9.7065	10.1392	10.1745	10.0126	9.94709	10.1486	9.7978	9.9444	10.1062	9.8549	9.5373	9.68076	9.29737	9.77415	9.88545	9.99933	10.5293	10.0347	9.89084	9.58722	9.9895	9.61904	9.97874	10.0855
ZBTB7A	7.11238	6.95717	6.98459	7.32677	7.06388	7.17359	7.06069	6.97527	7.28713	7.14794	7.04606	7.25873	7.16132	7.07854	7.10714	7.27815	7.10019	7.38694	7.14599	7.10525	6.92878	7.11415	6.9281	7.15856	7.1906	6.88418	7.06335	6.97415	7.09186	7.08852	7.1254	7.00885	7.16499	7.08457	6.911	7.14238	7.15199	7.16225	6.8269	6.97309	7.10484	7.05138	7.01503	7.20529	7.11597	6.77879	6.97796	7.47793	6.89361
SYNDIG1L	6.71544	6.67817	6.61916	6.63877	6.66822	6.70263	6.63985	6.78375	6.7479	6.68741	6.73987	6.60685	6.65973	6.60776	6.64415	6.82576	6.53155	6.77337	6.70193	6.74047	6.75852	6.66604	6.56881	6.55095	6.61235	6.71663	6.65756	6.59033	6.60623	6.73329	6.69083	6.6649	6.72491	6.69229	6.63676	6.67856	6.70342	6.76052	6.70082	6.78796	6.68416	6.59122	6.7227	6.73305	6.60358	6.71732	6.70611	6.65848	6.55993
SLC39A10	7.06146	7.03343	7.1299	7.01237	7.09186	7.14218	7.12314	7.06461	6.99266	7.11225	7.18591	6.97607	7.05841	7.07344	7.19024	6.97814	7.20575	6.787	7.1849	6.98752	7.20663	7.06761	7.02723	6.86278	7.06988	7.19441	7.05048	7.07495	7.17661	6.96368	6.91644	7.06165	6.85349	7.05662	6.74457	7.0138	7.12395	7.02343	7.101	6.98501	7.06018	6.68963	6.97809	6.99226	7.15402	7.1061	7.17303	6.8111	7.06314
CASC15	6.7681	6.76601	6.54981	6.67384	6.73196	6.80352	6.73813	6.75648	6.65942	6.72386	6.72935	6.65144	6.70357	6.80538	6.78872	6.82717	6.67237	6.74178	6.70324	6.81499	6.86916	6.82152	6.79908	6.6565	6.73894	6.87217	6.86508	6.75386	6.74775	6.78798	6.78764	6.76039	6.74442	6.81136	6.84718	6.82053	6.67492	6.76224	6.69208	6.91153	6.69212	6.6445	6.72752	6.7844	6.72284	6.74582	6.7549	6.71937	6.91007
PNLDC1	6.80915	6.65234	6.78653	6.54081	6.88009	6.80935	6.76269	6.65728	6.85105	6.82572	6.75678	6.78948	6.82183	6.69585	6.82329	6.67424	6.62809	6.76482	6.65961	6.72447	6.74711	6.95763	6.70571	6.6634	6.5938	6.75915	6.86846	6.75253	6.66268	6.62495	6.64444	6.74867	6.71668	6.60016	6.94201	6.66054	6.71965	6.67397	7.01221	6.71275	6.63104	6.85171	6.72102	6.63354	6.67056	6.61804	6.82128	6.77006	6.66718
CNOT7	8.84274	8.85474	8.72682	8.79146	8.46656	8.8564	8.71465	8.74706	8.50831	8.69205	8.66764	8.6857	8.74623	8.83293	8.66875	8.55626	8.68526	8.14518	8.55713	8.68963	8.75194	8.73627	8.8072	8.66287	8.81233	8.80773	8.84093	8.78549	8.846	8.75194	8.41505	8.88	8.58877	8.57301	8.49984	8.5843	9.05947	8.51194	8.58975	8.72948	8.67868	8.49985	8.70616	8.93003	8.85796	8.81337	8.68013	8.52066	8.95643
STAU1	8.36681	8.45305	8.421	8.79146	8.45494	8.37136	8.37699	8.20209	8.9222	8.5399	8.4959	8.71077	8.58776	8.75057	8.2547	8.6417	8.5788	8.51816	8.57759	8.34105	8.58139	8.3237	8.10949	8.62867	8.72731	8.13272	8.45939	8.49717	8.29062	8.67188	8.40677	8.53233	8.74799	8.53828	8.73627	8.83671	8.50649	8.16927	8.33532	8.40941	8.48811	8.64402	8.10782	7.98917	8.35822	8.36467	8.35841	8.44002	8.44786
SKIDA1	6.53472	6.76294	6.69898	6.6548	6.61172	6.67533	6.67124	6.58624	6.69724	6.54058	6.62443	6.63162	6.67728	6.62646	6.618	6.66638	6.70181	6.66342	6.65705	6.59087	6.56763	6.54372	6.66783	6.59333	6.76973	6.82139	6.74777	6.66528	6.61828	6.64315	6.56074	6.62313	6.72491	6.56603	6.6419	6.90715	6.87145	6.67006	6.66943	7.04793	6.62226	6.62391	6.59524	6.62216	6.66424	6.61646	6.62729	6.71674	6.80735
MAPKAPK2	6.55443	6.6354	6.59573	6.51573	6.58683	6.59057	6.76948	6.57414	6.63068	6.47771	6.5699	6.64883	6.55331	6.65952	6.57417	6.69487	6.60441	6.52713	6.559	6.58109	6.55891	6.75334	6.4977	6.52091	6.64168	6.61995	6.60154	6.72637	6.51812	6.68171	6.51227	6.57484	6.63129	6.57602	6.66005	6.63805	6.48816	6.60516	6.61397	6.51265	6.6235	6.56739	6.5513	6.59581	6.57457	6.57235	6.64313	6.59597	6.53094
GOT1	7.77294	7.52199	7.54504	7.58079	7.71959	7.63639	7.72107	7.37467	7.43829	7.69864	7.59729	7.41494	7.58748	7.62438	7.47706	7.46874	7.57361	7.28752	7.66292	7.4528	7.29058	7.50512	7.59444	7.51681	7.60161	8.07622	7.5973	7.62837	7.65663	7.63738	7.17092	7.63453	7.39474	7.64394	7.30127	7.60095	7.75001	7.41232	7.51079	7.58394	7.63321	7.15541	7.65034	7.58572	7.66635	7.69461	7.5233	7.32803	7.41099
ATP10D	6.65354	6.68161	6.70382	6.56011	6.66416	6.66263	6.51839	6.62161	6.72958	6.63724	6.61303	6.62314	6.61133	6.74072	6.68757	6.72336	6.82784	6.69643	6.6228	6.65297	6.66027	6.76446	6.67469	6.59168	6.583	6.68619	6.70132	6.67124	6.74005	6.66628	6.6837	6.69398	6.74655	6.58972	6.59496	6.69671	6.63624	6.62842	6.65213	6.60398	6.84864	6.65655	6.54465	6.56037	6.68827	6.68764	6.71762	6.55399	6.6328
USP9X	8.57323	8.57872	8.45598	8.27328	8.30425	8.34375	8.38688	8.5666	8.48916	8.04477	8.64383	8.48745	8.59646	8.46619	8.59868	8.47917	8.22946	8.51329	7.92761	8.8244	8.57717	8.64425	8.5701	8.325	8.65824	8.42599	8.77557	8.63972	8.56513	8.60713	8.63723	8.40481	8.35462	8.48523	8.42725	8.06219	8.49558	8.2183	8.32315	8.54527	8.74108	8.66222	8.44768	8.39165	8.44267	8.69927	8.46701	8.63972	8.38232
ADAMTS19	6.54683	6.56964	6.59855	6.68567	6.61684	6.54497	6.53843	6.61669	6.60712	6.60583	6.62846	6.51207	6.50948	6.60941	6.61254	6.57855	6.59472	6.58272	6.63904	6.61498	6.6704	6.46118	6.60058	6.53882	6.54214	6.72273	6.68445	6.54341	6.63627	6.543	6.66621	6.63031	6.63129	6.61129	6.53358	6.52625	6.53597	6.46825	6.5534	6.70556	6.58762	6.61981	6.50999	6.54829	6.663	6.54603	6.55946	6.70674	6.45899
DEF8	7.26654	7.05946	7.48328	7.17937	7.1901	7.12403	7.23493	7.36699	7.168	7.08029	7.23392	7.30004	7.20984	7.28248	7.40797	7.20198	7.37981	7.32771	7.31083	7.31627	7.14129	7.19338	7.26717	7.24288	7.1437	7.73711	7.55379	7.28745	7.31933	7.20149	7.27128	7.19485	7.37424	7.29179	7.08604	7.1167	7.27989	7.30741	7.17892	7.20049	7.20654	7.21199	7.51991	7.35068	7.25842	7.30455	7.26082	7.4373	7.26463
SLC41A1	6.73055	6.86501	6.63281	6.70963	6.76702	6.64101	6.79645	6.79688	6.67534	6.86048	6.82985	6.7871	6.83312	6.69585	6.85833	6.69789	6.87917	6.61568	6.89378	6.72807	6.71162	6.79754	6.78264	6.70058	6.80827	6.95138	6.68593	6.80894	6.86066	6.65854	6.64444	6.75552	6.71668	6.62046	6.7008	6.7695	6.94237	6.88981	6.84237	6.82098	6.7798	6.52365	6.83758	6.89162	6.97607	6.93264	6.85661	6.6571	6.65951
ZGLP1	6.62965	6.71525	6.66915	6.71977	6.7434	6.65471	6.61607	6.69392	6.60861	6.71514	6.8017	6.75512	6.73817	6.70733	6.70897	6.72041	6.70653	6.70389	6.66447	6.61117	6.7026	6.57042	6.72691	6.75237	6.62353	6.65819	6.65167	6.7278	6.71817	6.63724	6.72385	6.83402	6.6851	6.68484	6.77496	6.85294	6.82892	6.69335	6.72902	6.64704	6.81233	6.5615	6.54465	6.6021	6.72763	6.71453	6.64446	6.69173	6.53908
ZNF704	6.62965	6.7142	6.5188	6.61258	6.83429	6.54319	6.69808	6.56665	6.64272	6.54058	6.66637	6.78127	6.7188	6.62181	6.57016	6.64294	6.58293	6.51232	6.57991	6.60734	6.71293	6.58056	6.59668	6.58134	6.58029	6.50629	6.61362	6.62225	6.60497	6.70144	6.66488	6.73109	6.60051	6.60858	6.61302	6.55918	6.51014	6.63801	6.69644	6.61898	6.57367	6.7187	6.61874	6.56922	6.59836	6.52073	6.59379	6.58091	6.65425
ACTL9	6.59593	6.64046	6.53709	6.61258	6.58821	6.51818	6.65953	6.68285	6.55027	6.49649	6.61447	6.60685	6.56937	6.72331	6.54097	6.64774	6.62166	6.52873	6.65187	6.63204	6.53449	6.66119	6.69361	6.51462	6.6259	6.53733	6.61072	6.64411	6.51812	6.65854	6.5775	6.53723	6.52866	6.5975	6.67792	6.63974	6.6163	6.54583	6.62033	6.53206	6.57871	6.66273	6.505	6.45554	6.50243	6.57235	6.54955	6.64437	6.61717
TSPAN10	6.85258	6.72985	6.70962	6.76909	6.61043	6.85419	6.64909	6.75062	6.77119	6.6927	6.67668	6.68047	6.74615	6.60472	6.66864	6.66496	6.65783	6.68638	6.6454	6.70795	6.692	6.60161	6.66244	6.71697	6.67998	6.72795	6.69154	6.75127	6.71353	6.64501	6.66621	6.63471	6.71021	6.76677	6.60175	6.63333	6.82237	6.63986	6.61397	6.69982	6.61161	6.59122	6.81365	6.79916	6.61451	6.61014	6.75359	6.60025	6.71076
E2F6	7.38905	7.16202	7.17915	7.14918	7.3498	7.68825	7.36453	7.31889	7.333	7.35104	7.1013	7.0542	7.30939	7.26976	7.21152	7.05054	7.27174	7.24483	7.2024	7.26981	7.30779	7.34428	7.1603	7.23129	7.16747	7.37789	7.15609	7.2825	7.3697	7.143	7.04425	7.44441	7.34593	7.26576	7.32033	7.33691	7.24774	7.30176	7.23303	7.20376	7.15817	7.41557	7.21829	7.40303	7.09941	7.38176	7.14057	7.24514	7.26009
KATNAL2	6.58814	6.74385	6.62043	6.56466	6.61548	6.62855	6.65953	6.57287	6.69473	6.68239	6.73987	6.78352	6.61133	6.5941	6.6522	6.69001	6.62478	6.68774	6.57308	6.6899	6.80695	6.64287	6.68848	6.69069	6.70207	6.66964	6.63497	6.77871	6.7628	6.81009	6.69755	6.76169	6.57597	6.67447	6.62271	6.64139	6.58336	6.58233	6.80415	6.68079	6.5577	6.75609	6.6971	6.67891	6.69913	6.70051	6.6037	6.62367	6.72846
HSP90AA1	6.75488	6.75524	6.80982	6.67845	6.75961	6.78451	6.62697	6.65382	6.87533	6.63329	6.76902	6.82034	6.83772	6.66109	6.72167	6.82872	6.73641	6.70692	6.75931	6.63967	6.82676	6.77772	6.64712	6.7473	6.74316	6.75483	6.65308	6.77592	6.81392	6.76179	6.72492	6.66219	6.75105	6.72063	6.7788	6.70775	6.83214	6.88014	6.75933	6.69873	6.7103	6.76525	6.88115	6.72219	6.82418	6.86059	6.78956	6.67514	6.62345
OR2T27	6.62836	6.44907	6.65411	6.59276	6.69102	6.50971	6.59658	6.61669	6.6985	6.73645	6.51427	6.61226	6.74269	6.6685	6.54542	6.55546	6.63669	6.74908	6.72606	6.61498	6.76238	6.55105	6.70182	6.62754	6.55954	6.61436	6.69154	6.71817	6.57722	6.56959	6.55929	6.6275	6.61116	6.51209	6.65303	6.5724	6.74432	6.65683	6.73981	6.59746	6.77696	6.66883	6.53967	6.52128	6.58235	6.70757	6.66283	6.74468	6.65563
DUSP29	6.76705	6.80573	6.70014	6.6677	6.62996	6.7011	6.94245	6.73266	6.76184	6.91294	6.83868	6.82622	6.69055	6.76927	6.70271	6.70694	6.68791	6.71005	6.79016	6.80985	6.71432	6.73097	6.70704	6.71697	6.66948	6.68484	6.71563	6.8211	6.81788	6.86866	6.81253	6.85115	6.75538	6.73312	6.84975	6.81072	6.68945	6.76224	6.74873	6.71779	6.85757	7.00604	6.77912	6.73571	6.79046	6.88719	6.66917	6.85357	6.76734
SPDYE7P	12.9718	13.0853	13.4698	13.792	13.775	13.1138	12.6865	13.4286	13.2277	12.9767	13.1391	13.2334	13.1276	13.0071	13.3079	13.2679	13.0746	13.6756	13.2334	13.4959	13.3768	13.3276	13.3402	13.6519	13.0987	12.8223	12.8513	13.257	13.0853	13.4906	13.7469	13.0417	13.2679	13.4856	13.5553	13.3871	13.0417	13.3871	13.4445	13.2882	13.065	13.2092	13.1586	13.3977	13.4344	13.0796	13.4639	13.5231	13.4959
CLMP	6.56521	6.64403	6.62915	6.52873	6.47112	6.55985	6.57036	6.58219	6.65535	6.61126	6.68806	6.56653	6.48618	6.43313	6.6194	6.61435	6.70653	6.53161	6.54663	6.55147	6.63827	6.70051	6.60933	6.54587	6.62715	6.60022	6.64543	6.53497	6.62865	6.60156	6.46097	6.53265	6.51723	6.54875	6.60583	6.58281	6.55173	6.47155	6.57427	6.47928	6.5462	6.46462	6.66407	6.59137	6.56604	6.57714	6.54724	6.56117	6.61177
LINC00643	6.66474	6.61198	6.62419	6.60201	6.74692	6.70742	6.6934	6.5875	6.68041	6.67971	6.67398	6.86726	6.88019	6.78116	6.64961	6.58349	6.69221	6.63154	6.63628	6.63386	6.78547	6.91651	6.61803	6.64787	6.7086	6.62424	6.62916	6.56016	6.64363	6.66066	6.85131	6.69933	6.73566	6.63383	6.65157	6.75656	6.74818	6.75304	6.63555	6.75916	6.866	6.679	6.70827	6.80309	6.79985	6.78029	6.7549	6.68328	6.67845
LINC00917	6.76009	6.7142	6.71418	6.64452	6.57797	6.76337	6.59784	6.64773	6.65666	6.70065	6.91703	6.68297	6.64523	6.72194	6.75803	6.66211	6.73174	6.71601	6.82253	6.71879	6.57748	6.74865	6.6195	6.68887	6.77062	6.73625	6.68871	6.74007	6.62201	6.65854	6.74654	6.74072	6.58779	6.71534	6.71883	6.74566	6.59791	6.66053	6.61239	6.75916	6.65194	6.63443	6.72908	6.64474	6.71069	6.66467	6.64933	6.73093	6.80935
LOC285097	6.70475	6.61538	6.57316	6.69145	6.7206	6.73318	6.68616	6.65612	6.73356	6.69413	6.71644	6.69917	6.65732	6.63672	6.63455	6.63046	6.64168	6.67477	6.60126	6.68612	6.64956	6.67249	6.4624	6.82252	6.60843	6.52366	6.78815	6.75665	6.67954	6.67772	6.66241	6.72683	6.67073	6.75289	6.64053	6.76613	6.72954	6.65503	6.64617	6.64576	6.71137	6.70411	6.66239	6.62216	6.75887	6.78441	6.69213	6.69324	6.64071
PRPF38A	7.4814	7.6601	7.55672	7.40845	7.56469	7.67291	7.49025	7.46311	7.41581	7.43129	7.54531	7.43775	7.6576	7.49569	7.47645	7.4147	7.66202	7.4887	7.57477	7.37019	7.48916	7.47716	7.6517	7.52887	7.37377	7.67264	7.43413	7.51484	7.67384	7.42354	7.64901	7.70972	7.4373	7.62844	7.59612	7.59774	7.56665	7.36612	7.49392	7.72118	7.59253	7.37651	7.74905	7.42248	7.41906	7.71468	7.50542	7.36916	7.59031
TMT1A	8.7743	9.02794	9.13255	9.43913	9.57419	8.86647	9.26003	8.88119	8.78173	8.7909	8.84117	8.76463	8.78524	8.88531	8.9314	8.82513	8.61183	8.42252	8.95645	9.12038	8.70471	8.80828	8.95155	8.69429	8.98685	9.17484	8.89423	8.37738	9.21081	8.9109	8.46362	9.0811	8.66172	9.00964	8.95954	8.96299	8.90966	8.48915	8.24795	8.7	8.89899	8.82562	8.74062	9.18171	8.60395	8.49644	8.93424	8.74456	8.86483
SPOCK2	11.3942	11.6063	10.6057	10.5836	10.1987	11.3577	11.137	10.9251	10.995	11.4273	11.1822	11.1014	11.5459	10.897	11.0025	11.1172	11.2787	10.3047	11.0143	10.9804	11.1948	11.5124	11.3189	11.0309	11.2592	11.4885	10.995	11.1755	11.271	11.4173	10.557	11.3899	10.3475	10.8948	10.2251	11.2458	11.5179	11.1328	11.3384	11.1887	11.454	10.6215	11.1392	11.37	11.3168	11.6952	11.343	10.5635	10.9906
TSKS	6.62348	6.63287	6.57567	6.61904	6.73554	6.59827	6.52695	6.57041	6.47771	6.71264	6.54856	6.58252	6.60879	6.50826	6.59668	6.6258	6.60441	6.5225	6.51615	6.57514	6.74028	6.50555	6.52265	6.44689	6.64896	6.6171	6.61522	6.64861	6.68566	6.5656	6.55255	6.59261	6.70381	6.52486	6.577	6.47175	6.58492	6.64175	6.68268	6.48068	6.576	6.66063	6.54465	6.59581	6.64773	6.65144	6.60949	6.56531	6.61177
GOSR2	7.0551	7.10517	7.03489	6.88658	7.16808	7.1576	7.1874	7.08403	7.0946	7.19911	7.17542	6.94453	7.06952	7.01454	7.20268	7.25094	7.00717	7.01772	7.07813	7.04887	7.07923	7.04209	7.24863	7.04962	6.98364	7.59514	7.1035	7.02301	7.2171	7.08283	6.80466	7.04425	7.06355	7.07024	7.10491	6.99363	7.06914	6.94702	7.14918	7.02808	7.00573	7.04136	7.15787	7.17204	7.1955	7.1699	7.05806	7.00522	7.13478
YBEY	7.26654	7.44657	7.36694	7.45487	6.95172	7.60043	7.42869	6.90862	7.28532	7.55849	7.26696	7.32676	7.21852	7.27524	7.50402	7.07206	7.09584	7.17378	7.05705	7.04887	7.01542	7.13062	7.13193	7.21381	7.14262	7.20527	6.8948	7.4045	7.22416	7.25313	7.32102	7.17715	6.96988	7.38326	7.16776	7.38488	7.3836	7.28008	6.86919	6.99286	7.18091	7.2745	7.34612	7.62783	7.3065	7.61215	7.33333	7.20098	7.18361
GFRA2	7.7507	6.87614	6.85649	7.17257	6.96547	6.99644	6.7735	6.86363	6.82336	6.79638	7.20235	7.03437	6.99799	6.89082	6.96889	6.85915	6.93511	6.9722	6.83868	7.05007	6.89418	7.06866	6.97437	6.8045	6.88147	7.00375	6.99412	6.84719	6.72957	6.88401	7.04721	6.87294	6.93304	7.02893	6.99811	7.06407	6.96942	7.00793	6.89428	6.92319	6.87307	6.79986	6.74812	7.17599	6.93572	6.79509	7.17866	6.76713	6.98885
HERC2	6.57674	6.62027	6.61775	6.66206	6.64445	6.64706	6.64432	6.60682	6.54864	6.55776	6.62846	6.61087	6.65496	6.6641	6.66617	6.62747	6.60983	6.69803	6.75802	6.58487	6.57748	6.73254	6.73225	6.70219	6.67649	6.80143	6.54486	6.64712	6.60987	6.59949	6.62226	6.61132	6.62161	6.7756	6.69945	6.6477	6.68807	6.62842	6.60761	6.70437	6.61862	6.64045	6.6956	6.73571	6.53115	6.66467	6.70731	6.58221	6.61063
SNORD28	6.5743	6.71863	6.56497	6.64733	6.65511	6.69348	6.59094	6.62538	6.52711	6.54676	6.55139	6.64883	6.6075	6.70169	6.60098	6.58515	6.55262	6.57184	6.59597	6.53765	6.51176	6.56545	6.55356	6.64293	6.59246	6.60881	6.45878	6.64411	6.60215	6.67013	6.6407	6.55119	6.61116	6.59881	6.64053	6.57081	6.64988	6.64955	6.57901	6.65214	6.60149	6.58315	6.6971	6.58692	6.72994	6.56118	6.6122	6.64295	6.51513
IDO1	6.96682	6.69968	7.28144	7.37746	6.87656	6.70742	6.75993	7.1937	6.97788	6.6717	6.85521	6.65984	7.08248	7.29415	7.00479	7.09681	7.03522	7.00313	6.93418	7.01519	6.77945	7.13997	7.67391	6.74566	6.93031	6.80739	6.98161	7.08596	6.91254	6.95601	6.79208	7.19008	7.20881	7.00685	7.25314	6.90715	6.87457	6.71421	6.96014	6.8712	6.90469	6.52024	6.80001	7.25617	7.06403	6.6762	7.15933	6.69859	6.96368
ZMYM3	6.9166	7.07907	6.8396	6.65904	6.8695	6.92317	6.80165	6.84484	6.69592	6.80566	6.85521	6.6205	6.87255	6.75436	6.93029	6.76359	6.95223	6.63302	6.95813	6.78853	6.85664	6.91379	6.84487	6.70058	6.93944	6.93587	6.73663	6.951	6.85471	6.85269	6.71043	6.91528	6.60261	6.75548	6.85452	6.71758	6.91142	6.77991	6.76224	6.81229	6.81233	6.59489	6.73534	6.98354	6.87117	6.90475	6.86128	6.72644	6.7863
LTBP1	6.74697	6.72985	6.71306	6.69586	6.86167	6.77062	6.75611	6.82442	6.84665	6.80438	6.75077	6.71073	6.89108	6.79129	6.91199	6.61269	6.71765	6.72491	6.73314	6.77975	6.96183	6.76956	6.74554	6.67204	6.68696	6.73273	6.75147	6.69634	6.82243	6.78052	6.66621	6.77648	6.72084	6.63383	6.82365	6.63487	6.5565	6.84628	6.62327	6.67597	6.68994	6.71449	6.74812	6.69115	6.70027	6.78712	6.72461	6.64586	6.64687
GLT1D1	7.15007	7.63082	7.36249	7.15519	7.16387	7.33727	6.98583	7.50506	7.21977	6.97634	7.32893	7.28188	7.41135	7.28469	7.22973	7.34701	7.40077	7.27707	7.07911	7.38983	7.31713	7.21408	6.9281	7.2703	7.38621	6.94035	7.19542	7.28166	7.20893	7.39818	7.36943	7.2508	7.25651	7.2958	7.51233	7.29796	6.99725	7.08913	7.14709	7.41137	7.29844	7.31425	7.07512	7.0468	7.05728	7.10961	7.17241	7.26923	7.27412
CCKAR	6.671	6.69853	6.7787	6.73239	6.65254	6.69666	6.72424	6.64773	6.74648	6.68375	6.73169	6.75013	6.71118	6.67424	6.59668	6.60927	6.71611	6.73703	6.61597	6.63967	6.7921	6.71831	6.66918	6.63457	6.60251	6.79703	6.5879	6.58166	6.7077	6.68762	6.76076	6.6578	6.79326	6.79544	6.66975	6.65888	6.67638	6.74739	6.73832	6.68205	6.73199	6.73392	6.75108	6.73861	6.67332	6.69761	6.59122	6.80819	6.66979
RIT1	7.42969	7.46319	7.64658	7.79261	7.49963	7.31798	7.34875	7.63268	7.58231	7.33442	7.43768	7.60333	7.50662	7.43867	7.45754	7.66371	7.45914	7.88878	7.26198	7.62479	7.6431	7.42582	7.26564	7.40325	7.51264	7.15827	7.52975	7.59926	7.46176	7.42354	7.89265	7.31034	7.55032	7.52086	7.55725	7.33004	7.42102	7.53238	7.59138	7.75846	7.65603	8.19135	7.58089	7.44581	7.22291	7.3682	7.37328	7.8396	7.6244
PTPRS	6.70591	6.77172	6.84447	6.72545	6.6859	6.72593	6.79645	6.63387	6.79715	6.76173	6.68934	6.63986	6.74385	6.69153	6.71162	6.94272	6.74831	6.85092	6.72847	6.7422	6.85875	6.80822	6.60627	6.68529	6.69184	6.6924	6.56427	6.75253	6.78817	6.78992	6.79651	6.82079	6.79772	6.64763	6.85209	6.7752	6.6103	6.89863	6.88698	6.94984	6.77025	6.63658	6.70193	6.86032	6.70485	6.64998	6.6642	6.69728	6.64927
FBXO48	6.83612	6.73534	6.60505	6.65765	6.79709	6.81529	6.64133	6.76794	6.6689	6.71264	6.64904	6.67912	6.72732	6.76927	6.77151	6.73064	6.72584	6.65476	6.69129	6.76091	6.64663	6.65321	6.82275	6.67547	6.65354	6.71162	6.71997	6.58334	6.6544	6.75219	6.67209	6.74461	6.72084	6.63649	6.71213	6.73502	6.61473	6.69918	6.73065	6.73806	6.70826	6.62391	6.69266	6.84184	6.7288	6.75839	6.92991	7.0142	6.74546
ARHGAP27	7.1064	7.36334	7.43299	7.40124	6.98556	7.0091	6.92534	7.31971	7.13578	6.97151	7.03435	7.31805	7.12612	7.02608	7.18244	7.2772	6.74093	7.43511	7.08005	7.13378	7.10687	7.24193	7.13437	7.02739	7.10255	7.1336	7.22428	7.3209	7.47082	7.0076	8.04331	6.96512	7.15432	7.35524	7.12976	7.21109	7.22864	7.02004	7.25394	7.1522	6.88904	7.45167	7.1108	7.24843	6.96948	7.02531	7.07763	7.43406	7.24766
ASB12	6.67915	6.65633	6.60251	6.58194	6.64845	6.59512	6.5639	6.53972	6.53838	6.5754	6.61586	6.53518	6.63659	6.57702	6.62891	6.4504	6.45868	6.70245	6.5335	6.73341	6.64526	6.54214	6.64422	6.60856	6.60598	6.66707	6.60771	6.64861	6.51356	6.63724	6.54035	6.54218	6.6416	6.55456	6.51363	6.54396	6.5949	6.55548	6.62327	6.57248	6.66263	6.50978	6.58667	6.54068	6.54192	6.53758	6.47447	6.61191	6.6013
ALDH4A1	6.88606	6.77836	6.76303	6.62331	6.82533	6.85828	6.78279	6.80776	6.63459	6.73387	6.74229	6.72959	6.82075	6.65952	6.84192	6.60276	6.73641	6.61412	6.74009	6.63774	6.6301	6.65639	6.79221	6.67874	6.65577	6.88339	6.84861	6.79748	6.77751	6.74097	6.69998	6.78198	6.62161	6.72183	6.68324	6.66743	6.73227	6.72137	6.69357	6.67597	6.81413	6.5691	6.76826	6.76041	6.7443	6.76739	6.77113	6.68465	6.78145
TCIM	6.54288	6.6611	6.56497	6.72244	6.58683	6.6212	6.65052	6.65382	6.57382	6.535	6.57583	6.53097	6.52515	6.56359	6.66373	6.56661	6.55077	6.48001	6.63361	6.59804	6.53652	6.67915	6.44498	6.58997	6.52275	6.55408	6.61072	6.55679	6.61362	6.6175	6.58862	6.65098	6.57798	6.5975	6.68058	6.55083	6.53761	6.60516	6.5498	6.57383	6.44689	6.52859	6.64835	6.60628	6.51771	6.59359	6.63236	6.57472	6.60929
TRPA1	6.79548	6.80866	6.83001	6.88828	6.84158	6.81084	6.88936	6.80776	7.05864	6.91975	6.76589	6.79678	6.89511	6.80657	6.69639	6.91803	6.82653	6.98949	6.81556	6.73706	6.74587	6.80822	6.84257	6.96687	6.76079	6.85551	7.03246	6.85944	6.83021	6.99158	6.79757	7.01545	6.85586	6.76677	6.91207	6.84789	6.77348	6.84628	6.88533	6.87224	6.84959	6.94625	6.75108	6.9174	6.9544	6.68074	6.80784	6.75028	6.90449
PES1	7.10001	7.14954	7.09298	7.28834	7.05443	7.21172	7.09255	7.2355	6.76986	6.81465	7.12948	7.04631	7.15401	6.95798	7.22306	7.13988	7.11088	6.92932	7.01009	7.04653	6.98415	7.08776	7.25647	6.84944	6.98657	7.21811	7.11881	7.04365	7.10358	7.11601	6.9063	7.10927	6.98785	7.18151	7.04093	7.03535	7.16523	7.05229	7.09143	7.12633	7.06114	7.21684	7.26346	7.15964	7.09016	7.28726	7.0895	7.12066	6.97135
BNC2	6.77368	6.62673	6.75235	6.62785	6.58683	6.80212	6.5353	6.67354	6.63322	6.62897	6.63243	6.56937	6.78765	6.67568	6.63849	6.66496	6.67578	6.65047	6.58255	6.65843	6.70386	6.88802	6.73951	6.68039	6.7441	6.71409	6.68304	6.73731	6.67954	6.59355	6.72167	6.72281	6.56966	6.65548	6.66555	6.89453	6.67928	6.64955	6.69208	6.58142	6.67202	6.5269	6.56643	6.64474	6.73119	6.55065	6.54309	6.60896	6.61452
NMT2	7.86612	8.04287	7.73554	7.56248	7.54495	7.95701	8.12852	7.62909	7.46342	8.1411	7.6016	7.56029	7.77205	7.53001	7.65688	7.92559	7.6947	7.28752	7.8612	7.63685	7.55964	8.09618	8.02146	7.84532	7.96556	8.13993	7.74325	8.0639	7.80898	7.77325	7.34015	7.99545	7.35712	7.88359	7.26085	7.83948	8.00517	7.7508	8.06481	7.84662	8.01042	7.58576	8.00125	8.33671	8.12838	8.86172	7.62723	7.60955	7.95845
LOC652276	6.74697	6.87514	6.73885	6.77798	6.75442	6.74864	6.69967	6.66196	6.71756	6.50333	6.79485	6.74891	6.81784	6.61108	6.72294	6.67424	6.76396	6.858	6.6228	6.55764	6.67711	6.61006	6.77516	6.73904	6.71088	6.74481	6.62755	6.55046	6.65906	6.75416	6.60172	6.64394	6.70381	6.75421	6.8263	6.78157	6.75948	6.71421	6.78106	6.88961	6.78807	6.63443	6.7616	6.7687	6.7288	6.71162	6.79273	6.67647	6.68778
SOHLH1	6.70591	6.54812	6.68222	6.69145	6.69221	6.67533	6.5639	6.71348	6.658	6.54948	6.66236	6.68297	6.68835	6.59245	6.57148	6.64774	6.61825	6.80078	6.76894	6.56347	6.72489	6.62403	6.61803	6.64787	6.63915	6.67335	6.73518	6.61266	6.66387	6.6469	6.59813	6.70068	6.57798	6.65681	6.64053	6.58281	6.78588	6.63801	6.65662	6.67831	6.53971	6.58123	6.61874	6.57387	6.62474	6.62109	6.71235	6.71534	6.65044
SEC24D	7.86957	7.51166	7.83404	7.52538	7.92981	7.50444	7.66935	7.62582	7.77407	7.45744	7.77804	7.72406	7.71296	7.8775	7.69216	7.52709	7.54641	7.85189	7.74114	7.73379	7.73628	7.62004	7.39853	7.62668	7.61024	8.00621	7.84461	7.74661	7.9366	7.81293	7.80564	7.85591	8.10494	7.54667	7.81112	7.74953	7.41993	7.54937	7.5362	7.80651	7.79669	7.52029	7.64243	7.6204	7.46807	7.41792	7.75132	7.59139	7.638
PPP2R3A	7.47036	7.34652	7.45587	8.2151	7.48672	7.55385	7.14615	7.77159	7.35216	7.47447	7.51262	7.58629	7.6223	7.34415	7.22306	7.66284	7.43976	7.80011	7.83103	7.309	7.59284	7.53905	7.67717	8.029	7.75887	7.28238	7.32524	7.37775	7.36877	7.48886	8.17705	7.40499	7.57486	7.81234	7.6082	7.87079	7.43137	7.60052	7.75059	7.51509	7.80483	7.71447	7.63303	7.97463	8.15118	7.54761	7.81304	7.87186	7.82077
MYOT	6.62348	6.5783	6.56362	6.53941	6.57374	6.5636	6.64757	6.63777	6.57634	6.52339	6.55842	6.5453	6.5796	6.5987	6.69639	6.60121	6.62647	6.74753	6.65054	6.49543	6.55583	6.49539	6.58653	6.58997	6.62474	6.52062	6.74102	6.70821	6.59824	6.58571	6.55518	6.59678	6.66417	6.63108	6.65581	6.71258	6.57053	6.59175	6.62486	6.5479	6.68184	6.64843	6.65453	6.63354	6.50675	6.61484	6.62987	6.56531	6.65289
TCEAL8	8.17502	8.15999	8.012	8.02619	7.97713	8.14965	8.18601	7.98761	7.81065	8.08523	7.99937	7.97588	8.14618	7.84971	8.1613	7.7124	8.04561	7.75259	7.8355	8.07472	7.89895	8.24354	8.12499	7.82653	8.10507	8.21729	7.94723	7.97127	8.10428	7.88555	7.70573	7.7947	7.83636	7.82259	7.9199	7.69081	8.34287	8.13123	7.9297	7.99166	8.03161	7.62862	8.07785	7.90174	8.05069	8.24647	8.01224	7.79405	7.98355
ZNF251	6.69136	6.78559	6.72535	6.82141	6.67337	6.90176	6.66256	6.79297	6.63459	6.78234	6.70216	6.77871	6.74269	6.73785	6.78872	6.63535	6.83501	6.84275	6.70193	6.67692	6.75196	6.75646	6.71774	6.73904	6.7873	6.75584	6.73088	6.84316	6.84432	6.83738	6.65773	6.74198	6.70599	6.74399	6.74869	6.69671	6.7558	6.77397	6.75486	6.78317	6.60519	6.62605	6.77583	6.92265	6.78506	6.75976	6.81911	6.76567	6.82792
TRPC6	6.64706	6.58331	6.56123	6.68124	6.61548	6.6611	6.72989	6.56665	6.6045	6.50981	6.68174	6.65838	6.64647	6.5957	6.59517	6.49351	6.72584	6.51441	6.62567	6.53956	6.69482	6.65943	6.65564	6.57417	6.73369	6.62424	6.55986	6.66386	6.71934	6.58571	6.51635	6.5983	6.70599	6.57189	6.68877	6.55258	6.59063	6.57638	6.57594	6.55429	6.59778	6.62605	6.59196	6.61493	6.62234	6.47876	6.59808	6.53482	6.58111
ZMPSTE24	9.55788	9.51227	9.56113	9.42156	9.33358	9.27636	9.32265	9.42559	9.41178	9.24031	9.21299	9.4728	9.53236	9.39926	9.35803	9.11753	9.44454	9.23511	9.36005	9.38627	9.54748	9.1824	9.17788	9.11446	9.14038	9.42404	9.41282	9.50667	9.56179	9.3525	9.8455	9.28289	9.4224	9.24935	9.4437	9.22867	8.98908	9.07108	9.34589	9.35211	9.41695	10.0909	9.16138	9.14965	9.26184	9.1554	9.03402	9.42801	9.27357
CLUHP3	6.88236	7.08685	6.97469	7.02452	7.37523	6.95877	7.02452	6.97624	6.83456	7.32121	7.02637	7.0748	6.8419	7.06273	6.9212	7.07885	7.04462	7.1326	7.18586	6.90257	7.09189	7.48647	7.38018	7.22504	7.10393	7.1268	6.88014	6.9914	7.0004	7.12442	6.99381	6.89946	7.13387	6.88905	7.11407	7.33236	6.91424	7.39131	7.17187	7.07208	7.0916	6.76042	7.01221	7.23015	7.05089	6.99009	7.09489	6.94378	7.05135
GPR87	6.58584	6.56711	6.59982	6.51573	6.72416	6.69055	6.65658	6.60929	6.54393	6.56708	6.64766	6.53518	6.64147	6.58947	6.55522	6.57689	6.78793	6.62858	6.60921	6.72447	6.57603	6.75019	6.85727	6.60318	6.78536	6.59742	6.5801	6.62855	6.61488	6.76383	6.642	6.69674	6.7488	6.64081	6.7008	6.68015	6.63919	6.54204	6.75486	6.67357	6.62478	6.64651	6.60049	6.54829	6.69791	6.60423	6.73597	6.61191	6.56142
SNRPE	6.95255	6.92598	7.03401	6.87201	6.90415	6.88873	6.86355	6.78076	6.83733	6.92333	6.92717	6.71888	6.92903	6.87531	6.85153	6.86052	6.99626	6.86166	6.74258	6.93866	6.86458	6.85726	6.85471	6.67547	6.94804	6.85982	6.69444	6.85343	7.01002	6.77117	6.91438	6.86004	6.80511	6.84699	6.73775	6.6818	6.90579	6.85388	6.63118	6.88961	6.98134	6.71058	6.79424	6.83054	6.96705	6.90662	6.79846	6.84002	6.70468
GID4	7.19244	7.30137	6.99539	7.88877	7.1674	7.2153	7.23988	7.1937	7.84836	7.4702	7.176	7.48269	7.40906	7.42581	7.22306	7.49482	7.61177	7.47454	7.33481	7.42186	7.28626	7.44121	7.15751	7.53929	7.32166	7.14282	7.20723	7.24875	7.26181	7.22665	7.22509	7.39145	7.39159	7.28023	7.45272	7.57052	7.33544	7.38841	7.27287	7.21357	7.13651	7.67321	7.09267	7.16074	7.21561	7.16545	7.20305	7.23949	7.27499
IP6K1	6.69473	6.67695	6.70621	6.70276	6.64582	6.72019	6.75068	6.69758	6.54551	6.69413	6.80082	6.66378	6.64884	6.64919	6.7827	6.69643	6.74983	6.59474	6.69251	6.71338	6.73891	6.86805	6.68269	6.72566	6.68802	6.67335	6.71118	6.80624	6.74668	6.76179	6.88516	6.78818	6.75538	6.62183	6.76214	6.73502	6.80333	6.76603	6.58066	6.59746	6.77126	6.70851	6.67031	6.70963	6.68827	6.86635	6.64572	6.66934	6.63147
TEDC2	6.62965	6.65865	6.66152	6.57258	6.65118	6.65165	6.8347	6.65497	6.72958	6.59638	6.60163	6.74366	6.59554	6.76382	6.61104	6.74639	6.61496	6.56147	6.63628	6.73706	6.6173	6.68928	6.60186	6.55842	6.52786	6.80373	6.70973	6.6302	6.69457	6.64501	6.57102	6.63326	6.61538	6.68719	6.66277	6.75327	6.73227	6.70296	6.64029	6.73321	6.59778	6.69588	6.60848	6.69254	6.63509	6.69614	6.65874	6.63739	6.59316
HIKESHI	7.30425	7.19248	7.27793	7.1945	7.33448	7.23204	7.30832	7.21869	7.06358	7.36757	7.18992	7.28279	7.30359	7.23686	7.34694	7.23047	7.39928	7.09831	7.28575	7.11967	7.27128	7.20762	7.25873	7.357	7.42574	7.58784	7.41944	7.12558	7.3448	7.13892	7.17	7.22494	7.00649	7.29879	7.0551	7.15879	7.39371	7.23949	7.17187	7.32563	7.28154	7.13206	7.20402	7.18918	7.29434	7.26476	7.08549	7.00832	7.167
ARSA	7.12383	7.02923	7.16238	6.96033	7.3917	7.35453	7.18103	6.99675	7.06043	7.17318	7.16269	7.27907	7.36068	7.32206	7.04624	7.09201	7.25389	7.40675	7.21428	7.04358	7.17238	7.31547	7.22875	7.32886	7.22428	7.14953	7.39246	7.12976	7.06856	7.228	7.39238	6.70068	7.6204	7.28935	7.38635	7.26642	6.94899	7.11465	6.8406	7.24336	7.2526	7.52304	7.19161	7.0731	6.96347	7.10864	7.05899	7.27847	7.05858
OSBPL2	9.19263	9.44008	9.27795	9.14161	9.16655	9.14038	8.82862	9.1949	9.21227	8.85843	9.30982	9.59681	9.19297	9.32551	9.10461	9.25033	9.16065	9.54933	8.96777	9.45762	9.48177	9.30982	9.00178	9.41102	9.17608	8.87911	9.35057	9.4224	9.27506	9.30803	9.85143	9.0701	9.2192	9.50752	9.27357	9.19497	9.08808	9.09845	9.30638	9.38284	9.26972	9.78772	9.07534	8.98003	9.03032	8.97774	9.01554	9.48413	9.13019
DNAJC10	7.00597	7.06473	7.09538	6.85504	7.04221	6.99077	7.08037	6.98672	6.94695	7.00003	7.11013	7.03667	6.9759	7.03343	7.13767	6.98288	6.84314	6.91131	7.1032	6.99257	6.92766	7.00948	7.0994	7.08535	7.04907	7.0514	6.99726	7.10411	7.3026	7.11477	6.97032	7.07704	7.35285	7.08457	6.87167	6.94017	7.18207	7.12675	6.9675	7.03	7.17585	7.04136	7.01662	7.09996	7.18408	6.99991	6.96588	6.99519	7.03289
FGA	6.83177	6.70768	6.6478	6.81857	6.791	6.67678	7.09954	6.64773	6.70134	6.69413	6.67668	6.71888	6.77208	6.60472	6.68355	6.75489	6.71925	6.74178	6.75931	6.56137	6.71839	6.75019	6.64139	6.66169	6.60365	6.71162	6.82954	6.92056	6.67831	6.71311	6.69755	6.83009	6.72293	6.75035	6.73115	6.7752	6.76339	6.64955	6.6621	6.764	6.6664	6.70635	6.66082	6.53431	6.69672	6.6631	6.86335	6.62219	6.69396
NOTO	6.81554	6.70648	7.00789	6.95247	6.81314	6.79835	6.89901	6.77322	7.04394	6.98915	6.88327	6.76902	6.81305	6.92601	6.81698	6.84919	6.99836	6.86889	6.79216	7.05424	6.95087	7.09436	6.88772	6.84171	6.76484	6.87722	6.82432	6.77013	6.91748	6.68762	6.9063	6.75926	7.2999	6.82264	6.99095	6.86847	6.67928	7.05615	6.84957	6.91026	6.76433	6.87587	6.75551	6.7913	6.71197	6.73879	6.88875	7.04673	6.87292
EPC2	6.95544	7.03559	7.03039	6.74441	6.93743	7.0299	6.81364	6.92618	6.7521	6.82134	6.91541	6.89151	6.98367	6.88622	7.01363	6.76798	6.90008	6.87067	6.89683	6.95548	6.90423	6.88102	6.92031	6.85125	6.95785	6.9286	6.86846	7.10028	6.96448	7.00143	6.98364	6.91164	6.75322	6.92473	6.80146	6.80203	6.89701	6.89354	7.01221	6.84579	7.02857	6.82246	6.97456	6.90262	6.88274	6.95839	6.87262	6.75301	6.88361
DUSP5	8.16076	7.66643	7.56844	8.09493	8.38483	7.84737	7.88222	7.64253	7.94783	7.83171	7.54608	7.50765	8.03109	8.09892	7.63783	7.48262	7.70431	7.90175	8.19037	7.82913	7.7464	7.5107	7.53172	7.70615	7.90735	8.85665	7.78978	7.73337	7.95701	7.56377	7.4674	7.7758	8.01762	7.81027	8.07639	7.87624	7.70994	7.80576	7.53322	7.80992	7.69175	7.51745	7.8323	7.70983	7.88001	7.62772	7.90088	7.63531	7.81789
ZNF304	7.04425	7.14602	6.95119	7.09518	6.92106	7.13516	6.97788	6.95171	6.90098	7.10487	7.00346	7.03745	7.02369	6.98516	6.93497	6.85372	7.05307	6.93815	6.87458	6.81323	7.15398	6.86657	7.12269	6.93053	7.00383	6.92775	7.09627	7.13735	7.01002	7.19485	7.0292	7.06868	7.07167	6.98261	6.80392	6.82053	7.06914	6.71605	6.84416	7.03561	7.07205	7.13731	6.99367	7.02427	7.12708	7.18025	7.07222	6.9134	7.1459
RRP7A	7.05912	6.95785	6.90909	6.92959	6.84004	7.05333	7.01106	6.92542	6.64555	6.92721	6.96333	6.90515	6.86689	6.99218	7.16045	6.91286	7.07111	6.81852	6.88103	6.76775	6.97656	6.94302	6.88961	6.7203	6.77882	7.15928	6.99087	6.75938	7.03446	6.86477	6.81686	6.93704	7.21103	7.01375	6.92544	6.65734	6.95957	6.91127	7.03797	6.97203	6.90301	7.05495	7.0136	7.07873	7.04221	6.85525	7.02384	7.03281	6.88484
RUVBL1	7.04889	6.99253	6.84921	6.96807	6.88868	6.8901	6.8577	6.90652	6.7958	6.83906	6.88154	6.77132	7.01682	6.89701	6.94719	6.8994	6.88785	6.69643	6.71152	6.95379	6.83684	6.94418	6.94957	6.79749	6.91594	7.10226	6.92185	7.0288	6.80954	6.95601	6.78971	6.81298	6.77459	6.86655	6.73381	6.85111	6.98355	6.84823	6.69927	6.92554	6.88904	6.69801	7.13352	6.94214	6.91294	6.91446	6.78956	6.90636	6.90449
ARHGEF11	6.54683	6.63156	6.6491	6.693	6.66032	6.698	6.65052	6.75553	6.78751	6.78234	6.56137	6.59835	6.68173	6.63672	6.60405	6.6493	6.68058	6.63751	6.62143	6.69526	6.61585	6.64287	6.61242	6.71544	6.75979	6.74352	6.71424	6.6821	6.72735	6.68367	6.56457	6.62157	6.77703	6.68969	6.61863	6.69491	6.63624	6.63404	6.5889	6.695	6.63233	6.66883	6.67997	6.68589	6.80227	6.57984	6.63642	6.67086	6.76509
GPR199P	6.69584	6.93678	6.81609	6.76605	6.7533	6.68737	6.78638	6.69876	6.81015	6.70784	6.61174	6.68047	6.73408	6.69738	6.74905	6.89798	6.54724	6.69643	6.67883	6.54529	6.71033	6.64452	6.79579	6.68202	6.71964	6.71663	6.71118	6.57491	6.65188	6.68367	6.58596	6.73827	6.55638	6.62046	6.60051	6.68979	6.68085	6.87162	6.73525	6.77001	6.59027	6.67088	6.63016	6.67447	6.70266	6.59045	6.63499	6.6571	6.65044
ARMC8	6.77656	6.78765	6.67033	6.61588	6.7533	6.73615	6.65953	6.74504	6.65116	6.69825	6.71528	6.89388	6.75884	6.68148	6.63321	6.72336	6.73174	6.76013	6.79432	6.64729	6.78289	6.79308	6.74554	6.67874	6.75561	6.71531	6.73807	6.75253	6.74886	6.71847	6.76968	6.63918	6.7795	6.60999	6.75014	6.84214	6.86745	6.72137	6.73676	6.68901	6.80125	6.76042	6.85871	6.81128	6.61985	6.732	6.77331	6.77773	6.73768
PARM1	6.63825	6.81974	6.85105	6.61105	6.96362	6.76337	6.8347	6.75648	6.69592	6.75929	6.83775	6.78234	6.73928	6.78228	6.81058	6.73213	6.71765	6.64912	6.75445	6.75351	6.63961	6.72146	6.7468	6.82252	6.71964	7.05884	6.84483	6.86574	6.98465	6.84883	6.66111	6.82079	6.66644	6.85262	6.73381	6.79026	6.82998	6.71237	6.77951	6.71653	6.9566	6.68751	6.82331	6.84184	6.74085	6.89998	6.71992	6.74889	6.8225
PAX8	6.60979	6.63287	6.54259	6.53352	6.5598	6.54824	6.68037	6.64655	6.6254	6.65324	6.70104	6.60685	6.65973	6.57429	6.64131	6.70248	6.65107	6.55718	6.62965	6.70087	6.6118	6.68928	6.6195	6.65829	6.66707	6.63256	6.61072	6.74148	6.65669	6.47372	6.609	6.54826	6.58379	6.52634	6.59356	6.64298	6.63482	6.68209	6.59847	6.61285	6.58282	6.72097	6.67512	6.63496	6.61322	6.64145	6.65342	6.56247	6.68654
PCGF6	7.24924	7.13015	7.53883	7.1882	7.3559	7.12147	7.38592	7.26363	7.1271	7.47341	7.1564	7.16445	7.39221	7.34782	7.28752	7.19034	7.27086	7.22494	7.33293	7.18276	7.25525	7.12506	7.22201	7.04439	7.18271	7.43174	7.20723	7.20334	7.34543	7.24593	7.15024	7.21433	7.30666	7.24597	7.17277	7.2728	7.36362	7.23239	7.10809	7.29427	7.29031	7.25778	7.40564	7.35701	7.32304	7.41656	7.29303	7.2714	7.35504
ATCAY	6.78156	6.71525	6.70126	6.69993	6.82533	6.77642	6.77474	6.7766	6.81015	6.60305	6.84814	6.81782	6.64771	6.82287	6.63715	6.68534	6.58445	6.74328	6.75086	6.72068	6.71699	6.72759	6.64282	6.85125	6.66479	6.63532	6.86846	6.59847	6.74219	6.69761	6.58971	6.68122	7.08448	6.73681	6.82751	6.60176	6.62898	6.8877	6.67655	6.64435	6.62973	6.67278	6.62515	6.68445	6.60358	6.79119	6.7823	6.6292	6.64197
KCNH7	6.59063	6.6354	6.61775	6.53021	6.64582	6.53436	6.59382	6.72948	6.65666	6.56421	6.47189	6.60685	6.5932	6.62181	6.49446	6.54711	6.49797	6.50728	6.64159	6.67507	6.48221	6.4561	6.5064	6.37142	6.48698	6.55841	6.48604	6.57839	6.60748	6.66442	6.52632	6.5983	6.51948	6.56171	6.53997	6.52241	6.54043	6.58962	6.58386	6.55162	6.57731	6.55546	6.6171	6.52275	6.53623	6.51598	6.56391	6.51023	6.48084
VEZF1	6.65845	6.70303	6.64139	6.72108	6.75442	6.79559	6.62233	6.77433	6.6045	6.82266	6.7411	6.75762	6.7473	6.80916	6.64704	6.85203	6.74831	6.83291	6.77758	6.65111	6.7261	6.64615	6.72691	6.74566	6.72831	6.75915	6.79575	6.75253	6.68326	6.71126	6.61728	6.66081	6.67877	6.72439	6.70498	6.7752	6.75948	6.65683	6.75172	6.58864	6.64958	6.83287	6.84546	6.7844	6.70485	6.80435	6.80079	6.69859	6.77784
AK5	6.70836	6.77172	6.78561	6.69993	6.70078	6.64258	6.69967	6.71799	6.73886	6.79423	6.83964	6.61636	6.60496	6.73356	6.7255	6.88426	6.67735	6.72045	6.82435	6.63204	6.69748	6.79754	6.77888	6.66856	6.84576	6.5888	6.75689	6.78019	6.69457	6.69564	6.69314	6.63471	6.79091	6.76677	6.75971	6.55749	6.91943	6.66254	6.65512	6.80253	6.866	6.63225	6.80806	6.79916	6.72763	6.74726	6.78843	6.75701	6.73184
STAC3	6.64444	6.67243	6.75768	6.67538	6.65766	6.68588	6.77754	6.90279	6.64132	6.74519	6.70737	6.62876	6.69814	6.67281	6.70781	6.5928	6.61664	6.60373	6.54278	6.60546	6.69879	6.69577	6.78141	6.6836	6.4951	6.69367	6.61362	6.6064	6.64737	6.76936	6.63947	6.80653	6.61328	6.65162	6.63399	6.68979	6.63482	6.71027	6.64029	6.60144	6.70495	6.64045	6.76498	6.67759	6.70485	6.70478	6.61928	6.6599	6.6328
CCDC184	6.59463	6.62798	6.49951	6.69446	6.61301	6.47759	6.54498	6.56293	6.65263	6.55776	6.59035	6.56653	6.58439	6.5407	6.49446	6.49351	6.6985	6.56448	6.60126	6.65659	6.58892	6.65943	6.52733	6.58463	6.51092	6.61296	6.49077	6.62545	6.44484	6.61924	6.50698	6.60303	6.70809	6.55456	6.57089	6.47734	6.62114	6.51904	6.81084	6.68205	6.62478	6.62605	6.78547	6.57973	6.50841	6.5889	6.65066	6.59735	6.53094
CHMP2A	7.86957	7.79657	8.0433	8.05572	7.74388	7.69176	7.8263	8.39382	7.87292	7.79394	8.07501	7.99495	7.8064	7.87941	8.05134	7.80189	7.76154	8.43818	7.80788	8.20286	8.26346	7.91049	7.90518	7.89254	7.94508	7.67767	8.24126	8.02204	8.15016	8.08658	8.38788	7.8994	8.186	8.15648	8.15862	7.89292	7.76074	7.93873	8.46582	8.23799	7.88547	8.64681	8.02055	7.95971	7.76367	8.05146	7.90248	8.51153	8.09706
LINC01558	6.90182	7.02771	6.83605	6.83527	6.82642	6.80491	6.76269	6.95756	6.87976	6.94962	6.92371	6.84003	6.87638	6.83965	6.87528	6.94792	6.8129	6.92226	6.74959	6.97	6.86916	7.03264	6.90589	6.76471	7.1599	6.72146	6.64247	6.8223	6.75701	6.86267	6.9246	6.87575	6.86084	6.84045	6.95296	6.95172	6.83214	7.00579	6.96447	6.695	6.81233	7.13454	7.12278	7.00632	7.02131	6.79768	6.91059	7.47315	7.00938
RPS24	13.6072	13.8067	13.5401	13.5453	13.5553	13.7037	13.8339	13.5125	13.7415	13.7232	13.4639	13.7351	13.7612	13.8802	13.7612	13.659	13.7537	13.6964	13.6293	13.6519	13.5345	13.7165	13.6072	13.7232	13.7232	13.6756	13.7681	13.7351	13.7232	13.6185	13.1632	13.6964	13.6801	13.6343	13.5629	13.5655	13.775	13.5948	13.659	13.7289	13.5948	13.4391	13.7165	13.4173	13.692	13.7232	13.5893	13.6703	13.5508
WDR4	7.67419	7.53753	7.59889	7.55916	7.70724	7.60764	7.64014	7.52958	7.34356	7.47686	7.53527	7.38862	7.47275	7.39555	7.56107	7.62852	7.5396	7.26357	7.78586	7.37378	7.22082	7.47306	7.63687	7.59747	7.55867	8.04814	7.54779	7.44442	7.44996	7.34272	7.53187	7.57097	7.56468	7.31519	7.45272	7.52554	7.62012	7.49026	7.6205	7.64433	7.66535	7.40689	7.68383	7.99329	7.80237	7.74229	7.87235	7.56603	7.55208
BHMT	6.76009	6.66685	6.49284	6.64452	6.66554	6.58058	6.66699	6.75163	6.69592	6.61817	6.64904	6.75512	6.71235	6.69013	6.67695	6.65714	6.66762	6.66209	6.66993	6.662	6.76645	6.52152	6.74941	6.62574	6.65354	6.64771	6.68445	6.66976	6.60987	6.66442	6.61728	6.71153	6.74655	6.61522	6.81572	6.65563	6.82	6.61683	6.6873	6.695	6.7818	6.75146	6.50328	6.59284	6.62349	6.6631	6.73827	6.75028	6.75258
COX19	8.19122	8.40257	8.18921	8.7951	8.29901	8.21351	7.84146	8.60309	8.05422	7.99266	8.16744	8.45688	8.0553	7.94994	7.98579	8.35164	8.29933	8.36893	8.32083	8.28316	8.30288	8.30068	8.55824	8.49576	8.21426	7.99425	8.05122	8.21457	8.0902	8.28228	8.71624	8.28491	8.02106	8.53888	8.12293	8.60814	8.29218	8.33797	8.56211	8.31645	8.16639	8.00948	8.21959	8.61428	8.57667	8.21371	8.4341	8.37299	8.49353
RPL24	11.8867	12.0256	11.9842	11.3651	11.5094	12.3527	12.264	11.3899	11.9162	12.2831	11.8697	11.9238	11.8759	12.0591	12.0139	12.1293	12.1135	11.4758	11.927	11.8958	11.4684	11.9669	11.9531	11.73	11.8593	12.3572	11.9422	11.9639	12.1215	11.99	11.0007	11.8467	11.7755	11.7547	11.3676	11.6653	12.0452	11.73	11.6222	11.9395	12.0111	11.3899	11.9454	11.8729	11.7515	12.1562	12.0367	11.5352	11.5545
HLA-G	9.94155	10.132	9.64051	9.90123	9.7335	9.86213	10.1612	9.91014	9.65303	10.3674	9.56026	9.78972	9.44743	9.70466	9.66379	9.49282	9.83914	9.521	9.4357	10.3483	9.4779	9.57172	9.58901	9.8581	10.2403	10.1759	9.93139	9.76777	9.85048	9.241	9.64051	10.1355	10.431	9.16332	10.0867	9.70104	9.8015	9.7269	9.69261	9.98853	9.76491	9.85533	9.41484	9.69529	10.1446	9.74401	9.36112	9.94927	9.40864
MYLK	6.75376	6.7365	6.65298	6.68992	6.71501	6.72019	6.72008	6.73832	6.71483	6.71751	6.61724	6.69112	6.68618	6.6234	6.76158	6.73921	6.6821	6.61871	6.68869	6.78853	6.71699	6.69419	6.68708	6.5985	6.76384	6.74886	6.72268	6.73173	6.56655	6.69366	6.75674	6.77252	6.79326	6.7491	6.66555	6.66743	6.7254	6.74552	6.7195	6.74903	6.70379	6.60769	6.72102	6.67172	6.6819	6.62545	6.78956	6.6599	6.71433
ZYG11B	8.89345	9.27506	9.14603	8.50404	8.50665	9.50181	8.78173	8.94275	9.29526	8.93988	9.08808	9.1316	9.29357	8.91672	8.89066	9.24644	9.32551	9.12426	8.91646	8.79379	8.90545	8.81233	8.77349	9.00178	9.02075	8.50164	9.01054	9.05477	9.33504	8.66267	9.43481	9.02472	9.124	9.08862	9.20332	8.8398	9.00607	8.77048	8.85689	9.38124	9.27428	8.72642	8.85794	8.78173	8.77583	9.26065	9.16032	9.13976	9.17484
SUZ12P1	6.77956	6.76877	6.83001	6.73239	6.73442	6.80638	6.69967	6.77981	6.74648	6.87852	6.75905	6.85996	6.74837	6.86422	6.79195	6.80411	6.90523	6.80376	6.86705	6.70963	6.87006	6.77929	6.9281	7.00876	6.90356	6.86539	6.83785	6.65014	6.88863	6.89459	6.83268	6.81582	6.86084	6.7516	6.78013	6.9601	6.73604	6.85965	6.84763	6.92092	6.89603	6.76042	6.75399	6.59284	6.82836	6.79119	6.83757	6.65848	6.784
AZIN1	9.31047	9.10511	9.12184	8.91993	8.81145	8.89703	9.09082	9.14873	9.00759	9.1332	9.04782	9.25866	9.11633	9.16202	9.23118	9.10032	9.20385	9.15255	9.08593	9.20739	9.28426	9.09054	9.01708	9.14286	9.32786	9.46228	9.25242	9.30322	9.17484	9.18135	9.57172	9.10187	9.00994	9.22594	8.98803	9.06545	9.17999	8.98619	9.00351	9.20082	9.33504	9.15222	9.1787	9.19096	9.20154	9.18035	9.11264	9.17542	9.1539
CCR3	6.57165	6.55735	6.5317	6.60048	6.54152	6.5636	6.61464	6.52789	6.45478	6.56292	6.56834	6.51673	6.57583	6.56964	6.53923	6.6177	6.46933	6.52713	6.54911	6.60546	6.47359	6.61167	6.56441	6.67027	6.56695	6.51773	6.52372	6.52722	6.60748	6.49088	6.46662	6.6757	6.61957	6.5975	6.52417	6.5094	6.53597	6.37513	6.57594	6.56128	6.52635	6.59122	6.63179	6.52911	6.54587	6.55212	6.47076	6.51023	6.57491
FBXO4	7.12994	7.07077	7.02855	7.00155	6.96547	7.06984	7.18218	7.03817	6.85533	7.00425	7.0465	6.97255	6.94481	6.86632	6.9928	7.01212	7.1972	6.74178	6.97239	7.02384	7.03827	7.03816	6.99511	6.84547	7.08978	7.31386	6.93116	6.98867	6.9866	7.00886	6.92042	7.02269	6.89888	7.05854	6.93654	6.78008	7.19884	7.00579	6.80916	6.90208	7.03209	6.90751	7.13489	7.14995	7.01161	7.10295	7.02764	6.85031	6.99002
LCE2D	6.61756	6.61417	6.68956	6.55416	6.62727	6.6675	6.5639	6.60682	6.6114	6.5989	6.55982	6.5924	6.55722	6.6414	6.61662	6.67737	6.73016	6.73257	6.65572	6.63003	6.66618	6.60341	6.64712	6.53033	6.53322	6.66205	6.53344	6.55848	6.72278	6.70931	6.61146	6.50738	6.51723	6.59103	6.50955	6.62344	6.7212	6.59391	6.65802	6.58605	6.59537	6.63012	6.63493	6.49154	6.48191	6.64998	6.73345	6.51023	6.66337
IGLL1	6.74929	6.73419	6.6629	6.72545	6.60475	6.61967	6.77754	6.65846	6.6114	6.74519	6.69173	6.68968	6.71448	6.60472	6.66495	6.57689	6.57623	6.57798	6.7044	6.58487	6.58583	6.59808	6.68569	6.81885	6.66596	6.6171	6.66771	6.78681	6.6544	6.68957	6.61261	6.7631	6.75105	6.58972	6.69144	6.64139	6.74154	6.54015	6.71482	6.5627	6.63104	6.63443	6.58507	6.66751	6.81803	6.59508	6.79619	6.70245	6.69029
THSD7A	6.8405	6.6861	6.84353	6.56616	6.72877	6.63167	6.71007	6.79966	6.71888	6.69825	6.70216	6.57699	6.73595	6.7936	6.75269	6.63202	6.73503	6.69208	6.68618	6.70963	6.64101	6.76446	6.65423	6.67377	6.64652	6.69988	6.56282	6.63343	6.63868	6.76575	6.68746	6.71153	6.57977	6.58831	6.61728	6.68338	6.77587	6.68593	6.73981	6.68536	6.54508	6.61776	6.71618	6.7687	6.84122	6.75292	6.64313	6.6738	6.67586
PTPN11	6.70358	6.62544	6.59439	6.62934	6.66689	6.60733	6.7339	6.61669	6.6114	6.57808	6.67918	6.68437	6.70251	6.77986	6.64704	6.51554	6.73174	6.58272	6.76362	6.67507	6.61878	6.70364	6.58209	6.6462	6.72199	6.66073	6.66623	6.55046	6.63501	6.69366	6.69195	6.6578	6.6851	6.72686	6.69681	6.81072	6.73882	6.88573	6.72586	6.62673	6.66045	6.75609	6.6816	6.67172	6.66038	6.7685	6.61353	6.67779	6.6609
OR14A16	6.71665	6.65361	6.7119	6.56925	6.87277	6.79284	6.76948	6.62777	6.7136	6.58919	6.6462	6.70816	6.70038	6.70019	6.65722	6.52912	6.67735	6.69354	6.61998	6.63578	6.71033	6.65145	6.80901	6.76811	6.68462	6.72273	6.717	6.68646	6.75825	6.58972	6.66621	6.76453	6.89888	6.62183	6.82878	6.83746	6.6163	6.71958	6.59208	6.58605	6.73517	6.73601	6.71946	6.53906	6.62876	6.69463	6.72584	6.60455	6.7685
LOC440300	6.82907	6.88746	6.7119	6.66639	6.6418	6.73034	6.68331	6.63638	6.67276	6.72005	6.6571	6.69656	6.65366	6.78492	6.56424	6.78295	6.73641	6.67477	6.65054	6.68426	6.76645	6.69577	6.66244	6.68529	6.65471	6.6171	6.717	6.64567	6.57593	6.75041	6.70474	6.80653	6.61747	6.71669	6.78811	6.59137	6.54847	6.58233	6.61074	6.66047	6.79349	6.6157	6.54296	6.73179	6.61451	6.73334	6.59655	6.72205	6.71433
TGIF1	6.93481	6.79381	6.76881	6.88285	6.87425	7.01454	6.75749	6.82033	6.69189	6.88652	6.70864	6.66517	6.78465	6.76647	6.68088	6.78295	6.71765	6.80376	6.71752	6.91486	6.86585	6.80543	6.86817	6.87269	6.83257	6.81123	6.72135	6.79997	6.76929	6.74097	6.74654	6.84727	6.85824	6.92851	6.71883	6.78507	6.82	6.81396	6.87633	6.78072	6.76531	6.92071	6.85033	6.94718	6.6339	6.75	6.86128	6.83685	6.79981
LOC100288069	6.65845	6.73093	6.65298	6.73848	6.71046	6.65633	6.6891	6.62777	6.64968	6.69553	6.66109	6.73205	6.61133	6.67864	6.81801	6.56513	6.60983	6.60373	6.72366	6.76775	6.65747	6.65639	6.69763	6.51785	6.77571	6.6171	6.66475	6.59996	6.79043	6.62495	6.54974	6.65631	6.67273	6.67833	6.65719	6.5896	6.82783	6.71027	6.90041	6.62402	6.59027	6.72329	6.65764	6.72761	6.59836	6.73613	6.62204	6.69324	6.74317
SPATA31D3	6.70358	6.71863	6.62165	6.73689	6.71501	6.7473	6.66699	6.7615	6.56074	6.59638	6.78542	6.68836	6.61377	6.61714	6.66112	6.57855	6.6985	6.69803	6.6133	6.5734	6.6864	6.77119	6.77404	6.70219	6.74713	6.62701	6.51915	6.51153	6.70425	6.67013	6.62102	6.766	6.71228	6.60016	6.61577	6.65563	6.71161	6.63986	6.66516	6.86473	6.58902	6.6157	6.63657	6.58416	6.63004	6.70191	6.6818	6.72205	6.66718
RPS6	13.6756	13.3597	13.6519	13.0853	12.7053	13.3555	13.6127	13.3926	13.3597	13.8133	13.3504	13.1726	13.4959	13.4173	13.48	13.6343	13.5345	12.8741	13.3276	13.4126	13.4595	13.5125	13.5282	13.3815	13.4595	13.7537	13.4126	13.4743	13.6185	13.4595	12.8176	13.5716	12.9767	13.2377	12.8741	13.1328	13.7232	13.3026	13.3768	13.5008	13.5068	13.0329	13.5401	13.6463	13.5948	13.8133	13.2522	13.2679	13.5178
FLYWCH1	6.64706	6.68495	6.60505	6.59117	6.57374	6.58058	6.59528	6.68411	6.67152	6.64286	6.76687	6.7361	6.70679	6.667	6.64131	6.67269	6.62478	6.6777	6.66199	6.68612	6.60765	6.78849	6.64282	6.67547	6.66136	6.67728	6.69154	6.5968	6.69936	6.65655	6.62481	6.56553	6.56546	6.70506	6.69144	6.81257	6.73227	6.81026	6.61881	6.73679	6.72414	6.69588	6.65453	6.60912	6.67709	6.70888	6.75973	6.60736	6.66597
TIMM17A	6.80821	6.74902	6.73885	6.95839	6.73092	6.70742	6.76679	6.74386	6.76607	6.73645	6.74344	6.69656	6.70357	6.76102	6.87528	6.75944	6.83218	6.98757	6.71264	6.70459	6.7336	6.70533	6.73703	6.92861	6.81482	6.80824	6.73807	6.55848	6.72735	6.78052	6.85562	6.74072	6.8144	6.71937	6.68735	6.71418	6.75704	6.7885	6.70082	6.78195	6.77614	6.66063	6.81683	6.84327	6.78405	6.83907	6.6166	6.62514	6.78726
LOXL2	6.59463	6.55874	6.70126	6.59606	6.63131	6.55464	6.65658	6.55685	6.58474	6.62897	6.57876	6.63021	6.74385	6.53758	6.59106	6.56661	6.54548	6.77652	6.68739	6.52379	6.55583	6.61348	6.63999	6.72729	6.50026	6.58405	6.53848	6.58517	6.67701	6.70931	6.60172	6.74072	6.57977	6.58683	6.5978	6.57567	6.6163	6.49231	6.67507	6.55827	6.63233	6.88893	6.55968	6.68721	6.60358	6.4951	6.59808	6.51898	6.57491
RPL27	12.5235	12.2573	12.5491	12.1906	11.7817	12.4012	12.7396	12.2543	12.179	12.5833	12.264	12.3527	12.1717	12.2676	12.5949	12.2368	12.4125	11.9395	12.1752	12.4431	12.0139	12.6277	12.5194	12.264	12.2298	12.5871	12.4777	12.623	12.2902	12.3315	11.496	12.3758	12.0289	12.2831	11.9302	11.9395	12.6318	12.4351	12.4388	12.3527	12.3023	12.168	12.7532	12.6673	12.3239	12.7657	12.2607	12.3054	12.5068
NMRK2	6.59722	6.58451	6.59855	6.66051	6.67212	6.57145	6.54342	6.53229	6.52276	6.68375	6.61869	6.64249	6.54814	6.56494	6.6586	6.51046	6.48172	6.60076	6.66447	6.60546	6.69879	6.65321	6.59668	6.56211	6.56555	6.5658	6.51915	6.60332	6.64965	6.50097	6.56195	6.64394	6.59198	6.60999	6.65157	6.41985	6.57535	6.65141	6.59541	6.61409	6.60913	6.59893	6.49396	6.58985	6.54071	6.59804	6.6037	6.55116	6.6013
GPR141	6.85716	6.93481	6.90117	6.79139	6.99415	6.99077	6.90701	6.86267	6.76746	6.79871	6.95294	6.85049	6.80164	6.95798	6.79297	6.8566	6.8633	7.08247	6.80531	6.92081	6.93086	6.78528	6.68132	6.911	6.90021	6.75257	6.78557	6.84987	6.92383	6.78608	7.14705	6.94667	6.90724	6.91018	6.89921	6.69148	6.85201	6.75111	6.86919	6.68079	6.87225	7.193	6.90236	6.67759	6.86567	6.94137	6.89356	6.94178	6.76055
DNM2	7.83093	8.11385	7.90654	8.05336	8.10099	8.25541	7.8263	7.91576	8.60995	7.92596	8.10496	7.96928	8.00945	8.29567	7.94135	7.97451	8.19717	8.37828	8.1754	8.03264	8.04601	7.998	7.53699	8.03974	8.01849	8.04737	8.04217	8.21332	8.10692	7.9438	8.40717	8.28111	8.37883	8.1167	8.37828	7.92026	7.77964	7.81213	7.80415	8.17197	7.60304	8.07785	7.95289	7.87393	7.77325	7.69905	7.80945	8.14111	7.81371
SH3RF1	6.73055	6.59197	6.68342	6.53649	6.65891	6.60894	6.54179	6.64773	6.57916	6.67045	6.68174	6.69112	6.60091	6.66989	6.7181	6.62257	6.5929	6.57647	6.69919	6.62619	6.62735	6.68928	6.64282	6.42033	6.61479	6.72666	6.73518	6.55528	6.62601	6.74097	6.55255	6.58965	6.67877	6.60712	6.51166	6.62003	6.65388	6.6189	6.5534	6.58484	6.70931	6.49793	6.65599	6.62071	6.58921	6.64436	6.65616	6.55839	6.60383
RBP1	6.66474	6.65361	6.731	6.63238	6.64976	6.76476	6.46247	6.5875	6.59895	6.71264	6.56289	6.6777	6.61377	6.70019	6.60553	6.54007	6.76857	6.62996	6.66323	6.65843	6.66322	6.6083	6.63593	6.88814	6.60843	6.66964	6.61685	6.63512	6.56655	6.73696	6.58007	6.64684	6.67073	6.61913	6.70498	6.64455	6.69759	6.65867	6.71786	6.64704	6.71774	6.72948	6.7227	6.65052	6.65905	6.6573	6.68564	6.59472	6.52341
VPS13D	6.79247	6.87254	6.76541	6.60939	6.77812	6.96266	6.79277	6.79966	6.82199	6.78712	6.89614	6.86111	6.8238	6.84932	6.92409	6.92241	6.88296	6.76656	6.83112	6.7226	6.71573	6.94637	6.70704	6.75069	6.88476	6.92602	6.71563	6.867	6.85261	6.80799	6.72058	6.78693	6.82144	6.79671	6.77001	6.74876	6.74154	6.81026	6.64617	6.88199	6.90534	6.68538	6.76826	6.6604	6.84038	6.74446	6.84295	6.69982	6.84516
SLC26A8	6.60862	6.57704	6.6491	6.61758	6.66416	6.69203	6.59234	6.87457	6.53669	6.50489	6.71754	6.57092	6.51843	6.55734	6.55939	6.72629	6.60441	6.62858	6.69919	6.5677	6.58583	6.70051	6.5495	6.5724	6.58547	6.67089	6.60771	6.54502	6.62733	6.57377	6.73843	6.60988	6.66644	6.61129	6.55719	6.61542	6.65955	6.67194	6.59368	6.57515	6.70708	6.72546	6.72594	6.62216	6.45761	6.68074	6.6151	6.57472	6.58111
PLA2G2C	6.88875	6.77836	6.72195	6.72108	6.61301	6.82777	6.71289	6.64539	6.76316	6.75336	6.76481	6.75013	6.60496	6.69292	6.65595	6.72336	6.68486	6.67048	6.63904	6.78853	6.70652	6.54067	6.67744	6.60674	6.6136	6.81015	6.66771	6.77307	6.58878	6.75627	6.58246	6.67715	6.86084	6.77064	6.67396	6.59484	6.7833	6.69531	6.75325	6.55162	6.63233	6.70207	6.94786	6.54535	6.74782	6.63696	6.71762	6.70535	6.59046
CEP192P1	6.73368	6.68386	6.74124	6.69993	6.5093	6.60292	6.84161	6.64416	6.73085	6.75929	6.63817	6.71335	6.6993	6.73646	6.74222	6.66797	6.70181	6.78113	6.65313	6.57695	6.66168	6.73739	6.76828	6.63792	6.7164	6.69493	6.68304	6.53069	6.78476	6.70348	6.82025	6.58522	6.66207	6.77064	6.59356	6.68338	6.66251	6.68785	6.65802	6.72848	6.63595	6.68963	6.80335	6.6604	6.70147	6.68902	6.64446	6.68328	6.6609
LIN37	6.96153	6.99908	6.96397	6.93562	6.92171	6.92941	6.92778	6.88078	6.82488	6.91394	6.93867	7.02473	6.83213	7.01743	6.90292	6.92241	6.76689	6.81	6.93942	6.90924	7.05994	6.83718	6.79702	6.77917	6.88073	6.98304	6.91153	6.86361	6.90012	6.73696	6.96246	6.86152	6.80261	7.00555	6.95689	6.82053	6.83591	6.93953	6.88164	6.79587	6.9642	6.78582	6.87564	6.91368	6.72763	6.86301	6.82345	6.80494	6.86338
HECTD3	6.96907	6.88998	6.92747	7.02618	7.03616	6.96404	7.01106	7.11648	7.01471	6.93046	6.90889	6.92329	6.92436	6.90167	7.05776	6.836	6.82784	7.20104	6.93142	6.85314	7.04068	7.00948	6.8339	7.08962	6.883	6.95482	6.9105	6.88534	6.98257	6.81009	6.96246	7.24991	6.99066	6.86515	6.93069	7.02042	6.90475	7.05229	7.07524	6.79696	6.87875	7.06809	7.01503	6.90114	6.90362	6.86635	6.908	7.0278	7.10086
SLC1A4	6.73675	6.68161	6.77203	6.6548	6.8955	6.67533	6.75749	6.67354	6.63195	6.57678	6.77784	6.81253	6.64647	6.73356	6.69378	6.71604	6.7925	6.61257	6.81757	6.7974	6.69618	6.71994	6.59087	6.58294	6.7422	7.04739	6.72951	6.74007	6.85358	6.78423	6.65409	6.68672	6.68087	6.63515	6.70638	6.62003	6.7833	6.61471	6.70717	6.69015	6.73625	6.73392	6.82645	6.66881	6.75672	6.61804	6.64572	6.67913	6.7803
MDH1	9.99065	9.49361	9.56026	9.42031	9.94604	9.65558	10.1624	9.42156	9.39509	9.90222	9.4468	9.49439	9.47871	9.63361	9.73059	9.6834	9.51535	9.27795	9.67859	9.76095	9.34543	9.63959	9.85644	9.38843	9.57126	10.318	9.55639	9.67081	9.65041	9.62816	8.99151	9.58338	9.32265	9.53586	9.31554	9.29127	9.96552	9.46543	9.49439	9.52175	9.8058	9.0866	9.71035	9.81755	9.80622	9.87189	9.63705	9.31966	9.56522
PSD3	6.78462	6.64853	6.62915	6.65622	6.68974	6.77506	6.74798	6.71679	6.76316	6.77808	6.59626	6.75139	6.95047	6.75705	6.75027	6.72913	6.93244	6.82055	6.74009	6.66947	6.78289	6.76956	6.79908	6.93246	6.78109	6.75915	6.82085	6.71534	6.65188	6.81769	6.78971	6.7298	6.58583	6.68484	6.72971	6.70605	6.6852	6.87384	6.70082	6.75418	6.73313	6.72546	6.6767	6.80723	6.75779	6.58563	6.721	6.73906	6.69875
CRIP1	11.478	11.129	11.0084	10.5347	11.3848	11.4146	11.3408	10.6599	10.5909	11.2787	10.6883	9.96327	10.9291	10.8776	10.7969	10.1759	10.4453	10.5553	10.3017	11.3211	10.2062	10.4396	10.8155	10.4303	10.4226	11.5698	10.1962	10.8248	10.5783	10.5717	9.69261	10.8685	9.89735	10.6826	10.4903	10.5802	11.4245	11.3899	10.3141	10.4656	10.7472	9.72885	10.4025	10.995	10.705	10.9884	11.2766	10.643	10.8606
SEMA5A	6.51799	6.65234	6.61628	6.60939	6.60188	6.60435	6.62853	6.72355	6.62936	6.64693	6.48902	6.63986	6.63659	6.61108	6.63183	6.69167	6.60983	6.64354	6.56649	6.65843	6.55891	6.62931	6.44216	6.47519	6.58659	6.56877	6.64543	6.71678	6.69687	6.56959	6.56581	6.62157	6.67877	6.54735	6.59356	6.59837	6.80801	6.56857	6.603	6.55162	6.61285	6.60971	6.68808	6.61048	6.60851	6.57984	6.63358	6.60592	6.68778
NKPD1	6.66097	6.6599	6.56925	6.53792	6.63647	6.5564	6.51658	6.53665	6.63738	6.61269	6.56137	6.6205	6.62871	6.61867	6.59106	6.6177	6.74551	6.61412	6.57859	6.5789	6.5543	6.64452	6.66244	6.57417	6.79038	6.57974	6.49077	6.5027	6.60869	6.67772	6.63598	6.63326	6.60051	6.49922	6.60305	6.61847	6.74818	6.61082	6.64769	6.54926	6.6027	6.5574	6.63336	6.72901	6.56604	6.75436	6.69468	6.53632	6.61585
REPS2	8.28422	8.32192	8.52084	8.50649	7.95021	8.07189	7.73666	8.21729	8.32026	7.63819	8.6234	8.70209	8.59298	8.29744	8.07203	8.14487	8.12581	8.75809	8.19347	8.39278	8.76788	8.40785	8.06043	8.42723	8.26722	7.63332	8.69533	8.473	8.30222	8.3761	9.49983	8.27004	8.45455	8.58412	8.76841	8.39694	8.10143	8.06392	8.54166	8.66652	8.39184	9.70153	8.33869	8.07027	7.95184	7.95129	7.93554	8.8319	8.28556
SLC37A2	7.194	7.10342	7.10869	6.97506	7.41388	7.22263	7.22704	7.29964	7.29755	7.02203	7.08219	7.12523	7.16967	6.99101	7.35111	7.02389	7.14361	7.45069	7.2965	7.15472	7.00321	7.05314	7.17959	6.88352	7.07086	7.10518	7.47175	7.15071	7.36704	7.07107	7.0292	7.23908	7.00394	7.06839	7.40774	7.04078	6.90271	7.19709	7.04396	7.16527	6.98799	6.80965	7.19382	7.10375	7.05514	7.13366	7.14903	7.17091	7.43999
ABLIM3	6.96069	7.06142	6.98195	7.26886	6.91745	7.2153	7.05265	7.03421	6.92261	7.1077	6.93344	7.0093	7.19354	7.32556	7.16589	7.27066	7.09796	7.11638	7.39546	6.93014	6.96086	7.38906	6.85227	7.33584	7.36348	6.7705	6.83545	7.09931	6.89573	6.92462	7.21571	6.80093	7.56999	7.03954	7.22946	7.17364	6.89343	7.17233	7.1629	6.85482	6.98581	7.61821	7.13246	6.76041	7.33191	6.86992	6.86235	7.23841	6.95386
PRICKLE3	6.72377	6.65633	6.72759	6.65622	6.7434	6.7011	6.65658	6.61669	6.82488	6.71636	6.72351	6.73079	6.69712	6.65372	6.66617	6.63372	6.74551	6.64045	6.75681	6.70087	6.72489	6.68758	6.57802	6.61545	6.61107	6.75018	6.71424	6.69196	6.73635	6.61556	6.58862	6.73245	6.7145	6.74788	6.62549	6.56081	6.67638	6.59175	6.63555	6.59746	6.5577	6.58315	6.65135	6.6604	6.56604	6.68222	6.6714	6.61927	6.66337
SLFN14	6.73478	6.77743	6.72089	6.80556	6.64312	6.87327	6.7407	6.73162	6.67811	6.79423	6.81318	6.75636	6.7296	6.67714	6.71432	6.6493	6.65447	6.63601	6.65961	6.76956	6.78051	6.72925	6.75203	6.76296	6.73483	6.77505	6.80725	6.85467	6.79389	6.6916	6.76533	6.60988	6.72491	6.77064	6.81859	6.92248	6.76339	6.69727	6.72278	6.69873	6.72414	6.67088	6.71785	6.69715	6.7059	6.79645	6.70241	6.69593	6.69156
APCDD1	6.78053	6.8514	6.69077	6.71679	6.76168	6.82356	6.64757	6.71348	6.73477	6.64693	6.77982	6.87273	6.81489	6.78116	6.79073	6.94792	6.74983	6.90651	6.73651	6.84942	6.76385	6.79167	6.7256	6.74231	6.88761	6.7694	6.68732	6.87876	6.74109	6.70546	6.68149	6.77648	6.87914	6.65548	6.56355	6.81257	6.69341	6.86156	6.7897	6.7213	6.81515	6.79019	6.6767	6.66614	6.68311	6.84642	6.87161	6.7125	6.74801
PCDHGC3	6.81194	6.71525	6.72642	6.58194	6.71046	6.69348	6.72858	6.63018	6.55812	6.68867	6.60163	6.66241	6.86867	6.74887	6.66738	6.70549	6.71765	6.73557	6.61728	6.6899	6.73891	6.74257	6.68269	6.8397	6.75979	6.67728	6.6231	6.55848	6.8128	6.6509	6.8739	6.77123	6.82144	6.64763	6.72295	6.74254	6.67492	6.70638	6.82212	6.64952	6.73313	6.76042	6.72594	6.63066	6.7082	6.61646	6.76116	6.60736	6.76055
RPS15	12.9407	13.1328	12.8129	12.7439	12.557	13.2006	12.9085	12.9321	12.8223	13.1536	12.9972	12.7312	12.9539	12.9585	13.0071	12.8741	13.0329	12.8597	12.9718	12.9321	12.7988	12.8691	13.0024	12.8129	12.8028	13.2377	12.8437	12.8691	12.9407	12.8639	12.2104	13.0597	12.7706	12.9033	12.7532	12.5615	13.0853	13.0024	12.8639	12.9718	13.0329	12.5119	13.0286	13.1586	12.8223	12.9767	12.7312	12.7263	12.7532
HIBCH	7.57828	7.5308	7.50428	7.65522	7.75286	7.39859	7.82483	7.64253	7.29346	7.68269	7.44232	7.45031	7.51602	7.5161	7.44875	7.2634	7.46706	7.32771	7.55793	7.37832	7.46598	7.57626	7.56132	7.41678	7.38205	8.53811	7.57522	7.47862	7.97553	7.38848	7.4189	7.4028	7.43129	7.56514	7.37553	7.53707	7.56212	7.43388	7.57733	7.70167	7.59639	7.27226	7.6431	7.49438	7.41232	7.59656	7.53866	7.26923	7.63514
ABO	6.46849	6.58451	6.67033	6.63085	6.57797	6.64568	6.58629	6.61669	6.57382	6.61545	6.6557	6.54693	6.6402	6.56808	6.64835	6.60927	6.74402	6.67477	6.70678	6.59454	6.6104	6.64452	6.67604	6.54402	6.60598	6.50388	6.50423	6.65632	6.61828	6.50672	6.5673	6.6246	6.56078	6.55178	6.57538	6.58785	6.62898	6.64955	6.62033	6.57515	6.62722	6.73174	6.52665	6.64474	6.53623	6.59045	6.53746	6.55549	6.60929
UBE2Q2P16	6.73368	6.64046	6.75641	6.71829	6.71847	6.72166	6.51839	6.69149	6.60024	6.55776	6.76386	6.7043	6.59691	6.76237	6.72167	6.63984	6.59957	6.66772	6.6481	6.88621	6.65747	6.5857	6.67876	6.63958	6.60251	6.6171	6.68593	6.67276	6.66387	6.58571	6.74197	6.77519	6.72694	6.7516	6.71213	6.71097	6.65262	6.71789	6.65359	6.74538	6.72953	6.57291	6.58351	6.56337	6.6339	6.72534	6.75009	6.5205	6.76182
FAM90A27P	6.61983	6.77743	6.63883	6.55702	6.74012	6.63482	6.57195	6.65612	6.61277	6.71264	6.65838	6.74366	6.67184	6.74072	6.69003	6.6493	6.71456	6.65767	6.68366	6.65659	6.65365	6.64119	6.67064	6.66856	6.69054	6.68351	6.69847	6.62701	6.66621	6.68762	6.56581	6.67857	6.70599	6.60152	6.71069	6.55918	6.90136	6.67006	6.61718	6.65083	6.73313	6.72329	6.58667	6.93015	6.64246	6.65582	6.52036	6.70108	6.68318
NLRP10	6.69819	6.60291	6.64524	6.61588	6.61954	6.57892	6.69205	6.58624	6.72715	6.53929	6.70216	6.53376	6.58439	6.70733	6.59821	6.51729	6.78793	6.61257	6.57308	6.64729	6.53843	6.56545	6.54338	6.54045	6.74812	6.61436	6.49453	6.65777	6.65311	6.48871	6.6261	6.64394	6.59198	6.60712	6.5197	6.66237	6.56464	6.59596	6.64459	6.63045	6.59906	6.71656	6.54465	6.5244	6.65149	6.60561	6.71358	6.62779	6.68544
CHMP4B	6.72937	6.77172	6.62792	6.75305	6.7512	6.67829	6.77474	6.73495	6.76316	6.74154	6.7199	6.65144	6.69595	6.68299	6.64559	6.66797	6.88668	6.68638	6.73528	6.68813	6.85017	6.6066	6.6734	6.79022	6.65013	6.81732	6.6364	6.77727	6.81585	6.78423	6.71709	6.68402	6.63953	6.71168	6.68324	6.617	6.62114	6.73286	6.79406	6.74411	6.63233	6.73601	6.72594	6.67025	6.77402	6.61804	6.59379	6.71115	6.7863
OR51B5	6.68395	6.62915	6.7787	6.78256	6.71046	6.68737	6.72281	6.73162	6.69592	6.6743	6.60602	6.67912	6.73506	6.54396	6.7515	6.69487	6.70653	6.70851	6.82346	6.662	6.62593	6.62058	6.62547	6.75597	6.58167	6.75373	6.78037	6.70515	6.672	6.79631	6.66853	6.6246	6.54778	6.62704	6.68602	6.71586	6.59645	6.72731	6.70408	6.7009	6.78984	6.76273	6.65292	6.70522	6.72763	6.62836	6.69842	6.59334	6.66337
NFASC	6.75686	6.80282	6.72642	6.6459	6.84158	6.76613	6.72424	6.7156	6.75614	6.76173	6.80373	6.68712	6.67627	6.80916	6.75472	6.77084	6.78344	6.80677	6.60255	6.69705	6.79487	6.80398	6.72037	6.67027	6.77995	6.75584	6.70274	6.8315	6.74999	6.67966	6.62102	6.69531	6.8144	6.78778	6.78953	6.74723	6.80801	6.77592	6.78615	6.82337	6.97178	6.79019	6.71618	6.72901	6.74782	6.68222	6.74299	6.73906	6.72031
SLC25A25-AS1	7.10565	7.25112	7.24133	7.31525	7.36197	7.3216	7.3033	7.45914	7.04714	7.35245	7.19156	7.20637	7.19262	7.09197	7.18538	7.54435	7.28611	7.06499	7.57801	6.98439	7.32432	7.43114	7.66059	7.63219	7.40958	7.20898	7.14966	7.31141	7.25582	7.1765	7.32571	7.16018	7.06614	7.24848	7.15457	7.47283	7.35384	7.66566	7.58835	7.33199	7.36694	7.48742	7.20089	7.51909	7.55801	7.2595	7.42956	7.29938	7.29037
NUS1	6.77269	6.67817	6.75768	6.84156	6.88683	6.78041	6.75343	6.77117	6.78061	6.83559	6.85679	6.8191	6.9089	6.70592	6.69639	6.64131	6.80547	6.72342	6.83414	6.71879	6.82956	6.77284	6.8017	6.71047	6.62963	6.89147	6.81077	6.84862	6.78043	6.98763	6.84778	6.78693	6.66871	6.80754	6.76485	7.00641	6.86021	6.5646	6.67507	6.92554	6.8169	6.78582	6.76667	6.65181	6.87117	6.91797	6.90176	6.84002	6.85443
FILIP1	6.68273	6.6429	6.62419	6.63877	6.57514	6.66585	6.69967	6.64416	6.73356	6.63724	6.61174	6.66936	6.65366	6.6234	6.71162	6.67578	6.62647	6.60373	6.76155	6.61498	6.69879	6.58231	6.64849	6.81507	6.61592	6.67335	6.52856	6.70202	6.65906	6.66808	6.69998	6.5983	6.69334	6.60582	6.56038	6.60341	6.63057	6.65683	6.68428	6.54926	6.61044	6.65855	6.64989	6.60485	6.67709	6.7897	6.63781	6.64884	6.68318
STARD6	6.70958	6.5882	6.56647	6.63717	6.69102	6.72166	6.74798	6.71013	6.59308	6.78712	6.66894	6.76256	6.6512	6.65231	6.65996	6.73064	6.77029	6.59177	6.68739	6.70626	6.545	6.57216	6.5941	6.69581	6.61845	6.71531	6.71118	6.73458	6.66144	6.73696	6.65773	6.70068	6.7145	6.68595	6.64767	6.67377	6.65522	6.79422	6.61881	6.57515	6.7103	6.70635	6.77751	6.71661	6.63004	6.76488	6.58995	6.68058	6.76402
ARSK	6.81937	6.81974	6.84832	6.74867	6.69221	6.61525	6.87314	6.86453	6.69987	6.91191	6.84237	6.82622	6.75884	6.88135	6.76044	6.64131	6.76236	6.71443	6.83519	6.77471	6.79487	6.78849	6.73951	6.77736	6.89947	6.84734	6.64849	6.84591	6.81788	6.87431	6.74763	6.75415	6.72694	6.72439	6.76753	6.75021	6.92135	6.76224	6.84416	6.66764	6.88102	6.76763	6.75257	6.80451	6.7523	6.79119	6.794	6.73491	6.85678
PPIL6	6.65228	6.62673	6.59982	6.67225	6.52661	6.64101	6.54806	6.50462	6.61975	6.49449	6.59189	6.55592	6.4642	6.73356	6.51849	6.60927	6.61496	6.64045	6.53948	6.61117	6.55583	6.66119	6.52569	6.59502	6.6259	6.60743	6.58477	6.57839	6.52521	6.65467	6.56581	6.61132	6.60914	6.45532	6.6419	6.62003	6.56173	6.52714	6.58066	6.59135	6.67202	6.5615	6.44867	6.56768	6.58379	6.6631	6.5844	6.5714	6.55993
ERMARD	6.99549	7.01056	6.92392	7.10105	7.15316	7.03726	6.99231	6.95171	6.90558	6.98698	6.97781	6.99603	7.03177	6.97172	7.06551	6.95423	7.04986	6.97584	7.05482	6.86599	6.90423	7.10312	7.03355	6.97137	7.03906	7.04502	6.96974	7.04459	7.05968	7.00886	6.93801	6.98454	6.88994	7.03114	6.92969	7.1262	6.99855	7.16689	7.022	7.07739	7.00997	6.84324	7.00691	7.1316	7.12532	6.94756	7.02668	6.75028	7.05858
SOCS6	6.68273	6.82428	6.69898	6.73997	6.95496	6.72019	6.79403	6.67591	6.71888	6.5322	6.96129	6.61908	6.66351	6.68005	6.73039	6.75635	6.48868	6.78546	6.71622	6.85131	6.78418	6.77119	6.70182	6.57069	6.72081	6.59163	6.65597	6.77727	6.81585	6.95797	6.7825	6.82335	6.66207	6.62831	6.89404	6.71097	6.72681	6.79229	6.91995	6.52694	6.72213	6.67685	6.69409	6.67605	6.7861	6.67779	6.75748	6.72343	6.80621
ZNF385B	6.6635	6.63034	6.72423	6.7041	6.6859	6.69348	6.89546	6.62161	6.70279	6.76299	6.6003	6.77748	6.62356	6.62181	6.6522	6.68068	6.79413	6.61412	6.71152	6.64729	6.71432	6.86198	6.70042	6.72729	6.71207	6.7717	6.70274	6.6189	6.76929	6.70348	6.70474	6.73545	6.75538	6.74533	6.61863	6.66909	6.56902	6.7885	6.73065	6.61285	6.76433	6.69588	6.70193	6.65899	6.69913	6.6631	6.72584	6.71674	6.83877
STARD3	7.41663	7.6846	7.63359	7.54997	7.75917	7.54208	7.62918	7.48253	7.64829	7.715	7.54341	7.57333	7.5121	7.63764	7.70404	7.74704	7.63694	7.68352	7.63769	7.62844	7.6372	7.65696	7.58994	7.49303	7.53839	7.5064	7.63756	7.69768	7.63005	7.51835	7.8037	7.66273	7.95845	7.54548	7.60471	7.70071	7.36556	7.45005	7.53322	7.68469	7.62528	7.56173	7.51053	7.34363	7.49774	7.44216	7.63819	7.2634	7.36657
AHNAK2	6.54821	6.59416	6.66677	6.68567	6.63518	6.61818	6.63004	6.5875	6.67023	6.61817	6.63243	6.67628	6.68405	6.81556	6.59954	6.58811	6.61825	6.70389	6.59068	6.72632	6.78418	6.74408	6.69361	6.57069	6.66253	6.70774	6.66623	6.63343	6.54384	6.73149	6.75772	6.67988	6.84574	6.67962	6.54319	6.59484	6.782	6.70817	6.64459	6.68901	6.75419	6.8022	6.60689	6.70822	6.65393	6.74162	6.60672	6.70108	6.55588
GAGE1	6.65092	6.49436	6.57953	6.70134	6.59106	6.57594	6.64593	6.47793	6.54551	6.68612	6.53346	6.59835	6.69389	6.50521	6.59106	6.64131	6.57121	6.59177	6.59995	6.68059	6.58583	6.7518	6.60333	6.58294	6.6172	6.73981	6.60314	6.69495	6.60987	6.64889	6.5673	6.64956	6.60261	6.63788	6.64337	6.60501	6.73097	6.56857	6.50608	6.61898	6.576	6.78793	6.62027	6.60066	6.63136	6.53956	6.55669	6.74889	6.55722
PTPRU	6.68273	6.68495	6.70503	6.55865	6.81587	6.71883	6.68762	6.77872	6.7479	6.62897	6.63243	6.72711	6.84583	6.62023	6.88498	6.65551	6.81972	6.66482	6.88419	6.64729	6.74963	6.72925	6.62247	6.55095	6.52663	6.78816	6.65167	6.5968	6.91501	6.71311	6.86649	6.62606	6.60261	6.6974	6.83164	6.77378	6.6852	6.74026	6.85871	6.77583	6.66153	6.73996	6.82331	6.66614	6.75008	6.76116	6.71114	6.79845	6.70468
SKAP2	8.65282	9.3873	8.93364	8.57778	8.94275	8.75277	9.32713	8.71645	9.20665	8.61136	9.51866	9.05305	9.28632	9.54017	9.28468	9.08438	9.56446	9.47628	9.30638	9.64471	9.35773	9.23666	8.87467	9.48177	9.10397	8.33247	9.53327	9.04232	9.32483	9.02825	9.56754	9.21191	9.71238	8.91456	9.61991	8.65345	8.86545	8.83411	9.07768	9.22962	8.79489	9.6945	9.01855	8.90659	8.89678	9.02571	8.60733	9.2854	9.29489
ADAT1	7.7215	7.61967	7.54836	7.49869	7.45907	7.61224	7.75181	7.61024	7.44411	7.85241	7.72773	7.75937	7.54963	7.55093	7.42876	7.62517	7.58394	7.56514	7.81224	7.75028	7.88602	7.60277	7.63755	7.87142	7.62479	7.6291	7.72986	7.69673	7.4932	7.86068	7.55623	7.83899	7.53205	7.69196	7.75778	7.82494	7.66652	7.56258	7.65083	7.6203	7.7007	7.63415	7.33125	7.7453	7.90199	7.62029	7.85112	7.51533	7.83708
FMR1NB	6.61103	6.62673	6.53026	6.63717	6.65118	6.5197	6.46783	6.60682	6.70835	6.49649	6.55139	6.5181	6.50109	6.56494	6.60553	6.47955	6.54724	6.45857	6.70918	6.5789	6.74028	6.63274	6.63157	6.55095	6.61979	6.59286	6.53167	6.70202	6.60355	6.58769	6.56331	6.52802	6.60914	6.52334	6.60051	6.61369	6.59791	6.64761	6.61881	6.4818	6.65077	6.64651	6.62515	6.54964	6.64126	6.48248	6.52506	6.64437	6.59316
IBA57	6.91732	6.78559	6.89012	6.95026	6.77028	6.80073	6.82583	6.92542	6.7479	6.80438	6.86102	6.80157	6.81689	6.76788	6.90551	6.96239	6.71925	6.81347	6.82631	6.7832	6.78164	6.80822	6.79091	6.71697	6.89117	6.8195	6.7985	6.83773	6.68673	6.6916	6.82025	6.79584	6.69746	6.63649	6.65581	6.8073	6.94797	6.7885	6.6621	6.77342	6.77025	6.73392	6.85695	6.72901	6.89891	6.89643	6.94971	6.91516	6.87995
MEOX1	6.85912	6.70183	6.81609	6.68708	6.79908	7.02143	6.88523	6.83618	6.91171	6.78234	6.91389	6.83597	6.7188	6.67131	6.79624	6.83335	6.80407	6.78546	6.82926	6.662	6.80215	6.8894	6.81462	6.64458	6.80325	7.00479	6.96974	6.81379	7.06964	6.75041	6.74425	6.71833	6.59407	6.75909	6.85452	6.68338	6.95625	6.76409	6.79902	6.88335	6.83158	6.68329	6.68634	6.9215	7.02278	6.93473	6.77217	7.03903	6.77535
CIRBP-AS1	7.01893	6.76971	7.1317	6.77798	7.16524	7.09809	7.33866	6.97231	7.28532	6.96967	7.07862	7.00098	6.96604	7.24386	7.09644	6.91158	6.8503	6.96483	6.88827	7.06431	7.17031	7.30213	6.89079	6.89715	6.83358	7.08495	7.20974	7.12558	7.03895	6.94026	6.82236	7.34287	7.31906	7.03003	7.50631	6.88884	6.82573	7.39131	7.52653	6.77707	6.82615	7.36875	7.08403	7.12848	6.85434	6.99793	6.954	7.37353	7.00673
VXN	6.54821	6.44907	6.4956	6.62495	6.66554	6.5581	6.7012	6.57041	6.56467	6.56708	6.62846	6.7725	6.61133	6.66554	6.60251	6.72629	6.56801	6.63154	6.675	6.57149	6.71033	6.59093	6.59252	6.48824	6.51681	6.67597	6.60771	6.48422	6.56104	6.64125	6.54035	6.66622	6.66207	6.58416	6.61302	6.59484	6.66251	6.57048	6.58066	6.57641	6.43284	6.69366	6.67031	6.54535	6.60611	6.44739	6.62071	6.69173	6.51068
ACTR3	10.589	10.8286	10.8776	10.2739	11.123	10.2572	10.8987	10.7406	10.6687	10.8567	10.7915	10.6262	10.643	10.7779	10.6471	10.7341	10.6752	10.6463	10.7507	10.7788	10.967	10.6528	10.6917	10.4954	10.8192	10.723	10.9193	10.6998	10.8201	10.8392	11.1458	10.8348	10.7318	10.967	10.4707	10.545	10.8881	10.557	10.5686	10.7605	11.1589	10.6883	10.6495	10.6687	11.0007	10.6599	10.6326	10.9193	10.7406
RNF168	6.77158	6.81314	6.7107	6.62495	6.65511	6.68437	6.66843	6.75553	6.77378	6.70065	6.59338	6.66378	6.71118	6.71165	6.886	6.6605	6.78344	6.68638	6.61055	6.80285	6.72734	6.73097	6.66244	6.84361	6.73483	6.85281	6.74245	6.78965	6.64247	6.70931	6.69083	6.84604	6.65573	6.768	6.69144	6.71418	6.62898	6.69531	6.70408	6.78436	6.87624	6.81473	6.7616	6.7465	6.7861	6.78441	6.69078	6.7376	6.76402
KRTAP10-5	6.64444	6.69294	6.64006	6.79628	6.64718	6.7011	6.68477	6.68771	6.70835	6.77456	6.73869	6.7043	6.66582	6.95591	6.64131	6.69001	6.65447	6.67048	6.74495	6.65483	6.78164	6.68251	6.64712	6.69241	6.62715	6.71162	6.73518	6.75127	6.66845	6.58162	6.7557	6.72424	6.7661	6.59103	6.71353	6.64612	6.6103	6.8445	6.62033	6.84441	6.78702	6.71656	6.81683	6.71929	6.67332	6.71859	6.7973	6.68745	6.62088
TSNAXIP1	6.57674	6.40264	6.68342	6.74585	6.69102	6.67533	6.59094	6.60312	6.60712	6.70065	6.69465	6.58104	6.71012	6.71746	6.68634	6.55546	6.70339	6.62858	6.61728	6.53956	6.55891	6.60161	6.72303	6.67377	6.73694	6.7012	6.53848	6.57674	6.59281	6.62293	6.61492	6.58666	6.49663	6.64213	6.63806	6.73813	6.61182	6.67397	6.49628	6.54366	6.56606	6.575	6.7571	6.67447	6.68961	6.5889	6.66788	6.72072	6.6367
SAE1	9.92012	9.67977	9.64961	9.64118	9.58901	9.95399	9.87411	9.63142	9.27939	9.8313	9.67658	9.55061	9.78867	9.40941	9.64341	9.52902	9.77728	9.22675	9.7956	9.55725	9.38914	9.70837	9.96209	9.68026	9.76943	10.3377	9.54859	9.68515	9.88545	9.70466	9.35878	9.68076	9.24222	9.74747	9.30574	9.65918	9.98783	9.51976	9.76491	9.74747	9.87844	9.52343	10.0047	9.95522	9.91778	10.0338	9.75047	9.55213	9.68167
CCL20	6.62215	6.76785	6.72878	6.60201	6.68351	6.67678	6.81219	6.61419	6.69189	6.7114	6.69317	6.64117	6.70141	6.52536	6.77595	6.64774	6.66113	6.62014	6.4795	6.59804	6.7336	6.74865	6.78749	6.59674	6.68103	6.75136	6.66195	6.60492	6.74668	6.63724	6.61607	6.81053	6.68087	6.54466	6.62128	6.69671	6.79982	6.71605	6.68106	6.65083	6.69918	6.7187	6.51195	6.62504	6.645	6.76614	6.69842	6.67647	6.60383
PALM3	6.63943	6.53254	6.62672	6.66918	6.70831	6.57892	6.5847	6.66079	6.78061	6.69955	6.57292	6.62464	6.67302	6.50521	6.59246	6.65228	6.61995	6.82714	6.55022	6.69526	6.55583	6.5601	6.66244	6.66512	6.66828	6.63815	6.69714	6.61434	6.63263	6.6076	6.56979	6.74072	6.71228	6.59372	6.5181	6.8073	6.58779	6.6014	6.47196	6.68783	6.74076	6.56543	6.66239	6.61934	6.69318	6.72395	6.56232	6.72343	6.68778
NUBP2	6.76492	6.66905	6.82598	6.6548	6.70929	6.81241	6.80296	6.73495	6.77248	6.71264	6.88971	6.60948	6.84283	6.73499	6.87447	6.79713	6.85568	6.73703	6.81046	6.70626	6.6104	6.57687	6.70434	6.71697	6.92222	6.92602	6.81718	6.76883	6.70987	6.68563	6.66734	6.73953	6.66644	6.76554	6.72577	6.65099	6.67492	6.63019	6.72744	6.75418	6.82052	6.75827	6.74962	6.73435	6.86764	6.8016	6.68691	6.67647	6.77294
EREG	6.63825	6.67928	6.75345	6.87523	6.73665	6.72166	6.637	6.66902	6.75753	6.70184	6.7458	6.7162	6.80545	6.70875	6.66373	6.73357	6.88785	6.78256	6.70564	6.75719	6.6233	6.65145	6.69635	6.60492	6.66828	6.84997	6.76382	6.71962	6.70659	6.81397	6.78764	6.74728	6.61747	6.83812	6.73921	6.70605	6.73604	6.72731	6.67807	6.71779	6.6567	6.63658	6.64667	6.88283	6.79276	6.70336	6.70731	6.7362	6.79775
SGCD	6.5754	6.65633	6.57567	6.66498	6.66554	6.57302	6.62853	6.4996	6.59895	6.69553	6.53763	6.56506	6.56032	6.51671	6.59106	6.63984	6.52291	6.57477	6.64675	6.62423	6.61585	6.53433	6.60333	6.57963	6.55543	6.5731	6.5301	6.69196	6.53656	6.57169	6.6261	6.52292	6.57383	6.65424	6.69012	6.70775	6.62114	6.61683	6.60609	6.6202	6.62973	6.54972	6.61178	6.45554	6.61322	6.58724	6.56087	6.62367	6.63805
MIR9-2HG	6.74814	6.71525	6.83295	6.54593	6.60625	6.911	6.72989	6.69758	6.66496	6.91975	6.78437	6.77381	6.69389	6.76102	6.67257	6.68534	6.60983	6.72491	6.70324	6.74403	6.68511	6.78365	6.79908	6.69241	6.80922	6.6424	6.71424	6.69048	6.63627	6.64501	6.72837	6.70472	6.63129	6.74788	6.66699	6.73348	6.5217	6.70296	6.78433	6.69132	6.82789	6.63225	6.69409	6.6604	6.8082	6.77635	6.6037	6.82618	6.69283
LINC02291	6.65616	6.69398	6.92016	6.95247	6.86483	6.75266	6.89045	6.76794	6.94984	6.69553	6.75202	6.78481	6.89027	6.6943	6.8997	6.77682	6.83903	6.787	6.81356	6.74793	6.85773	6.76291	6.7645	6.79571	6.84149	6.80027	6.75276	6.8223	6.81058	6.89665	6.84186	6.83681	6.90724	6.89871	6.85827	6.95827	6.6567	6.76409	6.73223	6.71403	6.76626	6.96754	6.84211	6.84841	6.68311	6.74582	6.87668	6.74468	6.76509
HP1BP3	6.6635	6.67928	6.67033	6.71257	6.76168	6.55003	6.7272	6.70103	6.58194	6.70317	6.73169	6.7751	6.6512	6.63517	6.72797	6.6193	6.77189	6.64354	6.70678	6.5677	6.7261	6.70202	6.51061	6.73571	6.78833	6.69103	6.75962	6.65014	6.76063	6.62293	6.73269	6.6649	6.59839	6.63515	6.64337	6.79358	6.6407	6.64175	6.5889	6.64179	6.68416	6.73601	6.66082	6.72349	6.62234	6.72944	6.69338	6.61327	6.62758
ALKBH5	10.8927	10.6037	10.6669	10.9215	10.2697	10.7807	10.5982	10.6092	10.4116	10.5309	10.3989	10.7788	10.6718	10.3862	10.5732	10.4823	10.7015	10.4973	10.5982	10.521	10.6495	10.7084	10.8826	10.6772	10.4566	11.0369	10.611	10.7284	10.6618	10.7654	10.297	10.7827	10.1245	10.775	10.3377	10.6511	10.9308	10.5162	10.7015	10.6649	10.5767	10.5354	10.9765	10.7898	10.7984	10.8059	10.6495	10.7284	10.833
NPIPB9	6.57926	6.55874	6.62291	6.70815	6.67472	6.59512	6.63296	6.80985	6.53838	6.61817	6.6829	6.69656	6.7796	6.68581	6.71432	6.6193	6.67237	6.74328	6.53199	6.6492	6.74963	6.63105	6.63593	6.73044	6.66828	6.63121	6.62164	6.67898	6.66144	6.69761	6.70715	6.66356	6.63333	6.68719	6.71751	6.67856	6.77707	6.89691	6.78266	6.67831	6.67324	6.72329	6.73216	6.64629	6.76437	6.70051	6.65874	6.63739	6.75365
GUSBP4	7.26003	7.07698	7.06142	7.03322	7.02797	7.09559	6.89176	7.20807	6.96373	7.16733	7.13137	6.89727	7.06088	7.08963	6.93943	7.05329	6.9436	6.95066	7.12835	6.99092	6.9342	7.05447	7.0191	7.08743	7.04449	7.00842	6.96974	6.9479	6.9527	7.00279	7.08179	7.20625	7.12936	7.08009	6.94338	7.13334	7.03491	7.19098	7.01024	7.10661	7.01132	6.80477	6.98178	7.16442	7.09428	7.11283	7.05806	7.00348	7.03026
CPA6	6.61486	6.64853	6.75115	6.73085	6.59106	6.56829	6.66256	6.62656	6.77651	6.68375	6.58895	6.68297	6.69279	6.6685	6.622	6.57003	6.65947	6.73097	6.59737	6.57514	6.86585	6.67753	6.56053	6.66002	6.68926	6.71531	6.78423	6.70667	6.66387	6.73898	6.61973	6.57319	6.95292	6.70643	6.71069	6.74566	6.73227	6.67194	6.66943	6.78796	6.67324	6.72546	6.73216	6.6364	6.78822	6.56448	6.63642	6.81992	6.65693
SULT1A1	6.70358	6.62165	6.77776	6.76038	6.63264	6.79284	6.83129	6.76794	6.77248	6.63329	6.75077	6.74891	6.60091	6.67281	6.73164	6.69643	6.6985	6.787	6.74959	6.76956	6.6704	6.69088	6.69106	6.7374	6.78833	6.86539	6.7985	6.71678	6.81494	6.63931	6.66241	6.58666	6.80511	6.67332	6.52966	6.62679	6.67779	6.71027	6.91391	6.76269	6.80125	6.58315	6.71618	6.73993	6.77627	6.81579	6.74776	6.68058	6.81252
ZNG1B	6.70475	6.55094	6.56497	6.70544	6.64312	6.59512	6.54649	6.63387	6.50082	6.68375	6.74229	6.68968	6.61726	6.68441	6.68877	6.65076	6.52792	6.60671	6.62143	6.62423	6.692	6.56545	6.65564	6.68529	6.67885	6.5872	6.70409	6.64103	6.64616	6.71847	6.56457	6.5057	6.73345	6.55906	6.64767	6.5059	6.56613	6.72328	6.78433	6.52867	6.63354	6.76979	6.69871	6.67759	6.60086	6.75577	6.6166	6.72072	6.64575
IGSF1	6.60736	6.55345	6.60117	6.74729	6.61548	6.59827	6.57036	6.54359	6.57634	6.66261	6.54365	6.5953	6.56808	6.5941	6.60691	6.6043	6.62317	6.59619	6.67122	6.63578	6.68776	6.65321	6.5894	6.71862	6.50491	6.54944	6.50112	6.59342	6.65311	6.56959	6.69755	6.55818	6.66417	6.59372	6.55235	6.5844	6.5949	6.69727	6.56646	6.65938	6.59419	6.57923	6.61532	6.7551	6.50675	6.64998	6.55946	6.53792	6.60001
POLR2J	7.02144	7.07772	6.88837	6.84913	6.88009	6.93212	7.16659	6.88712	6.84953	7.13574	6.98515	7.0138	6.77635	6.92833	6.97513	7.41071	7.00481	7.06318	6.80644	6.84459	6.86077	6.79918	6.88863	7.35847	6.84766	7.03758	6.95911	7.19302	6.86684	7.11337	6.96539	7.05913	7.12936	7.05034	6.93532	6.87201	6.93221	6.94364	6.81405	7.39588	6.90469	6.85799	7.07866	7.01457	6.87808	6.87106	6.908	6.99133	7.01227
CCDC85B	7.04805	7.04021	7.0601	7.04788	7.0842	7.13516	7.10627	7.21403	7.19667	7.16256	7.08139	7.0138	7.06764	7.04511	7.03341	7.19172	7.01317	6.9191	7.08674	6.87456	6.94636	7.13435	6.94345	7.08535	7.16669	7.11235	7.04493	7.06776	7.11299	6.91884	6.92774	6.99658	6.93304	7.13907	6.94956	6.99363	7.29825	7.05007	7.5465	7.09432	7.20736	7.035	7.13843	6.98879	7.12403	7.09814	7.08323	7.18762	7.20691
ZNF607	6.65845	6.49823	6.63648	6.68124	6.58537	6.6228	6.5847	6.60195	6.60165	6.59055	6.67143	6.55752	6.64393	6.75299	6.62759	6.65714	6.53558	6.56294	6.56202	6.64538	6.55281	6.584	6.62547	6.57609	6.61592	6.68233	6.59694	6.68782	6.60748	6.58972	6.59938	6.66219	6.62535	6.53245	6.62412	6.56932	6.66104	6.70105	6.5228	6.62673	6.65317	6.64045	6.66721	6.59428	6.5392	6.61174	6.62603	6.63453	6.72031
PLAG1	6.72722	6.75421	6.61027	6.66918	6.57797	6.68437	6.61464	6.75062	6.6469	6.70184	6.75563	6.70293	6.65366	6.75299	6.71692	6.66638	6.69541	6.6449	6.64037	6.68813	6.65617	6.94787	6.68428	6.68705	6.68802	6.80268	6.74102	6.65163	6.81058	6.77117	6.66241	6.72281	6.67273	6.81136	6.78152	6.66054	6.80673	6.68209	6.73373	6.69374	6.74604	6.78362	6.81081	6.75639	6.82012	6.82083	6.80393	6.69593	6.69512
PODXL2	6.59193	6.73534	6.79037	6.6459	6.88282	6.77506	6.78401	6.89485	6.92142	6.85359	6.71397	6.7374	6.84757	6.70169	6.72294	6.74345	6.67408	6.79348	6.77642	6.69705	6.72092	6.7518	6.76319	6.62407	6.69054	6.71901	6.77913	6.79624	6.71461	6.72971	6.60172	6.74461	6.68295	6.70897	6.87043	6.59654	6.63482	6.75692	6.75777	6.66279	6.68994	7.03201	6.85354	6.58416	6.79875	6.7431	6.65746	6.67779	6.67845
CD200R1L	6.6672	6.87254	6.75641	6.73997	6.75551	6.72308	6.71146	6.67702	6.65942	6.77207	6.71258	6.77132	6.79874	6.82039	6.86532	6.71007	6.72421	6.66209	6.74716	6.70795	6.64663	6.72146	6.63157	6.69748	6.70426	6.66329	6.5658	6.65014	6.67701	6.83356	6.74763	6.70887	6.66871	6.6974	6.74045	6.75327	6.68085	6.62268	6.75933	6.72734	6.76937	6.81473	6.74167	6.7139	6.86369	6.71732	6.75359	6.74042	6.58921
CBX7	8.56806	8.97774	8.63561	8.79377	8.50164	8.72731	8.72646	8.74574	8.76273	9.06576	8.74508	8.87548	8.79856	8.9572	8.50548	8.72304	8.86545	8.59868	8.57231	8.64564	8.73572	8.89018	8.67545	8.86856	8.82634	8.62258	8.77375	8.89624	8.47674	8.7373	8.83403	8.63678	8.83005	8.71691	8.70189	8.83032	8.85581	8.87997	9.04726	8.64442	8.86797	8.72804	8.35497	8.84549	8.91539	8.75125	8.72038	8.62647	8.64076
P3H2	6.90574	6.79074	6.80878	6.89969	6.71726	6.79559	6.81081	6.79297	6.69189	6.72882	6.8533	6.6777	6.69492	6.74492	6.83956	6.71007	6.77889	6.59018	6.73418	6.74793	6.68117	6.76786	6.83958	6.70558	6.74713	6.71037	6.77913	6.79494	6.77027	6.74293	6.69412	6.78062	6.69956	6.72439	6.79496	6.66578	6.79068	6.76409	6.72278	6.91026	6.84096	6.68751	6.71151	6.82794	6.70266	6.78441	6.66007	6.82153	6.73184
RASSF6	6.55987	6.57322	6.51642	6.48182	6.40734	6.5564	6.59528	6.65266	6.66759	6.51705	6.59189	6.69656	6.51423	6.64299	6.56587	6.57003	6.49648	6.61119	6.61055	6.70284	6.59214	6.54549	6.63157	6.59168	6.58428	6.62701	6.50772	6.56016	6.54523	6.57578	6.49201	6.70608	6.64973	6.53885	6.64896	6.54228	6.58779	6.60333	6.54803	6.56688	6.57491	6.55366	6.55476	6.5422	6.48325	6.51281	6.51634	6.55978	6.55851
HMGCR	8.78574	8.80439	8.73276	8.1132	8.52065	8.53867	8.37099	8.80186	8.5242	8.38829	8.50734	8.78695	8.72599	8.60995	8.81625	8.38558	8.60995	8.88228	8.24026	8.92957	8.69537	8.51365	8.54097	8.64076	8.30585	8.34974	8.68506	8.90654	8.66914	8.5957	9.22096	8.53811	8.55561	8.62583	8.6773	8.36313	8.57691	8.2318	8.81025	8.86854	8.64867	8.6733	8.74062	8.46565	8.2434	8.48442	8.4152	8.72183	8.51647
RFX6	6.68522	6.55221	6.74678	6.59276	6.65644	6.66585	6.77474	6.74617	6.86092	6.65585	6.74229	6.8191	6.59948	6.60472	6.77474	6.86864	6.58143	6.61723	6.61854	6.61117	6.54978	6.61167	6.73588	6.64953	6.70979	6.66839	6.70409	6.8289	6.65791	6.6916	6.78646	6.81431	6.91012	6.69867	6.73381	6.7397	6.70058	6.6914	6.78615	6.79807	6.57731	6.68329	6.71318	6.64321	6.65393	6.72816	6.70611	6.78371	6.73533
SPPL3	7.02836	7.01431	6.95031	6.75458	6.9196	6.99644	6.85326	7.03238	6.95351	6.93939	6.94773	7.02589	6.95831	6.86632	7.00072	6.85793	7.09908	6.99629	6.88638	7.12484	6.84138	6.89907	6.83958	6.82626	6.96624	6.89493	6.89782	6.97415	6.94887	7.01231	6.83041	6.83266	6.82555	6.92941	6.91954	6.84404	6.86323	6.89863	6.78106	7.05368	6.93242	6.95735	6.79707	6.97422	6.89419	6.84642	6.84934	7.02591	6.99973
NUP50	6.55579	6.58689	6.64524	6.5555	6.58537	6.58058	6.65052	6.53515	6.62273	6.58919	6.61045	6.58252	6.62871	6.56212	6.55939	6.69167	6.60802	6.52713	6.54536	6.69705	6.86705	6.6083	6.51966	6.54045	6.66031	6.58106	6.5879	6.68507	6.60987	6.68171	6.68628	6.56264	6.56966	6.62046	6.56937	6.66909	6.6407	6.55883	6.52749	6.45857	6.66263	6.59122	6.40537	6.5812	6.55057	6.62399	6.62342	6.51337	6.76402
YWHAE	6.60979	6.52068	6.761	6.77058	6.57937	6.58897	6.70411	6.67702	6.5916	6.77334	6.7048	6.79204	6.68405	6.71165	6.71296	6.78138	6.72085	6.77966	6.6066	6.81499	6.68117	6.73097	6.83012	6.56389	6.7054	6.65556	6.64247	6.58166	6.57454	6.69564	6.6407	6.75801	6.73138	6.67216	6.72971	6.71586	6.74818	6.71789	6.59368	6.74538	6.69337	6.64045	6.73534	6.61355	6.69318	6.60861	6.6548	6.79988	6.66467
SPG21	7.9205	7.48124	8.05802	7.81503	7.86324	7.53905	7.80969	8.15775	7.70425	7.6255	7.82462	7.87217	7.56844	7.90064	7.94761	7.7401	7.75324	7.83887	7.62128	7.80177	7.86842	7.72874	7.98865	7.7426	7.61875	7.76378	7.95007	7.84837	7.78562	7.95443	7.97396	7.91943	8.08852	7.83614	7.82273	7.79863	7.87471	7.74378	7.99403	7.88998	7.77904	7.9952	8.11655	7.73729	7.6732	7.63862	7.62105	8.16045	8.13619
SMAGP	6.78156	6.60553	6.65536	6.69145	6.61043	6.45519	6.66406	6.65266	6.69036	6.62232	6.54856	6.59106	6.50948	6.58947	6.58436	6.52745	6.57805	6.57184	6.65961	6.55764	6.55583	6.58918	6.5064	6.55842	6.67289	6.60022	6.50423	6.71107	6.55667	6.55206	6.56195	6.49889	6.69746	6.54466	6.5181	6.69993	6.60722	6.64555	6.72278	6.53334	6.52508	6.62807	6.56458	6.64777	6.72646	6.5889	6.55096	6.59735	6.59046
MT1M	6.48186	6.65234	6.57832	6.58042	6.46303	6.59992	6.5544	6.64416	6.46957	6.57122	6.57146	6.51541	6.54814	6.54584	6.64273	6.54171	6.55756	6.51441	6.62567	6.61117	6.63698	6.57382	6.52569	6.5985	6.53693	6.62839	6.48128	6.60492	6.58489	6.58769	6.53155	6.56264	6.58779	6.52779	6.58591	6.65734	6.53761	6.53824	6.48586	6.55691	6.57367	6.66883	6.56458	6.63496	6.60358	6.58128	6.54955	6.68058	6.50456
FGFR1OP2	7.94366	7.97809	8.21351	7.88185	7.94954	7.65419	8.13814	7.93354	7.93438	7.94935	8.0381	7.77954	8.00841	8.05122	7.97751	7.92689	7.88819	7.80011	7.81778	8.09764	8.12053	7.91373	7.99153	7.77822	8.05225	8.04846	7.95833	8.10989	8.04129	8.26628	8.37445	7.99153	8.04218	8.16279	7.74876	7.86778	8.1529	8.11503	8.28985	8.19496	8.01291	8.39711	8.12249	7.86817	8.26921	8.05282	8.17137	8.22339	8.00493
KCNC2	6.68652	6.8582	6.69664	6.76465	6.71175	6.62587	6.61464	6.70549	6.711	6.60987	6.6571	6.64249	6.78059	6.6414	6.70152	6.67903	6.79093	6.6449	6.73418	6.69168	6.69482	6.75334	6.63859	6.7203	6.80138	6.72538	6.65308	6.67898	6.70181	6.777	6.68037	6.67431	6.63541	6.66962	6.66975	6.84789	6.6567	6.70105	6.63719	6.60144	6.75419	6.67468	6.6593	6.67759	6.64246	6.71162	6.71486	6.70674	6.74917
ADARB1	6.57926	6.56009	6.56647	6.4577	6.54856	6.65321	6.61319	6.66902	6.70134	6.535	6.67918	6.63986	6.57068	6.64299	6.71162	6.60276	6.55436	6.539	6.56047	6.65843	6.50751	6.67915	6.55618	6.47366	6.53693	6.66329	6.51915	6.6158	6.53795	6.543	6.51963	6.63918	6.61328	6.54466	6.47217	6.60676	6.73742	6.58418	6.66074	6.545	6.60396	6.61981	6.60211	6.526	6.56031	6.60861	6.51634	6.55255	6.52208
NTPCR	7.25848	7.11882	7.368	6.99848	7.21703	7.20943	7.38197	7.12212	7.00352	7.29632	7.14945	7.31172	7.26457	7.25227	7.36404	7.125	6.92204	7.06819	7.27787	6.98752	7.27128	7.19975	7.22999	7.11399	7.2953	7.42754	7.38856	7.36599	7.44345	7.17501	6.83752	7.14957	7.1024	7.29483	6.85827	7.04382	7.3419	6.93953	7.1629	7.14052	7.13317	7.11345	7.33507	7.07873	7.16904	7.13366	7.14607	7.03437	7.11678
SRPK2	7.50774	7.22704	7.19842	7.29135	7.23841	7.25718	6.97211	7.30267	7.21573	7.47124	7.44276	7.16627	7.17147	7.42033	7.2271	7.23453	7.14361	7.01772	7.21741	7.10342	7.15545	7.16838	7.3393	7.27632	7.21331	7.65017	7.20974	7.41025	7.14941	7.29031	7.2211	7.17866	7.05622	7.21267	7.13142	7.20834	7.23498	7.16528	7.2271	7.1156	7.33047	7.12034	7.32771	7.17105	7.51373	7.1864	7.44015	7.15911	7.17694
CEACAM4	7.08135	6.96148	7.08402	6.93365	6.96275	6.89274	6.68331	7.07699	6.95486	6.88333	6.92289	7.02702	6.97331	7.22444	7.06905	7.15804	7.0317	7.29273	6.85952	7.07159	7.20098	6.94787	6.95232	6.99371	6.828	6.92406	7.07944	7.07919	7.14417	6.83356	7.47115	7.00421	7.05622	6.91377	7.02069	6.83908	6.71301	6.87384	6.83537	7.0609	6.93318	8.28709	6.87851	6.69115	6.89266	6.72675	6.83368	7.18431	6.92297
YTHDF3	8.11282	7.84557	8.21239	7.99757	7.71784	7.8994	7.79207	7.89573	7.56702	7.79148	8.05916	7.99625	8.06744	8.05559	8.12307	8.02288	8.08466	8.09641	7.94843	8.31244	8.07983	7.87611	7.80517	7.7676	7.96497	7.83624	7.99756	8.14294	7.99936	7.99548	8.03331	8.1539	7.85515	7.87712	8.13635	7.3954	7.83851	7.71198	7.66301	8.12513	7.87918	8.20607	8.12409	8.07151	7.82151	8.06836	7.82528	7.87804	8.04066
GALT	7.23092	7.12344	7.04854	7.50856	7.25525	7.0318	6.95857	7.30546	6.91424	7.1518	7.17883	7.0138	7.27918	6.97065	7.13994	7.17216	7.14085	7.09185	7.12549	7.195	7.00117	7.30907	7.5274	7.07268	6.99667	7.14458	7.05181	7.08693	7.10764	7.11019	7.0347	7.18634	6.89888	7.1064	7.02205	7.24419	7.17428	7.30015	7.08305	7.03118	7.20268	6.87017	7.31691	7.05687	7.18717	7.22241	7.25548	7.07575	7.37377
SPMIP7	6.48331	6.74057	6.67874	6.66206	6.54032	6.55161	6.61906	6.71679	6.5862	6.74273	6.62846	6.61364	6.55054	6.65231	6.59668	6.59941	6.51619	6.72342	6.68618	6.61307	6.69748	6.68928	6.59252	6.57963	6.67289	6.74227	6.73959	6.71817	6.58743	6.73696	6.64444	6.77123	6.76187	6.74033	6.61863	6.66578	6.64852	6.70468	6.69644	6.60646	6.60519	6.71656	6.46266	6.67891	6.60729	6.59359	6.70105	6.7362	6.62622
MAGEL2	6.99176	7.09783	7.17452	7.46698	7.08998	7.45687	7.41978	7.18153	7.63608	7.09723	7.01326	7.34741	7.2216	7.1202	7.20149	7.50459	7.28822	7.40675	7.21127	7.35732	7.38954	7.41797	7.4196	7.40446	7.05157	7.22115	7.38968	7.0528	7.22715	7.25193	7.17148	7.56947	7.47011	7.31008	7.418	7.32855	7.19672	7.61066	7.56163	7.59567	7.05898	7.41079	7.15909	7.27896	7.03961	7.23038	7.54803	7.44954	7.15245
SEC23B	8.5349	8.38863	8.55323	8.26375	8.59686	8.35052	8.55778	8.39499	8.45043	8.31596	8.60817	8.53599	8.51856	8.33166	8.56226	8.34089	8.51049	8.39076	8.38627	8.60294	8.46118	8.37792	8.4451	8.16373	8.3024	8.87317	8.6141	8.41148	8.47162	8.34392	8.30535	8.57691	8.26971	8.29449	8.41015	8.192	8.39058	8.21994	8.44179	8.62535	8.46854	7.8225	8.61428	8.34625	8.24991	8.49905	8.43218	8.37299	7.72736
OR2AG2	7.1064	6.88998	6.83407	6.76605	6.86571	6.91476	7.05392	6.89975	7.21977	6.94457	6.94106	6.77871	6.92808	6.9794	6.91305	6.79567	6.87917	6.9191	7.04228	6.73341	6.76238	7.02948	7.03726	6.9974	6.8023	6.97485	6.86508	6.88008	6.95929	6.75627	6.70715	6.87002	7.2541	6.71293	7.20355	6.83105	6.8953	6.91325	6.93497	6.69624	6.87706	7.19681	6.84371	6.72349	6.86221	6.96742	6.92366	7.08251	6.92297
[truncated: 19,904 more rows]
[truncated: 23 more columns]
